# Supplementary material for: Radical-mediated C-S bond cleavage in C2 sulfonate degradation by anaerobic bacteria
Source: Nat Commun. 2019 Apr 8;10:1609. doi: 10.1038/s41467-019-09618-8 (PMC6453916; doi:10.1038/s41467-019-09618-8)
Supplement: Supplementary file 4 — Supplementary Data 1 [file 41467_2019_9618_MOESM4_ESM.xlsx]

## Sheet: Supplementary_dataset1
UniProt ID	Sequence Length	Organism	NCBI IDs	Gene Name	Superkingdom	Phylum	Order	Family	Genus	Species	Taxonomy ID	HMP Body Site	HMP Oxygen
A0A089LJ13	825	Paenibacillus borealis.	GI:754855787|GI:686549399|EMBL-CDS:AIQ60095.1|REFSEQ:WP_042216496.1	PBOR_26450	Bacteria	Firmicutes	Bacillales	Paenibacillaceae	Paenibacillus	Paenibacillus borealis	160799	None	None
A0A098AWB8	825	Desulfitobacterium hafniense	GI:499778328|GI:966071353|GI:698315733|EMBL-CDS:CDX00410.1|EMBL-CDS:KTE92844.1|REFSEQ:WP_011459062.1	AT727_16785	Bacteria	Firmicutes	Clostridiales	Peptococcaceae	Desulfitobacterium	Desulfitobacterium hafniense	49338	None	None
A0A0E0T5H8	828	Desulfovibrio vulgaris (strain RCH1)	GI:499242550|GI:311234894|EMBL-CDS:ADP87748.1|REFSEQ:WP_010940090.1	Deval_2606	Bacteria	Proteobacteria	Desulfovibrionales	Desulfovibrionaceae	Desulfovibrio	Desulfovibrio vulgaris RCH1	573059	None	None
A0A0G4JZM5	825	Brenneria goodwinii.	GI:873958302|EMBL-CDS:CPR19536.1|REFSEQ:WP_048638610.1	BN1221_03812	Bacteria	Proteobacteria	Enterobacterales	Pectobacteriaceae	Brenneria	Brenneria goodwinii	1109412	None	None
A0A0H3A612	828	Desulfovibrio vulgaris subsp. vulgaris (strain DP4)	GI:120561770|GI:500115642|EMBL-CDS:ABM27514.1|REFSEQ:WP_011791647.1	Dvul_0491	Bacteria	Proteobacteria	Desulfovibrionales	Desulfovibrionaceae	Desulfovibrio	Desulfovibrio vulgaris DP4	391774	None	None
A0A0H3I9R4	826	Pectobacterium sp. (strain SCC3193)	GI:504514031|GI:385873146|EMBL-CDS:AFI91666.1|REFSEQ:WP_014701133.1	W5S_3597	Bacteria	Proteobacteria	Enterobacterales	Pectobacteriaceae	Pectobacterium	Pectobacterium parmentieri	1905730	None	None
A0A0J8G230	825	Clostridium cylindrosporum DSM 605.	GI:873244194|GI:870995848|EMBL-CDS:KMT21811.1|REFSEQ:WP_048570467.1	CLCY_3c00780	Bacteria	Firmicutes	Clostridiales	Clostridiaceae	Clostridium	Clostridium cylindrosporum DSM 605	1121307	None	None
A0A0X8JMK0	829	Desulfovibrio fairfieldensis.	GI:1011340710|GI:987456076|EMBL-CDS:AMD91514.1	AXF13_05515	Bacteria	Proteobacteria	Desulfovibrionales	Desulfovibrionaceae	Desulfovibrio	Desulfovibrio fairfieldensis	44742	None	None
A0A101VA27	825	Desulfitibacter sp. BRH_c19.	GI:974208999|EMBL-CDS:KUO50820.1	APF76_01175	Bacteria	Firmicutes	Clostridiales	Peptococcaceae	Desulfitibacter	Desulfitibacter sp. BRH_c19	1734395	None	None
A0A180FAB9	825	Bacteroidales bacterium Barb6XT.	GI:1034503647|EMBL-CDS:OAV69163.1	Barb6XT_00608	Bacteria	Bacteroidetes	Bacteroidales	NA	NA	Bacteroidales bacterium Barb6XT	1633202	None	None
A0A194AEK3	826	Desulfoplanes formicivorans.	GI:1071432950|EMBL-CDS:GAU08507.1|REFSEQ:WP_069858090.1	DPF_1217	Bacteria	Proteobacteria	Desulfovibrionales	Desulfomicrobiaceae	Desulfoplanes	Desulfoplanes formicivorans	1592317	None	None
A0A194AHI3	823	Desulfoplanes formicivorans.	GI:1071432559|EMBL-CDS:GAU08219.1|REFSEQ:WP_069857699.1	DPF_0922	Bacteria	Proteobacteria	Desulfovibrionales	Desulfomicrobiaceae	Desulfoplanes	Desulfoplanes formicivorans	1592317	None	None
A0A1B7XI57	826	Halodesulfovibrio spirochaetisodalis.	GI:1055104665|GI:1039214648|EMBL-CDS:OBQ55210.1|REFSEQ:WP_066852996.1	SP90_04405	Bacteria	Proteobacteria	Desulfovibrionales	Desulfovibrionaceae	Halodesulfovibrio	Halodesulfovibrio spirochaetisodalis	1560234	None	None
A0A1D7Z2X8	826	Pectobacterium wasabiae CFBP 3304.	GI:1069760436|GI:401702440|GI:492819177|EMBL-CDS:AOR64208.1|REFSEQ:WP_005975687.1	A7983_13280	Bacteria	Proteobacteria	Enterobacterales	Pectobacteriaceae	Pectobacterium	Pectobacterium wasabiae CFBP 3304	1175631	None	None
A0A1G6A348	823	Eubacterium oxidoreducens.	EMBL-CDS:SDB02636.1	SAMN02910417_00187	Bacteria	Firmicutes	Clostridiales	Eubacteriaceae	Eubacterium	Eubacterium oxidoreducens	1732	None	None
A0A1G6XSF1	837	Peptococcus niger.	EMBL-CDS:SDD80653.1	SAMN04489866_10760	Bacteria	Firmicutes	Clostridiales	Peptococcaceae	Peptococcus	Peptococcus niger	2741	Skin|Urogenital tract	Not Specified
A0A1G7G3M0	827	Fontibacillus panacisegetis.	EMBL-CDS:SDE82685.1	SAMN04488542_102281	Bacteria	Firmicutes	Bacillales	Paenibacillaceae	Fontibacillus	Fontibacillus panacisegetis	670482	None	None
A0A1G9U189	825	Dendrosporobacter quercicolus.	EMBL-CDS:SDM53810.1	SAMN04488502_105159	Bacteria	Firmicutes	Selenomonadales	Sporomusaceae	Dendrosporobacter	Dendrosporobacter quercicolus	146817	None	None
A0A1H7K2E2	823	Pseudobutyrivibrio ruminis.	GI:1124506860|EMBL-CDS:SEK80998.1|REFSEQ:WP_074791333.1	SAMN02910377_01893	Bacteria	Firmicutes	Clostridiales	Lachnospiraceae	Pseudobutyrivibrio	Pseudobutyrivibrio ruminis	46206	None	None
A0A1H8XEN6	825	Propionispora vibrioides.	EMBL-CDS:SEP38375.1	SAMN04490178_12316	Bacteria	Firmicutes	Selenomonadales	Sporomusaceae	Propionispora	Propionispora vibrioides	112903	None	None
A0A1I2YN17	826	Desulfotomaculum arcticum.	EMBL-CDS:SFH27035.1	SAMN05660649_04505	Bacteria	Firmicutes	Clostridiales	Peptococcaceae	Desulfotomaculum	Desulfotomaculum arcticum	341036	None	None
A0A1I3FQB7	823	Pseudobutyrivibrio sp. OR37.	EMBL-CDS:SFI13468.1	SAMN04487830_12449	Bacteria	Firmicutes	Clostridiales	Lachnospiraceae	Pseudobutyrivibrio	Pseudobutyrivibrio sp. OR37	1798186	None	None
A0A1I3S8C2	830	Desulfomicrobium apsheronum.	EMBL-CDS:SFJ53859.1	SAMN04488082_10430	Bacteria	Proteobacteria	Desulfovibrionales	Desulfomicrobiaceae	Desulfomicrobium	Desulfomicrobium apsheronum	52560	None	None
A0A1I4JGT9	830	Desulfomicrobium norvegicum (strain DSM 1741 / NCIMB 8310)	EMBL-CDS:SFL65780.1	SAMN05421830_104232	Bacteria	Proteobacteria	Desulfovibrionales	Desulfomicrobiaceae	Desulfomicrobium	Desulfomicrobium norvegicum	52561	None	None
A0A1I5HEH8	823	Pseudobutyrivibrio sp. JW11.	EMBL-CDS:SFO46728.1	SAMN05216351_11129	Bacteria	Firmicutes	Clostridiales	Lachnospiraceae	Pseudobutyrivibrio	Pseudobutyrivibrio sp. JW11	1855302	None	None
A0A1K1LFE6	831	Desulfovibrio piger.	GI:1102129243|GI:1119358404|EMBL-CDS:SFV73427.1|REFSEQ:WP_072335172.1	DESPIGER_1590	Bacteria	Proteobacteria	Desulfovibrionales	Desulfovibrionaceae	Desulfovibrio	Desulfovibrio piger	901	None	None
A0A1K1PPC7	703	Ruminococcus sp. YE71.	EMBL-CDS:SFW49536.1	SAMN02910447_03184	Bacteria	Firmicutes	Clostridiales	Ruminococcaceae	Ruminococcus	Ruminococcus sp. YE71	244362	None	None
A0A1K1RL33	831	Desulfovibrio desulfuricans.	EMBL-CDS:SFW72879.1	SAMN02910291_02777	Bacteria	Proteobacteria	Desulfovibrionales	Desulfovibrionaceae	Desulfovibrio	Desulfovibrio desulfuricans	876	None	None
A0A1M5IBM8	829	Desulfacinum infernum DSM 9756.	GI:1120173330|EMBL-CDS:SHG25662.1|REFSEQ:WP_073041932.1	SAMN02745206_03566	Bacteria	Proteobacteria	Syntrophobacterales	Syntrophobacteraceae	Desulfacinum	Desulfacinum infernum DSM 9756	1121391	None	None
A0A1M6G2U7	825	Propionispora hippei DSM 15287.	EMBL-CDS:SHJ04298.1	SAMN02745170_01600	Bacteria	Firmicutes	Selenomonadales	Sporomusaceae	Propionispora	Propionispora hippei DSM 15287	1123003	None	None
A0A1M6I0F8	826	Desulfovibrio desulfuricans.	GI:518844226|EMBL-CDS:SHJ27976.1|REFSEQ:WP_020000116.1	SAMN05660830_02050	Bacteria	Proteobacteria	Desulfovibrionales	Desulfovibrionaceae	Desulfovibrio	Desulfovibrio desulfuricans	876	None	None
A0A1M6RTQ5	827	Desulfotomaculum aeronauticum DSM 10349.	GI:1120038770|EMBL-CDS:SHK35748.1|REFSEQ:WP_072912824.1	SAMN02745123_01611	Bacteria	Firmicutes	Clostridiales	Peptococcaceae	Desulfotomaculum	Desulfotomaculum aeronauticum DSM 10349	1121421	None	None
A0A1M7RRS6	825	Desulfovibrio litoralis DSM 11393.	GI:1119801437|EMBL-CDS:SHN48985.1|REFSEQ:WP_072695368.1	SAMN02745728_00082	Bacteria	Proteobacteria	Desulfovibrionales	Desulfovibrionaceae	Desulfovibrio	Desulfovibrio litoralis DSM 11393	1121455	None	None
A0A1M7YJH9	827	Desulfopila aestuarii DSM 18488.	GI:1121304770|EMBL-CDS:SHO52777.1|REFSEQ:WP_073616382.1	SAMN02745220_04749	Bacteria	Proteobacteria	Desulfobacterales	Desulfobulbaceae	Desulfopila	Desulfopila aestuarii DSM 18488	1121416	None	None
A0A1N6GRV7	826	Halodesulfovibrio marinisediminis DSM 17456.	GI:1123486467|EMBL-CDS:SIO10280.1|REFSEQ:WP_074216573.1	SAMN02745161_1764	Bacteria	Proteobacteria	Desulfovibrionales	Desulfovibrionaceae	Halodesulfovibrio	Halodesulfovibrio marinisediminis DSM 17456	1121457	None	None
A0A1Q2C9V3	826	Anaerostipes hadrus.	GI:496494864|GI:1146007532|EMBL-CDS:AQP40533.1|REFSEQ:WP_009203400.1	DO83_13685	Bacteria	Firmicutes	Clostridiales	Lachnospiraceae	Anaerostipes	Anaerostipes hadrus	649756	None	None
A0A1Q6LIE9	826	Clostridiales bacterium 36_14.	GI:1125011203|EMBL-CDS:OKZ78447.1	BHV87_00105	Bacteria	Firmicutes	Clostridiales	NA	NA	Clostridiales bacterium 36_14	1897042	None	None
A0A1S6ISZ8	827	Desulfotomaculum ferrireducens.	GI:1148971864|EMBL-CDS:AQS57885.1	B0537_01450	Bacteria	Firmicutes	Clostridiales	Peptococcaceae	Desulfotomaculum	Desulfotomaculum ferrireducens	1833852	None	None
A0A1T4VZ87	828	Desulfovibrio bizertensis DSM 18034.	EMBL-CDS:SKA70293.1	SAMN02745702_01319	Bacteria	Proteobacteria	Desulfovibrionales	Desulfovibrionaceae	Desulfovibrio	Desulfovibrio bizertensis DSM 18034	1121442	None	None
A0A1T5E015	821	Lachnospiraceae bacterium.	EMBL-CDS:SKB77358.1	SAMN06296386_10586	Bacteria	Firmicutes	Clostridiales	Lachnospiraceae	NA	Lachnospiraceae bacterium	1898203	None	None
A0A1U7MCC6	825	Sporomusa sphaeroides DSM 2875.	GI:1130334897|GI:1130994909|EMBL-CDS:CVK20500.1|EMBL-CDS:OLS55162.1|REFSEQ:WP_075757489.1	SPSPH_39030	Bacteria	Firmicutes	Selenomonadales	Sporomusaceae	Sporomusa	Sporomusa sphaeroides DSM 2875	1337886	None	None
A0A1U7MCH9	826	Sporomusa sphaeroides DSM 2875.	GI:1130334881|GI:1130994893|EMBL-CDS:CVK20516.1|EMBL-CDS:OLS55146.1|REFSEQ:WP_075757473.1	SPSPH_38870	Bacteria	Firmicutes	Selenomonadales	Sporomusaceae	Sporomusa	Sporomusa sphaeroides DSM 2875	1337886	None	None
A0A1V4IIE1	827	Clostridium chromiireducens.	GI:1159625549|EMBL-CDS:OPJ59679.1	CLCHR_33570	Bacteria	Firmicutes	Clostridiales	Clostridiaceae	Clostridium	Clostridium chromiireducens	225345	None	None
A0A1W1XDU7	829	Desulfacinum hydrothermale DSM 13146.	EMBL-CDS:SMC22069.1	SAMN02746041_01364	Bacteria	Proteobacteria	Syntrophobacterales	Syntrophobacteraceae	Desulfacinum	Desulfacinum hydrothermale DSM 13146	1121390	None	None
A0A1X1Q3B4	825	Anaerovibrio sp. JC8.	GI:1182497831|EMBL-CDS:ORT99124.1	D081_2198	Bacteria	Firmicutes	Selenomonadales	Selenomonadaceae	Anaerovibrio	Anaerovibrio sp. JC8	1240085	None	None
A0A1Y4CZQ9	830	Desulfovibrio sp. An276.	GI:1198565311|EMBL-CDS:OUO50198.1	B5F76_12335	Bacteria	Proteobacteria	Desulfovibrionales	Desulfovibrionaceae	Desulfovibrio	Desulfovibrio sp. An276	1965618	None	None
A0A1Y4D6R4	838	Desulfovibrio sp. An276.	GI:1198569658|EMBL-CDS:OUO54435.1	B5F76_03045	Bacteria	Proteobacteria	Desulfovibrionales	Desulfovibrionaceae	Desulfovibrio	Desulfovibrio sp. An276	1965618	None	None
A0A1Y4DIH7	834	Desulfovibrio sp. An276.	GI:1198570503|EMBL-CDS:OUO55271.1	B5F76_01285	Bacteria	Proteobacteria	Desulfovibrionales	Desulfovibrionaceae	Desulfovibrio	Desulfovibrio sp. An276	1965618	None	None
A0A1Y4G2L5	831	Gordonibacter sp. An230.	GI:1198606380|EMBL-CDS:OUO90166.1	B5F40_08005	Bacteria	Actinobacteria	Eggerthellales	Eggerthellaceae	Gordonibacter	Gordonibacter sp. An230	1965592	None	None
A0A212IZ66	824	uncultured Desulfovibrio sp.	EMBL-CDS:SBV92506.1	KM92DES2_10278	Bacteria	Proteobacteria	Desulfovibrionales	Desulfovibrionaceae	Desulfovibrio	uncultured Desulfovibrio sp.	167968	None	None
A0A212JR14	831	uncultured Desulfovibrio sp.	EMBL-CDS:SBW01768.1	KM92DES2_11554	Bacteria	Proteobacteria	Desulfovibrionales	Desulfovibrionaceae	Desulfovibrio	uncultured Desulfovibrio sp.	167968	None	None
A0A212LM94	826	uncultured Sporomusa sp.	EMBL-CDS:SCM78628.1	KL86SPO_20158	Bacteria	Firmicutes	Selenomonadales	Sporomusaceae	Sporomusa	uncultured Sporomusa sp.	307249	None	None
A0A212LMB3	825	uncultured Sporomusa sp.	EMBL-CDS:SCM78658.1	KL86SPO_20174	Bacteria	Firmicutes	Selenomonadales	Sporomusaceae	Sporomusa	uncultured Sporomusa sp.	307249	None	None
A0A231NZX5	829	Desulfovibrio sp. MES5.	GI:1226131998|EMBL-CDS:OXS28002.1	BCS36_02335	Bacteria	Proteobacteria	Desulfovibrionales	Desulfovibrionaceae	Desulfovibrio	Desulfovibrio sp. MES5	1899016	None	None
A0A250BBS9	825	Brenneria goodwinii.	GI:1241498780|EMBL-CDS:ATA23683.1	AWC36_05935	Bacteria	Proteobacteria	Enterobacterales	Pectobacteriaceae	Brenneria	Brenneria goodwinii	1109412	None	None
A0A259UB11	825	Sporomusa silvacetica DSM 10669.	GI:1233069259|EMBL-CDS:OZC15321.1	SPSIL_41990	Bacteria	Firmicutes	Selenomonadales	Sporomusaceae	Sporomusa	Sporomusa silvacetica DSM 10669	1123289	None	None
A0A259UB59	826	Sporomusa silvacetica DSM 10669.	GI:1233069240|EMBL-CDS:OZC15302.1	SPSIL_41800	Bacteria	Firmicutes	Selenomonadales	Sporomusaceae	Sporomusa	Sporomusa silvacetica DSM 10669	1123289	None	None
A0A261FEN7	826	Bifidobacterium tissieri.	GI:1233718523|EMBL-CDS:OZG57617.1	BTIS_1270	Bacteria	Actinobacteria	Bifidobacteriales	Bifidobacteriaceae	Bifidobacterium	Bifidobacterium tissieri	1630162	None	None
A0A285SE20	823	Pseudobutyrivibrio ruminis DSM 9787.	EMBL-CDS:SOC05964.1	SAMN02910411_2140	Bacteria	Firmicutes	Clostridiales	Lachnospiraceae	Pseudobutyrivibrio	Pseudobutyrivibrio ruminis DSM 9787	1123011	None	None
A0A2C8FCU1	831	Pseudodesulfovibrio profundus.	EMBL-CDS:SOB60462.1	DPRO_3546	Bacteria	Proteobacteria	Desulfovibrionales	Desulfovibrionaceae	Pseudodesulfovibrio	Pseudodesulfovibrio profundus	57320	None	None
A0A2E3R710	831	Desulfovibrio sp.	EMBL-CDS:MBC17001.1	CL942_08105	Bacteria	Proteobacteria	Desulfovibrionales	Desulfovibrionaceae	Desulfovibrio	Desulfovibrio sp.	885	None	None
A0A2L1GQ06	833	Desulfobulbus sp. ORNL.	GI:1343452532|EMBL-CDS:AVD71704.1	CAY53_09700	Bacteria	Proteobacteria	Desulfobacterales	Desulfobulbaceae	Desulfobulbus	Desulfobulbus sp. ORNL	1986146	None	None
A0A2L2XCG9	829	Desulfocucumis palustris.	EMBL-CDS:GBF33938.1	DCCM_3049	Bacteria	Firmicutes	Clostridiales	Peptococcaceae	Desulfocucumis	Desulfocucumis palustris	1898651	None	None
A0A2M9H6Q8	826	Bifidobacterium sp. TRE 1.	EMBL-CDS:PJM72498.1	CS006_10270	Bacteria	Actinobacteria	Bifidobacteriales	Bifidobacteriaceae	Bifidobacterium	Bifidobacterium sp. TRE 1	2045438	None	None
A0A2N2FHH4	831	Deltaproteobacteria bacterium HGW-Deltaproteobacteria-8.	EMBL-CDS:PKN07650.1	CVU73_12585	Bacteria	Proteobacteria	NA	NA	NA	Deltaproteobacteria bacterium HGW-Deltaproteobacte	2013758	None	None
A0A2N2IBE0	823	Deltaproteobacteria bacterium HGW-Deltaproteobacteria-18.	EMBL-CDS:PKN42252.1	CVU60_08540	Bacteria	Proteobacteria	NA	NA	NA	Deltaproteobacteria bacterium HGW-Deltaproteobacte	2013745	None	None
A0A2N2IDR6	830	Deltaproteobacteria bacterium HGW-Deltaproteobacteria-18.	EMBL-CDS:PKN43078.1	CVU60_01595	Bacteria	Proteobacteria	NA	NA	NA	Deltaproteobacteria bacterium HGW-Deltaproteobacte	2013745	None	None
A0A2N3PUD4	828	Telmatospirillum siberiense.	EMBL-CDS:PKU24013.1	CWS72_13985	Bacteria	Proteobacteria	Rhodospirillales	Rhodospirillaceae	Telmatospirillum	Telmatospirillum siberiense	382514	None	None
A4J851	828	Desulfotomaculum reducens (strain MI-1)	GI:500208846|GI:134053283|EMBL-CDS:ABO51254.1|REFSEQ:WP_011879050.1	Dred_2750	Bacteria	Firmicutes	Clostridiales	Peptococcaceae	Desulfotomaculum	Desulfotomaculum reducens MI-1	349161	None	None
B6WUX6	833	Desulfovibrio piger ATCC 29098.	GI:212672807|GI:492853078|EMBL-CDS:EEB33290.1|REFSEQ:WP_006007032.1	DESPIG_01891	Bacteria	Proteobacteria	Desulfovibrionales	Desulfovibrionaceae	Desulfovibrio	Desulfovibrio piger ATCC 29098	411464	Gastrointestinal tract	Anaerobe
B6WXM2	831	Desulfovibrio piger ATCC 29098.	GI:492854872|GI:212671747|EMBL-CDS:EEB32230.1|REFSEQ:WP_006008826.1	DESPIG_02849	Bacteria	Proteobacteria	Desulfovibrionales	Desulfovibrionaceae	Desulfovibrio	Desulfovibrio piger ATCC 29098	411464	Gastrointestinal tract	Anaerobe
B8G1R0	825	Desulfitobacterium hafniense (strain DCB-2 / DSM 10664)	GI:506423005|GI:219536694|EMBL-CDS:ACL18433.1|REFSEQ:WP_015942724.1	Dhaf_0366	Bacteria	Firmicutes	Clostridiales	Peptococcaceae	Desulfitobacterium	Desulfitobacterium hafniense DCB-2	272564	None	None
B8J0R1	831	Desulfovibrio desulfuricans (strain ATCC 27774 / DSM 6949)	GI:219869003|EMBL-CDS:ACL49338.1	Ddes_1436	Bacteria	Proteobacteria	Desulfovibrionales	Desulfovibrionaceae	Desulfovibrio	Desulfovibrio desulfuricans ATCC 27774	525146	None	None
C4IK07	827	Clostridium butyricum E4 str. BoNT E BL5262.	GI:489502064|GI:237655606|EMBL-CDS:EEP53162.1|REFSEQ:WP_003406960.1	CLP_1136	Bacteria	Firmicutes	Clostridiales	Clostridiaceae	Clostridium	Clostridium butyricum E4 str. BoNT E BL5262	632245	Not Specified	Anaerobe
C7LP05	823	Desulfomicrobium baculatum (strain DSM 4028 / VKM B-1378)	GI:506254545|GI:256579093|EMBL-CDS:ACU90229.1|REFSEQ:WP_015774320.1	Dbac_2145	Bacteria	Proteobacteria	Desulfovibrionales	Desulfomicrobiaceae	Desulfomicrobium	Desulfomicrobium baculatum DSM 4028	525897	None	None
C7LUE5	830	Desulfomicrobium baculatum (strain DSM 4028 / VKM B-1378)	GI:256578544|GI:506253996|EMBL-CDS:ACU89680.1|REFSEQ:WP_015773771.1	Dbac_1587	Bacteria	Proteobacteria	Desulfovibrionales	Desulfomicrobiaceae	Desulfomicrobium	Desulfomicrobium baculatum DSM 4028	525897	None	None
D0KKF5	826	Pectobacterium parmentieri (strain WPP163)	GI:261606712|GI:506211291|EMBL-CDS:ACX89198.1|REFSEQ:WP_015731066.1	Pecwa_3461	Bacteria	Proteobacteria	Enterobacterales	Pectobacteriaceae	Pectobacterium	Pectobacterium parmentieri WPP163	561231	None	None
E5VHX9	851	Lachnospiraceae bacterium 5_1_63FAA.	GI:316895445|EMBL-CDS:EFV17604.1	HMPREF0996_00679	Bacteria	Firmicutes	Clostridiales	Lachnospiraceae	NA	Lachnospiraceae bacterium 5_1_63FAA	658089	Gastrointestinal tract	Not Specified
E5Y378	830	Bilophila wadsworthia 3_1_6.	GI:491166536|GI:316924377|EMBL-CDS:EFV45544.1|REFSEQ:WP_005024906.1	HMPREF0179_00639	Bacteria	Proteobacteria	Desulfovibrionales	Desulfovibrionaceae	Bilophila	Bilophila wadsworthia 3_1_6	563192	Gastrointestinal tract	Anaerobe
E5Y7I4	824	Bilophila wadsworthia 3_1_6.	GI:491169584|GI:316922810|EMBL-CDS:EFV44038.1|REFSEQ:WP_005027953.1	HMPREF0179_02149	Bacteria	Proteobacteria	Desulfovibrionales	Desulfovibrionaceae	Bilophila	Bilophila wadsworthia 3_1_6	563192	Gastrointestinal tract	Anaerobe
F0JHB0	823	Desulfovibrio desulfuricans ND132.	GI:504088658|GI:323459360|EMBL-CDS:EGB15225.1|REFSEQ:WP_014322652.1	DND132_2019	Bacteria	Proteobacteria	Desulfovibrionales	Desulfovibrionaceae	Desulfovibrio	Desulfovibrio desulfuricans ND132	641491	None	None
F6CM77	829	Desulfotomaculum kuznetsovii (strain DSM 6115 / VKM B-1805 / 17)	GI:333823382|EMBL-CDS:AEG16045.1	Desku_2520	Bacteria	Firmicutes	Clostridiales	Peptococcaceae	Desulfotomaculum	Desulfotomaculum kuznetsovii DSM 6115	760568	None	None
F6DRK7	828	Desulfotomaculum ruminis (strain ATCC 23193 / DSM 2154 / NCIB 8452 /DL)	GI:334090421|GI:503606460|EMBL-CDS:AEG58761.1|REFSEQ:WP_013840536.1	Desru_0475	Bacteria	Firmicutes	Clostridiales	Peptococcaceae	Desulfotomaculum	Desulfotomaculum ruminis DSM 2154	696281	None	None
G1UPG5	831	Desulfovibrio sp. 6_1_46AFAA.	GI:345048692|EMBL-CDS:EGW52515.1	HMPREF1022_00488	Bacteria	Proteobacteria	Desulfovibrionales	Desulfovibrionaceae	Desulfovibrio	Desulfovibrio sp. 6_1_46AFAA	665942	Gastrointestinal tract	Anaerobe
G1V1Z6	824	Bilophila sp. 4_1_30.	GI:345041638|GI:496773912|EMBL-CDS:EGW45776.1|REFSEQ:WP_009368175.1	HMPREF0178_01543	Bacteria	Proteobacteria	Desulfovibrionales	Desulfovibrionaceae	Bilophila	Bilophila sp. 4_1_30	693988	None	None
G1V3L3	830	Bilophila sp. 4_1_30.	GI:345040960|GI:497419173|EMBL-CDS:EGW45169.1|REFSEQ:WP_009733371.1	HMPREF0178_02110	Bacteria	Proteobacteria	Desulfovibrionales	Desulfovibrionaceae	Bilophila	Bilophila sp. 4_1_30	693988	None	None
G2H8Y7	823	Desulfovibrio sp. A2.	GI:494789646|GI:347518340|EMBL-CDS:EGY25514.1|REFSEQ:WP_007525054.1	DA2_2231	Bacteria	Proteobacteria	Desulfovibrionales	Desulfovibrionaceae	Desulfovibrio	Desulfovibrio sp. A2	298701	None	None
G2HDJ2	822	Desulfovibrio sp. A2.	GI:347516821|EMBL-CDS:EGY24021.1	DA2_3861	Bacteria	Proteobacteria	Desulfovibrionales	Desulfovibrionaceae	Desulfovibrio	Desulfovibrio sp. A2	298701	None	None
G7LUJ7	829	Brenneria sp. EniD312.	GI:496403185|GI:353674836|EMBL-CDS:EHD20869.1|REFSEQ:WP_009112175.1	BrE312_1457	Bacteria	Proteobacteria	Enterobacterales	Pectobacteriaceae	Brenneria	Brenneria sp. EniD312	598467	None	None
G9XK69	825	Desulfitobacterium hafniense DP7.	GI:492325099|GI:361856022|EMBL-CDS:EHL07956.1|REFSEQ:WP_005810281.1	HMPREF0322_01353	Bacteria	Firmicutes	Clostridiales	Peptococcaceae	Desulfitobacterium	Desulfitobacterium hafniense DP7	537010	Gastrointestinal tract	Anaerobe
H5XXX7	825	Desulfosporosinus youngiae DSM 17734.	GI:495061601|GI:374419045|EMBL-CDS:EHQ91480.1|REFSEQ:WP_007786432.1	DesyoDRAFT_4526	Bacteria	Firmicutes	Clostridiales	Peptococcaceae	Desulfosporosinus	Desulfosporosinus youngiae DSM 17734	768710	None	None
I4A4E8	825	Desulfitobacterium dehalogenans (strain ATCC 51507 / DSM 9161 /JW/IU-DC1)	GI:504605227|GI:390523102|EMBL-CDS:AFL98832.1|REFSEQ:WP_014792329.1	Desde_0364	Bacteria	Firmicutes	Clostridiales	Peptococcaceae	Desulfitobacterium	Desulfitobacterium dehalogenans ATCC 51507	756499	None	None
I5AQH6	828	[Eubacterium] cellulosolvens 6.	GI:389311116|GI:490739880|EMBL-CDS:EIM56049.1|REFSEQ:WP_004602188.1	EubceDRAFT1_0189	Bacteria	Firmicutes	Clostridiales	Eubacteriaceae	Eubacterium	[Eubacterium] cellulosolvens 6	633697	None	None
L1Q6D3	826	Anaerostipes hadrus DSM 3319.	GI:429182358|GI:496494864|EMBL-CDS:EKY23466.1|REFSEQ:WP_009203400.1	HMPREF0369_01014	Bacteria	Firmicutes	Clostridiales	Lachnospiraceae	Anaerostipes	Anaerostipes hadrus DSM 3319	649757	Gastrointestinal tract	Anaerobe
M1WRN5	831	Pseudodesulfovibrio piezophilus (strain DSM 21447 / JCM 15486 /C1TLV30)	GI:451895508|EMBL-CDS:CCH48387.1	BN4_11150	Bacteria	Proteobacteria	Desulfovibrionales	Desulfovibrionaceae	Pseudodesulfovibrio	Pseudodesulfovibrio piezophilus C1TLV30	1322246	None	None
Q250T7	825	Desulfitobacterium hafniense (strain Y51)	GI:499778328|GI:89332610|EMBL-CDS:BAE82205.1|REFSEQ:WP_011459062.1	DSY0416	Bacteria	Firmicutes	Clostridiales	Peptococcaceae	Desulfitobacterium	Desulfitobacterium hafniense Y51	138119	None	None
Q312S2	829	Desulfovibrio alaskensis (strain G20)	GI:499686538|GI:78218725|EMBL-CDS:ABB38074.1|REFSEQ:WP_011367272.1	Dde_1273	Bacteria	Proteobacteria	Desulfovibrionales	Desulfovibrionaceae	Desulfovibrio	Desulfovibrio alaskensis G20	207559	None	None
Q6AIS4	828	Desulfotalea psychrophila (strain LSv54 / DSM 12343)	GI:499503628|GI:81641047|GI:50877916|EMBL-CDS:CAG37756.1|REFSEQ:WP_011190268.1	DP3027	Bacteria	Proteobacteria	Desulfobacterales	Desulfobulbaceae	Desulfotalea	Desulfotalea psychrophila LSv54	177439	None	None
Q727N1	828	Desulfovibrio vulgaris (strain Hildenborough / ATCC 29579 / DSM 644 /NCIMB 8303)	GI:46581228|GI:499242550|GI:81404232|GI:46450649|EMBL-CDS:AAS97296.1|REFSEQ:WP_010940090.1|REFSEQ:YP_012036.1	DVU_2824	Bacteria	Proteobacteria	Desulfovibrionales	Desulfovibrionaceae	Desulfovibrio	Desulfovibrio vulgaris str. Hildenborough	882	None	None
R4K606	828	Clostridium pasteurianum BC1.	GI:488449257|GI:505427181|EMBL-CDS:AGK95959.1|REFSEQ:WP_015614283.1	Clopa_0943	Bacteria	Firmicutes	Clostridiales	Clostridiaceae	Clostridium	Clostridium pasteurianum BC1	86416	None	None
