# Supplementary material for: Radical-mediated C-S bond cleavage in C2 sulfonate degradation by anaerobic bacteria
Source: Nat Commun. 2019 Apr 8;10:1609. doi: 10.1038/s41467-019-09618-8 (PMC6453916; doi:10.1038/s41467-019-09618-8)
Supplement: Supplementary file 5 — Supplementary Data 2 [file 41467_2019_9618_MOESM5_ESM.xlsx]

## Sheet: Sheet1
Accession	Description	Score	Coverage	# Proteins	# Unique Peptides	# Peptides	# PSMs	Area	# AAs	MW [kDa]	calc. pI
WP_006008826.1	glycyl radical protein [Desulfovibrio piger]	20234.6	73.65	1	11	95	800	64829729629	831	94.2761	6.11279
	A4	Sequence	# PSMs	# Proteins	# Protein Groups	Protein Group Accessions	Modifications	ΔCn	Area	q-Value	PEP	IonScore	Exp Value	Charge	MH+ [Da]	ΔM [ppm]	RT [min]	# Missed Cleavages
	High	ALYFTQSMQETEGQPLVLR	7	1	1	WP_006008826.1		0	3.7407e+09	0	4.135e-14	121.04	3.26624e-12	2	2211.12	3.24661	62.177	0
	High	ALYFTQSmQETEGQPLVLR	10	1	1	WP_006008826.1	M8(Oxidation)	0	1.48237e+10	0	3.692e-15	118.34	6.66824e-12	2	2227.11	3.09484	58.5239	0
	High	YGDIVLGEETGDPR	5	2	2	WP_072335172.1;WP_006008826.1		0	1.32861e+10	0	1.9e-09	99.19	2.77158e-10	2	1520.73	1.78215	42.7782	0
	High	ATSPATITAEDAKR	13	2	2	WP_072335172.1;WP_006008826.1		0	6.25901e+09	0	2.29e-10	98.91	3.53454e-10	2	1431.75	2.09707	16.193	1
	High	SPESYLWDVAETIK	5	2	2	WP_072335172.1;WP_006008826.1		0	2.68201e+09	0	1.623e-10	95.9	6.42599e-10	2	1637.81	3.30534	68.8275	0
	High	mDQYLYPYYQQDIENGSLDNKK	6	2	2	WP_072335172.1;WP_006008826.1	M1(Oxidation)	0	2.32547e+09	0	7.296e-13	92.68	7.8229e-10	2	2741.24	1.70368	51.8472	1
	High	AIDANFEGYEDVKALLK	1	2	2	WP_072335172.1;WP_006008826.1		0	7.51313e+06	0	4.24e-08	89.82	2.9706e-09	3	1895.98	1.86631	62.1233	1
	High	mDQYLYPYYQQDIENGSLDNK	3	2	2	WP_072335172.1;WP_006008826.1	M1(Oxidation)	0	5.21585e+08	0	4.938e-12	88.8	1.31513e-09	2	2613.16	5.24373	57.484	0
	High	MDQYLYPYYQQDIENGSLDNKK	6	2	2	WP_072335172.1;WP_006008826.1		0	3.16025e+09	0	1.02e-11	88.42	1.7985e-09	3	2725.26	3.96375	54.7295	1
	High	SSIQWVHDYGK	17	2	2	WP_072335172.1;WP_006008826.1		0	3.10373e+10	0	1.979e-09	88.36	3.9388e-09	2	1319.64	2.92498	35.3039	0
	High	TYHEALAAALPPEIHK	42	2	2	WP_072335172.1;WP_006008826.1		0	8282994432	0	4.021e-14	88.13	5.22973e-09	2	1760.94	3.72613	42.8216	0
	High	NITVYVQDDQLLLGR	2	2	2	WP_072335172.1;WP_006008826.1		0	5.17353e+08	0	6.939e-11	86.21	6.22262e-09	2	1746.94	3.41414	62.3642	0
	High	AIDANFEGYEDVK	9	2	2	WP_072335172.1;WP_006008826.1		0	10066424187	0	1.26e-08	86.01	3.88447e-09	2	1470.68	4.3644	45.1314	0
	High	IAGYSAYFVDLSPDLQNDLIAR	1	2	2	WP_072335172.1;WP_006008826.1		0	1.15627e+07	0	4.198e-10	85.69	8.22811e-09	3	2441.25	4.33557	68.9566	0
	High	YSQKDLGMFYNVR	3	2	2	WP_072335172.1;WP_006008826.1		0	8.3844e+08	0	2.201e-10	82.84	1.40399e-08	2	1620.79	3.94221	48.4037	1
	High	MDQYLYPYYQQDIENGSLDNK	1	2	2	WP_072335172.1;WP_006008826.1		0	4.19794e+08	0	3.939e-11	82.5	5.61009e-09	3	2597.15	1.7149	59.527	0
	High	FIVNETSSFR	10	2	2	WP_072335172.1;WP_006008826.1		0	73384795559	0	8.834e-06	82.42	1.34607e-08	2	1199.61	4.13462	43.2077	0
	High	SPESYLWDVAETIKDGSGFPK	5	2	2	WP_072335172.1;WP_006008826.1		0	1.96706e+08	0	2.312e-15	82.25	2.26352e-08	3	2326.14	4.96051	66.8261	1
	High	DATNELTHLILK	16	2	2	WP_072335172.1;WP_006008826.1		0	4.91578e+10	0	7.834e-09	82.02	1.44453e-08	2	1367.76	2.68914	58.6955	0
	High	FTPKCVEGEQGTEKLVSFIR	1	2	2	WP_072335172.1;WP_006008826.1		0	0	0	2.527e-11	80.48	2.19364e-08	3	2268.2	11.5239	50.3792	2
	High	TAFTQQYIVNNLR	9	2	2	WP_072335172.1;WP_006008826.1		0	2.31139e+10	0	1.34e-08	78.54	4.26874e-08	2	1567.83	2.43929	50.7496	0
	High	EAQEKLAALDPASAK	2	1	1	WP_006008826.1		0	5.9962e+07	0	2.131e-07	75.87	9.96462e-08	2	1541.82	2.62107	31.2233	1
	High	YSQKDLGmFYNVR	8	2	2	WP_072335172.1;WP_006008826.1	M8(Oxidation)	0	9.29391e+07	0	1.322e-05	75.66	6.92692e-08	3	1636.78	3.23592	43.0931	1
	High	ATSPATITAEDAK	12	2	2	WP_072335172.1;WP_006008826.1		0	17586308609	0	8.297e-07	74.57	1.13471e-07	2	1275.65	4.20773	20.7176	0
	High	LLDKIEGKVDR	2	2	2	WP_072335172.1;WP_006008826.1		0	8.88991e+07	0	1.035e-06	74.09	9.16364e-08	2	1285.75	2.07534	23.8282	2
	High	LVFEDKKLTMDEVIK	3	2	2	WP_072335172.1;WP_006008826.1		0	8.92811e+07	0	4.778e-10	72.72	1.65715e-07	2	1807.99	1.40296	49.5365	2
	High	SAPCYGNNDPYADSIGHEIDR	5	2	2	WP_072335172.1;WP_006008826.1		0	1.13113e+07	0	9.461e-10	71.6	6.90192e-08	3	2293.97	-1.77911	49.0584	0
	High	REFPLHYPDLAAR	11	3	3	WP_072335172.1;WP_006008826.1;WP_006007032.1		0	2.4592e+09	0	2.054e-11	70.98	2.47378e-07	2	1584.83	2.36964	42.8901	1
	High	IEQKTGTTISNGR	2	2	2	WP_072335172.1;WP_006008826.1		0	1.32534e+07	0	3.005e-07	70.69	3.11382e-07	2	1404.75	1.99647	7.99784	1
	High	DATNELTHLILKSK	3	2	2	WP_072335172.1;WP_006008826.1		0	6.03675e+07	0	2.261e-08	70.14	2.22704e-07	2	1582.89	3.75931	52.7631	1
	High	VAEKTDDPVR	2	2	2	WP_072335172.1;WP_006008826.1		0	4.1007e+08	0	8.677e-06	69.62	3.1106e-07	2	1129.59	1.55291	7.59953	1
	High	KLVFEDKK	3	2	2	WP_072335172.1;WP_006008826.1		0	4.45522e+08	0	2.596e-05	67.52	1.76592e-07	2	1006.6	3.37167	12.4773	2
	High	KYGDIVLGEETGDPR	5	2	2	WP_072335172.1;WP_006008826.1		0	3237429115	0	3.09e-08	67.48	6.78865e-07	2	1648.82	2.60658	36.777	1
	High	NFKTWDEFWNAYVK	2	1	1	WP_006008826.1		0	7.39881e+07	0	2.449e-10	67.37	3.75624e-07	2	1847.88	2.02532	66.0074	1
	High	LINDEEVVPLYVAK	11	1	1	WP_006008826.1		0	44425965634	0	4.114e-06	66.81	5.9408e-07	3	1601.88	3.31669	57.7812	0
	High	LSVEFAAK	9	2	2	WP_072335172.1;WP_006008826.1		0	47310511844	0	0.0003238	66.48	5.28528e-07	2	864.489	6.91934	35.9125	0
	High	GKTYHEALAAALPPEIHK	20	2	2	WP_072335172.1;WP_006008826.1		0	9.18973e+08	0	7.095e-12	65.76	7.16744e-07	2	1946.06	3.37944	36.6042	1
	High	LTYDDPKGLISR	2	2	2	WP_072335172.1;WP_006008826.1		0	3.28084e+08	0	1.312e-06	64.72	9.10676e-07	2	1377.74	2.86501	38.7495	1
	High	LAALDPASAK	5	1	1	WP_006008826.1		0	6.17477e+10	0	0.0001094	63.96	1.04466e-06	2	956.547	5.68307	26.3416	0
	High	VIEEIAPYWK	14	2	2	WP_072335172.1;WP_006008826.1		0	41081051624	0	4.694e-05	62.35	1.97915e-06	2	1247.68	10.615	57.2734	0
	High	VVSATPNGR	4	2	2	WP_072335172.1;WP_006008826.1		0	6882936318	0	8.812e-05	60.88	2.32726e-06	2	900.491	1.21159	7.5826	0
	High	KLTmDEVIK	79	2	2	WP_072335172.1;WP_006008826.1	M4(Oxidation)	0	3244719336	0	4.175e-05	60.7	2.89387e-06	3	1092.6	1.76168	15.6905	1
	High	VIEEIAPYWKGK	1	2	2	WP_072335172.1;WP_006008826.1		0	112853562	0	5.902e-06	59.41	3.32199e-06	3	1432.79	3.9412	45.5202	1
	High	STLLAAQKDPQK	7	2	2	WP_072335172.1;WP_006008826.1		0	2.91561e+09	0	8.231e-08	58.21	5.43629e-06	2	1299.73	-0.202559	13.4915	1
	High	YGILYPELDGDFLDMAVK	2	2	2	WP_072335172.1;WP_006008826.1		0	2.75802e+07	0	1.626e-10	57.47	6.35665e-06	2	2059.02	3.42577	71.2637	0
	High	VDWFPLSDGSSASHGADVNGPTAVLLSNYNTK	4	2	2	WP_072335172.1;WP_006008826.1		0	2.57703e+09	0	2.308e-12	57.28	4.58317e-06	3	3319.6	4.20828	65.568	0
	High	YGDIVLGEETGDPRNFK	1	1	1	WP_006008826.1		0	1.71512e+07	0	1.016e-07	56.59	5.92057e-06	3	1909.94	3.57391	44.8566	1
	High	LWHVQFNVVNK	5	2	2	WP_072335172.1;WP_006008826.1		0	14284012798	0	5.764e-07	56.39	6.88845e-06	3	1383.76	4.79094	50.8198	0
	High	VPGEPAR	3	2	2	WP_072335172.1;WP_006008826.1		0	20453648646	0	0.003987	56.15	2.91193e-06	2	725.396	2.07493	8.853	0
	High	YGILYPELDGDFLDmAVK	10	2	2	WP_072335172.1;WP_006008826.1	M15(Oxidation)	0	1.61547e+09	0	2.908e-08	56.04	6.0977e-06	2	2075.01	1.26131	67.2786	0
	High	KLTMDEVIK	8	2	2	WP_072335172.1;WP_006008826.1		0	2.57131e+10	0	4.55e-05	55.89	7.60015e-06	3	1076.61	7.32593	32.791	1
	High	LTMDEVIK	4	2	2	WP_072335172.1;WP_006008826.1		0	1.21508e+10	0	6.014e-05	55.47	1.20612e-05	2	948.509	2.47305	34.8554	0
	High	DLGMFYNVR	9	2	2	WP_072335172.1;WP_006008826.1		0	41440627874	0	3.8e-05	55.28	4.15076e-06	2	1114.54	3.32208	61.4907	0
	High	DLGmFYNVR	40	2	2	WP_072335172.1;WP_006008826.1	M4(Oxidation)	0	1.00132e+10	0	0.0001778	54.12	3.87258e-06	2	1130.53	3.23797	51.3215	0
	High	TWDEFWNAYVK	6	2	2	WP_072335172.1;WP_006008826.1		0	8.94777e+09	0	8.381e-06	53.93	5.25949e-06	2	1458.67	3.91921	66.0887	0
	High	YVPFTSHVPFGK	19	2	2	WP_072335172.1;WP_006008826.1		0	5.93567e+10	0	6.428e-07	53.31	1.58664e-05	2	1378.72	3.49682	52.8572	0
	High	RVIEEIAPYWK	5	2	2	WP_072335172.1;WP_006008826.1		0	8.04443e+09	0	9.12e-08	52.65	1.5211e-05	3	1403.78	8.37068	48.3138	1
	High	LTmDEVIK	26	2	2	WP_072335172.1;WP_006008826.1	M3(Oxidation)	0	2.06424e+09	0	0.0006715	51.97	2.12836e-05	2	964.505	3.40104	36.0823	0
	High	TYHEALAAALPPEIHKLTYDDPK	5	2	2	WP_072335172.1;WP_006008826.1		0	1.52725e+08	0	1.591e-10	51.17	2.97896e-05	4	2593.34	5.53942	52.6402	1
	High	LSVEFAAKYSQK	2	2	2	WP_072335172.1;WP_006008826.1		0	4.04411e+07	0	1.714e-06	49.63	4.19238e-05	2	1370.74	3.91957	36.8101	1
	High	FDGmKPR	13	2	2	WP_072335172.1;WP_006008826.1	M4(Oxidation)	0	9.06617e+07	0	0.002834	48.99	2.64984e-05	2	866.419	0.394482	8.17566	0
	High	EFPLHYPDLAAR	11	3	3	WP_072335172.1;WP_006008826.1;WP_006007032.1		0	57044306948	0	5.835e-05	47.59	6.00923e-05	2	1428.73	5.05288	52.6571	0
	High	LVFEDKK	3	2	2	WP_072335172.1;WP_006008826.1		0	1.42555e+09	0	0.002625	47.5	4.80135e-05	2	878.5	2.54245	15.4799	1
	High	ALmHIAK	25	1	1	WP_006008826.1	M3(Oxidation)	0	1.51416e+08	0	0.0004873	47.38	2.46794e-05	2	799.452	2.51216	11.3862	0
	High	KLVFEDK	4	2	2	WP_072335172.1;WP_006008826.1		0	7.43365e+09	0	0.001476	46.69	5.7858e-05	2	878.501	3.51512	20.4222	1
	High	CVEGEQGTEK	3	2	2	WP_072335172.1;WP_006008826.1		0	1.97768e+06	0	0.002413	46.27	2.35489e-05	2	1079.46	-3.1353	8.70052	0
	High	FDGMKPR	3	2	2	WP_072335172.1;WP_006008826.1		0	6.06896e+09	0	0.007457	46.11	7.71455e-05	2	850.429	6.12105	10.5572	0
	High	LLDKIEGK	18	2	2	WP_072335172.1;WP_006008826.1		0	3.61121e+10	0	0.002912	45.3	8.70607e-05	2	915.556	5.06722	20.9676	1
	High	RGFNDIKR	2	2	2	WP_072335172.1;WP_006008826.1		0	1.82863e+08	0	0.0006076	45.26	6.99951e-05	3	1005.56	2.01422	9.4869	2
	High	HAEEAR	1	1	1	WP_006008826.1		0	5.78604e+06	0	0.007616	43.44	7.24636e-05	2	712.339	2.3367	3.53151	0
	High	VAEKTDDPVRK	2	2	2	WP_072335172.1;WP_006008826.1		0	5.35355e+06	0	0.00322	41.75	0.000284046	2	1257.69	4.50121	6.52826	2
	High	mLNIKFTPK	4	2	2	WP_072335172.1;WP_006008826.1	M1(Oxidation)	0	50978855	0	4.019e-05	41.22	0.000109488	2	1107.63	3.2685	33.835	1
	High	MLNIKFTPK	3	2	2	WP_072335172.1;WP_006008826.1		0	223562341	0	5.386e-05	41.05	0.000192383	2	1091.63	5.144	40.3696	1
	High	STLLAAQKDPQKYR	2	2	2	WP_072335172.1;WP_006008826.1		0	2.77265e+07	0	2.336e-06	40.36	0.000289942	3	1618.9	4.68561	19.6887	2
	High	YVPFTSHVPFGKVVSATPNGR	1	2	2	WP_072335172.1;WP_006008826.1		0	1.74273e+07	0	8.785e-06	40.14	0.000396994	3	2260.19	2.59719	49.5563	1
	High	DGSGFPKLINDEEVVPLYVAK	1	1	1	WP_006008826.1		0	3.58174e+07	0	1.484e-08	38.29	0.000511469	3	2290.2	3.48122	63.7494	1
	High	YRNLIVR	2	2	2	WP_072335172.1;WP_006008826.1		0	1.27211e+08	0	0.001304	36.7	0.000384833	2	933.566	2.90077	21.668	1
	High	DGSGFPK	8	2	2	WP_072335172.1;WP_006008826.1		0	1.62367e+10	0	0.006973	35.03	0.000785127	2	707.339	4.57719	12.8397	0
	High	QHMLFLR	10	2	2	WP_072335172.1;WP_006008826.1		0	3.05318e+10	0	0.009696	34.84	0.00142721	3	944.517	3.82491	39.0297	0
	High	ALMHIAK	9	1	1	WP_006008826.1		0	1.33594e+10	0	0.0007624	34.69	0.000338821	2	783.458	4.25299	15.185	0
	High	MLERFDGMKPR	1	2	2	WP_072335172.1;WP_006008826.1		0	4.65386e+07	0	3.484e-05	34.13	0.00129433	3	1379.7	2.7385	29.0916	1
	High	QHmLFLR	75	2	2	WP_072335172.1;WP_006008826.1	M3(Oxidation)	0	19342672856	0	0.007634	33.25	0.00170334	2	960.515	6.52748	37.7044	0
	High	FTPKCVEGEQGTEK	3	2	2	WP_072335172.1;WP_006008826.1		0	2.71427e+07	0	0.0005235	33.06	0.00103805	3	1552.75	13.6624	12.097	1
	High	STLLAAQK	9	2	2	WP_072335172.1;WP_006008826.1		0	33275202791	0	0.001448	32.85	0.00153046	2	831.496	2.75869	18.3702	0
	High	LTYDDPK	6	2	2	WP_072335172.1;WP_006008826.1		0	20541874045	0	0.006203	31.11	0.00158765	2	851.417	2.63601	15.0251	0
	High	SSIQWVHDYGKILK	2	2	2	WP_072335172.1;WP_006008826.1		0	6.52317e+07	0	0.0001215	30.73	0.00253584	4	1673.91	4.59452	48.0514	1
	High	GLISRFIVNETSSFR	1	2	2	WP_072335172.1;WP_006008826.1		0	8.41379e+06	0	2.118e-06	30.62	0.00290432	3	1725.94	4.24162	62.3978	1
	High	IHSRSPESYLWDVAETIK	1	2	2	WP_072335172.1;WP_006008826.1		0	20643318	0	1.19e-07	27.89	0.00617709	3	2131.09	2.24429	61.9663	1
	High	LWHVQFNVVNKSTLLAAQK	2	2	2	WP_072335172.1;WP_006008826.1		0	5.76722e+06	0	0.0007507	27.53	0.00229585	4	2196.24	6.57283	57.3283	1
	High	MAANAERVPGEPAR	1	2	2	WP_072335172.1;WP_006008826.1		0	1.28201e+07	0	0.004283	23.87	0.0098449	3	1468.74	6.72345	17.1591	1
	High	AQHFAQPmGSAmHDLCMK	8	1	1	WP_006008826.1	M8(Oxidation); M12(Oxidation)	0	2.18275e+07	0	0.002222	23.67	0.00428519	3	2034.89	13.2021	22.5189	0
	High	TDDPVRKAELLR	1	2	2	WP_072335172.1;WP_006008826.1		0	9.83139e+06	0	0.002973	12.41	0.175106	4	1412.78	-1.56664	27.5889	2
	High	TFCDLK	2	2	2	WP_072335172.1;WP_006008826.1		0	9.65724e+07	0.001	0.02475	39.97	0.000171178	2	726.352	3.5945	34.2976	0
	High	GFNDIKR	2	2	2	WP_072335172.1;WP_006008826.1		0	5.35495e+09	0.001	0.02478	39.19	0.000367536	2	849.461	4.07074	11.6764	1
	High	TDDPVR	1	2	2	WP_072335172.1;WP_006008826.1		0	2.77552e+07	0.001	0.02126	36.82	0.000207477	2	702.343	1.98608	7.44708	0
	High	MAANAER	1	2	2	WP_072335172.1;WP_006008826.1		0	7.52576e+06	0.001	0.01163	35.18	0.000697795	2	762.358	2.74771	6.46939	0
	High	LVFEDK	2	2	2	WP_072335172.1;WP_006008826.1		0	30537152797	0.001	0.02482	22.36	0.0162614	2	750.403	0.0474093	38.1329	0
	High	AQHFAQPmGSAmHDLCmK	4	1	1	WP_006008826.1	M8(Oxidation); M12(Oxidation); M17(Oxidation)	0	2.15749e+08	0.001	0.01224	15.71	0.0267898	3	2050.87	4.12081	44.4662	0
	High	ATHER	1	2	2	WP_072335172.1;WP_006008826.1		0	6.55911e+06	0.002	0.04219	36.91	0.00023426	2	613.307	2.80789	1.66927	0
	High	GFNDIK	1	2	2	WP_072335172.1;WP_006008826.1		0	1.13779e+10	0.003	0.06824	36.1	0.00079778	2	693.361	5.58141	16.9115	0
	High	RGFNDIK	1	2	2	WP_072335172.1;WP_006008826.1		0	1.51122e+09	0.003	0.06752	35.13	0.000951397	2	849.463	5.65147	12.3348	1
	High	NLIVR	3	3	3	WP_072335172.1;WP_006008826.1;WP_006007032.1		0	22904768816	0.004	0.09678	42.71	0.000251824	2	614.4	3.03524	19.498	0
	High	LVSFIR	4	2	2	WP_072335172.1;WP_006008826.1		0	3.5252e+10	0.004	0.09346	34.21	0.000378416	2	734.458	3.17003	41.7632	0
	High	MLERFDGmKPR	2	2	2	WP_072335172.1;WP_006008826.1	M8(Oxidation)	0	3.75276e+07	0.004	0.09125	12.02	0.175856	4	1395.69	2.73302	18.6311	1
	High	mLNIK	3	2	2	WP_072335172.1;WP_006008826.1	M1(Oxidation)	0	7.30365e+09	0.006	0.1312	27.98	0.00461741	2	634.362	4.14391	15.9146	0
	High	NmGmR	1	2	2	WP_072335172.1;WP_006008826.1	M2(Oxidation); M4(Oxidation)	0	2.66639e+06	0.007	0.1374	18.8	0.0131513	2	640.255	2.01236	3.48082	0
	High	GFNDIKREAQEK	1	1	1	WP_006008826.1		0	0	0.007	0.1396	9	0.440624	3	1434.74	2.44953	17.4271	2
	High	DLPTRATSPATITAEDAK	1	2	2	WP_072335172.1;WP_006008826.1		0	6.76962e+06	0.008	0.1597	12.71	0.187529	3	1857.96	1.81492	33.3079	1
	High	AELLR	1	6	4	WP_072335172.1;WP_006008826.1;WP_006007726.1;WP_040369502.1		0	12356540100	0.009	0.1699	37.38	0.000941472	2	601.368	2.00752	15.188	0
	High	MLNIK	1	2	2	WP_072335172.1;WP_006008826.1		0	0	0.009	0.1722	32.73	0.00181334	2	618.367	4.61505	22.5314	0
WP_072335172.1	glycyl radical protein [Desulfovibrio piger]	17866	65.82	1	2	86	719	6.32619e+10	831	94.293	6.04932
	A4	Sequence	# PSMs	# Proteins	# Protein Groups	Protein Group Accessions	Modifications	ΔCn	Area	q-Value	PEP	IonScore	Exp Value	Charge	MH+ [Da]	ΔM [ppm]	RT [min]	# Missed Cleavages
	High	YGDIVLGEETGDPR	5	2	2	WP_072335172.1;WP_006008826.1		0	1.32861e+10	0	1.9e-09	99.19	2.77158e-10	2	1520.73	1.78215	42.7782	0
	High	ATSPATITAEDAKR	13	2	2	WP_072335172.1;WP_006008826.1		0	6.25901e+09	0	2.29e-10	98.91	3.53454e-10	2	1431.75	2.09707	16.193	1
	High	SPESYLWDVAETIK	5	2	2	WP_072335172.1;WP_006008826.1		0	2.68201e+09	0	1.623e-10	95.9	6.42599e-10	2	1637.81	3.30534	68.8275	0
	High	mDQYLYPYYQQDIENGSLDNKK	6	2	2	WP_072335172.1;WP_006008826.1	M1(Oxidation)	0	2.32547e+09	0	7.296e-13	92.68	7.8229e-10	2	2741.24	1.70368	51.8472	1
	High	AIDANFEGYEDVKALLK	1	2	2	WP_072335172.1;WP_006008826.1		0	7.51313e+06	0	4.24e-08	89.82	2.9706e-09	3	1895.98	1.86631	62.1233	1
	High	mDQYLYPYYQQDIENGSLDNK	3	2	2	WP_072335172.1;WP_006008826.1	M1(Oxidation)	0	5.21585e+08	0	4.938e-12	88.8	1.31513e-09	2	2613.16	5.24373	57.484	0
	High	MDQYLYPYYQQDIENGSLDNKK	6	2	2	WP_072335172.1;WP_006008826.1		0	3.16025e+09	0	1.02e-11	88.42	1.7985e-09	3	2725.26	3.96375	54.7295	1
	High	SSIQWVHDYGK	17	2	2	WP_072335172.1;WP_006008826.1		0	3.10373e+10	0	1.979e-09	88.36	3.9388e-09	2	1319.64	2.92498	35.3039	0
	High	TYHEALAAALPPEIHK	42	2	2	WP_072335172.1;WP_006008826.1		0	8282994432	0	4.021e-14	88.13	5.22973e-09	2	1760.94	3.72613	42.8216	0
	High	NITVYVQDDQLLLGR	2	2	2	WP_072335172.1;WP_006008826.1		0	5.17353e+08	0	6.939e-11	86.21	6.22262e-09	2	1746.94	3.41414	62.3642	0
	High	AIDANFEGYEDVK	9	2	2	WP_072335172.1;WP_006008826.1		0	10066424187	0	1.26e-08	86.01	3.88447e-09	2	1470.68	4.3644	45.1314	0
	High	IAGYSAYFVDLSPDLQNDLIAR	1	2	2	WP_072335172.1;WP_006008826.1		0	1.15627e+07	0	4.198e-10	85.69	8.22811e-09	3	2441.25	4.33557	68.9566	0
	High	YSQKDLGMFYNVR	3	2	2	WP_072335172.1;WP_006008826.1		0	8.3844e+08	0	2.201e-10	82.84	1.40399e-08	2	1620.79	3.94221	48.4037	1
	High	MDQYLYPYYQQDIENGSLDNK	1	2	2	WP_072335172.1;WP_006008826.1		0	4.19794e+08	0	3.939e-11	82.5	5.61009e-09	3	2597.15	1.7149	59.527	0
	High	FIVNETSSFR	10	2	2	WP_072335172.1;WP_006008826.1		0	73384795559	0	8.834e-06	82.42	1.34607e-08	2	1199.61	4.13462	43.2077	0
	High	SPESYLWDVAETIKDGSGFPK	5	2	2	WP_072335172.1;WP_006008826.1		0	1.96706e+08	0	2.312e-15	82.25	2.26352e-08	3	2326.14	4.96051	66.8261	1
	High	DATNELTHLILK	16	2	2	WP_072335172.1;WP_006008826.1		0	4.91578e+10	0	7.834e-09	82.02	1.44453e-08	2	1367.76	2.68914	58.6955	0
	High	FTPKCVEGEQGTEKLVSFIR	1	2	2	WP_072335172.1;WP_006008826.1		0	0	0	2.527e-11	80.48	2.19364e-08	3	2268.2	11.5239	50.3792	2
	High	TAFTQQYIVNNLR	9	2	2	WP_072335172.1;WP_006008826.1		0	2.31139e+10	0	1.34e-08	78.54	4.26874e-08	2	1567.83	2.43929	50.7496	0
	High	YSQKDLGmFYNVR	8	2	2	WP_072335172.1;WP_006008826.1	M8(Oxidation)	0	9.29391e+07	0	1.322e-05	75.66	6.92692e-08	3	1636.78	3.23592	43.0931	1
	High	ATSPATITAEDAK	12	2	2	WP_072335172.1;WP_006008826.1		0	17586308609	0	8.297e-07	74.57	1.13471e-07	2	1275.65	4.20773	20.7176	0
	High	LLDKIEGKVDR	2	2	2	WP_072335172.1;WP_006008826.1		0	8.88991e+07	0	1.035e-06	74.09	9.16364e-08	2	1285.75	2.07534	23.8282	2
	High	LVFEDKKLTMDEVIK	3	2	2	WP_072335172.1;WP_006008826.1		0	8.92811e+07	0	4.778e-10	72.72	1.65715e-07	2	1807.99	1.40296	49.5365	2
	High	SAPCYGNNDPYADSIGHEIDR	5	2	2	WP_072335172.1;WP_006008826.1		0	1.13113e+07	0	9.461e-10	71.6	6.90192e-08	3	2293.97	-1.77911	49.0584	0
	High	REFPLHYPDLAAR	11	3	3	WP_072335172.1;WP_006008826.1;WP_006007032.1		0	2.4592e+09	0	2.054e-11	70.98	2.47378e-07	2	1584.83	2.36964	42.8901	1
	High	IEQKTGTTISNGR	2	2	2	WP_072335172.1;WP_006008826.1		0	1.32534e+07	0	3.005e-07	70.69	3.11382e-07	2	1404.75	1.99647	7.99784	1
	High	DATNELTHLILKSK	3	2	2	WP_072335172.1;WP_006008826.1		0	6.03675e+07	0	2.261e-08	70.14	2.22704e-07	2	1582.89	3.75931	52.7631	1
	High	VAEKTDDPVR	2	2	2	WP_072335172.1;WP_006008826.1		0	4.1007e+08	0	8.677e-06	69.62	3.1106e-07	2	1129.59	1.55291	7.59953	1
	High	KLVFEDKK	3	2	2	WP_072335172.1;WP_006008826.1		0	4.45522e+08	0	2.596e-05	67.52	1.76592e-07	2	1006.6	3.37167	12.4773	2
	High	KYGDIVLGEETGDPR	5	2	2	WP_072335172.1;WP_006008826.1		0	3237429115	0	3.09e-08	67.48	6.78865e-07	2	1648.82	2.60658	36.777	1
	High	LSVEFAAK	9	2	2	WP_072335172.1;WP_006008826.1		0	47310511844	0	0.0003238	66.48	5.28528e-07	2	864.489	6.91934	35.9125	0
	High	GKTYHEALAAALPPEIHK	20	2	2	WP_072335172.1;WP_006008826.1		0	9.18973e+08	0	7.095e-12	65.76	7.16744e-07	2	1946.06	3.37944	36.6042	1
	High	LTYDDPKGLISR	2	2	2	WP_072335172.1;WP_006008826.1		0	3.28084e+08	0	1.312e-06	64.72	9.10676e-07	2	1377.74	2.86501	38.7495	1
	High	VIEEIAPYWK	14	2	2	WP_072335172.1;WP_006008826.1		0	41081051624	0	4.694e-05	62.35	1.97915e-06	2	1247.68	10.615	57.2734	0
	High	VVSATPNGR	4	2	2	WP_072335172.1;WP_006008826.1		0	6882936318	0	8.812e-05	60.88	2.32726e-06	2	900.491	1.21159	7.5826	0
	High	KLTmDEVIK	79	2	2	WP_072335172.1;WP_006008826.1	M4(Oxidation)	0	3244719336	0	4.175e-05	60.7	2.89387e-06	3	1092.6	1.76168	15.6905	1
	High	VIEEIAPYWKGK	1	2	2	WP_072335172.1;WP_006008826.1		0	112853562	0	5.902e-06	59.41	3.32199e-06	3	1432.79	3.9412	45.5202	1
	High	STLLAAQKDPQK	7	2	2	WP_072335172.1;WP_006008826.1		0	2.91561e+09	0	8.231e-08	58.21	5.43629e-06	2	1299.73	-0.202559	13.4915	1
	High	YGILYPELDGDFLDMAVK	2	2	2	WP_072335172.1;WP_006008826.1		0	2.75802e+07	0	1.626e-10	57.47	6.35665e-06	2	2059.02	3.42577	71.2637	0
	High	VDWFPLSDGSSASHGADVNGPTAVLLSNYNTK	4	2	2	WP_072335172.1;WP_006008826.1		0	2.57703e+09	0	2.308e-12	57.28	4.58317e-06	3	3319.6	4.20828	65.568	0
	High	LWHVQFNVVNK	5	2	2	WP_072335172.1;WP_006008826.1		0	14284012798	0	5.764e-07	56.39	6.88845e-06	3	1383.76	4.79094	50.8198	0
	High	VPGEPAR	3	2	2	WP_072335172.1;WP_006008826.1		0	20453648646	0	0.003987	56.15	2.91193e-06	2	725.396	2.07493	8.853	0
	High	YGILYPELDGDFLDmAVK	10	2	2	WP_072335172.1;WP_006008826.1	M15(Oxidation)	0	1.61547e+09	0	2.908e-08	56.04	6.0977e-06	2	2075.01	1.26131	67.2786	0
	High	KLTMDEVIK	8	2	2	WP_072335172.1;WP_006008826.1		0	2.57131e+10	0	4.55e-05	55.89	7.60015e-06	3	1076.61	7.32593	32.791	1
	High	LTMDEVIK	4	2	2	WP_072335172.1;WP_006008826.1		0	1.21508e+10	0	6.014e-05	55.47	1.20612e-05	2	948.509	2.47305	34.8554	0
	High	DLGMFYNVR	9	2	2	WP_072335172.1;WP_006008826.1		0	41440627874	0	3.8e-05	55.28	4.15076e-06	2	1114.54	3.32208	61.4907	0
	High	DLGmFYNVR	40	2	2	WP_072335172.1;WP_006008826.1	M4(Oxidation)	0	1.00132e+10	0	0.0001778	54.12	3.87258e-06	2	1130.53	3.23797	51.3215	0
	High	TWDEFWNAYVK	6	2	2	WP_072335172.1;WP_006008826.1		0	8.94777e+09	0	8.381e-06	53.93	5.25949e-06	2	1458.67	3.91921	66.0887	0
	High	YVPFTSHVPFGK	19	2	2	WP_072335172.1;WP_006008826.1		0	5.93567e+10	0	6.428e-07	53.31	1.58664e-05	2	1378.72	3.49682	52.8572	0
	High	RVIEEIAPYWK	5	2	2	WP_072335172.1;WP_006008826.1		0	8.04443e+09	0	9.12e-08	52.65	1.5211e-05	3	1403.78	8.37068	48.3138	1
	High	LTmDEVIK	26	2	2	WP_072335172.1;WP_006008826.1	M3(Oxidation)	0	2.06424e+09	0	0.0006715	51.97	2.12836e-05	2	964.505	3.40104	36.0823	0
	High	TYHEALAAALPPEIHKLTYDDPK	5	2	2	WP_072335172.1;WP_006008826.1		0	1.52725e+08	0	1.591e-10	51.17	2.97896e-05	4	2593.34	5.53942	52.6402	1
	High	LSVEFAAKYSQK	2	2	2	WP_072335172.1;WP_006008826.1		0	4.04411e+07	0	1.714e-06	49.63	4.19238e-05	2	1370.74	3.91957	36.8101	1
	High	FDGmKPR	13	2	2	WP_072335172.1;WP_006008826.1	M4(Oxidation)	0	9.06617e+07	0	0.002834	48.99	2.64984e-05	2	866.419	0.394482	8.17566	0
	High	EFPLHYPDLAAR	11	3	3	WP_072335172.1;WP_006008826.1;WP_006007032.1		0	57044306948	0	5.835e-05	47.59	6.00923e-05	2	1428.73	5.05288	52.6571	0
	High	LVFEDKK	3	2	2	WP_072335172.1;WP_006008826.1		0	1.42555e+09	0	0.002625	47.5	4.80135e-05	2	878.5	2.54245	15.4799	1
	High	KLVFEDK	4	2	2	WP_072335172.1;WP_006008826.1		0	7.43365e+09	0	0.001476	46.69	5.7858e-05	2	878.501	3.51512	20.4222	1
	High	CVEGEQGTEK	3	2	2	WP_072335172.1;WP_006008826.1		0	1.97768e+06	0	0.002413	46.27	2.35489e-05	2	1079.46	-3.1353	8.70052	0
	High	FDGMKPR	3	2	2	WP_072335172.1;WP_006008826.1		0	6.06896e+09	0	0.007457	46.11	7.71455e-05	2	850.429	6.12105	10.5572	0
	High	LLDKIEGK	18	2	2	WP_072335172.1;WP_006008826.1		0	3.61121e+10	0	0.002912	45.3	8.70607e-05	2	915.556	5.06722	20.9676	1
	High	RGFNDIKR	2	2	2	WP_072335172.1;WP_006008826.1		0	1.82863e+08	0	0.0006076	45.26	6.99951e-05	3	1005.56	2.01422	9.4869	2
	High	VAEKTDDPVRK	2	2	2	WP_072335172.1;WP_006008826.1		0	5.35355e+06	0	0.00322	41.75	0.000284046	2	1257.69	4.50121	6.52826	2
	High	mLNIKFTPK	4	2	2	WP_072335172.1;WP_006008826.1	M1(Oxidation)	0	50978855	0	4.019e-05	41.22	0.000109488	2	1107.63	3.2685	33.835	1
	High	MLNIKFTPK	3	2	2	WP_072335172.1;WP_006008826.1		0	223562341	0	5.386e-05	41.05	0.000192383	2	1091.63	5.144	40.3696	1
	High	STLLAAQKDPQKYR	2	2	2	WP_072335172.1;WP_006008826.1		0	2.77265e+07	0	2.336e-06	40.36	0.000289942	3	1618.9	4.68561	19.6887	2
	High	YVPFTSHVPFGKVVSATPNGR	1	2	2	WP_072335172.1;WP_006008826.1		0	1.74273e+07	0	8.785e-06	40.14	0.000396994	3	2260.19	2.59719	49.5563	1
	High	YRNLIVR	2	2	2	WP_072335172.1;WP_006008826.1		0	1.27211e+08	0	0.001304	36.7	0.000384833	2	933.566	2.90077	21.668	1
	High	LINDEEVVPLYVSK	3	1	1	WP_072335172.1		0	7.65079e+06	0	2.651e-05	35.92	0.000780369	2	1617.88	5.49516	57.4491	0
	High	YGDIVLGEETGDPRDFK	3	1	1	WP_072335172.1		0	7.4689e+07	0	3.328e-05	35.78	0.000673814	3	1910.92	3.66202	47.0585	1
	High	DGSGFPK	8	2	2	WP_072335172.1;WP_006008826.1		0	1.62367e+10	0	0.006973	35.03	0.000785127	2	707.339	4.57719	12.8397	0
	High	QHMLFLR	10	2	2	WP_072335172.1;WP_006008826.1		0	3.05318e+10	0	0.009696	34.84	0.00142721	3	944.517	3.82491	39.0297	0
	High	MLERFDGMKPR	1	2	2	WP_072335172.1;WP_006008826.1		0	4.65386e+07	0	3.484e-05	34.13	0.00129433	3	1379.7	2.7385	29.0916	1
	High	QHmLFLR	75	2	2	WP_072335172.1;WP_006008826.1	M3(Oxidation)	0	19342672856	0	0.007634	33.25	0.00170334	2	960.515	6.52748	37.7044	0
	High	FTPKCVEGEQGTEK	3	2	2	WP_072335172.1;WP_006008826.1		0	2.71427e+07	0	0.0005235	33.06	0.00103805	3	1552.75	13.6624	12.097	1
	High	STLLAAQK	9	2	2	WP_072335172.1;WP_006008826.1		0	33275202791	0	0.001448	32.85	0.00153046	2	831.496	2.75869	18.3702	0
	High	LTYDDPK	6	2	2	WP_072335172.1;WP_006008826.1		0	20541874045	0	0.006203	31.11	0.00158765	2	851.417	2.63601	15.0251	0
	High	SSIQWVHDYGKILK	2	2	2	WP_072335172.1;WP_006008826.1		0	6.52317e+07	0	0.0001215	30.73	0.00253584	4	1673.91	4.59452	48.0514	1
	High	GLISRFIVNETSSFR	1	2	2	WP_072335172.1;WP_006008826.1		0	8.41379e+06	0	2.118e-06	30.62	0.00290432	3	1725.94	4.24162	62.3978	1
	High	IHSRSPESYLWDVAETIK	1	2	2	WP_072335172.1;WP_006008826.1		0	20643318	0	1.19e-07	27.89	0.00617709	3	2131.09	2.24429	61.9663	1
	High	LWHVQFNVVNKSTLLAAQK	2	2	2	WP_072335172.1;WP_006008826.1		0	5.76722e+06	0	0.0007507	27.53	0.00229585	4	2196.24	6.57283	57.3283	1
	High	MAANAERVPGEPAR	1	2	2	WP_072335172.1;WP_006008826.1		0	1.28201e+07	0	0.004283	23.87	0.0098449	3	1468.74	6.72345	17.1591	1
	High	TDDPVRKAELLR	1	2	2	WP_072335172.1;WP_006008826.1		0	9.83139e+06	0	0.002973	12.41	0.175106	4	1412.78	-1.56664	27.5889	2
	High	TFCDLK	2	2	2	WP_072335172.1;WP_006008826.1		0	9.65724e+07	0.001	0.02475	39.97	0.000171178	2	726.352	3.5945	34.2976	0
	High	GFNDIKR	2	2	2	WP_072335172.1;WP_006008826.1		0	5.35495e+09	0.001	0.02478	39.19	0.000367536	2	849.461	4.07074	11.6764	1
	High	TDDPVR	1	2	2	WP_072335172.1;WP_006008826.1		0	2.77552e+07	0.001	0.02126	36.82	0.000207477	2	702.343	1.98608	7.44708	0
	High	MAANAER	1	2	2	WP_072335172.1;WP_006008826.1		0	7.52576e+06	0.001	0.01163	35.18	0.000697795	2	762.358	2.74771	6.46939	0
	High	LVFEDK	2	2	2	WP_072335172.1;WP_006008826.1		0	30537152797	0.001	0.02482	22.36	0.0162614	2	750.403	0.0474093	38.1329	0
	High	ATHER	1	2	2	WP_072335172.1;WP_006008826.1		0	6.55911e+06	0.002	0.04219	36.91	0.00023426	2	613.307	2.80789	1.66927	0
	High	GFNDIK	1	2	2	WP_072335172.1;WP_006008826.1		0	1.13779e+10	0.003	0.06824	36.1	0.00079778	2	693.361	5.58141	16.9115	0
	High	RGFNDIK	1	2	2	WP_072335172.1;WP_006008826.1		0	1.51122e+09	0.003	0.06752	35.13	0.000951397	2	849.463	5.65147	12.3348	1
	High	NLIVR	3	3	3	WP_072335172.1;WP_006008826.1;WP_006007032.1		0	22904768816	0.004	0.09678	42.71	0.000251824	2	614.4	3.03524	19.498	0
	High	LVSFIR	4	2	2	WP_072335172.1;WP_006008826.1		0	3.5252e+10	0.004	0.09346	34.21	0.000378416	2	734.458	3.17003	41.7632	0
	High	MLERFDGmKPR	2	2	2	WP_072335172.1;WP_006008826.1	M8(Oxidation)	0	3.75276e+07	0.004	0.09125	12.02	0.175856	4	1395.69	2.73302	18.6311	1
	High	mLNIK	3	2	2	WP_072335172.1;WP_006008826.1	M1(Oxidation)	0	7.30365e+09	0.006	0.1312	27.98	0.00461741	2	634.362	4.14391	15.9146	0
	High	NmGmR	1	2	2	WP_072335172.1;WP_006008826.1	M2(Oxidation); M4(Oxidation)	0	2.66639e+06	0.007	0.1374	18.8	0.0131513	2	640.255	2.01236	3.48082	0
	High	DLPTRATSPATITAEDAK	1	2	2	WP_072335172.1;WP_006008826.1		0	6.76962e+06	0.008	0.1597	12.71	0.187529	3	1857.96	1.81492	33.3079	1
	High	AELLR	1	6	4	WP_072335172.1;WP_006008826.1;WP_006007726.1;WP_040369502.1		0	12356540100	0.009	0.1699	37.38	0.000941472	2	601.368	2.00752	15.188	0
	High	MLNIK	1	2	2	WP_072335172.1;WP_006008826.1		0	0	0.009	0.1722	32.73	0.00181334	2	618.367	4.61505	22.5314	0
WP_006004437.1	ATP-dependent chaperone ClpB [Desulfovibrio piger]	5249.05	70.32	2	67	67	162	1.03353e+09	866	96.3885	5.49072
	A4	Sequence	# PSMs	# Proteins	# Protein Groups	Protein Group Accessions	Modifications	ΔCn	Area	q-Value	PEP	IonScore	Exp Value	Charge	MH+ [Da]	ΔM [ppm]	RT [min]	# Missed Cleavages
	High	VVGQDEAVQAVADAVLR	2	2	1	WP_006004437.1		0	5.67373e+08	0	1.452e-13	113.95	1.22829e-11	2	1739.93	3.16702	65.1236	0
	High	TEGSmDAGNLLKPMLAR	4	2	1	WP_006004437.1	M5(Oxidation)	0	1.42475e+08	0	3.52e-09	107.32	6.39468e-11	2	1819.91	5.1791	49.017	0
	High	TKNNPVLIGEAGVGK	2	2	1	WP_006004437.1		0	4.61585e+07	0	5.586e-10	104.4	6.35387e-11	2	1496.85	1.21389	30.095	1
	High	LIGAPPGYVGYDEGGQLTEAVR	4	2	1	WP_006004437.1		0	140090532	0	1.747e-15	103.84	1.50762e-10	3	2262.15	4.30794	57.6503	0
	High	TEIDSLPSDLDEVNR	1	2	1	WP_006004437.1		0	4.40124e+07	0	7.15e-12	101.21	1.47582e-10	2	1702.82	1.76551	51.5592	0
	High	TEIDSLPSDLDEVNRK	2	2	1	WP_006004437.1		0	1.47686e+08	0	8.916e-12	98.95	3.43846e-10	3	1830.92	3.86853	45.4713	1
	High	TEGSMDAGNLLKPMLAR	3	2	1	WP_006004437.1		0	1.51386e+08	0	2.768e-10	98.46	6.98548e-10	2	1803.93	9.37608	56.0991	0
	High	IILFIDELHTIVGAGK	2	2	1	WP_006004437.1		0	221451503	0	1.027e-10	92.44	5.68814e-10	2	1739.02	3.52712	68.6311	0
	High	RVVGQDEAVQAVADAVLR	1	2	1	WP_006004437.1		0	4.24152e+07	0	4.684e-12	88.26	4.17982e-09	3	1896.03	2.58532	61.1363	1
	High	ISDSAIVEAVTLSHR	3	2	1	WP_006004437.1		0	1.14609e+09	0	4.649e-12	86.71	7.359e-09	2	1597.86	5.6899	55.2747	0
	High	KITLDITDAAR	2	1	1	WP_006004437.1		0	4.71482e+08	0	1.111e-07	84.36	8.97772e-09	2	1216.69	3.09501	38.6398	1
	High	QLADASAAAGADGPR	5	1	1	WP_006004437.1		0	2.02285e+08	0	1.957e-08	82.65	1.16799e-08	2	1370.67	3.4513	19.0778	0
	High	LYALDMGALIAGAK	2	2	1	WP_006004437.1		0	2.5309e+08	0	6.128e-08	81.93	1.92363e-08	2	1406.77	0.698831	66.0782	0
	High	VTSPTPEDTVEALSK	2	2	1	WP_006004437.1		0	2.9265e+08	0	1.042e-08	81.56	2.65328e-08	2	1573.8	4.00062	47.1225	0
	High	RPSVSGGGmDPNR	2	2	1	WP_006004437.1	M9(Oxidation)	0	1.39912e+07	0	4.899e-11	81.28	1.56394e-08	3	1345.63	2.70248	6.86949	0
	High	RFQPVLVDEPTVEDAISILR	1	2	1	WP_006004437.1		0	2.11472e+07	0	3.88e-11	78.58	3.39755e-08	3	2297.26	2.33974	67.2541	1
	High	YVQQYVETPLAR	4	1	1	WP_006004437.1		0	554993171	0	1.679e-08	78.17	4.87697e-08	2	1466.77	2.49689	43.0259	0
	High	EEVRPDDVAEIVAK	2	2	1	WP_006004437.1		0	5.03262e+07	0	6.873e-07	76.98	8.01789e-08	2	1569.82	4.09963	42.4575	0
	High	RKPYSVVLFDEIEK	3	2	1	WP_006004437.1		0	1.41713e+08	0	6.261e-08	75.33	7.03414e-08	2	1722.95	2.32712	50.226	1
	High	LYALDmGALIAGAK	3	2	1	WP_006004437.1	M6(Oxidation)	0	1.67401e+08	0	4.277e-07	74.47	9.11046e-08	2	1422.77	2.46324	55.0175	0
	High	VLGDAENESR	1	2	1	WP_006004437.1		0	8.22455e+07	0	3.818e-06	74.2	7.60379e-08	2	1089.52	4.24481	11.2738	0
	High	KPYSVVLFDEIEK	2	2	1	WP_006004437.1		0	1.71043e+08	0	2.518e-10	73.71	1.21296e-07	2	1566.85	6.17194	57.278	0
	High	EAVTQAQSIAVGMGHQDIDSEHLALALIR	1	2	1	WP_006004437.1		0	1.0668e+07	0	1.196e-12	73.42	1.02372e-07	4	3073.59	5.23202	62.5747	0
	High	ITLDITDAAR	1	1	1	WP_006004437.1		0	1.43859e+08	0	2.202e-05	72.04	1.96929e-07	2	1088.6	3.34641	46.19	0
	High	AIDLIDEAAALIR	2	2	1	WP_006004437.1		0	7.91513e+07	0	4.166e-08	67.99	3.33595e-07	2	1383.79	3.04125	71.767	0
	High	NNPVLIGEAGVGK	3	2	1	WP_006004437.1		0	6.61687e+08	0	3.213e-07	67.29	4.75927e-07	2	1267.7	2.93438	38.2031	0
	High	AVLNEVEKSEGK	2	2	1	WP_006004437.1		0	1.34536e+07	0	2.132e-05	65.83	1.00568e-06	2	1302.69	0.147269	20.312	1
	High	FQPVLVDEPTVEDAISILR	2	2	1	WP_006004437.1		0	7.46331e+06	0	7.524e-08	64.93	1.02837e-06	3	2141.16	5.01169	70.6727	0
	High	VDETVLFLPLR	2	2	1	WP_006004437.1		0	3.62378e+08	0	1.619e-07	64.58	8.53426e-07	2	1301.75	3.99709	66.2534	0
	High	IVKGDVPEGLR	2	2	1	WP_006004437.1		0	6.81303e+07	0	0.0005218	64.23	7.55144e-07	2	1182.69	1.40977	23.8814	1
	High	LLKEEVRPDDVAEIVAK	4	2	1	WP_006004437.1		0	1.55874e+08	0	8.948e-08	63.94	6.66015e-07	2	1924.08	5.03257	45.1329	1
	High	YSTLLALEK	2	2	1	WP_006004437.1		0	7.514e+08	0	0.0001264	63.64	9.73156e-07	2	1037.59	3.45501	47.8611	0
	High	ASFGQAmESLR	3	2	1	WP_006004437.1	M7(Oxidation)	0	9.65315e+07	0	1.368e-06	62.18	7.86943e-07	2	1212.57	2.70188	29.0461	0
	High	TLAEALFDTEDNMVR	2	2	1	WP_006004437.1		0	2.50168e+07	0	1.352e-10	61.3	2.00154e-06	2	1724.82	3.12347	64.3899	0
	High	QEQGIVPR	2	2	1	WP_006004437.1		0	3.39184e+08	0	0.0006905	60.03	1.39036e-06	2	926.509	3.58801	16.1018	0
	High	ILEQmGVQTAALAVAVEEK	1	2	1	WP_006004437.1	M5(Oxidation)	0	9.33562e+06	0	4.457e-09	59.28	3.59998e-06	3	2016.08	5.8961	57.693	0
	High	LESELGELR	1	2	1	WP_006004437.1		0	359531578	0	1.215e-05	58.51	5.77808e-06	2	1045.56	4.96719	37.3122	0
	High	LEKLESELGELR	1	2	1	WP_006004437.1		0	5.57418e+06	0	1.441e-05	58.08	5.99047e-06	2	1415.78	3.95498	45.3412	1
	High	TAIVEGLAFR	3	2	1	WP_006004437.1		0	9.60193e+08	0	1.628e-05	57.84	5.7553e-06	2	1076.61	3.26916	51.8749	0
	High	LAIEQAER	1	2	1	WP_006004437.1		0	4.34044e+08	0	0.000449	56.25	7.35126e-06	2	929.509	4.45677	20.8529	0
	High	YIEKDPALER	4	2	1	WP_006004437.1		0	3.49871e+08	0	1.283e-05	54.73	9.42232e-06	3	1233.65	3.71287	19.2358	1
	High	ILDGQAVR	2	1	1	WP_006004437.1		0	8.81356e+08	0	0.005582	54.68	1.10633e-05	2	871.502	2.70731	18.3314	0
	High	LDMSEYmEK	2	2	1	WP_006004437.1	M7(Oxidation)	0	4.3135e+07	0	8.423e-06	51.39	7.24386e-06	2	1161.48	3.44751	30.4374	0
	High	LDMSEYMEK	2	2	1	WP_006004437.1		0	1.30757e+08	0	6.413e-05	51.08	7.77983e-06	2	1145.49	3.10601	44.2145	0
	High	IVDLQmDR	7	2	1	WP_006004437.1	M6(Oxidation)	0	2.18183e+08	0	4.691e-05	49.8	3.50788e-05	2	1005.51	5.08716	22.9399	0
	High	ASFGQAMESLR	3	2	1	WP_006004437.1		0	4.18322e+08	0	5.733e-05	49.19	1.98831e-05	2	1196.58	2.87507	47.9948	0
	High	FEVHHGVR	2	2	1	WP_006004437.1		0	2.85349e+08	0	2.279e-05	49.17	2.78438e-05	2	980.509	2.4683	8.04062	0
	High	LLHLADQLHKR	2	2	1	WP_006004437.1		0	1.46941e+07	0	5.137e-06	49.04	2.05818e-05	2	1343.79	3.00941	23.8145	1
	High	VMQLEIER	2	2	1	WP_006004437.1		0	3.34179e+08	0	9.042e-05	47.49	6.14921e-05	2	1017.54	2.49981	39.9824	0
	High	YRGEFEER	2	2	1	WP_006004437.1		0	6.47782e+07	0	2.968e-05	47.18	2.77567e-05	2	1085.5	2.86198	11.8882	1
	High	IVDLQMDR	2	2	1	WP_006004437.1		0	588226295	0	0.0006041	47.17	7.19501e-05	2	989.511	2.99125	34.6435	0
	High	LLHLADQLHK	2	2	1	WP_006004437.1		0	4.25959e+08	0	5.794e-08	47.01	4.08088e-05	2	1187.69	3.54627	29.6058	0
	High	mDPVIGR	2	2	1	WP_006004437.1	M1(Oxidation)	0	2.05681e+08	0	0.0004631	44.54	0.000131835	2	803.411	3.81259	14.4486	0
	High	KVmQLEIER	2	2	1	WP_006004437.1	M3(Oxidation)	0	9.84215e+06	0	0.0002255	42.16	0.000215888	2	1161.63	3.57287	20.571	1
	High	EKNAIDSVR	1	1	1	WP_006004437.1		0	1.52757e+06	0	0.0005447	41.71	0.000259693	2	1031.55	2.81093	10.5828	1
	High	TLAEALFDTEDNmVR	1	2	1	WP_006004437.1	M13(Oxidation)	0	32863357	0	4.787e-06	41.55	0.000139968	3	1740.82	4.29009	59.9014	0
	High	DAVMEELRR	2	1	1	WP_006004437.1		0	1.25354e+08	0	0.0005278	40.65	0.000318568	2	1118.57	2.69445	29.6948	1
	High	VmQLEIER	1	2	1	WP_006004437.1	M2(Oxidation)	0	6.72969e+07	0	0.002747	39.9	0.000429783	2	1033.54	3.42446	27.8027	0
	High	LMESEREK	2	2	1	WP_006004437.1		0	3.0824e+06	0	0.005138	39.59	0.000291237	2	1021.5	2.99468	7.03876	1
	High	TEGSmDAGNLLKPmLAR	4	2	1	WP_006004437.1	M5(Oxidation); M14(Oxidation)	0	1.10906e+08	0	9.849e-05	39.28	0.000265572	2	1835.9	2.11907	37.3871	0
	High	HFRPEFLNR	4	2	1	WP_006004437.1		0	768567819	0	5.868e-06	38.56	0.000390084	2	1215.64	2.33417	29.2083	0
	High	WTGIPVTR	2	2	1	WP_006004437.1		0	9.94294e+08	0	0.002064	38.16	0.000595751	2	929.524	3.54687	38.5985	0
	High	DAVmEELRR	1	1	1	WP_006004437.1	M4(Oxidation)	0	2.44408e+07	0	0.002885	38.04	0.000494664	3	1134.56	2.90351	18.1418	1
	High	VDETVLFLPLRR	2	2	1	WP_006004437.1		0	3.95882e+08	0	7.861e-05	37.61	0.000242733	2	1457.85	3.03529	60.9628	1
	High	AGLSDPSRPTGSFIFLGPTGVGK	1	1	1	WP_006004437.1		0	2.95244e+08	0	2.706e-08	37.45	0.000422735	3	2261.21	6.27051	60.2741	0
	High	LIGAPPGYVGYDEGGQLTEAVRR	1	2	1	WP_006004437.1		0	6.2151e+06	0	0.002977	21.5	0.0226543	3	2418.26	6.28245	52.7339	1
	High	ERFEVHHGVR	1	2	1	WP_006004437.1		0	8762606	0	0.006695	18.22	0.0376652	4	1265.65	1.03698	8.19679	1
	High	VLGDAENESRR	2	2	1	WP_006004437.1		0	1.81228e+07	0	0.003718	16.92	0.0416633	3	1245.62	2.75881	9.06953	1
	High	VQQGELR	1	2	1	WP_006004437.1		0	1.30879e+08	0.001	0.0145	47.66	3.59931e-05	2	829.454	1.18099	8.50194	0
	High	DLVEAAR	1	2	1	WP_006004437.1		0	3.40089e+08	0.001	0.02407	38.16	0.000901264	2	773.419	5.00852	17.9855	0
	High	MDPVIGR	1	2	1	WP_006004437.1		0	3.21071e+08	0.001	0.03586	35.73	0.00108257	2	787.417	4.56342	23.4031	0
	High	GDVPEGLR	1	2	1	WP_006004437.1		0	1.51504e+08	0.001	0.02537	32.53	0.000809782	2	842.44	3.89073	21.2279	0
	High	LDmSEYmEK	1	2	1	WP_006004437.1	M3(Oxidation); M7(Oxidation)	0	6.56367e+06	0.001	0.01376	26.27	0.00235489	2	1177.48	0.87695	13.3916	0
	High	DGELVFQNA	2	2	1	WP_006004437.1		0	2.23669e+08	0.001	0.01146	23.35	0.00855405	2	992.472	4.02769	50.8228	0
	High	AVLNEVEK	2	2	1	WP_006004437.1		0	3.07433e+08	0.001	0.03507	23.31	0.0228663	2	901.504	5.39152	20.5543	0
	High	DAVmEELR	1	1	1	WP_006004437.1	M4(Oxidation)	0	3.47211e+06	0.001	0.01288	18.02	0.0268194	2	978.457	0.651406	21.3549	0
	High	ISITQR	2	2	1	WP_006004437.1		0	6.25913e+08	0.002	0.04922	41.48	0.000266705	2	717.427	2.48154	15.3782	0
	High	EYNISR	1	2	1	WP_006004437.1		0	1.31077e+08	0.003	0.07589	25.43	0.00515552	2	781.386	3.18516	13.6313	0
WP_006006881.1	DNA topoisomerase (ATP-hydrolyzing) subunit B [Desulfovibrio piger]	4687.38	55.57	5	44	45	130	9.47691e+08	799	89.5855	5.70654
	A4	Sequence	# PSMs	# Proteins	# Protein Groups	Protein Group Accessions	Modifications	ΔCn	Area	q-Value	PEP	IonScore	Exp Value	Charge	MH+ [Da]	ΔM [ppm]	RT [min]	# Missed Cleavages
	High	LGNSEVAGmVAGMVYDR	6	2	1	WP_006006881.1	M9(Oxidation)	0	1.40217e+08	0	6.98e-11	125.89	5.02383e-13	2	1784.84	2.76361	53.6046	0
	High	GLGEmNPEQLWVTTMNPENR	2	2	1	WP_006006881.1	M5(Oxidation)	0	1.04399e+08	0	6.324e-16	114.77	4.66797e-12	2	2332.07	1.72026	63.4212	0
	High	DPAESELFIVEGDSAGGSAK	1	2	1	WP_006006881.1		0	31440716	0	3.074e-14	114.27	5.98577e-12	2	1978.93	3.08352	56.9773	0
	High	LGNSEVAGMVAGMVYDR	2	2	1	WP_006006881.1		0	8.71033e+07	0	6.535e-11	112.94	1.04173e-11	2	1768.84	2.32924	63.2133	0
	High	IIIMTDADVDGAHIR	3	2	1	WP_006006881.1		0	2.74148e+08	0	1.863e-09	111.58	2.7801e-11	2	1639.85	4.18469	46.8573	0
	High	GLGEMNPEQLWVTTMNPENR	2	2	1	WP_006006881.1		0	3.88981e+07	0	4.067e-11	103.45	9.03712e-11	2	2316.08	1.75025	67.6313	0
	High	ALITAmGAGIGEEDTDLDKLR	2	2	1	WP_006006881.1	M6(Oxidation)	0	1.04306e+08	0	6.981e-13	95.5	1.26827e-09	3	2205.12	5.57724	52.464	1
	High	FIKDDAELNEFLLNR	3	2	1	WP_006006881.1		0	574438358	0	5.707e-11	89.61	3.44596e-09	2	1836.95	3.06388	60.2112	1
	High	VFAVFENTGSHHTR	6	2	1	WP_006006881.1		0	6.37837e+08	0	4.486e-09	86.9	4.28765e-09	2	1601.79	2.78018	29.7937	0
	High	GVPQDQLTVIGEADGHGTTVR	12	2	1	WP_006006881.1		0	1.08502e+07	0	7.336e-13	86.69	9.00014e-09	3	2150.09	3.30831	44.9574	0
	High	IIImTDADVDGAHIR	5	2	1	WP_006006881.1	M4(Oxidation)	0	1.46876e+08	0	2.278e-08	85.38	8.69203e-09	2	1655.84	1.53871	39.304	0
	High	ALITAMGAGIGEEDTDLDKLR	1	2	1	WP_006006881.1		0	0	0	2.09e-11	83.52	1.97861e-08	3	2189.12	1.98474	59.8274	1
	High	LTVYFEENPKDIR	2	2	1	WP_006006881.1		0	1.67848e+08	0	6.789e-09	79.56	3.98385e-08	2	1623.84	2.74004	45.1009	1
	High	EHSEDEDEGRVFAVFENTGSHHTR	3	2	1	WP_006006881.1		0	1.32501e+08	0	1.594e-12	78.57	1.38666e-08	3	2785.23	4.2148	42.3184	1
	High	TSETHVFHAEGGIR	6	2	1	WP_006006881.1		0	533393606	0	1.39e-07	78.54	4.12878e-08	2	1540.76	3.53307	17.8091	0
	High	LKGTALSGDDVR	2	2	1	WP_006006881.1		0	6.0078e+07	0	2.002e-06	75.67	1.09763e-07	2	1231.66	0.354869	16.4701	1
	High	LTVYFEENPK	2	2	1	WP_006006881.1		0	2.32673e+08	0	4.214e-07	74.49	9.95768e-08	2	1239.63	4.26391	43.8509	0
	High	GALSDNSLPGK	1	2	1	WP_006006881.1		0	3.70176e+08	0	2.048e-05	69.39	4.3155e-07	2	1058.55	4.31948	23.7012	0
	High	VSEDVTVVAANGR	2	1	1	WP_006006881.1		0	5.72267e+07	0	4.518e-09	65.88	8.00501e-07	2	1316.68	1.9836	27.3101	0
	High	KGALSDNSLPGK	2	2	1	WP_006006881.1		0	3.67722e+07	0	8.283e-06	65.16	1.00581e-06	2	1186.65	2.20788	15.5762	1
	High	EGGTHLVGFR	1	2	1	WP_006006881.1		0	2.80691e+08	0	5.285e-06	61.87	2.04791e-06	2	1072.56	2.77168	25.2429	0
	High	EGVPAVQVVMTK	3	2	1	WP_006006881.1		0	1.34799e+08	0	6.183e-06	61.58	3.19711e-06	2	1257.69	3.85858	45.1635	0
	High	DDAELNEFLLNR	1	2	1	WP_006006881.1		0	8.3603e+06	0	1.618e-07	60.94	1.8121e-06	2	1448.71	6.85033	61.6479	0
	High	GYVYIAQPPLYR	5	2	1	WP_006006881.1		0	628579521	0	5.422e-08	57.9	2.91926e-06	3	1439.77	2.20496	53.5223	0
	High	EGVPAVQVVmTK	4	2	1	WP_006006881.1	M10(Oxidation)	0	203387590	0	1.755e-05	57.49	7.48599e-06	2	1273.69	3.48966	34.5236	0
	High	RFEELAYLNK	2	2	1	WP_006006881.1		0	2.47516e+08	0	8.55e-07	56.87	7.29841e-06	2	1282.68	2.71417	41.8842	1
	High	ITVILHADNSVTVR	1	1	1	WP_006006881.1		0	2.66969e+07	0	8.318e-09	54.34	7.91477e-06	3	1537.88	5.07537	43.2288	0
	High	GLGEmNPEQLWVTTmNPENR	2	2	1	WP_006006881.1	M5(Oxidation); M15(Oxidation)	0	3.74403e+07	0	1.663e-05	51.93	8.33572e-06	3	2348.08	8.65122	57.011	0
	High	KGINIQR	1	2	1	WP_006006881.1		0	2.62569e+07	0	0.003696	51.76	2.26714e-05	2	828.508	3.16918	9.94479	1
	High	ETILTFANNIHTK	2	2	1	WP_006006881.1		0	334151174	0	3.096e-05	51.66	2.35407e-05	3	1501.81	4.83409	49.3617	0
	High	HEYALSLER	2	1	1	WP_006006881.1		0	2.03725e+08	0	6.309e-05	51.45	2.18424e-05	2	1117.57	2.26242	29.9654	0
	High	GIPVDIHPK	2	2	1	WP_006006881.1		0	432524274	0	0.001398	51	2.50213e-05	2	975.566	3.44216	26.8683	0
	High	RPAmYIGSTDVR	1	2	1	WP_006006881.1	M4(Oxidation)	0	2.81308e+07	0	2.88e-07	50.9	2.51977e-05	3	1381.7	4.29096	19.9135	0
	High	QTWQLFNDLR	1	1	1	WP_006006881.1		0	2.1701e+08	0	1.294e-06	50.58	2.8437e-05	2	1320.67	2.89711	62.9372	0
	High	VADAESTGMPRPLFLALATYPR	1	2	1	WP_006006881.1		0	4.83735e+07	0	1.002e-08	50.37	2.70908e-05	3	2376.25	4.48697	66.1392	0
	High	LPQPQFEGQTK	4	2	1	WP_006006881.1		0	4.98962e+08	0	2.967e-06	46.99	5.49962e-05	2	1272.66	3.29379	30.4742	0
	High	AINGYVK	2	2	1	WP_006006881.1		0	1.76067e+08	0	0.008453	44.39	8.37005e-05	2	764.433	3.30112	15.8871	0
	High	LmETIEK	3	2	1	WP_006006881.1	M2(Oxidation)	0	3.90637e+07	0	0.0005403	43.43	0.000147531	2	879.451	1.96604	13.2208	0
	High	QYQEMVEK	1	2	1	WP_006006881.1		0	9.00679e+07	0	0.001793	42.44	8.55246e-05	2	1054.49	3.18538	16.4793	0
	High	FEELAYLNK	2	2	1	WP_006006881.1		0	4.59539e+08	0	8.852e-05	42.14	0.000164954	2	1126.58	3.45595	46.8328	0
	High	NQAILPLR	3	2	1	WP_006006881.1		0	1.33605e+09	0	0.003563	39.11	0.000122453	2	924.567	4.79345	38.6461	0
	High	GTALSGDDVR	2	2	1	WP_006006881.1		0	2.05068e+08	0	0.000417	38.77	0.000384944	2	990.488	3.05349	13.4283	0
	High	YKGLGEmNPEQLWVTTmNPENR	1	2	1	WP_006006881.1	M7(Oxidation); M17(Oxidation)	0	0	0	5.05e-05	35.96	0.000507026	3	2639.24	5.99884	52.456	1
	High	DADFLSWLEK	1	1	1	WP_006006881.1		0	1.38716e+07	0	2.278e-05	35.8	0.000697021	2	1223.6	2.1495	69.7966	0
	High	KRFEELAYLNK	1	2	1	WP_006006881.1		0	20683754	0	4.638e-05	33.66	0.00131311	3	1410.78	2.93459	33.6331	2
	High	KRPAMYIGSTDVR	2	2	1	WP_006006881.1		0	5.22275e+06	0	1.428e-05	32.38	0.00158976	3	1493.79	3.75235	22.2577	1
	High	VADAESTGmPRPLFLALATYPR	1	2	1	WP_006006881.1	M9(Oxidation)	0	4.27189e+07	0	4.273e-08	31.33	0.00257672	3	2392.24	3.11272	63.354	0
	High	RPAMYIGSTDVR	1	2	1	WP_006006881.1		0	3.50294e+07	0	0.0001972	27.41	0.00490189	3	1365.7	1.86922	28.3848	0
	High	KRPAmYIGSTDVR	1	2	1	WP_006006881.1	M5(Oxidation)	0	1.59746e+06	0	0.004543	24.58	0.0107985	3	1509.79	2.1284	13.7391	1
	High	LGNSEVAGmVAGmVYDR	1	2	1	WP_006006881.1	M9(Oxidation); M13(Oxidation)	0	6.01588e+06	0	0.008548	21.57	0.011146	2	1800.82	-1.55473	41.5623	0
	High	RGMEFFASR	1	2	1	WP_006006881.1		0	5.74467e+07	0	1.575e-05	21.33	0.014356	2	1100.53	3.14749	36.0686	1
	High	LMETIEK	1	2	1	WP_006006881.1		0	456331635	0.001	0.01088	35.31	0.00076555	2	863.459	5.37332	22.3495	0
	High	EGLTAVISVK	1	2	1	WP_006006881.1		0	1.72404e+08	0.001	0.03654	28.44	0.00279277	2	1016.6	3.95182	45.5512	0
	High	GMEFFASR	1	2	1	WP_006006881.1		0	3.45771e+08	0.001	0.02252	25.98	0.00264965	2	944.434	4.2332	45.6378	0
	High	GmEFFASR	1	2	1	WP_006006881.1	M2(Oxidation)	0	0	0.001	0.01985	22.67	0.00539473	2	960.427	2.97513	30.6905	0
	High	NQPDLTK	2	2	1	WP_006006881.1		0	3.58793e+07	0.001	0.03963	19.76	0.0285341	2	815.427	1.46821	8.65927	0
	High	ALLEAR	2	6	2	WP_006006881.1;WP_040370023.1		0	8.69187e+08	0.003	0.06215	44.22	0.000236527	2	672.405	1.96117	18.0804	0
	High	RGmEFFASR	1	2	1	WP_006006881.1	M3(Oxidation)	0	4.14885e+07	0.009	0.1633	34.35	0.000550923	2	1116.53	4.70477	23.0512	1
WP_006007573.1	pyruvate:ferredoxin (flavodoxin) oxidoreductase [Desulfovibrio piger]	3887.13	40.69	2	50	50	115	8.76425e+08	1182	128.026	5.59229
	A4	Sequence	# PSMs	# Proteins	# Protein Groups	Protein Group Accessions	Modifications	ΔCn	Area	q-Value	PEP	IonScore	Exp Value	Charge	MH+ [Da]	ΔM [ppm]	RT [min]	# Missed Cleavages
	High	FFNVDAVAVAQEVGLGGR	2	2	1	WP_006007573.1		0	1.21102e+08	0	2.594e-13	125.79	8.43626e-13	2	1848.97	3.9577	67.0037	0
	High	KFGEEILDNLDSLSEANHALAHK	3	2	1	WP_006007573.1		0	1.7422e+08	0	2.149e-16	104.76	9.35746e-11	3	2551.28	2.35289	61.098	1
	High	DPNGELQAFLAGETR	2	2	1	WP_006007573.1		0	1.78355e+07	0	7.227e-11	95.6	7.29871e-10	2	1617.79	2.32641	64.1155	0
	High	FFGLGADGTVGANK	4	2	1	WP_006007573.1		0	5.93283e+08	0	1.19e-08	89.9	4.29783e-09	2	1353.68	3.63355	51.9024	0
	High	ASLQGWLDNMDDAEGSR	1	2	1	WP_006007573.1		0	5.45505e+06	0	3.861e-10	88.1	1.54515e-09	2	1864.82	4.86366	62.523	0
	High	FGEEILDNLDSLSEANHALAHK	2	2	1	WP_006007573.1		0	1.28377e+08	0	2.881e-14	85.33	8.49959e-09	3	2423.19	1.51984	63.357	0
	High	INmIMQTAFFK	2	2	1	WP_006007573.1	M3(Oxidation)	0	3.76696e+07	0	7.62e-06	81.51	2.36616e-08	2	1359.68	1.76831	57.9226	0
	High	STPLGAIAQFAAAGK	3	2	1	WP_006007573.1		0	2.28496e+08	0	1.539e-08	80.72	3.64308e-08	2	1402.77	3.56585	63.9202	0
	High	LANVIDFDKAVALLK	2	2	1	WP_006007573.1		0	6.20164e+07	0	4.579e-12	80.08	9.79422e-09	2	1629.96	4.22817	65.4078	1
	High	IIGDNTDmYAQAYFAYDSK	2	2	1	WP_006007573.1	M8(Oxidation)	0	1.67493e+07	0	1.779e-08	78.83	1.30608e-08	2	2201.98	5.93434	57.1635	0
	High	ASLQGWLDNmDDAEGSR	3	2	1	WP_006007573.1	M10(Oxidation)	0	3.25101e+07	0	4.398e-11	78.71	1.34267e-08	2	1880.82	4.34567	52.6263	0
	High	KLVPWDKVEEFR	2	2	1	WP_006007573.1		0	4.04972e+07	0	5.377e-08	75.8	8.94291e-08	2	1545.85	3.70077	46.9034	2
	High	LAVQTGYWPLYR	1	2	1	WP_006007573.1		0	2.80416e+08	0	5.439e-07	72.64	1.68796e-07	2	1466.78	3.0786	61.5428	0
	High	LFDYVGHPEADR	2	2	1	WP_006007573.1		0	5.60647e+08	0	5.547e-08	72.54	9.19356e-08	2	1418.67	2.50108	36.2379	0
	High	IAGELLPGVFHVSAR	3	2	1	WP_006007573.1		0	5.27977e+08	0	6.289e-09	71.92	1.31751e-07	2	1565.88	-0.617833	57.7643	0
	High	SGGFTVSHLR	2	2	1	WP_006007573.1		0	5.46534e+08	0	1.178e-06	71.78	2.42266e-07	2	1060.56	3.27287	24.3227	0
	High	LANVIDFDK	2	2	1	WP_006007573.1		0	8.41802e+08	0	2.154e-06	70.58	3.32494e-07	2	1034.56	3.95574	46.5701	0
	High	AAYVTQYDILDGIK	2	2	1	WP_006007573.1		0	4.21166e+08	0	3.67e-07	68.77	4.97773e-07	2	1569.82	2.26415	61.4374	0
	High	LVPWDKVEEFR	4	2	1	WP_006007573.1		0	4.21432e+08	0	2.074e-06	66.53	9.89373e-07	2	1417.75	3.51804	54.02	1
	High	AVFDNMLGLAPK	2	2	1	WP_006007573.1		0	406797104	0	1.609e-07	65.3	1.15097e-06	2	1275.68	3.56566	62.0823	0
	High	EALATEGIDDELK	2	2	1	WP_006007573.1		0	1.34639e+08	0	2.432e-08	64.18	1.24132e-06	2	1403.7	4.00016	43.8926	0
	High	GEAPTIVGGR	2	2	1	WP_006007573.1		0	4.87267e+08	0	2.564e-05	63.93	6.47321e-07	2	956.521	5.17642	20.1174	0
	High	IETIDYEDIR	1	2	1	WP_006007573.1		0	5.47162e+07	0	1.076e-05	63.47	1.55174e-06	2	1266.63	4.0415	45.8407	0
	High	EASNLYYDAVPGIVLENmK	2	2	1	WP_006007573.1	M18(Oxidation)	0	8.66897e+07	0	3.43e-08	62.23	1.64563e-06	2	2142.05	1.98042	62.2333	0
	High	IVNmNIAAVDK	1	2	1	WP_006007573.1	M4(Oxidation)	0	1.75973e+08	0	4.468e-06	61.73	1.74572e-06	2	1203.64	3.89547	24.8637	0
	High	NLmGQTVTVR	3	2	1	WP_006007573.1	M3(Oxidation)	0	7.45105e+07	0	0.0001025	61.71	2.73184e-06	2	1134.6	3.48624	20.5803	0
	High	AVFDNmLGLAPK	3	2	1	WP_006007573.1	M6(Oxidation)	0	3.37247e+08	0	2.036e-05	61.32	3.43125e-06	2	1291.68	4.43407	48.4955	0
	High	GTAQNPDIFFQNR	2	2	1	WP_006007573.1		0	4.23468e+08	0	8.144e-08	60.21	2.14379e-06	2	1507.73	3.10851	48.0713	0
	High	VLTQLFGER	2	2	1	WP_006007573.1		0	1.1306e+09	0	0.000279	58.17	3.27671e-06	2	1062.6	4.95352	50.1221	0
	High	IVNMNIAAVDK	1	2	1	WP_006007573.1		0	4.40841e+08	0	2.183e-06	58.16	6.18664e-06	2	1187.65	2.64708	41.757	0
	High	INMIMQTAFFK	1	2	1	WP_006007573.1		0	9.04824e+07	0	7.288e-07	56.99	4.89966e-06	2	1343.69	3.72837	63.882	0
	High	EASNLYYDAVPGIVLENMK	2	2	1	WP_006007573.1		0	6.35972e+07	0	1.647e-07	56.1	9.45063e-06	2	2126.06	4.08204	66.9947	0
	High	VHLFRPFSAEHLLQAIPATATTITVLDR	1	2	1	WP_006007573.1		0	9.07771e+06	0	5.371e-11	51.98	7.60644e-06	4	3117.73	3.89759	66.8185	0
	High	GmDALVEIK	2	2	1	WP_006007573.1	M2(Oxidation)	0	1.12696e+08	0	0.001126	50.89	2.93294e-05	2	991.517	4.00094	33.5208	0
	High	NLMGQTVTVR	2	2	1	WP_006007573.1		0	2.23177e+08	0	4.575e-05	48.78	5.0325e-05	2	1118.6	4.0101	34.3437	0
	High	EGKNPFQLDYTK	2	2	1	WP_006007573.1		0	3.58321e+07	0	2.173e-05	48	3.88299e-05	2	1439.72	2.22464	39.7263	1
	High	QLASLPHPGSEN	3	2	1	WP_006007573.1		0	2.21382e+08	0	4.215e-05	47.94	6.02603e-05	2	1249.62	5.21239	31.4789	0
	High	HLPASMK	3	2	1	WP_006007573.1		0	9.0598e+07	0	0.0005534	47.8	2.73832e-05	2	783.42	1.69887	8.71278	0
	High	IETIDYEDIRK	1	2	1	WP_006007573.1		0	179897255	0	8.615e-05	43.44	0.000210597	3	1394.72	3.68306	36.6636	1
	High	LWDMGDLFTKK	2	2	1	WP_006007573.1		0	6.09918e+07	0	1.969e-05	42.73	0.000224001	2	1353.69	-0.472978	62.4205	1
	High	LWDmGDLFTK	1	2	1	WP_006007573.1	M4(Oxidation)	0	1.56591e+08	0	8.649e-05	42.15	0.00011886	2	1241.59	4.66079	57.0432	0
	High	ANAmNPEHPHIR	3	2	1	WP_006007573.1	M4(Oxidation)	0	9.92623e+07	0	0.001604	40.91	0.000150028	2	1402.67	1.80619	7.63772	0
	High	LWDMGDLFTK	1	2	1	WP_006007573.1		0	7.51979e+07	0	0.0001232	40.79	0.000154231	2	1225.6	3.56065	66.7604	0
	High	FAALDKK	1	2	1	WP_006007573.1		0	5.73913e+07	0	0.007991	40.32	0.000130055	2	792.465	4.02025	11.2384	1
	High	ANAMNPEHPHIR	5	2	1	WP_006007573.1		0	1.52959e+08	0	0.0001241	39.7	0.000273237	4	1386.67	3.15835	11.9019	0
	High	AELDKAYNER	1	2	1	WP_006007573.1		0	2.7218e+06	0	0.004021	38.17	0.000365773	3	1208.59	0.681385	13.5522	1
	High	AVALLK	2	2	1	WP_006007573.1		0	6.54711e+08	0	0.007678	38.11	0.000200883	2	614.426	3.11246	24.8821	0
	High	FNPELAK	1	2	1	WP_006007573.1		0	5.73502e+08	0	0.005969	37.41	0.0005265	2	818.442	1.86452	23.3879	0
	High	DFTPGmAK	1	2	1	WP_006007573.1	M6(Oxidation)	0	4.67566e+07	0	0.006634	35.28	0.000429901	2	882.406	4.28756	14.1435	0
	High	KSGGFTVSHLR	1	2	1	WP_006007573.1		0	4.78843e+06	0	0.003066	34.16	0.00126623	3	1188.65	3.85939	15.9053	1
	High	NPFQLDYTK	2	2	1	WP_006007573.1		0	1.10334e+08	0	0.001202	33.26	0.00101494	2	1125.56	4.99896	45.2262	0
	High	GMDALVEIK	1	2	1	WP_006007573.1		0	222058134	0	0.0009986	26.17	0.00821257	2	975.522	4.10955	47.3194	0
	High	EASNLYYDAVPGIVLENmKK	1	2	1	WP_006007573.1	M18(Oxidation)	0	2.809e+07	0	1.558e-06	23.26	0.0174663	3	2270.15	4.17525	58.5544	1
	High	LWDmGDLFTKK	1	2	1	WP_006007573.1	M4(Oxidation)	0	6.15459e+07	0	0.001098	23.15	0.0164619	3	1369.69	5.90893	48.1181	1
	High	VAAITGR	1	2	1	WP_006007573.1		0	4.24864e+08	0.001	0.03707	47.14	8.30746e-05	2	687.417	3.55334	10.1436	0
	High	YGLGSK	1	2	1	WP_006007573.1		0	420443853	0.001	0.03463	43.69	4.2655e-05	2	624.337	2.96538	11.6141	0
	High	FAALDK	2	2	1	WP_006007573.1		0	184418355	0.001	0.01848	40.62	0.000286097	2	664.366	-0.534094	18.7229	0
	High	GALALAVK	2	2	1	WP_006007573.1		0	6.56869e+08	0.001	0.01552	37.32	0.00027803	2	742.485	3.56714	31.9669	0
	High	DFTPGMAK	1	2	1	WP_006007573.1		0	2.30587e+08	0.001	0.03151	27.45	0.00359774	2	866.41	2.44265	25.0845	0
	High	VEEFR	1	2	1	WP_006007573.1		0	5.62714e+07	0.004	0.08738	40.93	0.000153375	2	679.342	2.04976	12.3442	0
	High	ELTGMK	1	2	1	WP_006007573.1		0	1.24096e+07	0.005	0.1195	37.92	0.000597313	2	678.352	3.74413	11.2877	0
WP_006008093.1	phenylalanine--tRNA ligase subunit beta [Desulfovibrio piger]	3595.51	41.5	2	35	35	100	1.63225e+09	800	86.9779	5.36377
	A4	Sequence	# PSMs	# Proteins	# Protein Groups	Protein Group Accessions	Modifications	ΔCn	Area	q-Value	PEP	IonScore	Exp Value	Charge	MH+ [Da]	ΔM [ppm]	RT [min]	# Missed Cleavages
	High	EFVPYEGTAQELGDR	2	2	1	WP_006008093.1		0	1.63639e+08	0	4.964e-08	106.37	4.15214e-11	3	1710.8	3.96002	48.5395	0
	High	ELGLTEDHSGImVLPDSAVPGTR	5	1	1	WP_006008093.1	M12(Oxidation)	0	522357605	0	3.93e-12	106.25	6.16557e-11	2	2410.2	3.72543	55.4675	0
	High	ISImNPLSAEQDALR	4	2	1	WP_006008093.1	M4(Oxidation)	0	512669308	0	1.786e-09	101.12	2.85892e-10	2	1673.86	1.55807	57.7357	0
	High	VAQSLVQALGVR	3	1	1	WP_006008093.1		0	5.2594e+08	0	1.085e-07	95.89	5.41027e-10	2	1240.74	4.59904	54.3277	0
	High	ISIMNPLSAEQDALR	1	2	1	WP_006008093.1		0	1.96853e+08	0	1.123e-11	88.92	4.23169e-09	2	1657.87	6.97345	62.18	0
	High	VPVALVGTTMPGGLVIK	2	2	1	WP_006008093.1		0	2.75691e+08	0	5.078e-11	85.53	2.79235e-09	2	1651.99	3.46309	63.1065	0
	High	LSVDGTEVGVMGR	4	1	1	WP_006008093.1		0	5.96588e+08	0	7.712e-08	84.64	1.03067e-08	2	1319.67	4.20943	43.84	0
	High	LSVDGTEVGVmGR	7	1	1	WP_006008093.1	M11(Oxidation)	0	1.63546e+08	0	2.095e-10	82.23	1.885e-08	2	1335.66	4.49318	37.3688	0
	High	VAQSLVQALGVRI	2	1	1	WP_006008093.1		0	21565258	0	1.444e-07	81.06	1.13597e-08	2	1353.82	2.70897	64.866	1
	High	LRHWGAGLGLNEAVNYSFVGHK	2	2	1	WP_006008093.1		0	4.141e+07	0	2.901e-12	74.07	1.29275e-07	4	2425.26	2.56319	52.0014	1
	High	VRPEMADSFHAR	3	2	1	WP_006008093.1		0	5.1224e+08	0	3.04e-11	73.31	8.86653e-08	3	1415.69	2.21211	20.3272	0
	High	LGLSSESSYR	2	1	1	WP_006008093.1		0	5.53108e+08	0	1.299e-05	72.77	8.98357e-08	2	1098.55	3.14671	27.977	0
	High	HWGAGLGLNEAVNYSFVGHK	3	2	1	WP_006008093.1		0	1.74935e+08	0	6.14e-09	68.48	3.97336e-07	3	2156.07	0.232774	56.225	0
	High	TVLAPGLLHDLR	5	2	1	WP_006008093.1		0	1.89639e+09	0	1.071e-06	68.43	1.65081e-07	2	1304.77	4.42857	52.3639	0
	High	IIVSPAAQGEK	4	2	1	WP_006008093.1		0	1.93502e+09	0	4.557e-05	67.9	3.89234e-07	2	1112.64	3.81096	21.1195	0
	High	VRPEmADSFHAR	6	2	1	WP_006008093.1	M5(Oxidation)	0	8.29478e+07	0	2.358e-06	67.61	3.64099e-07	4	1431.68	1.10422	10.6663	0
	High	EKVAQSLVQALGVR	1	1	1	WP_006008093.1		0	1.36883e+07	0	4.928e-06	64.22	6.2443e-07	2	1497.88	3.15973	53.0355	1
	High	ANALLGVELSR	3	1	1	WP_006008093.1		0	8.50572e+08	0	2.898e-05	59.68	3.98292e-06	2	1142.66	3.54144	50.6479	0
	High	FQSLAVFPPVR	6	1	1	WP_006008093.1		0	1.368e+08	0	4.603e-06	58.47	5.47597e-06	2	1260.71	2.05496	59.3939	0
	High	DAEVDKVR	2	2	1	WP_006008093.1		0	4.65019e+07	0	0.0002475	58.07	8.10967e-06	3	931.485	0.412313	8.19532	1
	High	TLKDAEVDKVR	1	2	1	WP_006008093.1		0	3.26712e+06	0	0.0002309	56.98	8.11811e-06	2	1273.71	1.24265	11.5295	2
	High	ELGLTEDHSGIMVLPDSAVPGTR	1	1	1	WP_006008093.1		0	3.22675e+08	0	2.491e-10	56.76	7.27477e-06	3	2394.2	1.79928	59.7889	0
	High	VPVALVGTTmPGGLVIK	2	2	1	WP_006008093.1	M10(Oxidation)	0	2.28651e+08	0	2.141e-08	54.02	4.75534e-06	2	1667.98	0.404172	57.8618	0
	High	EADLIEEVGR	2	2	1	WP_006008093.1		0	3.06661e+08	0	2.922e-05	51.26	2.91786e-05	2	1130.57	4.45688	43.5812	0
	High	mLLSLSWLR	1	2	1	WP_006008093.1	M1(Oxidation)	0	1.07751e+08	0	3.481e-05	50.44	3.29832e-05	2	1134.64	1.97576	66.1847	0
	High	HDSAWPHVEADmDYSDLK	1	1	1	WP_006008093.1	M12(Oxidation)	0	3.56286e+06	0	4.141e-07	50.23	9.46172e-06	3	2131.9	0.246287	41.0592	0
	High	NNLAQGAAGVR	1	2	1	WP_006008093.1		0	8.34537e+08	0	1.031e-05	50.21	1.61975e-05	2	1070.57	3.12228	16.7541	0
	High	TLKDAEVDK	1	2	1	WP_006008093.1		0	8.3346e+06	0	0.001764	48.4	4.40859e-05	2	1018.54	-0.139283	8.22266	1
	High	TSDDSWQVTQPSWRPDLTR	4	2	1	WP_006008093.1		0	6.97038e+08	0	4.401e-08	47.96	3.91892e-05	3	2275.08	4.66598	53.7577	0
	High	HDSAWPHVEADMDYSDLK	2	1	1	WP_006008093.1		0	5.21388e+07	0	5.363e-11	46.49	2.23857e-05	3	2115.92	3.84485	48.3429	0
	High	IVTLDGQER	3	1	1	WP_006008093.1		0	1.06534e+09	0	0.005754	40.56	0.000364794	2	1030.55	-0.374107	22.3987	0
	High	LHDAAQVR	2	2	1	WP_006008093.1		0	6.85632e+06	0	0.0007304	37.71	0.000279566	3	909.493	3.13723	6.99881	0
	High	RLHDAAQVR	1	2	1	WP_006008093.1		0	1.29974e+06	0	0.001317	36.93	0.000314291	3	1065.59	3.15019	6.46791	1
	High	DLDLLGLPAEGR	1	2	1	WP_006008093.1		0	8.28025e+08	0	1.891e-06	35.24	0.000658298	2	1268.7	8.69629	63.0639	0
	High	QPLLEGAVLVDSFSPEGSDER	1	2	1	WP_006008093.1		0	2.65262e+07	0	2.426e-08	32.52	0.00179122	3	2245.1	2.8641	65.4611	0
	High	RLGLSSESSYR	2	1	1	WP_006008093.1		0	1.57835e+08	0	0.00229	32.34	0.0013711	2	1254.65	1.74577	21.3177	1
	High	VPVALVGTTMPGGLVIKK	1	2	1	WP_006008093.1		0	5.73993e+06	0	4.17e-05	31.46	0.000712804	3	1780.08	0.223689	56.705	1
	High	VPVALVGTTmPGGLVIKK	1	2	1	WP_006008093.1	M10(Oxidation)	0	1.60057e+07	0	0.0003096	23.73	0.00422639	3	1796.07	-0.549278	48.3444	1
	High	EKVAQSLVQALGVRI	1	1	1	WP_006008093.1		0	1.38067e+07	0	0.000905	19.82	0.0103985	3	1610.97	4.01305	63.0425	2
	High	SIWALDR	2	1	1	WP_006008093.1		0	8.92027e+08	0.001	0.03022	24.31	0.0148272	2	860.465	2.82531	47.5374	0
	High	LLSLSWLR	1	2	1	WP_006008093.1		0	1.44919e+06	0.002	0.04747	27.95	0.00192389	2	987.602	3.08812	65.0016	0
	High	IAPSPmR	1	2	1	WP_006008093.1	M6(Oxidation)	0	3.29829e+06	0.004	0.09719	36.51	0.000893429	2	787.416	3.94966	13.5507	0
WP_006003606.1	DNA-directed RNA polymerase subunit beta [Desulfovibrio piger]	3341.64	51.6	2	69	69	114	2.54256e+08	1378	153.89	5.70654
	A4	Sequence	# PSMs	# Proteins	# Protein Groups	Protein Group Accessions	Modifications	ΔCn	Area	q-Value	PEP	IonScore	Exp Value	Charge	MH+ [Da]	ΔM [ppm]	RT [min]	# Missed Cleavages
	High	VDADGNFLDEFVTVR	1	2	1	WP_006003606.1		0	1.50942e+07	0	3.967e-11	109.58	3.63508e-11	2	1696.82	3.17441	66.9551	0
	High	TLAIEAHDTAVLDQK	2	2	1	WP_006003606.1		0	8.10019e+07	0	4.154e-12	102.85	1.8158e-10	2	1624.86	2.86852	38.1588	0
	High	TLTDNDILTAIK	2	2	1	WP_006003606.1		0	1.50953e+08	0	1.083e-06	102.7	1.82591e-10	2	1317.73	6.33003	57.4431	0
	High	KGEILADGPGIDEGQLALGK	1	2	1	WP_006003606.1		0	4.5148e+07	0	4.473e-09	99.7	3.10741e-10	3	1981.07	3.22613	50.7451	1
	High	EFFGTSQLSQFmDQTNSLSEVTHK	1	2	1	WP_006003606.1	M12(Oxidation)	0	1.82856e+07	0	4.873e-14	88.22	2.18458e-09	3	2777.28	1.87801	61.4099	0
	High	MTDEIVHLDASR	2	2	1	WP_006003606.1		0	7.07226e+07	0	4.898e-09	84.71	8.45162e-09	2	1386.67	2.02413	36.0199	0
	High	KGEVLVEAGAALTR	2	2	1	WP_006003606.1		0	6.15894e+07	0	1.037e-10	83.41	1.45932e-08	2	1413.81	1.71733	41.208	1
	High	LVGELVENQYR	2	2	1	WP_006003606.1		0	1.83849e+08	0	1.475e-08	82.35	2.44483e-08	2	1319.7	3.73091	40.1531	0
	High	KDNAYSDIATEDGTVLIK	1	1	1	WP_006003606.1		0	1.44459e+07	0	5.248e-09	81.59	2.18429e-08	3	1952.99	3.04377	47.5231	1
	High	MDDEEFIASVK	1	2	1	WP_006003606.1		0	3.43368e+06	0	5.761e-09	81.02	1.02788e-08	2	1283.59	3.40319	49.1844	0
	High	ALmGSNMQR	2	2	1	WP_006003606.1	M3(Oxidation)	0	8.21356e+06	0	9.291e-06	79.76	1.37386e-08	2	1023.47	3.37928	9.83224	0
	High	QLAELLDSGAALQVVR	1	2	1	WP_006003606.1		0	2.09109e+07	0	1.358e-09	78.11	3.09051e-08	3	1682.95	5.50444	63.601	0
	High	TASLEFVSYEIR	2	2	1	WP_006003606.1		0	84743432	0	5.364e-08	71.15	1.61146e-07	2	1414.72	2.5304	58.6528	0
	High	DNAYSDIATEDGTVLIK	1	1	1	WP_006003606.1		0	3.28813e+06	0	1.828e-06	70.56	2.19756e-07	2	1824.89	2.16069	56.9118	0
	High	TASLEFVSYEIREPK	1	2	1	WP_006003606.1		0	8.24086e+06	0	2.122e-07	69.44	3.69729e-07	3	1768.92	5.1377	53.6228	1
	High	MDILEYFYTR	1	2	1	WP_006003606.1		0	1.63681e+07	0	4.185e-07	66.9	4.59391e-07	2	1350.64	1.12074	69.0536	0
	High	SPDYYDLSPVGR	2	2	1	WP_006003606.1		0	1.45919e+08	0	5.802e-09	66.14	4.98602e-07	2	1368.65	3.96289	47.2277	0
	High	SEKPLVGTGMEIDVAR	1	2	1	WP_006003606.1		0	3.01964e+06	0	1.531e-06	65.43	1.04542e-06	2	1701.89	2.42665	43.728	0
	High	VTTGVmYILK	1	2	1	WP_006003606.1	M6(Oxidation)	0	1.7132e+07	0	1.433e-06	62.67	1.24373e-06	2	1140.64	3.84575	43.4252	0
	High	mDILEYFYTR	2	2	1	WP_006003606.1	M1(Oxidation)	0	5.37377e+07	0	1.011e-06	62.33	9.64904e-07	2	1366.64	2.68471	65.8828	0
	High	LGLPDTEDSR	2	2	1	WP_006003606.1		0	76845280	0	7.607e-06	60.48	2.01457e-06	2	1102.54	5.39963	31.2005	0
	High	VPPGVEGTVIDVK	5	2	1	WP_006003606.1		0	45016529	0	6.042e-07	60.18	1.39113e-06	2	1309.74	5.20582	43.8077	0
	High	LSALGPGGLTR	2	2	1	WP_006003606.1		0	268350764	0	5.123e-06	60.13	2.52333e-06	2	1041.61	4.18906	37.1178	0
	High	IVVSYEGDLYKK	2	2	1	WP_006003606.1		0	9.54973e+07	0	1.595e-06	58.91	3.85586e-06	2	1413.77	3.66002	36.7325	1
	High	NLDDSGIIR	2	2	1	WP_006003606.1		0	1.22258e+08	0	0.0001735	58.64	5.74446e-06	2	1002.53	4.23141	32.9946	0
	High	DIPNVSEDMLR	1	2	1	WP_006003606.1		0	3.42776e+07	0	1.705e-05	57.83	3.13151e-06	2	1288.63	4.19567	52.3116	0
	High	VKGEVEMR	2	2	1	WP_006003606.1		0	14245402	0	0.001391	57.34	6.82656e-06	2	947.5	1.90092	8.42476	1
	High	SPGIIFEHDGGK	3	2	1	WP_006003606.1		0	149332354	0	2.683e-07	55.11	7.24549e-06	2	1256.63	2.97908	30.9334	0
	High	TILYDGR	1	2	1	WP_006003606.1		0	1.0778e+08	0	0.007225	55.05	6.87737e-06	2	837.451	5.31856	25.006	0
	High	VTTGVMYILK	1	2	1	WP_006003606.1		0	3.31872e+07	0	2.695e-06	54.11	5.24003e-06	2	1124.64	3.28651	53.5785	0
	High	LGPEEITR	1	2	1	WP_006003606.1		0	1.37845e+08	0	4.128e-05	53.81	7.9023e-06	2	914.498	3.90159	25.7057	0
	High	mNIGQImETHLGWGAK	2	2	1	WP_006003606.1	M1(Oxidation); M7(Oxidation)	0	16455685	0	2.177e-07	52.33	1.46198e-05	3	1817.87	3.93018	43.7878	0
	High	LVVYDTDEATGNR	2	2	1	WP_006003606.1		0	6.97639e+07	0	1.855e-05	51.53	1.79283e-05	2	1452.7	2.6955	31.1823	0
	High	FLQEGVAEADR	1	2	1	WP_006003606.1		0	7.09085e+07	0	1.478e-05	50.45	2.47932e-05	2	1234.61	3.21218	29.9639	0
	High	STGPYSLVTQQPLGGK	1	2	1	WP_006003606.1		0	1.96911e+07	0	1.778e-06	50.06	3.8958e-05	2	1632.86	3.41265	47.5848	0
	High	VEYADADR	1	2	1	WP_006003606.1		0	8.46602e+06	0	0.0007866	49.54	1.88994e-05	2	938.425	3.76488	11.3062	0
	High	ALMGSNMQR	1	2	1	WP_006003606.1		0	1.56825e+07	0	0.001021	47.61	5.20141e-05	2	1007.48	3.17166	20.2982	0
	High	EQGIYFGTLPLMTEK	2	2	1	WP_006003606.1		0	3.447e+07	0	6.743e-07	47.07	4.6139e-05	2	1726.88	3.18481	65.3153	0
	High	MPATILFK	1	2	1	WP_006003606.1		0	6.66295e+07	0	0.0006404	46.97	5.22364e-05	2	920.531	3.92399	51.4965	0
	High	EHYLLKPHNTLMWEVEK	2	2	1	WP_006003606.1		0	8.77058e+07	0	4.409e-09	46.58	6.81337e-05	3	2167.11	3.32697	44.3235	0
	High	QAVPLLR	2	2	1	WP_006003606.1		0	1.70894e+08	0	0.0007508	46.47	2.2489e-05	2	796.508	4.93383	34.1523	0
	High	EGDQVVAQANAR	1	2	1	WP_006003606.1		0	6.88779e+06	0	6.109e-05	45.2	8.45586e-05	2	1257.62	2.18506	13.2953	0
	High	GLTYEAPVHIK	2	2	1	WP_006003606.1		0	1.71719e+08	0	4.644e-06	45.15	6.72083e-05	2	1227.68	1.51109	35.6418	0
	High	IGAAVKPDDILVGK	3	2	1	WP_006003606.1		0	245122191	0	3.613e-06	43.96	6.62955e-05	2	1395.82	1.86878	40.839	0
	High	MNIGQIMETHLGWGAK	1	2	1	WP_006003606.1		0	2.97852e+07	0	1.141e-08	43.31	0.000102665	3	1785.88	2.06533	63.2424	0
	High	VTEGDDLPPGVIK	2	2	1	WP_006003606.1		0	1.89645e+06	0	0.0005325	43.02	0.000139688	2	1339.71	0.854027	38.8792	0
	High	EHYLLKPHNTLmWEVEK	2	2	1	WP_006003606.1	M12(Oxidation)	0	3.54822e+07	0	4.016e-06	42.37	0.0002028	3	2183.1	3.75866	39.5714	0
	High	EVLAPHVLGK	2	1	1	WP_006003606.1		0	1.24487e+08	0	0.0001257	41.94	6.38219e-05	2	1062.63	3.21795	30.7073	0
	High	GEVLVEAGAALTR	1	2	1	WP_006003606.1		0	2.59198e+06	0	0.0001408	41.58	0.000184181	2	1285.72	4.54629	49.7199	0
	High	mPATILFK	1	2	1	WP_006003606.1	M1(Oxidation)	0	6.2364e+06	0	0.003002	41.03	9.86075e-05	2	936.525	2.57392	41.6187	0
	High	DIKEQGIYFGTLPLmTEK	1	2	1	WP_006003606.1	M15(Oxidation)	0	1.21644e+07	0	5.493e-08	39.7	0.00028931	3	2099.08	2.04297	60.5052	1
	High	mTDEIVHLDASR	1	2	1	WP_006003606.1	M1(Oxidation)	0	2.70617e+07	0	1.77e-05	38.86	0.000240531	3	1402.67	2.57075	29.9852	0
	High	TGVPFK	1	2	1	WP_006003606.1		0	103245140	0	0.009627	38.29	0.000652308	2	648.373	2.8199	20.5695	0
	High	VIVNQLQR	1	2	1	WP_006003606.1		0	2.49294e+08	0	0.002194	38.27	0.000193617	2	969.587	2.83343	24.4663	0
	High	LTAVSVPGNK	1	1	1	WP_006003606.1		0	153324166	0	0.0002345	38.07	0.000530248	2	985.571	3.60636	24.4783	0
	High	mSIQEISTLMPHDLINPKPVAAVLK	1	2	1	WP_006003606.1	M1(Oxidation)	0	1.3089e+07	0	1.219e-06	37.76	0.000351738	4	2761.51	2.4573	63.2498	0
	High	KMPATILFK	2	2	1	WP_006003606.1		0	2.27386e+07	0	0.002042	37.01	0.000238881	2	1048.63	2.97969	42.3793	1
	High	GETQLTPEEK	1	2	1	WP_006003606.1		0	16088427	0	0.0005089	36.85	0.000371768	2	1131.56	2.84261	13.5828	0
	High	NKEEGLEGVFHTVFPIEDFNK	2	2	1	WP_006003606.1		0	2.55918e+07	0	2.843e-06	36.82	0.00047833	3	2449.22	7.1746	65.5866	1
	High	RLSALGPGGLTR	1	2	1	WP_006003606.1		0	1.01869e+07	0	0.006743	36.5	0.00040297	3	1197.71	4.89311	30.4404	1
	High	EQGIYFGTLPLmTEK	1	2	1	WP_006003606.1	M12(Oxidation)	0	2.0383e+07	0	1.782e-05	35.72	0.000468854	2	1742.87	1.59064	61.0706	0
	High	DIKEQGIYFGTLPLMTEK	1	2	1	WP_006003606.1		0	19092771	0	5.764e-06	35.36	0.000800447	3	2083.09	4.30562	64.4694	1
	High	GTFIINGTER	1	2	1	WP_006003606.1		0	6.05189e+07	0	6.304e-05	31.98	0.00231362	2	1107.58	3.78517	35.3492	0
	High	EQLDAIPVKK	2	2	1	WP_006003606.1		0	3.31477e+07	0	0.001239	31.22	0.00139692	2	1140.67	3.35242	24.3696	1
	High	LQGLFESK	1	2	1	WP_006003606.1		0	1.34782e+08	0	0.008615	29.87	0.00314268	2	921.508	4.13322	37.2017	0
	High	DYDHQVDYLHAIYDSK	2	2	1	WP_006003606.1		0	2.45007e+07	0	1.718e-05	27.83	0.00164426	4	1981.9	3.71554	50.5075	0
	High	LHHLVDEK	1	2	1	WP_006003606.1		0	25754844	0	0.0008216	26.66	0.0084152	3	990.539	1.8541	7.40596	0
	High	GSWLDFDFDHK	1	2	1	WP_006003606.1		0	1.49743e+07	0	0.0008186	20.9	0.00934755	2	1366.61	2.46262	61.7151	0
	High	AQEEIYR	1	2	1	WP_006003606.1		0	3.08912e+07	0.001	0.01221	41.49	0.000166751	2	908.454	7.12267	14.0847	0
	High	KLQGLFESK	1	2	1	WP_006003606.1		0	6.44041e+06	0.001	0.02366	31.58	0.0014943	2	1049.6	2.69906	29.2401	1
	High	DTLMQDR	1	2	1	WP_006003606.1		0	23079551	0.001	0.03349	26.82	0.0034315	2	878.406	2.96708	16.8346	0
	High	IAVLHTK	1	2	1	WP_006003606.1		0	8.4391e+07	0.001	0.02012	24.2	0.00379289	2	781.495	2.19742	12.1776	0
	High	DTLmQDR	1	2	1	WP_006003606.1	M4(Oxidation)	0	281636	0.001	0.0239	13.98	0.0479934	2	894.398	-0.271995	8.43073	0
	High	AQEEIYRR	1	2	1	WP_006003606.1		0	1.45258e+07	0.001	0.02208	6.89	0.757185	3	1064.55	2.1239	10.1834	1
	High	VHIAIK	1	2	1	WP_006003606.1		0	4.62863e+07	0.002	0.04425	27.32	0.00184914	2	680.449	4.87286	14.2053	0
	High	AGFEVR	1	2	1	WP_006003606.1		0	1.52368e+08	0.003	0.05518	39.98	0.000406869	2	678.359	3.49411	19.3995	0
	High	VIPMR	1	2	1	WP_006003606.1		0	5.32116e+07	0.005	0.1201	42.91	0.000110012	2	615.366	2.10134	14.4914	0
	High	VLVQLK	1	2	1	WP_006003606.1		0	2.30948e+08	0.006	0.1324	28.66	0.00211024	2	699.478	2.95914	29.0246	0
	High	AYDLLK	1	2	1	WP_006003606.1		0	76816290	0.009	0.1716	14.46	0.0626669	2	722.409	1.31092	32.8215	0
WP_006003604.1	DNA-directed RNA polymerase subunit beta' [Desulfovibrio piger]	2441	37.29	2	57	57	89	2.06618e+08	1389	154.663	7.28369
	A4	Sequence	# PSMs	# Proteins	# Protein Groups	Protein Group Accessions	Modifications	ΔCn	Area	q-Value	PEP	IonScore	Exp Value	Charge	MH+ [Da]	ΔM [ppm]	RT [min]	# Missed Cleavages
	High	YLVDEIQEVYR	1	2	1	WP_006003604.1		0	4.82837e+07	0	2.356e-08	94.63	7.40352e-10	2	1426.73	3.28616	58.3268	0
	High	GTSANVTNIR	1	2	1	WP_006003604.1		0	7.5187e+07	0	1.813e-05	92.65	2.30881e-09	2	1032.54	1.03417	15.5643	0
	High	EmSFENVNLVLTK	1	2	1	WP_006003604.1	M2(Oxidation)	0	1.67338e+07	0	1.781e-08	79.67	3.83026e-08	2	1539.78	4.11606	54.3307	0
	High	KLVVTPEIGDSK	1	1	1	WP_006003604.1		0	4.858e+06	0	3.66e-05	75.01	8.36076e-08	2	1285.74	3.9816	30.5016	1
	High	TANSGYLTR	2	2	1	WP_006003604.1		0	8.01572e+07	0	2.006e-05	72.88	9.0165e-08	2	982.498	2.88364	15.118	0
	High	LIELGAPDIIIR	1	2	1	WP_006003604.1		0	1.32418e+08	0	6.884e-07	71.75	6.66761e-08	2	1322.81	2.64253	63.2976	0
	High	AIQISIASPEAIR	2	2	1	WP_006003604.1		0	5.79745e+07	0	1.155e-05	71.43	1.58279e-07	3	1368.79	6.19754	52.8033	0
	High	ATQDVSTEmIK	2	2	1	WP_006003604.1	M9(Oxidation)	0	3.82633e+06	0	8.639e-08	71.01	1.14913e-07	2	1238.6	1.83462	14.5952	0
	High	mGHIELAAPVAHIWFLK	2	2	1	WP_006003604.1	M1(Oxidation)	0	2.79429e+07	0	3.157e-13	70.15	2.17361e-07	3	1949.05	3.3085	62.7591	0
	High	LVVTPEIGDSK	1	1	1	WP_006003604.1		0	51151504	0	1.376e-06	69.61	4.53992e-07	2	1157.65	3.57799	36.6225	0
	High	FATSDLNDLYR	2	2	1	WP_006003604.1		0	1.94305e+08	0	3.226e-06	67.77	2.17242e-07	2	1314.64	2.78001	50.5488	0
	High	SGQLTIVDPQGR	1	2	1	WP_006003604.1		0	45562169	0	4.173e-06	63.43	1.20295e-06	2	1270.68	3.78212	35.141	0
	High	VLTEASLK	1	2	1	WP_006003604.1		0	67574823	0	0.004958	59.49	3.09266e-06	2	860.508	-0.739128	24.0703	0
	High	VAELFEVR	1	2	1	WP_006003604.1		0	1.29908e+08	0	0.0002397	59.25	3.86263e-06	2	962.535	4.58107	47.1348	0
	High	mALELFKPFIYSELEK	2	2	1	WP_006003604.1	M1(Oxidation)	0	5.88311e+07	0	5.643e-11	58.18	6.08219e-06	2	1974.04	3.02407	66.0223	0
	High	FEAQNTGR	1	2	1	WP_006003604.1		0	0	0	7.082e-05	56.35	6.02523e-06	2	922.437	-0.827176	8.25031	0
	High	sLDDLFTAR	1	2	1	WP_006003604.1	N-Term(Acetyl)	0	1.64866e+07	0	1.714e-05	54.53	1.12759e-05	2	1079.54	4.61246	67.0208	0
	High	LGIQAFEPLLVEGK	3	2	1	WP_006003604.1		0	1.51751e+08	0	1.335e-08	54.5	4.43517e-06	2	1513.87	5.76147	66.2821	0
	High	QASLTIMEYR	1	2	1	WP_006003604.1		0	5.00424e+07	0	2.142e-05	54.13	8.30689e-06	2	1211.61	3.73025	46.8744	0
	High	DGEAIQAGDIIAR	1	2	1	WP_006003604.1		0	2.53088e+07	0	3.973e-06	53.21	1.28933e-05	2	1328.68	2.78501	43	0
	High	MGHIELAAPVAHIWFLK	1	2	1	WP_006003604.1		0	1.13127e+07	0	1.551e-11	52.96	1.11281e-05	3	1933.06	4.24166	64.021	0
	High	MALELFKPFIYSELEK	1	2	1	WP_006003604.1		0	1.02077e+07	0	1.183e-07	52.38	2.11005e-05	3	1958.04	4.87127	68.1064	0
	High	IGTLLDmTmADLEK	3	2	1	WP_006003604.1	M7(Oxidation); M9(Oxidation)	0	1.5568e+07	0	1.501e-08	51.93	1.66714e-05	2	1582.78	4.35815	52.9696	0
	High	TELREESETTK	2	2	1	WP_006003604.1		0	1.52214e+07	0	3.478e-06	51.61	2.10523e-05	2	1322.64	0.837374	7.90661	1
	High	IGTLLDmTMADLEK	2	2	1	WP_006003604.1	M7(Oxidation)	0	7.83345e+06	0	6.175e-07	50.6	2.83063e-05	2	1566.78	3.41657	65.4138	0
	High	GLKENVIVGR	1	2	1	WP_006003604.1		0	9.86105e+06	0	7.875e-05	48.8	3.36155e-05	2	1084.65	5.06921	22.6287	1
	High	EISYDILKDPK	1	2	1	WP_006003604.1		0	2.0683e+07	0	1.861e-05	48.38	4.21112e-05	2	1320.71	4.54875	42.5083	1
	High	KGLADTALK	2	2	1	WP_006003604.1		0	2.53378e+07	0	0.004651	46.86	4.22429e-05	3	916.549	3.23735	15.095	1
	High	ATQDVSTEMIK	1	2	1	WP_006003604.1		0	3.75615e+07	0	5.186e-05	46.53	6.89226e-05	2	1222.6	3.3906	27.4637	0
	High	NmGYEFATR	1	2	1	WP_006003604.1	M2(Oxidation)	0	1.389e+07	0	6.946e-05	46.22	2.38215e-05	2	1104.48	4.23297	25.795	0
	High	QASLTImEYR	1	2	1	WP_006003604.1	M7(Oxidation)	0	7.54807e+06	0	0.0001006	45.97	4.55274e-05	2	1227.61	3.24972	34.9147	0
	High	mLQEAVDALFDNGRR	1	2	1	WP_006003604.1	M1(Oxidation)	0	9.2434e+06	0	4.911e-05	45.94	9.16859e-05	3	1750.86	5.90554	56.0946	1
	High	TFHIGGTASSTIEK	2	2	1	WP_006003604.1		0	7.15755e+07	0	8.094e-05	44.37	0.000115162	3	1448.74	3.85449	30.2452	0
	High	SLLEELDLEK	1	2	1	WP_006003604.1		0	0	0	4.991e-05	44.35	0.000126712	2	1188.64	3.93662	62.1754	0
	High	NMGYEFATR	1	2	1	WP_006003604.1		0	40264170	0	0.0002669	42.89	5.12826e-05	2	1088.49	2.31508	35.1167	0
	High	EMSFENVNLVLTK	1	2	1	WP_006003604.1		0	1.29319e+07	0	0.000224	40.08	0.000289616	2	1523.79	5.70888	61.7273	0
	High	EHGVSSITVR	2	2	1	WP_006003604.1		0	3.01258e+07	0	0.004821	39.52	0.000301553	3	1084.58	2.52991	15.153	0
	High	VLLYPVYDPEDAEK	1	2	1	WP_006003604.1		0	2.67691e+07	0	5.316e-07	39.26	0.000450592	2	1650.83	1.0523	57.775	0
	High	KmALELFKPFIYSELEK	2	2	1	WP_006003604.1	M2(Oxidation)	0	1.122e+07	0	3.51e-06	37.75	0.000411307	4	2102.14	5.15012	62.4175	1
	High	VLVSNILPK	3	2	1	WP_006003604.1		0	2.38428e+08	0	0.001602	37.27	0.000187055	2	982.634	4.8173	48.4861	0
	High	RLIELGAPDIIIR	1	2	1	WP_006003604.1		0	11785341	0	6.988e-06	37.05	0.000196775	3	1478.91	2.96325	58.5753	1
	High	FQGVGIDDKHIEVIVR	1	2	1	WP_006003604.1		0	1.06146e+07	0	4.683e-06	36.48	0.000449811	4	1825.01	6.47357	47.7938	1
	High	FTDIVDGK	1	2	1	WP_006003604.1		0	7.69855e+07	0	0.001364	34.45	0.000628113	2	894.46	4.02863	28.2531	0
	High	SVITVGPYLK	2	2	1	WP_006003604.1		0	1.87122e+08	0	0.001784	33.76	0.000946635	2	1076.64	2.83087	48.7262	0
	High	LHVTDGQEVTK	2	2	1	WP_006003604.1		0	2.86202e+07	0	0.00281	32.63	0.00128253	2	1226.64	1.41731	13.3685	0
	High	HIEVIVR	1	2	1	WP_006003604.1		0	4.9295e+07	0	0.001591	32.38	0.000635906	2	865.53	5.2032	20.7098	0
	High	KPETINYR	1	2	1	WP_006003604.1		0	8.55346e+06	0	0.001269	29.82	0.00364811	2	1020.55	2.3202	10.7108	0
	High	EYPImLNR	3	2	1	WP_006003604.1	M5(Oxidation)	0	6.26663e+07	0	0.004115	26.52	0.00456829	2	1051.53	3.67598	36.757	0
	High	EGLSVLQYFTSTHGAR	1	2	1	WP_006003604.1		0	1.40219e+08	0	5.338e-07	24.75	0.0128962	3	1765.89	3.86126	62.5962	0
	High	DGIQLVLGK	1	2	1	WP_006003604.1		0	7.53947e+07	0	0.00446	23.05	0.0143681	2	942.566	4.49557	50.884	0
	High	LVVTPEIGDSKEYLVPK	1	1	1	WP_006003604.1		0	1.1343e+07	0	0.0007884	21.6	0.0134907	3	1887.05	2.7907	51.8994	1
	High	KMALELFKPFIYSELEK	1	2	1	WP_006003604.1		0	3.98868e+06	0	4.545e-05	19.62	0.0321975	4	2086.13	2.16695	64.8172	1
	High	ENVIVGR	1	2	1	WP_006003604.1		0	2.21205e+07	0.001	0.01264	44.68	0.000151482	2	786.449	2.11409	15.7493	0
	High	SLSDMIK	1	2	1	WP_006003604.1		0	6.59485e+07	0.001	0.031	35.73	0.000815267	2	793.415	3.23201	36.5312	0
	High	NKFEAQNTGR	2	2	1	WP_006003604.1		0	1.74047e+06	0.001	0.01347	32.43	0.00162871	2	1164.58	3.20459	7.28045	1
	High	GLADTALK	1	2	1	WP_006003604.1		0	4.94743e+07	0.001	0.01132	26.62	0.00925527	2	788.452	1.14748	24.4498	0
	High	EYVHGDITVPDQK	1	2	1	WP_006003604.1		0	22607025	0.001	0.01094	8.81	0.276197	3	1500.74	3.22861	29.1069	0
	High	DGIITR	1	2	1	WP_006003604.1		0	7.16429e+07	0.002	0.04467	54.71	1.96078e-05	2	674.385	2.66173	15.112	0
	High	GYASTIK	1	2	1	WP_006003604.1		0	6.45971e+07	0.002	0.04045	30.97	0.00107978	2	739.399	0.0606356	11.8398	0
	High	SLSDmIK	1	2	1	WP_006003604.1	M5(Oxidation)	0	23930788	0.002	0.04818	29.25	0.00202045	2	809.409	2.43765	18.6325	0
	High	EISYDILK	1	2	1	WP_006003604.1		0	1.18429e+07	0.002	0.05251	15.4	0.0475865	2	980.532	2.33733	47.9963	0
	High	EWSYGEVK	1	2	1	WP_006003604.1		0	5.20671e+07	0.002	0.04994	13.46	0.0653684	2	997.465	2.44833	32.6771	0
	High	LIPAGTGYR	1	2	1	WP_006003604.1		0	1.11795e+08	0.003	0.05789	26.15	0.00800781	2	947.534	3.5429	25.5575	0
	High	TPVWER	1	2	1	WP_006003604.1		0	4.58264e+07	0.004	0.08508	26.32	0.00501693	2	787.412	2.35754	26.1407	0
	High	DLIIPAR	1	2	1	WP_006003604.1		0	1.78556e+08	0.008	0.1552	27.01	0.00288648	2	797.491	3.22994	38.3033	0
	High	QLAGMR	1	2	1	WP_006003604.1		0	4.86346e+07	0.009	0.1658	34.42	0.00122879	2	675.362	2.44459	11.8699	0
WP_006006651.1	polyribonucleotide nucleotidyltransferase [Desulfovibrio piger]	2253.36	51.73	2	37	37	67	2.50634e+08	750	81.9726	5.77002
	A4	Sequence	# PSMs	# Proteins	# Protein Groups	Protein Group Accessions	Modifications	ΔCn	Area	q-Value	PEP	IonScore	Exp Value	Charge	MH+ [Da]	ΔM [ppm]	RT [min]	# Missed Cleavages
	High	SLVVTTLGSSTDEQR	2	2	1	WP_006006651.1		0	7.65563e+07	0	1.184e-11	110.52	3.23812e-11	2	1592.82	3.60096	40.3986	0
	High	AITTATGASVDIEDSGR	2	2	1	WP_006006651.1		0	1.40498e+07	0	5.108e-10	103.52	1.2005e-10	2	1663.82	3.58346	36.2917	0
	High	YAPQHAEIFVNPDIIR	2	2	1	WP_006006651.1		0	2.8661e+08	0	3.19e-12	88.7	5.73309e-09	2	1882.99	3.84896	53.794	0
	High	MPFTPHQDDPVLVAR	2	2	1	WP_006006651.1		0	128405727	0	1.957e-09	87.88	5.70254e-09	2	1722.87	5.2649	44.6077	0
	High	mGSLSGDVTKR	2	1	1	WP_006006651.1	M1(Oxidation)	0	6.29018e+06	0	2.293e-07	84.56	1.11982e-08	2	1166.59	2.78695	10.5858	1
	High	MNQDIFNPTR	2	2	1	WP_006006651.1		0	6.60324e+07	0	1.035e-05	80.71	1.57098e-08	2	1235.59	2.42974	39.9961	0
	High	IAGTAEGVTGVQMDIK	2	2	1	WP_006006651.1		0	3.67314e+07	0	1.811e-10	80.71	3.69394e-08	2	1589.83	3.48719	44.7458	0
	High	mPFTPHQDDPVLVAR	2	2	1	WP_006006651.1	M1(Oxidation)	0	1.35391e+08	0	2.873e-07	70.36	2.94544e-07	2	1738.87	5.61355	36.9726	0
	High	VEQPGDVAR	1	1	1	WP_006006651.1		0	4.36584e+07	0	5.568e-06	68.42	1.94238e-07	2	970.497	2.07081	11.3907	0
	High	GFFPLTVEYSEK	2	2	1	WP_006006651.1		0	6.08192e+07	0	1.95e-06	66.54	6.87641e-07	2	1416.71	4.7575	62.3717	0
	High	mNQDIFNPTR	2	2	1	WP_006006651.1	M1(Oxidation)	0	5.93877e+07	0	2.714e-05	66.17	4.22706e-07	2	1251.58	2.98723	33.7758	0
	High	mGSLSGDVTK	1	1	1	WP_006006651.1	M1(Oxidation)	0	2.168e+07	0	0.0001969	65.76	3.84918e-07	2	1010.49	3.26279	12.4881	0
	High	IDGQFVLNPTFEEQER	2	1	1	WP_006006651.1		0	2.42577e+07	0	8.877e-11	65.66	5.43288e-07	2	1921.93	-0.252264	58.3406	0
	High	ITGLTTDImR	1	2	1	WP_006006651.1	M9(Oxidation)	0	8.83665e+07	0	6.801e-06	64.46	8.41527e-07	2	1136.6	3.13549	34.7889	0
	High	SDLNIVFAASR	1	2	1	WP_006006651.1		0	7.98152e+07	0	6.327e-06	63.98	1.53979e-06	2	1192.64	3.1783	53.5405	0
	High	EMVTYYDQRPELGK	2	2	1	WP_006006651.1		0	6.65715e+07	0	2.855e-08	62.09	1.73045e-06	2	1728.83	4.02941	37.2477	0
	High	SLRPVMPADADFPFTVR	1	2	1	WP_006006651.1		0	1.48108e+08	0	7.239e-10	61.61	2.38133e-06	3	1918.99	1.99277	61.1937	0
	High	SLRPVmPADADFPFTVR	3	2	1	WP_006006651.1	M6(Oxidation)	0	179426872	0	4.058e-09	57.26	6.95347e-06	3	1934.98	2.49085	56.5119	0
	High	IAGTAEGVTGVQmDIK	1	2	1	WP_006006651.1	M13(Oxidation)	0	6.83196e+06	0	3.826e-07	56.28	6.82964e-06	2	1605.82	4.33854	35.3582	0
	High	MGSLSGDVTKR	2	1	1	WP_006006651.1		0	2.26468e+07	0	5.758e-05	54.06	1.19757e-05	2	1150.59	2.1195	15.7282	1
	High	LHILAEMAK	2	2	1	WP_006006651.1		0	9.47393e+07	0	1.149e-05	53.05	8.17493e-06	2	1025.59	4.35815	35.6115	0
	High	FMLHYNFPPFSVGEVKPVR	1	2	1	WP_006006651.1		0	3.9911e+07	0	1.048e-10	52.63	1.91015e-05	4	2264.18	3.88555	61.8646	0
	High	KEIQPLIDAQLK	2	2	1	WP_006006651.1		0	3.70027e+07	0	4.726e-07	52.39	7.49796e-06	2	1395.82	2.67019	40.3834	1
	High	TVRPIQIQTSVLPR	2	2	1	WP_006006651.1		0	5.28311e+07	0	7.438e-08	49.64	1.08385e-05	3	1607.97	4.16315	44.6016	0
	High	ITGLTTDIMR	1	2	1	WP_006006651.1		0	147890180	0	3.359e-05	47.52	4.69079e-05	2	1120.61	4.08913	46.3885	0
	High	LHILAEmAK	1	2	1	WP_006006651.1	M7(Oxidation)	0	3.48997e+07	0	0.0006831	44.03	8.10502e-05	2	1041.58	5.7745	22.6972	0
	High	MGSLSGDVTK	1	1	1	WP_006006651.1		0	4.91648e+07	0	0.001495	43.95	0.000108734	2	994.492	4.40079	19.9738	0
	High	AVLLEEQGHPWNPEETARPQR	1	2	1	WP_006006651.1		0	3.08656e+07	0	2.79e-10	42.67	0.000200079	4	2457.24	3.43192	40.8526	0
	High	EIGHGALAEK	1	2	1	WP_006006651.1		0	1.53393e+07	0	2.25e-05	42.27	0.000168984	2	1024.55	3.73512	10.9275	0
	High	EIQPLIDAQLK	1	2	1	WP_006006651.1		0	1.30424e+08	0	0.000845	36.13	0.000426617	2	1267.73	3.3246	50.5381	0
	High	AHGSAIFR	1	2	1	WP_006006651.1		0	6.18705e+07	0	0.005139	35.98	0.000656105	2	858.46	2.57719	12.5336	0
	High	VTATVGGK	1	2	1	WP_006006651.1		0	938826	0	0.0002258	35.94	0.000687644	2	732.427	2.86762	7.50607	0
	High	IPGSFFR	3	2	1	WP_006006651.1		0	2.3908e+08	0	0.006994	34.62	0.000344326	2	823.449	3.05386	44.0182	0
	High	EAGIEEALR	1	1	1	WP_006006651.1		0	0	0	3.263e-05	34.11	0.00188253	2	987.514	3.64193	32.8918	0
	High	EKmPFTPHQDDPVLVAR	1	2	1	WP_006006651.1	M3(Oxidation)	0	5.01782e+06	0	1.174e-05	33.97	0.0012026	3	1996	1.15467	32.1684	1
	High	EIIFETGR	1	2	1	WP_006006651.1		0	140240440	0	0.008176	28.56	0.00459742	2	964.511	1.39525	38.215	0
	High	EIGRPSER	1	2	1	WP_006006651.1		0	6.88794e+06	0	0.004881	28.23	0.00345723	3	943.498	2.86579	7.18986	0
	High	EAGIEEALRVPEK	2	1	1	WP_006006651.1		0	3.36822e+07	0	0.001553	26.18	0.0051813	2	1440.77	2.85527	40.8709	1
	High	VSIFAPTADALEK	1	2	1	WP_006006651.1		0	7.50479e+06	0	0.006107	10.71	0.242016	3	1361.74	4.56665	54.6502	0
	High	ETLVSR	1	2	1	WP_006006651.1		0	6.53568e+07	0.001	0.03673	55.58	7.60909e-06	2	704.396	3.58681	11.0914	0
	High	VIEINGDR	1	2	1	WP_006006651.1		0	7.23376e+07	0.001	0.01219	40.09	0.000298744	2	915.493	4.01896	20.8203	0
	High	LIDRPIRPLFPK	2	2	1	WP_006006651.1		0	1.49673e+08	0.001	0.02216	20.45	0.00899435	2	1464.9	-0.371871	39.856	0
	High	MYAAGR	1	2	1	WP_006006651.1		0	0	0.002	0.04685	30.28	0.00140634	2	668.319	0.787087	8.45634	0
	High	LIIGPGGK	1	2	1	WP_006006651.1		0	226210527	0.002	0.04149	12.42	0.0571439	2	754.484	1.81158	26.4838	0
	High	IVNEGVR	1	2	1	WP_006006651.1		0	1.45534e+08	0.003	0.059	37.63	0.00074211	2	786.449	2.50214	9.48542	0
WP_006008931.1	phosphoribosylformylglycinamidine synthase [Desulfovibrio piger]	2118.48	34.13	3	35	35	74	1.63699e+08	999	109.141	5.22412
	A4	Sequence	# PSMs	# Proteins	# Protein Groups	Protein Group Accessions	Modifications	ΔCn	Area	q-Value	PEP	IonScore	Exp Value	Charge	MH+ [Da]	ΔM [ppm]	RT [min]	# Missed Cleavages
	High	IGTVTDDNTLTMTR	1	2	1	WP_006008931.1		0	6.58391e+07	0	1.593e-09	102.47	1.38729e-10	2	1537.76	5.80258	37.7732	0
	High	VYTVDGLDAAQVNR	2	2	1	WP_006008931.1		0	66382603	0	2.423e-09	99.56	3.70719e-10	2	1520.77	2.58309	42.1529	0
	High	AEVGDIIVMTGGR	1	2	1	WP_006008931.1		0	1.73305e+07	0	5.128e-07	87.12	6.89014e-09	2	1317.69	2.46467	51.9084	0
	High	VDMPDSEQGAFLR	1	2	1	WP_006008931.1		0	4.21719e+07	0	7.792e-08	85.02	7.23982e-09	2	1464.69	5.02737	46.9201	0
	High	KAEVGDIIVMTGGR	2	2	1	WP_006008931.1		0	1.17499e+08	0	3.597e-09	84.66	1.21403e-08	2	1445.78	0.727015	42.6483	1
	High	GGVTVLQESVDDLTTAFK	2	2	1	WP_006008931.1		0	1.47524e+07	0	5.617e-10	80.08	3.68155e-08	2	1879.97	3.07843	70.1393	0
	High	VPNVDAATAMPR	3	1	1	WP_006008931.1		0	4.02702e+07	0	7.85e-08	74.48	9.44596e-08	2	1241.63	3.06675	34.9645	0
	High	KAEVGDIIVmTGGR	2	2	1	WP_006008931.1	M10(Oxidation)	0	2.62998e+07	0	6.57e-07	73.63	1.97247e-07	2	1461.78	1.35843	32.823	1
	High	VDmPDSEQGAFLR	2	2	1	WP_006008931.1	M3(Oxidation)	0	1.37597e+07	0	5.443e-06	69.73	2.18149e-07	2	1480.68	4.36764	36.2334	0
	High	GGVTVLQESVDDLTTAFKR	1	2	1	WP_006008931.1		0	1.90135e+07	0	3.642e-11	67.17	4.70074e-07	3	2036.07	2.96321	67.4444	1
	High	LDEFmELAAR	2	2	1	WP_006008931.1	M5(Oxidation)	0	2.48189e+07	0	3.933e-06	64.42	9.03525e-07	2	1210.58	3.52249	45.5876	0
	High	IGTVTDDNTLTmTR	1	2	1	WP_006008931.1	M12(Oxidation)	0	2.4234e+07	0	5.344e-06	64.27	7.48221e-07	2	1553.75	-0.883594	30.4024	0
	High	VPNVDAATAmPR	2	1	1	WP_006008931.1	M10(Oxidation)	0	9.02159e+07	0	5.968e-07	61.98	1.71145e-06	2	1257.63	3.09145	23.4476	0
	High	VETGLHANITDTQGR	2	2	1	WP_006008931.1		0	6.96523e+07	0	9.344e-07	57.6	5.38718e-06	2	1611.82	4.27219	24.5249	0
	High	DQFATPDEQAR	1	1	1	WP_006008931.1		0	1.84615e+07	0	5.256e-06	57.32	2.03888e-06	2	1277.58	4.96841	22.6907	0
	High	VEDIRVDMPDSEQGAFLR	1	1	1	WP_006008931.1		0	1.16041e+07	0	2.33e-09	57.18	5.74277e-06	3	2077.01	3.22572	53.7955	1
	High	LDEFMELAAR	1	2	1	WP_006008931.1		0	6.06593e+07	0	4.641e-06	56.82	4.99127e-06	2	1194.59	4.42226	55.6104	0
	High	YDGLRPWEILLSEAQER	2	2	1	WP_006008931.1		0	22922131	0	1.848e-08	56.65	7.56951e-06	3	2075.07	9.16588	68.3894	0
	High	DGIHGATFSSEELHEGSPATAVQIGDPITQR	1	2	1	WP_006008931.1		0	97284466	0	1.959e-11	53.83	8.69399e-06	4	3220.56	1.97365	53.4858	0
	High	MLNREEVEALAR	1	1	1	WP_006008931.1		0	4.09905e+06	0	8.268e-05	53.62	1.67286e-05	2	1430.75	4.52313	40.3435	1
	High	DTAAMVLGIAR	1	2	1	WP_006008931.1		0	69060092	0	6.821e-06	53.12	2.38889e-05	2	1117.6	0.728653	55.0365	0
	High	ALQIPVAAIR	2	2	1	WP_006008931.1		0	1.41903e+08	0	1.673e-05	52.93	5.08124e-06	2	1051.67	6.71107	52.5377	0
	High	DNTWALTLR	2	2	1	WP_006008931.1		0	1.59165e+08	0	0.0002693	52.35	2.29931e-05	2	1089.57	3.90171	55.5539	0
	High	SAEEWQAQPGFEAQAAK	1	1	1	WP_006008931.1		0	6.00096e+06	0	2.027e-07	50.93	1.17049e-05	2	1847.87	5.17614	40.0646	0
	High	AAGHHIYMLGGTWR	3	2	1	WP_006008931.1		0	4.86981e+07	0	2.852e-09	50.42	2.76885e-05	3	1569.78	3.6911	38.4549	0
	High	mTLAVPPAK	5	1	1	WP_006008931.1	M1(Oxidation)	0	7.21711e+06	0	0.0005462	46.22	0.000102676	2	943.533	4.66654	22.6147	0
	High	AAGHHIYmLGGTWR	3	2	1	WP_006008931.1	M8(Oxidation)	0	1.20305e+07	0	6.058e-07	45.68	8.65267e-05	3	1585.78	4.7436	31.2401	0
	High	RVLEGVR	1	2	1	WP_006008931.1		0	5.85341e+07	0	0.004017	39.88	0.000359806	2	828.506	1.5364	10.3694	1
	High	AVHGLmGQR	2	2	1	WP_006008931.1	M6(Oxidation)	0	1.42998e+07	0	0.001008	39.81	0.000141037	3	984.507	2.15143	7.3906	0
	High	AVHGLMGQR	2	2	1	WP_006008931.1		0	7.8254e+07	0	0.00535	39.65	0.000205946	2	968.513	3.347	12.5568	0
	High	VEDIRVDmPDSEQGAFLR	1	1	1	WP_006008931.1	M8(Oxidation)	0	8.31565e+06	0	1.564e-05	38.12	0.000331466	3	2093	0.352356	44.9711	1
	High	APLKYDGLRPWEILLSEAQER	1	2	1	WP_006008931.1		0	1.34102e+07	0	1.503e-07	37.11	0.000389072	4	2484.33	3.22461	66.4598	1
	High	VYTSVQYR	1	2	1	WP_006008931.1		0	1.07665e+08	0	0.0006264	36.45	0.000747333	2	1015.52	3.67333	21.4625	0
	High	KMYDFIMR	1	2	1	WP_006008931.1		0	1.82478e+07	0	0.001232	35.48	0.000637063	2	1103.54	5.04664	44.6248	1
	High	DTAAmVLGIAR	1	2	1	WP_006008931.1	M5(Oxidation)	0	19147561	0	0.0003603	32.39	0.00213404	2	1133.6	1.97357	47.3101	0
	High	EEVEALAR	1	2	1	WP_006008931.1		0	6495085	0	0.008524	31.21	0.00242187	2	916.472	-1.79159	21.776	0
	High	MTLAVPPAK	2	1	1	WP_006008931.1		0	0	0	0.0008575	30.86	0.00155867	2	927.537	3.7394	33.3049	0
	High	TALHLLK	1	2	1	WP_006008931.1		0	2.61625e+07	0	0.003402	30.2	0.00095273	2	795.511	2.89453	25.3332	0
	High	MYDFIMR	1	2	1	WP_006008931.1		0	4.81237e+07	0	0.0069	26.12	0.00268777	2	975.445	2.64265	53.5465	0
	High	MYDFImR	1	2	1	WP_006008931.1	M6(Oxidation)	0	2.86202e+07	0	0.004154	26.04	0.00248296	2	991.442	4.40456	45.5586	0
	High	mDVEATALGHYTDSGFFDVR	1	2	1	WP_006008931.1	M1(Oxidation)	0	1.61534e+07	0	3.523e-07	24.76	0.00401034	3	2247.01	4.71617	60.7662	0
	High	LAQLVR	2	3	1	WP_006008931.1		0	1.9003e+08	0.001	0.03264	42.24	0.000110452	2	699.455	5.14579	20.8158	0
	High	mYDFImR	2	2	1	WP_006008931.1	M1(Oxidation); M6(Oxidation)	0	7.56847e+06	0.001	0.01104	28.17	0.00152044	2	1007.44	5.68642	37.3564	0
	High	QYDHEVR	1	2	1	WP_006008931.1		0	267217	0.001	0.02422	23.55	0.00640277	2	946.441	3.01979	6.97731	0
	High	KTALHLLK	1	2	1	WP_006008931.1		0	1.33808e+07	0.002	0.05353	28.17	0.00152044	3	923.607	3.6027	15.8351	1
	High	DATAAIR	1	1	1	WP_006008931.1		0	9.03606e+07	0.004	0.07811	31.82	0.00351847	2	717.391	2.81229	11.5404	0
	High	VLEGVR	1	2	1	WP_006008931.1		0	1.21502e+08	0.009	0.1711	29.56	0.00663974	2	672.407	3.95813	13.5428	0
	High	KmYDFImR	1	2	1	WP_006008931.1	M2(Oxidation); M7(Oxidation)	0	2.89225e+06	0.009	0.1753	9.16	0.133473	3	1135.53	5.32936	27.3116	1
WP_006005980.1	phosphoenolpyruvate synthase [Desulfovibrio piger]	2087.09	38.65	2	40	40	70	1.31941e+08	1185	131.565	5.69385
	A4	Sequence	# PSMs	# Proteins	# Protein Groups	Protein Group Accessions	Modifications	ΔCn	Area	q-Value	PEP	IonScore	Exp Value	Charge	MH+ [Da]	ΔM [ppm]	RT [min]	# Missed Cleavages
	High	AFAGLQDTYLNMVGPAK	2	1	1	WP_006005980.1		0	1.23755e+07	0	2.064e-12	126.79	7.95763e-13	2	1795.91	0.346236	62.789	0
	High	VASAIMADVGGDTSHAAITSR	1	2	1	WP_006005980.1		0	4.76139e+07	0	1.95438e-16	108.97	3.92972e-11	3	2030.01	7.50933	41.9695	0
	High	ALDGVEVTVDGTR	1	2	1	WP_006005980.1		0	2.82691e+07	0	2.358e-09	100.22	3.27959e-10	2	1331.68	3.58405	39.9185	0
	High	VGLVLADVGQALFLSR	2	2	1	WP_006005980.1		0	1.59011e+06	0	3.298e-10	96.77	2.09879e-10	2	1657.97	5.74848	71.657	0
	High	KDLVSIDTSYGLGEAVVGGK	1	2	1	WP_006005980.1		0	1.05002e+07	0	5.173e-08	92.43	1.65729e-09	3	2008.07	7.5565	57.0567	1
	High	VASAImADVGGDTSHAAITSR	1	2	1	WP_006005980.1	M6(Oxidation)	0	2.29877e+07	0	1.619e-14	86.8	5.74556e-09	3	2045.99	0.956719	32.3093	0
	High	GVYGGSNLQMMLPFVR	1	2	1	WP_006005980.1		0	1.51978e+06	0	3.897e-08	82.5	1.79949e-08	2	1768.9	7.92214	67.6421	0
	High	NLLGGSLFEHHEDNPMLGYR	2	1	1	WP_006005980.1		0	4.65941e+07	0	7.013e-11	74.43	1.11779e-07	4	2299.11	8.24214	58.633	0
	High	AFAGLQDTYLNmVGPAK	3	1	1	WP_006005980.1	M12(Oxidation)	0	6.46342e+06	0	2.979e-08	74.35	1.37731e-07	2	1811.91	5.10337	57.307	0
	High	TSVDLADHVR	2	2	1	WP_006005980.1		0	9.67514e+07	0	1.149e-05	74.05	1.10194e-07	2	1112.58	5.04194	22.7355	0
	High	DLPVVTSLLGNIAR	3	2	1	WP_006005980.1		0	7.06263e+06	0	3.865e-06	65.43	4.8691e-07	2	1467.86	3.60571	71.306	0
	High	EAILDAIAR	1	2	1	WP_006005980.1		0	7.71939e+07	0	0.0002169	64.38	1.07602e-06	2	971.558	6.37516	49.0758	0
	High	AAANAEVLVEGNGASR	1	1	1	WP_006005980.1		0	1.9089e+06	0	4.182e-06	64.07	1.44944e-06	2	1528.78	4.33187	31.2782	0
	High	SLSAEEVLLQHR	2	2	1	WP_006005980.1		0	2.132e+08	0	1.396e-06	63.37	1.28872e-06	2	1381.75	3.52981	44.9269	0
	High	AEETGDEAIAINAK	1	1	1	WP_006005980.1		0	7957999	0	2.4e-07	62.64	1.38848e-06	2	1431.7	2.8663	28.4497	0
	High	IIQmSEIPSNAILAK	1	2	1	WP_006005980.1	M4(Oxidation)	0	2.76999e+07	0	2.072e-09	56.72	3.93706e-06	2	1643.91	6.14975	47.4232	0
	High	EVAVPELEALR	2	1	1	WP_006005980.1		0	31991032	0	2.174e-05	55.86	6.87458e-06	2	1225.68	-0.492067	56.7547	0
	High	LmEEAGYGHILK	2	2	1	WP_006005980.1	M2(Oxidation)	0	2.01969e+07	0	0.0001575	55.71	7.51896e-06	2	1376.69	0.700283	31.2326	0
	High	DDGSEVVIR	1	2	1	WP_006005980.1		0	21272319	0	0.0001607	52	1.79823e-05	2	989.492	2.45058	23.877	0
	High	ELGIAAVIGIQR	1	2	1	WP_006005980.1		0	1.04823e+07	0	2.587e-06	51.14	1.07678e-05	2	1239.75	3.42176	61.9541	0
	High	LREEVSLR	2	2	1	WP_006005980.1		0	8.39118e+07	0	4.153e-05	49.71	5.02456e-05	2	1001.58	3.92889	19.5393	1
	High	NIHDWEIEAFK	3	2	1	WP_006005980.1		0	7.5833e+07	0	3.077e-06	49.6	3.23461e-05	2	1401.68	0.823655	54.0643	0
	High	WNEELELHPSTIFMR	1	1	1	WP_006005980.1		0	1.53871e+07	0	2.82e-08	48.44	2.57794e-05	3	1901.93	3.98543	61.1241	0
	High	EVGGEMDVAK	1	1	1	WP_006005980.1		0	1.40726e+07	0	3.412e-05	48.16	2.97875e-05	2	1034.48	1.40258	18.9511	0
	High	NLLGGSLFEHHEDNPmLGYR	3	1	1	WP_006005980.1	M16(Oxidation)	0	2.70597e+07	0	1.933e-07	47.07	5.30107e-05	3	2315.09	2.26739	52.4485	0
	High	IKDLPVVTSLLGNIAR	1	2	1	WP_006005980.1		0	4.03896e+07	0	3.589e-07	46.27	2.35489e-05	3	1709.04	3.75357	66.2549	1
	High	QIHDAAAAEGDQSHTK	1	2	1	WP_006005980.1		0	2.92574e+06	0	1.111e-05	45.14	3.98055e-05	4	1678.78	0.699443	6.85274	0
	High	IImGYDDELALLSPSDPESAK	1	2	1	WP_006005980.1	M3(Oxidation)	0	8.28128e+06	0	1.407e-07	44.34	0.00011412	3	2280.1	1.08115	62.3155	0
	High	LKELEDNLSK	2	1	1	WP_006005980.1		0	48710648	0	0.001573	43.28	0.000159764	3	1188.65	3.43786	22.2562	1
	High	EVGGEmDVAK	1	1	1	WP_006005980.1	M6(Oxidation)	0	6.24707e+06	0	0.00104	41.88	7.4593e-05	2	1050.48	1.34129	9.03003	0
	High	IIQMSEIPSNAILAK	2	2	1	WP_006005980.1		0	3.43392e+07	0	6.256e-08	40.81	0.000182567	2	1627.92	4.4363	58.4559	0
	High	EFPQFEVGLLR	1	2	1	WP_006005980.1		0	7.5586e+07	0	9.998e-06	40.8	0.000286959	2	1334.72	3.83632	65.0396	0
	High	LREFPQFEVGLLR	1	2	1	WP_006005980.1		0	4.07033e+07	0	1.438e-08	39.38	0.000311432	3	1603.9	3.4827	61.5627	1
	High	WALSLSQAER	1	2	1	WP_006005980.1		0	85870299	0	0.000198	36.43	0.000762158	2	1160.61	3.03401	50.3024	0
	High	LTSGQDGLR	1	2	1	WP_006005980.1		0	7.7998e+07	0	0.0008839	36.39	0.00103327	2	946.498	3.10116	12.0399	0
	High	LMEEAGYGHILK	1	2	1	WP_006005980.1		0	6.28573e+06	0	0.0004912	35.79	0.000817263	2	1360.7	5.31462	37.8071	0
	High	AISSLAFHR	1	1	1	WP_006005980.1		0	1.90716e+07	0	0.00227	35.61	0.00134647	3	1001.56	2.84043	30.1144	0
	High	TDPDMVPGMR	1	2	1	WP_006005980.1		0	1.64188e+07	0	0.003182	35.13	0.000306175	2	1118.5	3.29606	33.9822	0
	High	IDQHLEmASR	2	2	1	WP_006005980.1	M7(Oxidation)	0	6.90744e+06	0	0.0004059	30.91	0.00141918	3	1215.58	2.914	11.048	0
	High	IDQHLEMASR	2	2	1	WP_006005980.1		0	4.59625e+07	0	0.004874	28.97	0.0025353	2	1199.59	5.18687	19.8686	0
	High	LGEWLGK	1	2	1	WP_006005980.1		0	7.41897e+07	0	0.001252	28.77	0.00637149	2	802.449	3.54502	39.0493	0
	High	WNEELELHPSTIFmR	1	1	1	WP_006005980.1	M14(Oxidation)	0	3.44892e+07	0	1.826e-06	26.51	0.00536057	3	1917.92	2.65738	58.6513	0
	High	VTPDKLYVFQR	1	2	1	WP_006005980.1		0	1.74132e+07	0	0.0002322	22.47	0.0101923	3	1365.76	4.83955	42.4791	1
	High	TYLSQVHK	2	2	1	WP_006005980.1		0	7.12705e+07	0	0.005538	21.88	0.0207563	3	975.527	1.72078	14.5798	0
	High	GVYGGSNLQmMLPFVR	1	2	1	WP_006005980.1	M10(Oxidation)	0	2.78941e+06	0	0.00153	19.79	0.0362092	3	1784.88	1.39139	64.9711	0
	High	KEESPEAIR	1	2	1	WP_006005980.1		0	876773	0.001	0.01187	48.83	4.90943e-05	2	1058.55	4.66543	8.9173	1
	High	IVYDER	1	2	1	WP_006005980.1		0	3.38792e+07	0.001	0.01837	34.37	0.000511833	2	794.407	3.33291	13.6286	0
	High	ELEDNLSK	1	2	1	WP_006005980.1		0	5.39495e+06	0.001	0.01832	25.28	0.0109699	2	947.473	4.70667	17.2338	0
	High	GLLPLR	1	2	1	WP_006005980.1		0	0	0.004	0.09403	27.26	0.00187487	2	668.448	3.84968	41.9283	0
WP_006008775.1	alanine--tRNA ligase [Desulfovibrio piger]	1979.4	41.62	2	34	34	54	1.84642e+08	889	96.9181	5.69385
	A4	Sequence	# PSMs	# Proteins	# Protein Groups	Protein Group Accessions	Modifications	ΔCn	Area	q-Value	PEP	IonScore	Exp Value	Charge	MH+ [Da]	ΔM [ppm]	RT [min]	# Missed Cleavages
	High	IVALLDESGLSVEELPAGR	2	1	1	WP_006008775.1		0	1.46394e+07	0	1.313e-15	132.1	1.41817e-13	2	1968.07	4.7534	64.0942	0
	High	AAAFLIADGTLPSNESR	4	2	1	WP_006008775.1		0	7.79456e+07	0	1.801e-12	106.25	1.01969e-10	2	1732.89	3.58735	55.4769	0
	High	GLALLEDQLAELEK	2	2	1	WP_006008775.1		0	1.95012e+07	0	5.579e-10	97.75	5.20429e-10	2	1541.85	4.6772	67.3847	0
	High	VLDTQKPAPTLIVHNIEVEQGLLR	2	1	1	WP_006008775.1		0	1.73442e+08	0	4.785e-16	96.94	2.01823e-10	4	2683.52	2.74857	61.0355	0
	High	YSFSAPDTNDVDTALR	1	2	1	WP_006008775.1		0	2.66347e+07	0	1.168e-11	89.32	1.6373e-09	2	1771.82	1.92952	51.6812	0
	High	KGYVVTNQTPFYGESGGQAGDTGR	1	1	1	WP_006008775.1		0	2.18465e+07	0	2.589e-12	85.02	7.08243e-09	3	2489.18	4.69675	37.8011	1
	High	AAASPATGADLVQK	3	2	1	WP_006008775.1		0	8.05379e+07	0	1.316e-09	77.35	4.69397e-08	2	1299.69	3.54898	24.6933	0
	High	RIEAVTGWNAYDLAVAQR	2	2	1	WP_006008775.1		0	6.11265e+07	0	1.546e-10	72.89	1.85056e-07	3	2033.06	2.90139	56.9422	1
	High	FDFSHIAALPPEELAAVER	1	1	1	WP_006008775.1		0	3.30632e+07	0	6.463e-09	72.36	2.17787e-07	3	2112.08	2.42919	65.4369	0
	High	ADGVEAAFDVLR	1	1	1	WP_006008775.1		0	4.48163e+07	0	3.452e-08	70.96	3.16663e-07	2	1262.64	3.28671	60.9399	0
	High	QAGSLVNSQR	1	2	1	WP_006008775.1		0	3.8824e+07	0	1.327e-05	63.62	2.25945e-06	2	1059.56	2.93262	10.9305	0
	High	AKPGQLAER	2	2	1	WP_006008775.1		0	1.27029e+07	0	0.0001847	61.35	1.42901e-06	3	969.551	3.19021	7.29582	0
	High	VQALHSDVK	2	2	1	WP_006008775.1		0	4.63641e+07	0	2.107e-06	60.53	1.28342e-06	2	996.548	0.589898	8.56043	0
	High	HDEAVASVAmALFNEK	1	1	1	WP_006008775.1	M10(Oxidation)	0	1.27451e+07	0	6.28e-10	58.9	4.6377e-06	3	1747.84	2.86868	60.6765	0
	High	IEAVTGWNAYDLAVAQR	1	2	1	WP_006008775.1		0	9.83092e+06	0	1.714e-08	56.15	8.97846e-06	3	1876.96	4.04507	61.5153	0
	High	HNDLENVGR	1	2	1	WP_006008775.1		0	1.14719e+07	0	1.87e-05	55.71	6.31056e-06	2	1053.51	4.41107	11.98	0
	High	HDEAVASVAMALFNEK	1	1	1	WP_006008775.1		0	16958863	0	5.417e-08	50.42	2.22416e-05	3	1731.84	3.58901	63.5265	0
	High	LARPNIDTGMGLER	2	2	1	WP_006008775.1		0	6.42264e+07	0	4.928e-06	49.65	3.73955e-05	2	1542.81	3.59447	38.3385	0
	High	FVTEELELPK	1	2	1	WP_006008775.1		0	6.83786e+07	0	6.976e-05	47.3	7.26214e-05	2	1204.65	4.15662	52.3841	0
	High	GFSVDVAGFEAHmAEQR	1	2	1	WP_006008775.1	M13(Oxidation)	0	2.09563e+07	0	2.663e-07	46.03	2.48869e-05	3	1866.85	2.78008	49.8341	0
	High	MEGPDGAAR	1	2	1	WP_006008775.1		0	7.90131e+06	0	0.004957	45.77	2.64223e-05	2	903.402	2.98608	9.2538	0
	High	FATLmGVHEPFLYK	2	2	1	WP_006008775.1	M5(Oxidation)	0	5.05841e+07	0	5.498e-08	45.6	9.08895e-05	2	1668.85	4.46808	53.8491	0
	High	AELHDLSALLK	2	2	1	WP_006008775.1		0	1.53892e+08	0	8.507e-05	45.45	5.98714e-05	3	1209.69	2.38812	53.333	0
	High	VQALHSDVKK	2	2	1	WP_006008775.1		0	2.89575e+06	0	0.002604	43.24	7.11363e-05	2	1124.65	2.69416	6.75923	1
	High	FFLGEEVR	1	2	1	WP_006008775.1		0	7.17381e+07	0	0.0009619	42.91	0.000104895	2	996.52	5.49115	48.9882	0
	High	FSLTLGK	2	2	1	WP_006008775.1		0	2.11439e+08	0	0.003464	41.27	7.46449e-05	2	765.453	2.78661	45.1239	0
	High	KFFLGEEVR	1	2	1	WP_006008775.1		0	8.71926e+06	0	0.000104	38.57	0.000236292	2	1124.62	4.75778	39.7674	1
	High	EAITWAWK	1	2	1	WP_006008775.1		0	6.18823e+07	0	0.0002284	38.22	0.000451982	2	1004.52	3.00297	54.8332	0
	High	FTAPALIK	2	2	1	WP_006008775.1		0	1.69045e+08	0	0.00406	37.87	0.000293949	2	860.527	3.37328	44.0519	0
	High	RGFSVDVAGFEAHmAEQR	1	2	1	WP_006008775.1	M14(Oxidation)	0	2.83608e+06	0	0.0001423	37.17	0.000297394	3	2022.95	2.27138	44.0016	1
	High	VGLLLYVSK	1	2	1	WP_006008775.1		0	3.54755e+07	0	0.0002576	35.83	0.000260597	2	991.624	5.31216	56.0871	0
	High	FATLMGVHEPFLYK	1	2	1	WP_006008775.1		0	5.2063e+07	0	3.578e-08	33.13	0.00114306	3	1652.85	0.762012	59.8441	0
	High	LARPNIDTGmGLER	1	2	1	WP_006008775.1	M10(Oxidation)	0	5.06385e+07	0	1.056e-06	29.3	0.00305473	3	1558.81	3.83529	30.2682	0
	High	RYLEFFAR	1	2	1	WP_006008775.1		0	7.42937e+06	0	3.408e-05	27.48	0.00750325	2	1101.59	5.31963	47.0812	1
	High	YGDTVR	1	2	1	WP_006008775.1		0	11946761	0.001	0.03341	41.17	0.000106937	2	710.347	0.840959	8.28879	0
	High	YLEFFAR	1	2	1	WP_006008775.1		0	9.22069e+07	0.001	0.01992	39.08	0.000407863	2	945.487	4.43882	55.9905	0
	High	SVLGTHVK	1	2	1	WP_006008775.1		0	4.80092e+07	0.001	0.01482	30.97	0.00107978	2	840.496	2.99008	10.9604	0
WP_040369822.1	outer membrane protein assembly factor BamA [Desulfovibrio piger]	1931.51	42.1	2	42	42	71	3.27598e+08	924	103.246	5.08447
	A4	Sequence	# PSMs	# Proteins	# Protein Groups	Protein Group Accessions	Modifications	ΔCn	Area	q-Value	PEP	IonScore	Exp Value	Charge	MH+ [Da]	ΔM [ppm]	RT [min]	# Missed Cleavages
	High	SGNVLNEQLIADDLQK	1	2	1	WP_040369822.1		0	3.76748e+07	0	9.576e-12	93.7	1.34373e-09	2	1756.91	0.758062	56.702	0
	High	LWAEYGGGGLGGTDNFIK	2	2	1	WP_040369822.1		0	5.00682e+07	0	1.15e-11	90.54	2.29601e-09	2	1854.9	1.10038	61.0996	0
	High	LGDGDQYDGEK	3	2	1	WP_040369822.1		0	2.45621e+07	0	1.88e-09	78.06	1.55944e-08	2	1196.51	3.36513	13.5023	0
	High	VGGVFQNTSSR	1	2	1	WP_040369822.1		0	1.80672e+08	0	1.218e-06	69.89	2.20515e-07	2	1151.58	3.25008	21.4349	0
	High	TSGVLSFTNPR	2	2	1	WP_040369822.1		0	2.29893e+08	0	3.056e-06	69.54	2.83492e-07	2	1178.62	2.93508	42.6711	0
	High	IVYSAGLELR	1	2	1	WP_040369822.1		0	5.62043e+07	0	3.249e-06	69.47	2.09012e-07	2	1120.64	3.50777	46.1278	0
	High	IDGLEQLDKGDMDK	2	1	1	WP_040369822.1		0	1.83555e+07	0	1.998e-05	69.3	3.4072e-07	2	1576.76	7.63627	39.3389	1
	High	DVPQIIGTEMQQR	2	2	1	WP_040369822.1		0	8.23008e+06	0	8.162e-09	67.23	6.43397e-07	2	1514.77	2.57871	52.2872	0
	High	GAVLVIQVEEGNK	1	2	1	WP_040369822.1		0	1.12011e+07	0	2.962e-07	66.11	7.10228e-07	2	1355.76	2.87827	46.323	0
	High	GLQVmDPEVVLMR	2	2	1	WP_040369822.1	M5(Oxidation)	0	2.68075e+07	0	4.532e-07	65.79	1.1468e-06	2	1502.77	2.13273	56.9882	0
	High	FGYPIGEYTSVGLGYR	2	2	1	WP_040369822.1		0	1.62425e+07	0	1.026e-10	65	7.43135e-07	2	1778.88	3.39858	62.3323	0
	High	IDGLEQLDK	1	1	1	WP_040369822.1		0	3.12212e+07	0	3.526e-05	61.9	2.55033e-06	2	1030.54	2.34984	37.9651	0
	High	RLMVDGNTK	2	2	1	WP_040369822.1		0	6.41215e+06	0	4.288e-06	57.65	6.44216e-06	2	1033.55	3.77436	10.8958	1
	High	GLQVMDPEVVLMR	1	2	1	WP_040369822.1		0	4.4618e+07	0	4.158e-08	57.51	6.12095e-06	2	1486.78	3.25124	63.7326	0
	High	GDTPSANDINEEVKR	1	2	1	WP_040369822.1		0	5.00999e+06	0	5.529e-07	57.38	4.57025e-06	3	1644.79	3.40941	25.3014	1
	High	GTNWTSAISAR	1	2	1	WP_040369822.1		0	1.18562e+08	0	1.479e-06	56	1.13035e-05	2	1163.58	2.79693	40.1089	0
	High	GGSIDMAAAR	1	2	1	WP_040369822.1		0	3.72289e+07	0	4.991e-05	51.99	1.58103e-05	2	948.461	4.01449	19.4039	0
	High	GYAFAEVDTR	1	2	1	WP_040369822.1		0	144040772	0	4.237e-05	51.38	9.09725e-06	2	1128.54	3.43363	38.5009	0
	High	LAYGYPLSK	1	2	1	WP_040369822.1		0	1.85069e+08	0	0.0003892	51.24	1.42808e-05	2	1011.56	4.91767	39.1489	0
	High	LTNFYTDR	1	2	1	WP_040369822.1		0	2.70542e+08	0	0.001245	47.82	2.89093e-05	2	1029.51	4.8967	31.2356	0
	High	GYSYSDLSPR	3	2	1	WP_040369822.1		0	1.34854e+08	0	9.293e-05	47.03	2.17968e-05	2	1144.53	3.9041	34.0657	0
	High	FWLGGmDTVR	1	2	1	WP_040369822.1	M6(Oxidation)	0	6.03588e+07	0	1.589e-05	46.18	4.45833e-05	2	1197.58	3.98772	49.7091	0
	High	YLALKPR	2	2	1	WP_040369822.1		0	9.44415e+07	0	0.001943	46.02	2.50035e-05	2	860.537	2.39243	18.9419	0
	High	EGYYLAR	1	2	1	WP_040369822.1		0	1.00023e+08	0	0.008516	45.51	4.92083e-05	2	871.433	2.34972	26.177	0
	High	GGSIDmAAAR	1	2	1	WP_040369822.1	M6(Oxidation)	0	3.00636e+06	0	0.003729	42.91	0.000107453	2	964.454	2.7653	9.22287	0
	High	TEPTDPIGR	4	2	1	WP_040369822.1		0	3.89818e+07	0	0.0007075	42.59	6.8851e-05	2	985.498	2.94169	20.2037	0
	High	FWLGGMDTVR	1	2	1	WP_040369822.1		0	5.71605e+07	0	0.000157	40.59	0.000205148	2	1181.58	2.42423	59.3816	0
	High	YGGDQIGGDR	1	2	1	WP_040369822.1		0	2.53844e+07	0	4.381e-05	40.42	0.000104399	2	1037.47	2.99743	12.8703	0
	High	TRDNVILR	2	2	1	WP_040369822.1		0	3.19292e+07	0	0.004894	38.91	0.000411292	2	986.578	3.40667	14.1014	1
	High	IDGLEQLDKGDmDK	1	1	1	WP_040369822.1	M12(Oxidation)	0	2.04618e+07	0	0.001016	36.96	0.000493362	3	1592.75	4.45918	33.358	1
	High	KGDTPSANDINEEVKR	1	2	1	WP_040369822.1		0	1.02084e+07	0	0.003114	36.49	0.00056097	3	1772.88	3.85201	19.4656	2
	High	ETIGDTIR	1	2	1	WP_040369822.1		0	1.06344e+08	0	0.004305	35.76	0.000769836	2	904.474	0.490066	23.2157	0
	High	LMVDGNTK	1	2	1	WP_040369822.1		0	7.24104e+07	0	0.001457	35.25	0.00101503	2	877.446	1.36782	13.75	0
	High	KGDTPSANDINEEVK	1	2	1	WP_040369822.1		0	1.31692e+07	0	0.005664	34.3	0.000817378	3	1616.78	3.5587	21.7322	1
	High	YFSAIDSELIPTDRPDEVDLK	1	2	1	WP_040369822.1		0	9.84833e+07	0	2.137e-08	33.53	0.00166353	3	2423.2	2.27382	60.7891	0
	High	TMADDLNDK	1	2	1	WP_040369822.1		0	7.23217e+06	0	0.0001339	33.08	0.000490874	2	1022.45	5.14271	17.7195	0
	High	INELYR	2	2	1	WP_040369822.1		0	482360354	0	0.007272	31.5	0.00233622	2	807.439	3.48881	21.1317	0
	High	DYDGEREQGR	2	2	1	WP_040369822.1		0	2.32808e+06	0	0.003524	30.74	0.000927668	3	1224.53	3.58848	7.04977	1
	High	DVPQIIGTEmQQR	2	2	1	WP_040369822.1	M10(Oxidation)	0	3.94853e+06	0	0.007347	28.51	0.00450972	2	1530.76	4.27873	40.2545	0
	High	NIFSWFTGTGVLKEEHLER	1	2	1	WP_040369822.1		0	1.00264e+07	0	1.631e-06	27.56	0.00780477	4	2263.16	4.67677	65.5788	1
	High	GLSVIPMDK	1	1	1	WP_040369822.1		0	4.43695e+07	0	0.001308	24.74	0.0149403	2	959.527	3.78172	42.9878	0
	High	ADFVPmGTAK	1	2	1	WP_040369822.1	M6(Oxidation)	0	2.29917e+07	0	0.0002768	21.64	0.0123388	2	1052.51	2.25114	23.8068	0
	High	ADFVPMGTAK	1	2	1	WP_040369822.1		0	4.61954e+07	0	0.006467	6.06	0.817549	2	1036.52	4.4462	34.2424	0
	High	SPMGDLR	1	2	1	WP_040369822.1		0	9.48627e+07	0.001	0.01576	35.47	0.000737859	2	775.38	4.49365	19.8517	0
	High	KEGYYLAR	1	2	1	WP_040369822.1		0	7.3648e+06	0.001	0.03149	33.03	0.0011448	2	999.529	3.08738	16.7373	1
	High	DDKYGGDQIGGDR	1	2	1	WP_040369822.1		0	1.12181e+07	0.001	0.03154	25.88	0.00348605	3	1395.62	3.26442	13.981	1
	High	RLmVDGNTK	2	2	1	WP_040369822.1	M3(Oxidation)	0	2.35215e+06	0.002	0.04387	19.02	0.0482459	3	1049.54	1.27974	7.94175	1
	High	LmVDGNTK	1	2	1	WP_040369822.1	M2(Oxidation)	0	2.10672e+07	0.003	0.0633	29.19	0.00307284	2	893.442	1.97952	9.78244	0
	High	SLLSSR	1	2	1	WP_040369822.1		0	8.33733e+07	0.005	0.111	39.31	0.000316493	2	662.386	4.01506	17.0762	0
	High	GLQVmDPEVVLmR	1	2	1	WP_040369822.1	M5(Oxidation); M12(Oxidation)	0	4.41609e+06	0.005	0.1093	15.28	0.126005	2	1518.77	5.05649	49.6568	0
	High	DNVILR	1	2	1	WP_040369822.1		0	1.62476e+08	0.008	0.1563	35.55	0.00117017	2	729.429	5.02093	22.9783	0
WP_006004330.1	insulinase family protein [Desulfovibrio piger]	1892.52	51.58	2	41	41	60	1.609e+08	886	97.0956	6.84424
	A4	Sequence	# PSMs	# Proteins	# Protein Groups	Protein Group Accessions	Modifications	ΔCn	Area	q-Value	PEP	IonScore	Exp Value	Charge	MH+ [Da]	ΔM [ppm]	RT [min]	# Missed Cleavages
	High	QQNAQPWILSVAGDFDR	2	2	1	WP_006004330.1		0	3.43463e+06	0	1.453e-08	105.55	7.94045e-11	2	1944.96	3.58009	68.1851	0
	High	DVESLGGYLNAATSFDK	1	2	1	WP_006004330.1		0	4.70693e+06	0	2.117e-09	87.96	4.15885e-09	2	1786.85	2.97877	64.8292	0
	High	QLVDSISVGNMSLNR	2	2	1	WP_006004330.1		0	2.13588e+07	0	1.292e-09	86.45	9.05858e-09	2	1632.84	3.50673	55.5153	0
	High	SLPVPTASAVDVAQPSWGADK	2	1	1	WP_006004330.1		0	2.59304e+07	0	1.925e-11	83.1	1.61627e-08	2	2096.07	4.19037	58.0333	0
	High	ASETLDGLTSWK	1	1	1	WP_006004330.1		0	7.72269e+07	0	1.557e-06	75.73	7.75172e-08	2	1307.65	1.43349	51.6796	0
	High	ATVQFELGGPQGEANVR	2	2	1	WP_006004330.1		0	2.56154e+07	0	1.723e-07	73.21	1.26545e-07	2	1772.9	3.34247	46.9216	0
	High	SLPVPTASAVDVAQPSWGADKR	1	1	1	WP_006004330.1		0	6.14575e+07	0	1.382e-09	73.11	1.49039e-07	3	2252.18	5.82486	52.5422	1
	High	AVLAHAEELFGDLKNDAILPEPAPVR	1	1	1	WP_006004330.1		0	2.32703e+07	0	1.839e-10	71.15	1.18941e-07	4	2785.5	4.45661	64.863	1
	High	INGFLFPGGQPYGFDGLGTAENQDR	1	2	1	WP_006004330.1		0	6.42545e+06	0	1.009e-09	67.4	3.73039e-07	3	2670.27	5.24394	66.8845	0
	High	AQLPDLDAILQR	2	2	1	WP_006004330.1		0	8.58653e+07	0	3.799e-06	67.34	3.32103e-07	2	1352.76	3.63332	64.1602	0
	High	LYVGTGSANETAEQAGISHVLEHMVFK	1	1	1	WP_006004330.1		0	1.53787e+07	0	5.927e-11	65.17	8.05835e-07	4	2888.44	3.58674	64.352	0
	High	QLVDSISVGNmSLNR	2	2	1	WP_006004330.1	M11(Oxidation)	0	1.88626e+07	0	7.324e-07	64.87	1.41739e-06	2	1648.84	3.74341	45.1542	0
	High	NGLTVYIIR	1	2	1	WP_006004330.1		0	1.61092e+07	0	8.748e-05	56.63	3.80223e-06	2	1048.62	5.28284	53.0216	0
	High	LRDEQGLGYTVTAFYR	1	2	1	WP_006004330.1		0	2.7553e+07	0	9.353e-09	56.59	8.00374e-06	3	1888.96	1.70354	53.418	1
	High	AGFMAFYIGTTPR	1	1	1	WP_006004330.1		0	7.69206e+06	0	1.005e-06	56.24	5.9421e-06	2	1431.71	2.06771	63.659	0
	High	LEGAAGGPR	1	1	1	WP_006004330.1		0	5.50443e+07	0	5.589e-05	54.79	6.96978e-06	2	827.437	0.230982	8.19827	0
	High	AVTADDLR	1	2	1	WP_006004330.1		0	9.01159e+07	0	0.003139	54.4	1.05293e-05	2	860.451	4.73036	17.3107	0
	High	LPLSLPGR	1	2	1	WP_006004330.1		0	1.61544e+08	0	0.0003261	53.99	3.9808e-06	2	852.533	3.70835	44.8749	0
	High	DLAALDAGK	2	2	1	WP_006004330.1		0	1.01613e+08	0	0.0001608	53.09	1.98818e-05	2	873.471	3.72368	30.8918	0
	High	TDLLPADLLAK	1	1	1	WP_006004330.1		0	1.03097e+08	0	2.953e-06	52.15	1.64575e-05	2	1169.68	3.63438	61.831	0
	High	QQNAQPWILSVAGDFDREK	1	2	1	WP_006004330.1		0	2.80935e+06	0	1.276e-05	52	1.98752e-05	3	2202.09	-2.49683	64.8843	1
	High	TVILQPDR	2	2	1	WP_006004330.1		0	1.66694e+08	0	0.0009481	46.95	2.92663e-05	2	941.545	3.29455	24.9619	0
	High	VYLGIALPAPALGDQR	1	2	1	WP_006004330.1		0	3.41642e+07	0	1.958e-07	45.43	8.0197e-05	2	1653.94	3.5108	63.9445	0
	High	FNYEDGMDR	1	2	1	WP_006004330.1		0	1.26498e+07	0	0.001461	44.79	3.31108e-05	2	1146.46	3.8093	31.2599	0
	High	QGFSGIIK	2	1	1	WP_006004330.1		0	1.06953e+08	0	0.0002768	43.86	7.81184e-05	2	849.487	4.85683	37.3335	0
	High	EIVDLGQGR	1	2	1	WP_006004330.1		0	1.04047e+08	0	0.0009823	43.86	0.000168571	2	986.532	5.51297	31.4743	0
	High	TWYITDMPAK	1	1	1	WP_006004330.1		0	2.90893e+07	0	9.104e-05	43.79	7.93878e-05	2	1225.59	1.08695	51.7725	0
	High	NDAILPEPAPVR	1	1	1	WP_006004330.1		0	1.81213e+07	0	6.336e-05	43.53	0.000161917	2	1291.7	3.16337	41.0186	0
	High	ITPDVIER	1	2	1	WP_006004330.1		0	1.4418e+08	0	0.001203	42.7	0.000139628	2	942.529	3.79727	28.7586	0
	High	HALAAVDSAR	2	1	1	WP_006004330.1		0	7.05246e+07	0	0.002355	41.36	0.000142572	3	1010.54	2.89281	10.7429	0
	High	VTPEQLR	2	2	1	WP_006004330.1		0	1.12792e+08	0	0.007774	41.17	0.000145129	2	842.475	2.08763	16.7907	0
	High	TGMDVVK	1	2	1	WP_006004330.1		0	3.17359e+07	0	0.006235	40.6	0.00035274	2	749.387	0.361507	15.4722	0
	High	FNADYFALLGDLLHKPTFAEK	2	2	1	WP_006004330.1		0	6.32558e+06	0	1.435e-07	38.32	0.000360717	4	2410.25	3.25053	69.7123	0
	High	QAQDLWLRPDQVR	2	2	1	WP_006004330.1		0	1.54461e+08	0	6.953e-06	37.33	0.000564027	3	1624.87	6.69339	44.5467	0
	High	LLGQPQDFQK	1	2	1	WP_006004330.1		0	1.35433e+08	0	0.0005937	37.1	0.000906678	2	1173.63	5.06841	33.1246	0
	High	TWYITDmPAK	2	1	1	WP_006004330.1	M7(Oxidation)	0	1.73304e+07	0	0.0002483	33.54	0.000863047	2	1241.59	4.57858	42.1164	0
	High	DVIVSELK	1	2	1	WP_006004330.1		0	2.26345e+07	0	0.006514	33.35	0.0014565	2	902.524	4.96387	37.7981	0
	High	NWPAPAAER	2	1	1	WP_006004330.1		0	49481713	0	0.006422	26.24	0.00332758	2	1011.5	2.78329	27.2524	0
	High	mEGSYYR	1	2	1	WP_006004330.1	M1(Oxidation)	0	1.01609e+07	0.001	0.01484	37.59	0.000173768	2	921.381	3.91539	10.9619	0
	High	DLDAMER	1	2	1	WP_006004330.1		0	1.55724e+07	0.001	0.01046	35.68	0.000337995	2	849.38	2.91264	22.4219	0
	High	FNYEDGmDR	1	2	1	WP_006004330.1	M7(Oxidation)	0	8.16617e+06	0.001	0.01483	25.97	0.00252331	2	1162.45	3.7208	20.603	0
	High	DVQTFWK	1	1	1	WP_006004330.1		0	1.12225e+08	0.001	0.02461	21.27	0.0123164	2	923.466	4.05824	46.7034	0
	High	LKNGLTVYIIR	1	2	1	WP_006004330.1		0	1.62981e+07	0.001	0.02728	19.47	0.0112712	3	1289.8	5.85132	47.06	1
	High	VLAFAR	1	2	1	WP_006004330.1		0	1.33718e+08	0.002	0.05173	40.85	9.86691e-05	2	676.416	2.43452	28.9382	0
	High	MEGSYYR	1	2	1	WP_006004330.1		0	1.33495e+07	0.005	0.1083	9.3	0.117211	2	905.385	2.75005	15.0702	0
WP_006003918.1	type I polyketide synthase [Desulfovibrio piger]	1833.06	31.1	1	26	26	48	2.23362e+08	1045	112.555	5.26221
	A4	Sequence	# PSMs	# Proteins	# Protein Groups	Protein Group Accessions	Modifications	ΔCn	Area	q-Value	PEP	IonScore	Exp Value	Charge	MH+ [Da]	ΔM [ppm]	RT [min]	# Missed Cleavages
	High	AAVSSFGVGGTNAHLILEEAPQR	2	1	1	WP_006003918.1		0	9.50993e+07	0	1.656e-11	114.92	1.24011e-11	3	2324.21	2.82957	53.9511	0
	High	GIASGSTAAPAASQDDIWQR	2	1	1	WP_006003918.1		0	5.20649e+07	0	7.482e-12	107.33	4.06839e-11	2	2001.97	3.54191	43.6161	0
	High	SNVGHLEVAAGVASLIK	1	1	1	WP_006003918.1		0	83002586	0	9.27e-12	97.1	3.21724e-10	3	1664.95	7.40348	57.4446	0
	High	SGADVDWAAFAQDQHWGR	1	1	1	WP_006003918.1		0	4.06863e+07	0	2.334e-13	89.78	1.31495e-09	3	2016.9	2.81348	60.3361	0
	High	SAGAVANPLMVVSAR	3	1	1	WP_006003918.1		0	72325470	0	2.265e-09	85.7	7.40172e-09	2	1442.78	3.12263	54.049	0
	High	LLENLAEQGLLAR	2	1	1	WP_006003918.1		0	2.89766e+07	0	5.148e-09	85.52	3.92761e-09	2	1439.82	0.828071	59.2245	0
	High	SAGAVANPLmVVSAR	2	1	1	WP_006003918.1	M10(Oxidation)	0	1.047e+08	0	1.289e-10	85.47	1.10679e-08	2	1458.78	2.47388	47.9067	0
	High	LVGPAEISGADYWVR	2	1	1	WP_006003918.1		0	1.00819e+08	0	2.948e-09	74.81	1.30496e-07	2	1632.84	2.51058	60.87	0
	High	TAIDWPQGFSPR	3	1	1	WP_006003918.1		0	1.70384e+08	0	5.718e-07	71.37	2.22485e-07	2	1374.69	4.94363	56.4385	0
	High	FMQGHIGTDR	1	1	1	WP_006003918.1		0	3.51607e+06	0	4.916e-08	69.93	2.13412e-07	2	1161.55	6.01899	17.9251	0
	High	LAVVGESLEELR	3	1	1	WP_006003918.1		0	1.88692e+08	0	5.142e-07	63.77	1.70002e-06	2	1314.73	0.600239	54.8469	0
	High	GAGIHPETIADPTYVR	2	1	1	WP_006003918.1		0	1.28637e+08	0	9.969e-07	61.63	2.64521e-06	2	1696.87	4.47358	37.7428	0
	High	IDFASTPFFVNK	1	1	1	WP_006003918.1		0	1.4752e+08	0	6.98e-08	56.28	6.9474e-06	2	1385.71	2.97148	63.0243	0
	High	DRDDIHAVILGTAINNDGNSK	2	1	1	WP_006003918.1		0	3.55604e+07	0	1.226e-07	55.9	1.06671e-05	4	2238.12	3.25521	45.1482	1
	High	AGSLGISIR	2	1	1	WP_006003918.1		0	2.63985e+08	0	4.813e-05	54.04	1.637e-05	2	873.52	5.18785	36.9446	0
	High	AAESASGAEDDRPDGTEYR	1	1	1	WP_006003918.1		0	1.54213e+07	0	1.141e-06	50.32	9.26766e-06	3	1996.85	1.50487	15.0277	0
	High	RAAVSSFGVGGTNAHLILEEAPQR	1	1	1	WP_006003918.1		0	8.88204e+06	0	5.913e-07	48.21	4.68125e-05	4	2480.32	8.0167	48.3823	1
	High	LFDPLLPEPLLR	2	1	1	WP_006003918.1		0	1.81244e+08	0	0.0001579	46.2	3.47831e-05	2	1422.84	3.19375	68.8567	0
	High	HWVDDSFR	2	1	1	WP_006003918.1		0	46222803	0	0.0005207	45.11	3.08319e-05	2	1061.48	3.28289	29.8768	0
	High	VmWDADK	2	1	1	WP_006003918.1	M2(Oxidation)	0	1.01388e+07	0	0.002476	45.08	3.57024e-05	2	880.39	3.84048	19.0545	0
	High	FDQLLPR	1	1	1	WP_006003918.1		0	1.50862e+08	0	0.003157	40.74	0.000328901	2	888.497	4.12249	39.8958	0
	High	VMWDADK	1	1	1	WP_006003918.1		0	49562490	0	0.003869	39.5	0.000123422	2	864.394	2.47727	27.2129	0
	High	LIASLPAGGGmSAVLASEK	1	1	1	WP_006003918.1	M11(Oxidation)	0	1.62796e+07	0	2.627e-06	39.24	0.000416935	2	1787.96	3.50806	48.2029	0
	High	LHLPLYPFQGER	3	1	1	WP_006003918.1		0	1.24896e+08	0	0.001484	32.27	0.00166019	2	1469.79	1.96149	58.1835	0
	High	FPGANDTR	1	1	1	WP_006003918.1		0	1.13358e+07	0.001	0.01164	48.01	3.39968e-05	2	877.42	4.73713	14.17	0
	High	VTSLLDR	1	1	1	WP_006003918.1		0	78006232	0.001	0.01928	37.26	0.000526209	2	803.463	1.01804	26.7612	0
	High	AILSIK	1	2	1	WP_006003918.1		0	186398447	0.002	0.05074	43.66	4.29507e-05	2	644.436	3.34493	31.1518	0
	High	FmQGHIGTDR	1	1	1	WP_006003918.1	M2(Oxidation)	0	4.62711e+06	0.002	0.04793	17.95	0.0328665	3	1177.55	3.63548	10.9848	0
	High	FFDGFR	1	1	1	WP_006003918.1		0	2.1741e+08	0.006	0.1303	28.13	0.0019996	2	788.375	2.89739	45.8055	0
WP_072336381.1	elongation factor G [Desulfovibrio piger]	1794.8	33.96	1	6	21	52	8.07084e+08	692	76.1995	5.46533
	A4	Sequence	# PSMs	# Proteins	# Protein Groups	Protein Group Accessions	Modifications	ΔCn	Area	q-Value	PEP	IonScore	Exp Value	Charge	MH+ [Da]	ΔM [ppm]	RT [min]	# Missed Cleavages
	High	AQVPLASmFGYATDLR	2	1	1	WP_072336381.1	M8(Oxidation)	0	8.19475e+07	0	6.935e-11	95.39	9.68378e-10	2	1755.88	0.941621	59.6757	0
	High	AQVPLASMFGYATDLR	4	1	1	WP_072336381.1		0	1.33212e+08	0	6.767e-10	92.04	1.93804e-09	2	1739.88	3.57031	67.4213	0
	High	HELIEAVAEEDEALLEK	1	2	2	WP_072336381.1;WP_040369763.1		0	5.0483e+07	0	5.338e-12	88.25	4.71314e-09	3	1937.98	3.29592	61.9451	0
	High	WAGAGDIVALVGLK	2	2	2	WP_072336381.1;WP_040369763.1		0	2.94375e+07	0	4.278e-08	77.51	4.52418e-08	2	1369.79	3.71351	67.7621	0
	High	VPQAIADEIQK	5	1	1	WP_072336381.1		0	5.91737e+08	0	2.492e-08	74.48	6.9508e-08	2	1211.67	3.25872	36.0322	0
	High	ATFTmQFDHYER	2	1	1	WP_072336381.1	M5(Oxidation)	0	6.21689e+06	0	7.272e-07	70.18	9.57128e-08	2	1561.68	1.99486	36.9383	0
	High	ILFYTGVSHK	5	2	2	WP_072336381.1;WP_040369763.1		0	8.92474e+08	0	7.395e-06	69.56	2.10259e-07	2	1164.64	2.376	38.1725	0
	High	RHELIEAVAEEDEALLEK	2	2	2	WP_072336381.1;WP_040369763.1		0	188825082	0	2.425e-13	68.59	5.25755e-07	3	2094.08	1.9791	58.6498	1
	High	IGETHDGESTmDWMEQEQER	3	2	2	WP_072336381.1;WP_040369763.1	M11(Oxidation)	0	3.73867e+07	0	1.889e-09	66.2	2.39315e-07	3	2423.97	1.1436	36.3008	0
	High	LFSDPFIGHLSFFR	2	2	2	WP_072336381.1;WP_040369763.1		0	3.58344e+08	0	1.51e-08	64.5	1.11766e-06	2	1682.87	2.86153	67.8022	0
	High	ATFTMQFDHYER	3	1	1	WP_072336381.1		0	4.21449e+08	0	5.495e-07	63.49	4.46653e-07	2	1545.69	3.93804	45.2139	0
	High	EFNVNANVGKPQVAYR	2	1	1	WP_072336381.1		0	2.37663e+08	0	6.173e-07	58.89	6.58522e-06	2	1805.94	3.30523	37.0549	0
	High	YLGGEDLTR	1	2	2	WP_072336381.1;WP_040369763.1		0	562766422	0	6.619e-05	57.41	4.08491e-06	2	1023.51	2.81778	29.4305	0
	High	RPVILESLNIPEPVIEVAIEPK	1	2	2	WP_072336381.1;WP_040369763.1		0	4.30079e+06	0	1.273e-08	56	2.50594e-06	3	2455.43	3.29669	67.455	0
	High	EPLAGLVFK	1	2	2	WP_072336381.1;WP_040369763.1		0	5.64864e+06	0	0.002193	52.36	1.19057e-05	2	973.579	7.72401	56.616	0
	High	DALSAALNK	2	2	2	WP_072336381.1;WP_040369763.1		0	733825783	0	0.0006338	48.45	6.57291e-05	2	902.497	3.07429	34.6799	0
	High	IGETHDGESTMDWMEQEQER	3	2	2	WP_072336381.1;WP_040369763.1		0	1.01495e+08	0	7.442e-08	48.29	1.47901e-05	3	2407.98	2.25854	45.0763	0
	High	IGANFFR	2	2	2	WP_072336381.1;WP_040369763.1		0	7.94953e+08	0	0.00289	41.68	0.000142633	2	824.443	2.44489	43.4208	0
	High	ADRDALSAALNK	2	2	2	WP_072336381.1;WP_040369763.1		0	6.09429e+07	0	1.996e-05	41.65	0.000318019	3	1244.66	1.90093	27.3667	1
	High	NIGIMAHIDAGK	1	2	2	WP_072336381.1;WP_040369763.1		0	6.78549e+07	0	4.083e-06	39.14	0.000347412	2	1239.65	1.80923	38.6872	0
	High	GYEFINSITGGVIPK	1	1	1	WP_072336381.1		0	3.76299e+08	0	2.501e-07	37.22	0.000540561	2	1594.85	2.81975	64.1845	0
	High	IGETHDGESTmDWmEQEQER	1	2	2	WP_072336381.1;WP_040369763.1	M11(Oxidation); M14(Oxidation)	0	9.56296e+06	0	6.633e-08	35.7	0.000268516	3	2439.97	2.21955	26.7249	0
	High	NIGImAHIDAGK	1	2	2	WP_072336381.1;WP_040369763.1	M5(Oxidation)	0	6.12284e+07	0	0.0002665	24.37	0.00913987	3	1255.65	3.54057	27.5209	0
	High	ICFVNK	1	2	2	WP_072336381.1;WP_040369763.1		0	4.67342e+06	0.001	0.0186	21.79	0.0079466	2	723.389	3.80999	36.7692	0
	High	GIQDAMK	1	1	1	WP_072336381.1		0	2.40941e+08	0.002	0.04779	31.06	0.00215443	2	762.382	1.2219	16.2927	0
	High	YHVPR	1	2	2	WP_072336381.1;WP_040369763.1		0	1.1822e+08	0.008	0.1502	29.81	0.00104225	2	671.363	0.59317	8.90054	0
WP_006006180.1	isoleucine--tRNA ligase [Desulfovibrio piger]	1784.47	35.46	1	8	37	64	2.66569e+08	939	105.883	6.3667
	A4	Sequence	# PSMs	# Proteins	# Protein Groups	Protein Group Accessions	Modifications	ΔCn	Area	q-Value	PEP	IonScore	Exp Value	Charge	MH+ [Da]	ΔM [ppm]	RT [min]	# Missed Cleavages
	High	VQDAYMTYDFHK	2	2	2	WP_072334495.1;WP_006006180.1		0	1.14016e+08	0	3.769e-09	89.85	1.03269e-09	2	1517.68	3.32403	38.4029	0
	High	AVLTHGYVVDGDGR	2	2	2	WP_072334495.1;WP_006006180.1		0	1.35767e+08	0	9.647e-10	84.5	1.18862e-08	3	1458.74	3.35751	27.83	0
	High	FALNDAALAQR	1	1	1	WP_006006180.1		0	155553607	0	1.008e-06	83.72	1.88956e-08	2	1189.64	4.13185	45.2721	0
	High	SMNPAYEAATAHELAK	2	2	2	WP_072334495.1;WP_006006180.1		0	52441358	0	1.661e-07	75.22	6.91398e-08	2	1703.81	2.58653	36.3344	0
	High	ADLLPLDQLLPLDR	2	2	2	WP_072334495.1;WP_006006180.1		0	5.80123e+07	0	6.928e-06	71.48	1.03126e-07	2	1591.91	2.20606	71.1388	0
	High	SIGNVIAPQELIDK	3	2	2	WP_072334495.1;WP_006006180.1		0	1.4535e+08	0	8.237e-08	70.85	1.31559e-07	2	1496.84	2.85131	56.4921	0
	High	ATGQELEGLIAR	2	1	1	WP_006006180.1		0	1.37224e+08	0	3.738e-06	67.4	7.55176e-07	2	1257.68	3.72473	49.3661	0
	High	LDVYSPLDDAGR	2	2	2	WP_072334495.1;WP_006006180.1		0	1.07103e+08	0	3.396e-07	66.53	7.22576e-07	2	1320.65	3.90691	49.9409	0
	High	YALHAAAQVHDR	3	2	2	WP_072334495.1;WP_006006180.1		0	9.59715e+07	0	1.915e-09	66.28	8.59593e-07	2	1351.69	1.7838	13.0915	0
	High	SIGNVIAPQELIDKYGAEIVR	1	2	2	WP_072334495.1;WP_006006180.1		0	4.06736e+07	0	2.709e-13	64.77	7.66881e-07	3	2285.26	3.63839	65.0519	1
	High	FILGTINDLTR	1	2	2	WP_072334495.1;WP_006006180.1		0	1.23313e+08	0	1.623e-06	64.03	7.70965e-07	2	1262.71	2.70957	61.6221	0
	High	AVLTHGYVVDGDGRK	4	2	2	WP_072334495.1;WP_006006180.1		0	6.89545e+07	0	3.313e-06	60.31	2.83988e-06	2	1586.83	1.96072	20.6061	1
	High	ISEQILGR	2	1	1	WP_006006180.1		0	2.61665e+08	0	3.108e-05	59.58	4.18585e-06	2	915.527	1.01548	30.8082	0
	High	EDYEVGLAYK	1	2	2	WP_072334495.1;WP_006006180.1		0	3.30736e+07	0	5.119e-06	56.92	3.75986e-06	2	1186.57	5.64841	39.8117	0
	High	VQDAYmTYDFHK	1	2	2	WP_072334495.1;WP_006006180.1	M6(Oxidation)	0	6.75839e+07	0	2.596e-06	56.16	2.41529e-06	3	1533.67	3.31294	30.7316	0
	High	KALNAIDTK	2	2	2	WP_072334495.1;WP_006006180.1		0	5.2189e+06	0	0.005198	55.32	7.93165e-06	2	973.573	5.34349	10.2358	1
	High	GWFHSSLLVAEGTR	2	2	2	WP_072334495.1;WP_006006180.1		0	1.20698e+08	0	2.132e-06	49.46	3.62368e-05	2	1559.8	2.65129	54.5034	0
	High	SFGWEDVTVVGR	1	1	1	WP_006006180.1		0	6.22288e+07	0	4.744e-06	45.85	6.89042e-05	2	1351.67	1.58772	60.1302	0
	High	ALNAIDTK	1	2	2	WP_072334495.1;WP_006006180.1		0	1.57017e+08	0	0.003885	45.69	0.000105212	2	845.474	1.17111	15.9939	0
	High	ATTQWFISMEK	1	2	2	WP_072334495.1;WP_006006180.1		0	8.36076e+07	0	2.758e-05	45.28	6.37439e-05	2	1341.65	0.904734	57.5633	0
	High	WMHEMADR	1	1	1	WP_006006180.1		0	1.31187e+07	0	0.0004443	44.25	3.74947e-05	2	1075.45	4.32302	19.8964	0
	High	FVDKGGVVR	1	1	1	WP_006006180.1		0	6.53202e+06	0	0.0007101	43.04	7.94548e-05	3	976.56	2.6849	11.9034	1
	High	LYSSAPASK	1	1	1	WP_006006180.1		0	8.15111e+07	0	0.0007762	42.49	0.000135273	2	923.488	4.65098	9.8263	0
	High	SmNPAYEAATAHELAK	2	2	2	WP_072334495.1;WP_006006180.1	M2(Oxidation)	0	5.52665e+07	0	8.377e-07	42.11	0.000101504	3	1719.81	3.70142	30.5138	0
	High	LTEVGALLK	1	2	2	WP_072334495.1;WP_006006180.1		0	3.16652e+08	0	0.0001091	40.92	0.000230592	2	943.586	4.41092	45.4318	0
	High	LWVSSVEYR	3	2	2	WP_072334495.1;WP_006006180.1		0	2.21389e+08	0	0.0001777	35.81	0.000669176	2	1138.59	2.455	46.9989	0
	High	VQWIPAWGR	1	2	2	WP_072334495.1;WP_006006180.1		0	151047112	0	0.001191	34.74	0.000788983	2	1112.6	2.62589	59.8811	0
	High	WmHEmADR	2	1	1	WP_006006180.1	M2(Oxidation); M5(Oxidation)	0	4.27188e+06	0	0.005132	27.22	0.00189221	3	1107.44	1.87813	7.36933	0
	High	RLGVLGNWDDPYK	1	1	1	WP_006006180.1		0	1.64028e+07	0	0.0002406	23.96	0.0130582	3	1532.79	0.641933	52.0958	1
	High	WmHEMADR	2	1	1	WP_006006180.1	M2(Oxidation)	0	1.20409e+07	0	0.003367	22.75	0.00529627	3	1091.44	2.75496	11.574	0
	High	ATTQWFISmEK	1	2	2	WP_072334495.1;WP_006006180.1	M9(Oxidation)	0	6.16054e+07	0	0.0006084	22.22	0.011396	2	1357.66	9.40484	46.48	0
	High	TLNLPK	1	2	2	WP_072334495.1;WP_006006180.1		0	103092030	0.001	0.036	41.82	9.20721e-05	2	685.427	4.14387	25.7214	0
	High	IPGADPSR	1	2	2	WP_072334495.1;WP_006006180.1		0	1.19496e+08	0.001	0.0325	39.18	0.000169094	2	812.428	2.62048	10.595	0
	High	TLPAHVVR	1	2	2	WP_072334495.1;WP_006006180.1		0	3.82592e+07	0.001	0.01106	36.51	0.000222828	2	892.54	4.11671	12.6715	0
	High	HPFYDR	1	2	2	WP_072334495.1;WP_006006180.1		0	4.45737e+07	0.001	0.01464	34.61	0.000501612	2	834.393	4.16774	13.5705	0
	High	QSPLILGR	1	2	2	WP_072334495.1;WP_006006180.1		0	1.73343e+08	0.001	0.01294	29.99	0.00110254	2	883.538	2.39066	35.3827	0
	High	AIEPLRR	1	2	2	WP_072334495.1;WP_006006180.1		0	3.52972e+07	0.001	0.02229	28.11	0.00193157	2	854.524	3.96027	12.6745	1
	High	AIEPLR	1	2	2	WP_072334495.1;WP_006006180.1		0	3.3347e+07	0.002	0.03983	48.08	1.55228e-05	2	698.422	3.07578	19.2542	0
	High	LVDAYR	1	2	2	WP_072334495.1;WP_006006180.1		0	146606287	0.004	0.09763	28.3	0.00295822	2	736.4	1.9199	15.692	0
	High	QPVIFR	1	2	2	WP_072334495.1;WP_006006180.1		0	147091183	0.004	0.09105	22.71	0.0222356	2	759.452	0.4798	29.3145	0
	High	WIDIQR	2	2	2	WP_072334495.1;WP_006006180.1		0	137532923	0.007	0.1374	11.41	0.260197	2	830.455	3.74902	36.7826	0
	High	TAFPmK	1	2	2	WP_072334495.1;WP_006006180.1	M5(Oxidation)	0	3.38368e+07	0.008	0.1555	20.56	0.0153829	2	710.357	3.97818	11.8552	0
WP_006003917.1	non-ribosomal peptide synthetase [Desulfovibrio piger]	1697.43	17.34	1	53	53	64	8.94085e+07	3246	353.144	5.50342
	A4	Sequence	# PSMs	# Proteins	# Protein Groups	Protein Group Accessions	Modifications	ΔCn	Area	q-Value	PEP	IonScore	Exp Value	Charge	MH+ [Da]	ΔM [ppm]	RT [min]	# Missed Cleavages
	High	QALMPEAGDAAGHWLILAGR	1	1	1	WP_006003917.1		0	1.25847e+07	0	6.563e-16	113.11	1.83245e-11	3	2077.07	1.95542	63.4382	0
	High	FDAYGAVQYGPAFR	1	1	1	WP_006003917.1		0	9.196e+06	0	2.988e-08	84.82	6.09778e-09	2	1561.74	-1.41045	55.0503	0
	High	ILEVGGGYGTVTR	1	1	1	WP_006003917.1		0	8.24394e+07	0	1.016e-07	76.22	8.11856e-08	2	1321.72	3.97581	39.7615	0
	High	AGAAYLPLDTGQPDAR	2	1	1	WP_006003917.1		0	1.21144e+07	0	1.722e-07	75.28	8.59801e-08	2	1615.81	3.92933	45.5374	0
	High	VEVSLLPDDALR	1	1	1	WP_006003917.1		0	1.02796e+07	0	3.838e-08	70.24	2.64946e-07	2	1326.73	0.962844	57.8935	0
	High	SYAPQPLEGLPVLYVR	2	1	1	WP_006003917.1		0	2.78902e+07	0	1.209e-07	62.56	1.52522e-06	3	1801.99	3.29329	65.9252	0
	High	AGELGYSPQEmALLAR	1	1	1	WP_006003917.1	M11(Oxidation)	0	5.83899e+06	0	2.472e-06	61.6	2.42141e-06	2	1721.86	3.28699	49.3721	0
	High	SAENVDLDR	1	1	1	WP_006003917.1		0	5676766	0	9.196e-05	59.28	1.8295e-06	2	1018.48	1.07552	16.4415	0
	High	LLQVDVTDR	1	1	1	WP_006003917.1		0	0	0	0.0004805	57.76	6.86727e-06	2	1058.59	4.77771	36.7856	0
	High	ALAALGmSEGDLAALDAPAR	1	1	1	WP_006003917.1	M7(Oxidation)	0	1.71255e+07	0	6.475e-08	56.82	8.9427e-06	3	1928.98	3.40079	58.5436	0
	High	YHDDGTLEFLGR	2	1	1	WP_006003917.1		0	2.59407e+07	0	3.254e-08	56.66	4.85492e-06	2	1422.67	3.75513	47.3268	0
	High	GAVILATAGTER	1	1	1	WP_006003917.1		0	2.51294e+07	0	2.731e-05	55.41	9.35154e-06	2	1158.65	2.18776	30.8461	0
	High	VLLHSATGGVGLAAIQIAR	1	1	1	WP_006003917.1		0	1.05902e+07	0	8.17e-07	53.6	4.35482e-06	3	1847.1	4.97581	55.3545	0
	High	LDDLPAAPR	1	1	1	WP_006003917.1		0	1.44577e+07	0	6.869e-05	53.08	1.45152e-05	2	967.528	7.27348	30.904	0
	High	QAFSTGIAPAR	1	1	1	WP_006003917.1		0	2.05151e+07	0	3.608e-05	52.61	2.05604e-05	2	1118.6	6.36803	29.8648	0
	High	NAPLARPETQAYHLDLGGAGIENIR	1	1	1	WP_006003917.1		0	4.09613e+06	0	8.178e-09	52.49	1.71909e-05	3	2676.4	5.14936	52.5716	0
	High	LPASQLAVR	1	1	1	WP_006003917.1		0	2.80827e+07	0	1.358e-05	51.95	6.38263e-06	2	954.577	4.05586	28.2501	0
	High	SDAAPLPEGIR	1	1	1	WP_006003917.1		0	0	0	0.0007786	50.18	2.44647e-05	2	1125.6	5.17008	34.0564	0
	High	GAGQVWLLGR	1	1	1	WP_006003917.1		0	2.02104e+07	0	1.175e-05	49.98	3.31523e-05	2	1056.6	4.4536	54.1486	0
	High	EGLDEER	1	1	1	WP_006003917.1		0	7.63206e+06	0	0.006029	48.12	2.23547e-05	2	847.381	2.16996	10.2511	0
	High	TIILDGER	1	1	1	WP_006003917.1		0	14880224	0	0.002528	47.37	7.97057e-05	2	916.514	4.3319	30.5045	0
	High	VmEIIDANLR	1	1	1	WP_006003917.1	M2(Oxidation)	0	9.96903e+06	0	0.0001259	46.42	8.55128e-05	2	1189.63	4.06499	40.2575	0
	High	IATILADAGVR	1	1	1	WP_006003917.1		0	3.28457e+07	0	0.0004682	45.43	9.45179e-05	2	1099.65	2.52496	47.9004	0
	High	DEEFRPEQPLLTR	1	1	1	WP_006003917.1		0	2.9836e+06	0	0.001024	44.24	0.000135613	2	1629.83	3.20613	43.2834	0
	High	AREEFTGYPFVNYR	2	1	1	WP_006003917.1		0	4.44773e+07	0	6.399e-07	43.66	9.68685e-05	2	1748.84	1.74938	51.1189	1
	High	VEPGEIESVLK	1	1	1	WP_006003917.1		0	1.124e+07	0	0.002644	43.15	0.000113781	2	1199.66	3.69797	49.3129	0
	High	ALSYGETER	1	1	1	WP_006003917.1		0	6220079	0	0.00225	41.72	0.000148055	2	1025.49	4.58621	16.7403	0
	High	DGDGVWQR	1	1	1	WP_006003917.1		0	7.75798e+06	0	0.0009769	41.21	8.32516e-05	2	932.427	4.76174	23.5059	0
	High	SMGIEHVFSSR	1	1	1	WP_006003917.1		0	2.3996e+06	0	0.0004728	40.79	0.000212589	2	1249.6	2.90784	39.201	0
	High	VMEIIDANLR	1	1	1	WP_006003917.1		0	2.43701e+07	0	3.566e-05	40.57	0.000407805	2	1173.63	1.97192	50.919	0
	High	TAGAFLPAGDGHPR	1	1	1	WP_006003917.1		0	1.54654e+07	0	0.0001278	40.35	0.000230643	3	1366.69	-0.884296	26.459	0
	High	IAPHEVSATPTVQAmAAR	1	1	1	WP_006003917.1	M15(Oxidation)	0	7.52095e+06	0	1.892e-05	38.66	0.00036759	3	1865.96	4.57147	23.6009	0
	High	TEQAVAAIWK	1	1	1	WP_006003917.1		0	3.56239e+07	0	0.0005299	38.28	0.000497788	2	1116.61	3.99354	43.9663	0
	High	IAPHEVSATPTVQAMAAR	1	1	1	WP_006003917.1		0	6.322e+06	0	5.937e-05	37.9	0.000575743	3	1849.96	2.68712	33.697	0
	High	ALHDLGLADRDGDGVWQR	2	1	1	WP_006003917.1		0	1.64817e+07	0	8.596e-06	36.72	0.000691645	3	1993.99	0.892998	43.529	1
	High	ALADALPMDR	1	1	1	WP_006003917.1		0	9.40363e+06	0	0.001586	36.62	0.00059887	2	1072.55	1.65921	42.6316	0
	High	FNTVLSPK	1	1	1	WP_006003917.1		0	5.85927e+06	0	0.002839	31.9	0.00209838	2	905.515	6.34759	30.8856	0
	High	VAVLLPR	1	1	1	WP_006003917.1		0	4.39584e+07	0	0.008289	31.66	0.000680722	2	767.518	5.50042	37.2906	0
	High	DTETFLHDSGISPR	1	1	1	WP_006003917.1		0	3.09335e+07	0	1.629e-05	28.84	0.00333074	3	1574.75	5.78183	44.3983	0
	High	TRTEQAVAAIWK	1	1	1	WP_006003917.1		0	1.86945e+07	0	0.0006892	28.69	0.00466465	3	1373.76	4.50515	39.2212	1
	High	ALHDLGLADR	2	1	1	WP_006003917.1		0	3.06188e+07	0	0.0004534	26.47	0.00619916	3	1080.58	2.79013	28.6239	0
	High	HQDLVLDNIPLLSFmK	1	1	1	WP_006003917.1	M15(Oxidation)	0	7.78546e+06	0	0.0002306	17.74	0.0538456	3	1899	-0.956608	66.4673	0
	High	FTPRPLEDHLR	1	1	1	WP_006003917.1		0	22895799	0	0.0003022	13.01	0.135009	3	1380.74	3.13425	28.3425	0
	High	VLAEALR	1	1	1	WP_006003917.1		0	7.12456e+07	0.001	0.01182	45.31	9.42215e-05	2	771.475	2.9757	25.0486	0
	High	GGSLLAPR	1	1	1	WP_006003917.1		0	2.325e+07	0.001	0.02762	45.16	3.65747e-05	2	770.456	4.97862	22.8173	0
	High	LAAELR	1	1	1	WP_006003917.1		0	1.14541e+08	0.001	0.02149	44.22	0.000227066	2	672.406	3.50428	16.4262	0
	High	ATGIYAR	1	1	1	WP_006003917.1		0	1.40568e+07	0.001	0.01996	29.98	0.00165762	2	751.412	3.3773	11.9586	0
	High	IRLENVVLR	1	1	1	WP_006003917.1		0	2955227	0.001	0.02096	26.96	0.00200895	2	1111.7	1.28742	41.3736	1
	High	TNKETLELLK	2	1	1	WP_006003917.1		0	9.73431e+06	0.001	0.01574	25.02	0.00708243	2	1188.69	1.36697	32.0323	1
	High	VIFHGR	1	1	1	WP_006003917.1		0	0	0.002	0.04886	35.25	0.000313465	2	728.422	2.62957	10.5587	0
	High	ELPAILR	3	1	1	WP_006003917.1		0	5.14728e+07	0.002	0.05174	23.21	0.00476398	2	811.507	4.19632	46.6209	0
	High	FIEIGK	1	2	1	WP_006003917.1		0	2.31793e+07	0.003	0.06765	24.78	0.0061542	2	706.415	1.89717	30.4634	0
	High	FSPGDR	1	1	1	WP_006003917.1		0	5.75552e+06	0.005	0.1033	29.58	0.00413077	2	678.322	1.89391	9.61891	0
	High	ETLELLK	1	1	1	WP_006003917.1		0	1.57687e+07	0.007	0.1379	34.76	0.00065168	2	845.502	4.41538	42.2831	0
	High	SFSGIR	1	1	1	WP_006003917.1		0	1.84338e+07	0.009	0.1758	38.07	0.000374293	2	666.359	3.66364	17.6919	0
WP_006004310.1	DNA polymerase I [Desulfovibrio piger]	1697.22	41.13	2	35	35	49	9.71224e+07	919	100.539	5.79541
	A4	Sequence	# PSMs	# Proteins	# Protein Groups	Protein Group Accessions	Modifications	ΔCn	Area	q-Value	PEP	IonScore	Exp Value	Charge	MH+ [Da]	ΔM [ppm]	RT [min]	# Missed Cleavages
	High	LQAAEADLPEEFLDAGSIR	2	2	1	WP_006004310.1		0	1.41092e+07	0	4.797e-15	118.96	3.93878e-12	2	2045.03	3.12011	65.4915	0
	High	LLPDINSASGQAAALAR	2	1	1	WP_006004310.1		0	2.53973e+07	0	1.12e-12	107.73	2.69848e-11	2	1667.91	3.60961	52.4854	0
	High	LSSSNPNLQNIPVR	3	2	1	WP_006004310.1		0	4.676e+07	0	6.353e-08	105.8	6.97021e-11	2	1538.83	3.69423	38.5128	0
	High	LGLAMAQLFEQR	2	1	1	WP_006004310.1		0	3.55059e+07	0	1.027e-08	104.22	1.55161e-10	2	1376.74	3.34021	65.0564	0
	High	AAAEQASLPLAQPAR	3	1	1	WP_006004310.1		0	3.17942e+07	0	2.836e-07	97.05	5.32554e-10	2	1493.81	0.997483	35.855	0
	High	VLAHVSQDPALLEAFR	2	2	1	WP_006004310.1		0	115534081	0	2.89e-11	80.35	2.53707e-08	2	1765.96	0.835731	56.8096	0
	High	SAQQLGDVLFNGLGLPAPR	1	2	1	WP_006004310.1		0	1.44077e+07	0	3.849e-08	77.82	5.03848e-08	3	1953.06	3.71411	68.2108	0
	High	QAINTVIQGSAADIIK	1	2	1	WP_006004310.1		0	7.25182e+06	0	9.85e-08	71.34	2.27699e-07	2	1641.92	2.19901	56.8264	0
	High	VALIWAHGDR	4	2	1	WP_006004310.1		0	8.78822e+07	0	2.885e-06	70.23	1.70715e-07	2	1137.62	3.62133	38.4441	0
	High	SDGFPTNSLVVVSR	1	2	1	WP_006004310.1		0	2.5304e+07	0	1.257e-06	67.49	5.88185e-07	2	1477.77	2.62485	52.0778	0
	High	ELAALDR	1	2	1	WP_006004310.1		0	24165554	0	0.008694	66.95	9.99091e-07	2	787.438	8.76315	23.7562	0
	High	GGQASTSQQTLEK	1	2	1	WP_006004310.1		0	4.9186e+06	0	1.348e-07	60.66	2.44819e-06	2	1334.66	0.83019	8.89418	0
	High	LLVSADYSQVELR	1	2	1	WP_006004310.1		0	1.06621e+07	0	4.111e-06	56.52	7.46526e-06	3	1492.81	6.12688	52.9786	0
	High	LQEHLENMFIWR	1	2	1	WP_006004310.1		0	2.16039e+07	0	1.757e-06	52.21	1.68329e-05	3	1615.81	1.92369	61.0129	0
	High	LAGQHPVVDSILQYR	1	2	1	WP_006004310.1		0	1.04931e+07	0	1.219e-05	51.15	1.72656e-05	2	1695.92	0.738014	50.2029	0
	High	TLVTADLK	1	2	1	WP_006004310.1		0	8.79508e+07	0	0.001607	49.75	2.85999e-05	2	860.509	0.537597	29.9171	0
	High	EFYEGVEASAR	1	1	1	WP_006004310.1		0	6.7809e+06	0	0.0001315	47.67	1.79552e-05	2	1257.58	3.27745	33.7801	0
	High	LAMLAVAR	1	2	1	WP_006004310.1		0	2.10637e+07	0	0.002859	46.8	6.26789e-05	2	844.512	5.69831	40.7997	0
	High	LAmLAVAR	1	2	1	WP_006004310.1	M3(Oxidation)	0	0	0	0.001953	44.43	9.91591e-05	2	860.504	1.91899	26.8698	0
	High	DGLLELFR	1	2	1	WP_006004310.1		0	5.31526e+07	0	0.001535	42.82	0.000167167	2	962.533	2.86899	67.1828	0
	High	DATPEDLVR	1	1	1	WP_006004310.1		0	1.54256e+07	0	0.0007375	41.45	0.000186197	2	1015.51	2.6036	32.7045	0
	High	HGFVTTLGGR	1	2	1	WP_006004310.1		0	6.63424e+06	0	8.18e-06	41.42	0.000288443	2	1044.56	0.319933	25.652	0
	High	YFAFVQDGK	1	2	1	WP_006004310.1		0	4.78603e+07	0	0.0002553	41.37	0.000167775	2	1074.53	4.58973	45.2385	0
	High	LVDPQGR	1	2	1	WP_006004310.1		0	7.03092e+07	0	0.00469	40.17	0.000110585	2	784.434	3.1629	10.0958	0
	High	LQEHLENmFIWR	1	2	1	WP_006004310.1	M8(Oxidation)	0	1.33658e+07	0	0.0004979	36.86	0.000515157	3	1631.81	3.7493	50.838	0
	High	HEIFPLYK	1	2	1	WP_006004310.1		0	2.96869e+07	0	0.002136	32.93	0.00231746	3	1046.57	3.28347	41.5637	0
	High	STYLDPLPR	1	2	1	WP_006004310.1		0	7.35185e+07	0	0.00118	32.53	0.00215011	2	1061.56	1.65544	44.102	0
	High	IHTTFNQK	1	2	1	WP_006004310.1		0	1.02605e+07	0	0.003708	29.49	0.00545433	2	988.527	5.51888	9.65823	0
	High	FAGEHPVIIVSGDKDLK	1	1	1	WP_006004310.1		0	1.2432e+07	0	1.462e-05	29.32	0.0030407	3	1824.99	4.07277	36.2533	1
	High	FAGEHPVIIVSGDK	1	1	1	WP_006004310.1		0	1.95801e+07	0	1.344e-06	28.31	0.00361548	3	1468.78	3.45814	34.7281	0
	High	QLTTLSR	2	1	1	WP_006004310.1		0	6.34424e+07	0.001	0.01859	45.45	9.55091e-05	2	818.475	2.01192	16.8746	0
	High	QLDPIQR	1	1	1	WP_006004310.1		0	3.6515e+07	0.001	0.01189	24.66	0.00341169	2	869.488	4.57895	22.3972	0
	High	WLAPAR	1	2	1	WP_006004310.1		0	8.03508e+07	0.002	0.04757	21.67	0.00953077	2	713.411	2.37877	25.0653	0
	High	TINFGLIYGmGAQK	1	2	1	WP_006004310.1	M10(Oxidation)	0	0	0.003	0.0633	2.86	1.94103	3	1528.79	4.08563	58.5376	0
	High	ILREERPR	1	2	1	WP_006004310.1		0	938180	0.004	0.09943	12.53	0.0698088	3	1068.63	3.23794	7.17441	1
	High	WGAVLR	1	2	1	WP_006004310.1		0	8.51632e+07	0.005	0.1089	15.4	0.162948	2	701.413	5.6391	32.709	0
	High	LAQELK	1	2	1	WP_006004310.1		0	1.99045e+07	0.007	0.143	26.18	0.0101216	2	701.421	1.98107	10.8943	0
WP_006008676.1	adenylyl-sulfate reductase subunit alpha [Desulfovibrio piger]	1676.98	42.9	2	30	30	64	4.81008e+08	662	74.0763	6.72705
	A4	Sequence	# PSMs	# Proteins	# Protein Groups	Protein Group Accessions	Modifications	ΔCn	Area	q-Value	PEP	IonScore	Exp Value	Charge	MH+ [Da]	ΔM [ppm]	RT [min]	# Missed Cleavages
	High	SGAVAQGLSAINTYLGK	2	2	1	WP_006008676.1		0	1.49512e+08	0	7.022e-10	105.47	8.37186e-11	2	1649.89	3.40854	62.7785	0
	High	TALLTTFATLTEEQQK	2	2	1	WP_006008676.1		0	265964871	0	6.462e-10	99.14	2.92558e-10	2	1794.95	3.51998	64.4402	0
	High	DASTDPVVNPNYITPK	3	2	1	WP_006008676.1		0	1.87491e+08	0	6.534e-11	86.1	7.36413e-09	2	1730.87	3.27043	44.6725	0
	High	ADFLGIDDSK	2	2	1	WP_006008676.1		0	1.60244e+08	0	4.474e-06	83.94	9.08202e-09	2	1080.52	3.68948	46.8299	0
	High	EDLIFDVGR	2	2	1	WP_006008676.1		0	2.51416e+08	0	5.908e-05	71.5	2.93798e-07	2	1063.55	7.35172	55.9522	0
	High	VAGAVGFNLR	3	2	1	WP_006008676.1		0	5.31013e+08	0	4.975e-07	70.55	2.02641e-07	2	1003.57	3.83718	41.8029	0
	High	LLLDKNTPNR	2	2	1	WP_006008676.1		0	29204205	0	0.0002348	64.16	9.97639e-07	2	1183.68	2.24143	20.5272	1
	High	QLIYRPYYNYLAGK	2	2	1	WP_006008676.1		0	1.6151e+08	0	3.915e-11	62.79	1.91996e-06	2	1761.94	2.35971	51.9099	0
	High	NTADDYVR	1	2	1	WP_006008676.1		0	8.56833e+07	0	0.001092	57.97	2.71299e-06	2	953.435	3.29451	13.9398	0
	High	TDLmGLVR	2	2	1	WP_006008676.1	M4(Oxidation)	0	1.27551e+08	0	0.001602	53.8	1.14639e-05	2	920.489	2.53142	36.0337	0
	High	WQImINGESYK	1	2	1	WP_006008676.1	M4(Oxidation)	0	1.49068e+07	0	3.899e-07	53.08	6.64253e-06	2	1384.66	2.50276	50.1344	0
	High	FSSGSHAEGR	2	2	1	WP_006008676.1		0	659362	0	3.007e-06	49.83	1.40389e-05	3	1034.47	3.70664	6.35868	0
	High	LHmQHIAFR	2	2	1	WP_006008676.1	M3(Oxidation)	0	5.48787e+07	0	6.148e-06	49.29	2.70849e-05	3	1168.61	4.83887	14.6086	0
	High	ANAIMVAAGGAVNVYRPR	2	2	1	WP_006008676.1		0	37623815	0	0.0001841	46.89	6.34398e-05	4	1829.98	-1.35265	51.3701	0
	High	GPIYmDTK	3	2	1	WP_006008676.1	M5(Oxidation)	0	1.09703e+08	0	0.004339	45.46	4.40891e-05	2	940.447	2.94104	13.361	0
	High	PmIPVK	3	2	1	WP_006008676.1	M2(Oxidation)	0	100708134	0	0.005787	45.32	5.8753e-05	2	700.405	-1.68389	16.922	0
	High	WQIMINGESYK	1	2	1	WP_006008676.1		0	3.1857e+07	0	6.748e-07	45.28	6.52263e-05	2	1368.67	4.07888	54.1623	0
	High	LHMQHIAFR	1	2	1	WP_006008676.1		0	155116894	0	6.917e-05	42.94	0.000134662	3	1152.61	1.10329	26.6814	0
	High	GVAIAEPEVK	2	2	1	WP_006008676.1		0	246878956	0	0.0003981	42.46	0.000122022	2	1012.57	2.74124	29.8541	0
	High	YPGFYYR	2	2	1	WP_006008676.1		0	454424895	0	0.0002504	41.38	0.000156473	2	965.454	2.91262	41.4739	0
	High	AMLKPYEDR	3	2	1	WP_006008676.1		0	1.80224e+08	0	0.0004446	39.26	0.000373517	2	1122.56	1.79831	18.7888	0
	High	ALLDTGFYLLGmmEEDSAK	1	2	1	WP_006008676.1	M12(Oxidation); M13(Oxidation)	0	7.2255e+06	0	5.572e-05	37.34	0.000359778	3	2135.99	3.11122	66.7968	0
	High	EESRYPGFYYR	2	2	1	WP_006008676.1		0	3.4442e+07	0	3.505e-05	36.53	0.00035573	3	1466.67	3.05473	36.4303	1
	High	ADFLGIDDSKWK	1	2	1	WP_006008676.1		0	8.08569e+07	0	5.047e-05	36.13	0.000914179	3	1394.7	1.29223	55.0835	1
	High	AmLKPYEDR	3	2	1	WP_006008676.1	M2(Oxidation)	0	5.84483e+07	0	0.0001489	33.82	0.000892151	3	1138.56	3.46663	11.6479	0
	High	KPYYQIIPD	2	2	1	WP_006008676.1		0	4.57586e+08	0	0.003216	32.53	0.0013124	2	1136.6	4.52758	48.0833	0
	High	ANAImVAAGGAVNVYRPR	1	2	1	WP_006008676.1	M5(Oxidation)	0	1.52678e+07	0	1.254e-05	31.8	0.00211422	3	1845.98	3.40482	44.3265	0
	High	ETAEELK	1	2	1	WP_006008676.1		0	9.96007e+06	0	0.00259	31.73	0.00221572	2	819.412	3.0419	9.39146	0
	High	ANEVHIFK	2	2	1	WP_006008676.1		0	4.34354e+08	0	0.00179	31.56	0.00223434	2	957.519	4.23324	23.0835	0
	High	TDLMGLVR	2	2	1	WP_006008676.1		0	4.30599e+08	0	0.002897	27.73	0.00564995	2	904.496	3.76972	51.178	0
	High	LHMQHIAFREESR	1	2	1	WP_006008676.1		0	9.92893e+06	0	0.002281	16.49	0.0538532	4	1653.83	1.99909	23.5044	1
	High	YDPATGETK	1	2	1	WP_006008676.1		0	8.45406e+07	0.001	0.01055	35.24	0.000523646	2	981.454	2.02964	9.5451	0
	High	NHMMLR	1	2	1	WP_006008676.1		0	2.72611e+07	0.001	0.03138	30.13	0.00145576	2	801.389	3.78253	11.215	0
	High	DLHELLR	1	2	1	WP_006008676.1		0	1.73908e+08	0.001	0.01362	27.23	0.0027439	2	895.502	3.05486	37.9469	0
	High	DFKPEFK	1	2	1	WP_006008676.1		0	4.60382e+07	0.001	0.03561	26.43	0.00511897	2	910.47	2.84328	27.8817	0
	High	PMIPVK	1	2	1	WP_006008676.1		0	166725326	0.003	0.06177	17.8	0.0224044	2	684.414	3.59961	24.9755	0
WP_006006161.1	preprotein translocase subunit SecA [Desulfovibrio piger]	1504.4	38.12	2	34	34	47	1.40746e+08	863	97.1624	5.93506
	A4	Sequence	# PSMs	# Proteins	# Protein Groups	Protein Group Accessions	Modifications	ΔCn	Area	q-Value	PEP	IonScore	Exp Value	Charge	MH+ [Da]	ΔM [ppm]	RT [min]	# Missed Cleavages
	High	TPLIISGASDESVGMYR	1	2	1	WP_006006161.1		0	1.00488e+07	0	1.313e-11	100.66	3.26425e-10	2	1795.9	4.49319	54.0811	0
	High	GVHVVTVNDYLATR	2	1	1	WP_006006161.1		0	6.88443e+07	0	1.029e-10	88.72	4.36399e-09	2	1543.83	3.49864	44.9406	0
	High	VHVQPAEPAPAEGAVEEGNAPAEAPQQEAPK	2	1	1	WP_006006161.1		0	2.29618e+07	0	3.437e-16	87.42	4.34722e-09	3	3118.51	2.07921	32.2397	0
	High	TLLDYDNVmNQQR	1	2	1	WP_006006161.1	M9(Oxidation)	0	1.21497e+07	0	4.996e-09	83.95	7.65162e-09	2	1625.76	2.16538	39.9322	0
	High	YSDGLHQALEAK	2	2	1	WP_006006161.1		0	5.77746e+07	0	4.04e-11	77.34	5.16604e-08	2	1331.66	1.87384	26.1633	0
	High	VVIVDEFTGR	1	2	1	WP_006006161.1		0	1.7745e+08	0	3.615e-05	70.16	4.04808e-07	2	1134.62	3.3288	50.8657	0
	High	EEAGPLYQDILR	1	2	1	WP_006006161.1		0	3.60749e+07	0	2.609e-06	69.43	4.61801e-07	2	1403.73	6.10088	57.4186	0
	High	TPLIISGASDESVGmYR	2	2	1	WP_006006161.1	M15(Oxidation)	0	9.92703e+06	0	5.703e-08	67.28	6.73446e-07	2	1811.89	1.2639	48.6324	0
	High	DGEAIENAMVTR	1	2	1	WP_006006161.1		0	8.94038e+06	0	5.545e-06	62.5	7.87278e-07	2	1305.61	0.544023	38.337	0
	High	VEAHHFEIR	2	2	1	WP_006006161.1		0	3.25793e+07	0	1.042e-06	59.97	3.07114e-06	2	1137.58	2.24672	15.3283	0
	High	KTLLDYDNVMNQQR	1	2	1	WP_006006161.1		0	8.63666e+06	0	6.899e-06	57.03	5.15197e-06	3	1737.87	4.43072	45.4454	1
	High	GHVTIATNMAGR	2	1	1	WP_006006161.1		0	4.00422e+07	0	9.387e-06	56.1	4.05027e-06	2	1227.63	3.52837	19.4069	0
	High	YDAIIEAIR	1	2	1	WP_006006161.1		0	4.84315e+07	0	1.374e-05	54.66	1.21403e-05	2	1063.58	2.07848	50.4742	0
	High	TLLDYDNVMNQQR	2	2	1	WP_006006161.1		0	2.58568e+07	0	3.729e-08	53.42	9.78224e-06	2	1609.77	2.97127	51.2923	0
	High	RIDNQLR	1	2	1	WP_006006161.1		0	1.25831e+07	0	0.00706	53.38	1.30871e-05	2	914.519	2.23402	9.14311	1
	High	GHVTIATNmAGR	2	1	1	WP_006006161.1	M9(Oxidation)	0	1.17142e+07	0	0.0003946	52.84	1.22199e-05	3	1243.63	4.00284	10.1251	0
	High	FYATQLVQR	1	2	1	WP_006006161.1		0	5.38365e+07	0	2.257e-05	50.8	2.32894e-05	2	1125.61	2.27638	41.2464	0
	High	LADVFNLGR	1	2	1	WP_006006161.1		0	1.75945e+08	0	0.000122	48.59	5.81098e-05	2	1004.56	3.83222	54.0322	0
	High	TLVATLPVALNALSGK	1	2	1	WP_006006161.1		0	2.06932e+07	0	1.878e-06	47.74	1.67869e-05	2	1567.95	3.32778	66.4703	0
	High	HYDVQLVGGIVLHR	1	2	1	WP_006006161.1		0	9.80092e+06	0	0.0005655	47.46	3.58947e-05	4	1605.89	3.93139	50.2502	0
	High	EAEIVAQAGQK	1	2	1	WP_006006161.1		0	2.33951e+07	0	1.744e-06	47.44	5.1386e-05	2	1143.6	1.1918	16.1033	0
	High	RVEAHHFEIR	1	2	1	WP_006006161.1		0	8.34064e+06	0	4.42e-05	47.17	6.13974e-05	3	1293.69	3.53393	12.1601	1
	High	AMDQIVR	1	2	1	WP_006006161.1		0	4.16327e+07	0	0.00967	46.5	0.000107459	2	832.437	3.3194	21.5633	0
	High	DVDYIVQNDK	1	2	1	WP_006006161.1		0	2.30479e+07	0	5.365e-05	42.73	0.000106667	2	1208.58	3.22547	31.7099	0
	High	YFLLEELDR	1	2	1	WP_006006161.1		0	0	0	0.0001401	40.7	0.000234063	2	1197.62	1.71318	64.5822	0
	High	KDYPDLIYR	1	2	1	WP_006006161.1		0	4.19147e+07	0	0.0003868	38.76	0.000299352	2	1182.62	3.21906	36.5282	1
	High	LRPIVAR	1	2	1	WP_006006161.1		0	1.28704e+07	0	0.001104	35.49	0.000281819	2	824.55	4.47177	13.8153	0
	High	LNIPHSVLNAK	1	1	1	WP_006006161.1		0	5.51306e+06	0	0.0004993	31.85	0.00101235	2	1205.7	2.82616	38.4823	0
	High	LGLKDGEAIENAmVTR	1	2	1	WP_006006161.1	M13(Oxidation)	0	2.07828e+06	0	0.0007264	30.52	0.00363734	3	1732.9	6.48675	37.5396	1
	High	EKYDAIIEAIR	1	2	1	WP_006006161.1		0	2.64508e+07	0	0.002515	21.84	0.0160386	3	1320.72	4.41578	50.0965	1
	High	HKENDDLAYSGSQTTDAGNQPAK	2	1	1	WP_006006161.1		0	7.51739e+06	0	0.008517	19.82	0.0125078	3	2447.12	3.41189	13.8857	1
	High	IDNQLR	1	2	1	WP_006006161.1		0	4.985e+07	0.001	0.02902	36.15	0.000849314	2	758.416	0.420374	10.3227	0
	High	DGEAIENAmVTR	1	2	1	WP_006006161.1	M9(Oxidation)	0	1.94055e+06	0.001	0.02051	35.33	0.000454288	2	1321.61	4.66211	22.9195	0
	High	NMDALR	1	2	1	WP_006006161.1		0	2.63985e+07	0.001	0.01529	33.8	0.00118808	2	719.352	1.41483	14.9008	0
	High	ISGLmEK	1	2	1	WP_006006161.1	M5(Oxidation)	0	6.68267e+06	0.001	0.03064	28.64	0.0055393	2	793.416	4.61039	12.494	0
	High	DYPDLIYR	1	2	1	WP_006006161.1		0	33079854	0.001	0.01694	19.97	0.0196352	2	1054.52	4.30397	48.7157	0
	High	AKPTLSLR	1	2	1	WP_006006161.1		0	1.2116e+07	0.002	0.04938	32.63	0.00130982	2	885.554	2.28806	18.2472	0
	High	DAQWMGK	1	2	1	WP_006006161.1		0	9.40459e+06	0.005	0.1094	17.38	0.0237653	2	835.381	4.90152	23.0093	0
WP_006005982.1	pyruvate carboxylase [Desulfovibrio piger]	1502.09	35.2	2	38	38	58	1.53635e+08	1233	137.406	7.12256
	A4	Sequence	# PSMs	# Proteins	# Protein Groups	Protein Group Accessions	Modifications	ΔCn	Area	q-Value	PEP	IonScore	Exp Value	Charge	MH+ [Da]	ΔM [ppm]	RT [min]	# Missed Cleavages
	High	FDAVAAMTATDVDK	2	2	1	WP_006005982.1		0	1.89592e+07	0	5.263e-09	83.68	7.71387e-09	2	1454.69	3.95352	50.069	0
	High	FDAVAAmTATDVDK	2	2	1	WP_006005982.1	M7(Oxidation)	0	4.5218e+06	0	2.293e-07	72.74	8.77979e-08	2	1470.69	5.12703	33.3398	0
	High	KGEINTNFVANHPELMQYR	2	2	1	WP_006005982.1		0	1.96213e+07	0	1.364e-10	70.93	3.02713e-07	3	2261.12	2.48474	46.1462	1
	High	FLLEVLNEVTR	1	2	1	WP_006005982.1		0	1.91553e+07	0	5.32e-08	69.36	3.70809e-07	2	1332.76	4.12433	68.1034	0
	High	EGELLVELGPVPR	1	2	1	WP_006005982.1		0	8.91538e+06	0	5.293e-07	65.95	5.08195e-07	2	1407.78	0.127951	60.8439	0
	High	MMADIMGADEK	1	2	1	WP_006005982.1		0	2.18659e+07	0	2.744e-07	62.79	5.24771e-07	2	1211.51	2.27976	39.9762	0
	High	FmTELVTALR	1	1	1	WP_006005982.1	M2(Oxidation)	0	31743113	0	9.643e-05	61.74	1.84218e-06	2	1196.64	1.74314	51.3627	0
	High	DFTQSNSGNR	1	2	1	WP_006005982.1		0	7.87998e+06	0	0.000118	61.07	7.79776e-07	2	1125.5	3.58773	9.32376	0
	High	AGAHIIDVGLGSAVR	1	2	1	WP_006005982.1		0	1.7006e+08	0	8.906e-06	59.56	2.6559e-06	3	1435.81	3.03844	44.1856	0
	High	YVSPGGPGVR	2	2	1	WP_006005982.1		0	1.22588e+08	0	0.0006795	59.46	5.60538e-06	2	988.524	2.65845	16.2745	0
	High	GFDVNHYLGVTENILR	1	1	1	WP_006005982.1		0	4.6221e+07	0	2.044e-10	58.75	4.00056e-06	3	1846.95	2.40371	64.012	0
	High	GVVGIHPGWGFASEDTR	2	2	1	WP_006005982.1		0	8.00681e+07	0	1.85e-08	57.71	4.49e-06	2	1784.87	1.5485	50.5138	0
	High	GYNPHVQLGEYR	2	2	1	WP_006005982.1		0	1.32395e+08	0	2.99e-06	54.13	1.13978e-05	2	1432.7	2.04741	32.6953	0
	High	LGAFDPVLPPIPSQLR	3	1	1	WP_006005982.1		0	9.17181e+07	0	1.109e-09	53.96	6.42865e-06	2	1719.98	0.487702	66.0327	0
	High	QLISEIGLPImLK	2	2	1	WP_006005982.1	M11(Oxidation)	0	5.35773e+07	0	2.362e-06	52.26	1.04001e-05	2	1470.87	3.35961	65.0244	0
	High	STNVLGYTPQPR	2	2	1	WP_006005982.1		0	93957470	0	5.77e-06	51.2	2.99638e-05	2	1332.7	3.41918	36.3967	0
	High	KLGIPVVPGSDGAVDIATAR	3	2	1	WP_006005982.1		0	6.64688e+07	0	3.079e-09	50.08	1.42353e-05	3	1936.09	3.41325	54.0612	1
	High	ELILLGPDPR	3	1	1	WP_006005982.1		0	9.72521e+07	0	0.0003901	49.86	1.0844e-05	2	1122.66	3.67885	54.0382	0
	High	ASTmAQASFGNPR	1	2	1	WP_006005982.1	M4(Oxidation)	0	8.03392e+06	0	0.0004094	48.52	1.89816e-05	2	1353.63	2.87345	16.9249	0
	High	SFADVQEFLK	1	2	1	WP_006005982.1		0	6.15339e+07	0	0.0001534	48.38	3.55767e-05	2	1183.6	2.36494	61.2224	0
	High	TLGImDR	1	2	1	WP_006005982.1	M5(Oxidation)	0	1.92101e+07	0	0.005625	46.73	6.4759e-05	2	821.422	4.47092	19.6843	0
	High	LVEITPSPWPGMTR	1	2	1	WP_006005982.1		0	2.48705e+07	0	1.128e-06	38.69	0.000385341	2	1583.83	1.47041	59.8289	0
	High	ERFDAVAAMTATDVDK	1	2	1	WP_006005982.1		0	2.0847e+06	0	0.000158	38.39	0.000362193	3	1739.83	4.18509	46.676	1
	High	AVLAPVDGVVK	1	2	1	WP_006005982.1		0	7.74771e+07	0	2.635e-05	38.26	0.000186599	2	1067.65	4.96549	40.2759	0
	High	AYLDIDR	1	2	1	WP_006005982.1		0	8.39229e+07	0	0.007933	36.94	0.000525985	2	865.444	3.25863	33.6302	0
	High	LVAEISAK	2	2	1	WP_006005982.1		0	1.25567e+08	0	0.003878	36.29	0.000622653	2	830.501	3.71828	22.5129	0
	High	GIDYDVTR	1	2	1	WP_006005982.1		0	4.85626e+07	0	0.004489	34.06	0.000903083	2	938.461	3.50134	26.6437	0
	High	QGYIHLLPYMLK	1	2	1	WP_006005982.1		0	1.08617e+07	0	1.449e-05	33.44	0.00190217	3	1475.81	2.9331	60.7217	0
	High	QPSPYPQGDR	1	2	1	WP_006005982.1		0	3.24894e+06	0	0.002133	31.4	0.000941767	2	1144.54	2.5005	12.858	0
	High	DSGYVHFTDTTPR	1	2	1	WP_006005982.1		0	7.95681e+07	0	1.937e-05	30.45	0.00171299	3	1495.69	3.30957	34.3604	0
	High	QIMPYYDR	1	2	1	WP_006005982.1		0	1.47825e+07	0	0.001514	30.3	0.00125989	2	1085.51	3.26039	35.3462	0
	High	EAGITFIGATAEAmNLLGNK	1	2	1	WP_006005982.1	M14(Oxidation)	0	4.81977e+06	0	2.215e-05	29.31	0.00457156	3	2037.04	2.04945	66.4427	0
	High	KGEINTNFVANHPELmQYR	2	2	1	WP_006005982.1	M16(Oxidation)	0	1.63506e+07	0	0.0005111	28.62	0.00467174	4	2277.11	1.45123	40.1699	1
	High	WPELVLHYHR	1	2	1	WP_006005982.1		0	1.14492e+06	0	8.552e-05	23.83	0.012834	3	1349.72	3.90164	48.2848	0
	High	TLGIMDR	1	2	1	WP_006005982.1		0	8.11181e+07	0.001	0.02931	30.12	0.0036478	2	805.427	3.70244	32.191	0
	High	SIILGLK	1	2	1	WP_006005982.1		0	1.50221e+08	0.002	0.05444	23.4	0.00456005	2	743.51	10.4521	45.3931	0
	High	EQLKDYAR	1	2	1	WP_006005982.1		0	6.27289e+06	0.002	0.04562	12.26	0.148573	3	1022.53	4.37025	13.1169	1
	High	ALLDFIR	1	2	1	WP_006005982.1		0	1.40625e+08	0.003	0.06059	32.35	0.00090226	2	847.507	3.73	61.8921	0
	High	HGMPGGATSSSQEGAmK	1	2	1	WP_006005982.1	M16(Oxidation)	0	585846	0.003	0.07116	15.73	0.0266667	3	1648.71	1.96339	7.45745	0
	High	TTIPFHR	1	2	1	WP_006005982.1		0	4.08574e+07	0.005	0.1086	30.87	0.00184155	2	871.483	5.12512	22.7067	0
	High	FLADVR	1	2	1	WP_006005982.1		0	9.06443e+07	0.005	0.1175	25.58	0.00816248	2	720.404	0.305479	27.2844	0
	High	HGmPGGATSSSQEGAmK	1	2	1	WP_006005982.1	M3(Oxidation); M16(Oxidation)	0	185071	0.005	0.1004	12.39	0.05754	3	1664.71	4.0825	6.14656	0
WP_040369759.1	valine--tRNA ligase [Desulfovibrio piger]	1433.76	37.92	3	37	37	56	2.08284e+08	886	100.121	6.1001
	A4	Sequence	# PSMs	# Proteins	# Protein Groups	Protein Group Accessions	Modifications	ΔCn	Area	q-Value	PEP	IonScore	Exp Value	Charge	MH+ [Da]	ΔM [ppm]	RT [min]	# Missed Cleavages
	High	mELVQGIIVAVR	1	2	1	WP_040369759.1	M1(Oxidation)	0	2.13234e+07	0	1.817e-08	93.91	7.5192e-10	2	1343.78	3.29837	58.7442	0
	High	QMmTTLAR	2	2	1	WP_040369759.1	M3(Oxidation)	0	5.31189e+06	0	0.001259	78.98	2.27653e-08	2	967.473	2.59898	15.0444	0
	High	FTmDEGLSAAVR	1	2	1	WP_040369759.1	M3(Oxidation)	0	1.82476e+07	0	7.918e-07	78.52	2.8121e-08	2	1312.62	-0.162716	35.1866	0
	High	FTMDEGLSAAVR	1	2	1	WP_040369759.1		0	1.4215e+07	0	1.991e-07	75.57	7.62663e-08	2	1296.63	3.82169	49.8556	0
	High	KVFVQLYNEGLIYK	2	2	1	WP_040369759.1		0	2.63726e+07	0	1.947e-07	70.35	1.70676e-07	2	1713.96	2.26377	55.5355	1
	High	NVLWVPGTDHAGIATQNVVER	1	2	1	WP_040369759.1		0	1.3703e+08	0	9.352e-11	69.65	4.66089e-07	3	2276.18	1.47768	53.2364	0
	High	EIPIIADSYVDREFGTGALK	1	2	1	WP_040369759.1		0	9.24576e+07	0	3.148e-10	68.66	3.88012e-07	3	2194.15	3.2277	62.721	1
	High	VFVQLYNEGLIYK	2	2	1	WP_040369759.1		0	1.11765e+07	0	4.05e-07	59.23	3.88046e-06	2	1585.87	4.06262	61.8721	0
	High	APAQVVER	1	2	1	WP_040369759.1		0	63708655	0	0.0002091	56.23	2.37668e-06	2	869.486	2.60194	10.2373	0
	High	QmmTTLAR	1	2	1	WP_040369759.1	M2(Oxidation); M3(Oxidation)	0	4.7444e+06	0	0.002362	54.68	5.78694e-06	2	983.467	2.07963	8.96754	0
	High	EIPIIADSYVDR	3	2	1	WP_040369759.1		0	6.34899e+07	0	2.594e-07	54.42	1.15651e-05	2	1390.73	3.88349	56.4265	0
	High	AESGPYAGLK	2	2	1	WP_040369759.1		0	1.28193e+08	0	3.864e-05	53.33	1.41677e-05	2	992.507	2.54858	21.977	0
	High	AELNISPSHK	1	1	1	WP_040369759.1		0	2.94301e+07	0	6.86e-05	52.72	1.2295e-05	2	1095.58	3.27866	15.9283	0
	High	FTLTAFAAMGR	1	2	1	WP_040369759.1		0	8.53042e+06	0	4.92e-05	52.55	1.41756e-05	2	1185.61	4.433	62.9069	0
	High	STGNVIDPLEMIDK	1	2	1	WP_040369759.1		0	2.59393e+07	0	8.669e-08	50.39	2.97087e-05	2	1531.77	3.54581	63.6405	0
	High	GYEPHDVEAR	1	2	1	WP_040369759.1		0	4.08694e+06	0	5.905e-05	50.18	1.00737e-05	2	1172.54	4.06647	12.1931	0
	High	GAVDLAGELAR	1	2	1	WP_040369759.1		0	9.84639e+07	0	6.929e-05	50.17	3.99069e-05	2	1071.58	3.66584	45.0566	0
	High	LEDLQIGADLHAPK	2	1	1	WP_040369759.1		0	7.97452e+07	0	4.864e-07	48	6.41882e-05	2	1519.82	3.21917	46.0138	0
	High	KAVPELTR	2	2	1	WP_040369759.1		0	2.28446e+07	0	0.0002732	47.58	5.8485e-05	2	913.549	2.30017	12.5108	1
	High	TAIVPVLGR	2	2	1	WP_040369759.1		0	3.54691e+08	0	3.422e-05	46.81	2.07955e-05	2	925.587	4.43225	45.5817	0
	High	TYYHWLDNIR	2	2	1	WP_040369759.1		0	2.98071e+07	0	4.47e-05	46.57	6.16819e-05	3	1380.67	3.62313	51.3275	0
	High	HDLEFLQVIDEDGImK	1	2	1	WP_040369759.1	M15(Oxidation)	0	13367687	0	6.056e-08	46.04	6.84436e-05	3	1917.93	0.8318	62.792	0
	High	FALmNLPETAPAPVALESVEGLHHQWILHR	1	1	1	WP_040369759.1	M4(Oxidation)	0	1.43772e+07	0	3.375e-10	43.07	9.3703e-05	5	3392.78	6.11834	64.0806	0
	High	ARAEQLLDAK	2	2	1	WP_040369759.1		0	1.41e+07	0	0.0007936	42.89	0.000210758	2	1114.63	3.89439	19.7653	1
	High	ILPESWAK	1	2	1	WP_040369759.1		0	8.33209e+07	0	0.004609	42.26	0.000252574	2	943.528	3.85536	39.0343	0
	High	EFGTGALK	1	2	1	WP_040369759.1		0	7.45461e+07	0	0.001047	40.82	0.000277361	2	822.435	-0.353787	25.9306	0
	High	YQHLVGK	1	1	1	WP_040369759.1		0	4.86191e+07	0	0.007979	31.16	0.00352174	2	844.469	1.29576	9.01638	0
	High	LHNESFVSR	2	2	1	WP_040369759.1		0	6.86573e+07	0	0.0009149	29.06	0.00316621	2	1088.55	5.17326	13.8827	0
	High	QIWWGHR	3	2	1	WP_040369759.1		0	1.23161e+08	0	0.004201	26.98	0.0038085	2	982.504	3.44384	33.712	0
	High	KHDLEFLQVIDEDGImK	1	2	1	WP_040369759.1	M16(Oxidation)	0	1.04015e+07	0	0.0003336	26.26	0.00958197	4	2046.03	4.92	58.6925	1
	High	KHDLEFLQVIDEDGIMK	1	2	1	WP_040369759.1		0	6.06811e+06	0	8.361e-05	22.78	0.018453	4	2030.04	6.42259	62.3398	1
	High	LEKDLVGVQSK	1	2	1	WP_040369759.1		0	1.23043e+07	0	0.008146	21.53	0.018983	3	1215.7	4.7521	19.5025	1
	High	AEQLLDAK	1	2	1	WP_040369759.1		0	4.84939e+07	0.001	0.02127	36.24	0.000903199	2	887.486	2.75393	21.0231	0
	High	STGNVIDPLEmIDK	1	2	1	WP_040369759.1	M11(Oxidation)	0	1.84604e+07	0.001	0.01664	19.38	0.0426778	2	1547.78	9.87036	54.4848	0
	High	FTLTAFAAmGR	1	2	1	WP_040369759.1	M9(Oxidation)	0	1.15118e+07	0.001	0.01112	17.59	0.035707	2	1201.61	3.62796	54.7611	0
	High	ALEEYR	1	2	1	WP_040369759.1		0	6.28192e+07	0.002	0.04355	34.43	0.000631013	2	780.391	2.64269	14.3907	0
	High	EAFIER	1	2	1	WP_040369759.1		0	5.97179e+07	0.002	0.05072	31.78	0.00126111	2	764.397	3.69142	20.8063	0
	High	DHWQDNR	1	2	1	WP_040369759.1		0	130429	0.003	0.05895	27.95	0.00240487	2	970.415	2.49824	7.95066	0
	High	AVPELTR	1	2	1	WP_040369759.1		0	1.33131e+08	0.004	0.08556	26.27	0.00271455	2	785.454	2.51898	22.0628	0
	High	LEQVKQDMDK	1	2	1	WP_040369759.1		0	1.58626e+06	0.004	0.07967	19.56	0.0320921	3	1233.62	3.52358	10.5507	1
	High	AESGPYAGLKK	1	2	1	WP_040369759.1		0	1.73169e+06	0.006	0.1296	32.04	0.00165671	2	1120.61	7.10535	12.8426	1
	High	IEGYR	1	3	1	WP_040369759.1		0	2.38434e+07	0.009	0.1772	23.99	0.00977611	2	637.333	3.46266	9.97865	0
WP_072334495.1	isoleucine--tRNA ligase [Desulfovibrio piger]	1431.82	28.01	1	1	30	51	2.37128e+08	939	105.809	6.31592
	A4	Sequence	# PSMs	# Proteins	# Protein Groups	Protein Group Accessions	Modifications	ΔCn	Area	q-Value	PEP	IonScore	Exp Value	Charge	MH+ [Da]	ΔM [ppm]	RT [min]	# Missed Cleavages
	High	VQDAYMTYDFHK	2	2	2	WP_072334495.1;WP_006006180.1		0	1.14016e+08	0	3.769e-09	89.85	1.03269e-09	2	1517.68	3.32403	38.4029	0
	High	AVLTHGYVVDGDGR	2	2	2	WP_072334495.1;WP_006006180.1		0	1.35767e+08	0	9.647e-10	84.5	1.18862e-08	3	1458.74	3.35751	27.83	0
	High	SMNPAYEAATAHELAK	2	2	2	WP_072334495.1;WP_006006180.1		0	52441358	0	1.661e-07	75.22	6.91398e-08	2	1703.81	2.58653	36.3344	0
	High	ADLLPLDQLLPLDR	2	2	2	WP_072334495.1;WP_006006180.1		0	5.80123e+07	0	6.928e-06	71.48	1.03126e-07	2	1591.91	2.20606	71.1388	0
	High	SIGNVIAPQELIDK	3	2	2	WP_072334495.1;WP_006006180.1		0	1.4535e+08	0	8.237e-08	70.85	1.31559e-07	2	1496.84	2.85131	56.4921	0
	High	LDVYSPLDDAGR	2	2	2	WP_072334495.1;WP_006006180.1		0	1.07103e+08	0	3.396e-07	66.53	7.22576e-07	2	1320.65	3.90691	49.9409	0
	High	YALHAAAQVHDR	3	2	2	WP_072334495.1;WP_006006180.1		0	9.59715e+07	0	1.915e-09	66.28	8.59593e-07	2	1351.69	1.7838	13.0915	0
	High	SIGNVIAPQELIDKYGAEIVR	1	2	2	WP_072334495.1;WP_006006180.1		0	4.06736e+07	0	2.709e-13	64.77	7.66881e-07	3	2285.26	3.63839	65.0519	1
	High	FILGTINDLTR	1	2	2	WP_072334495.1;WP_006006180.1		0	1.23313e+08	0	1.623e-06	64.03	7.70965e-07	2	1262.71	2.70957	61.6221	0
	High	AVLTHGYVVDGDGRK	4	2	2	WP_072334495.1;WP_006006180.1		0	6.89545e+07	0	3.313e-06	60.31	2.83988e-06	2	1586.83	1.96072	20.6061	1
	High	EDYEVGLAYK	1	2	2	WP_072334495.1;WP_006006180.1		0	3.30736e+07	0	5.119e-06	56.92	3.75986e-06	2	1186.57	5.64841	39.8117	0
	High	VQDAYmTYDFHK	1	2	2	WP_072334495.1;WP_006006180.1	M6(Oxidation)	0	6.75839e+07	0	2.596e-06	56.16	2.41529e-06	3	1533.67	3.31294	30.7316	0
	High	KALNAIDTK	2	2	2	WP_072334495.1;WP_006006180.1		0	5.2189e+06	0	0.005198	55.32	7.93165e-06	2	973.573	5.34349	10.2358	1
	High	LGVLGDWDDPYK	1	1	1	WP_072334495.1		0	0	0	1.157e-06	53.6	1.63693e-05	2	1377.69	18.1156	59.9833	0
	High	GWFHSSLLVAEGTR	2	2	2	WP_072334495.1;WP_006006180.1		0	1.20698e+08	0	2.132e-06	49.46	3.62368e-05	2	1559.8	2.65129	54.5034	0
	High	ALNAIDTK	1	2	2	WP_072334495.1;WP_006006180.1		0	1.57017e+08	0	0.003885	45.69	0.000105212	2	845.474	1.17111	15.9939	0
	High	ATTQWFISMEK	1	2	2	WP_072334495.1;WP_006006180.1		0	8.36076e+07	0	2.758e-05	45.28	6.37439e-05	2	1341.65	0.904734	57.5633	0
	High	SmNPAYEAATAHELAK	2	2	2	WP_072334495.1;WP_006006180.1	M2(Oxidation)	0	5.52665e+07	0	8.377e-07	42.11	0.000101504	3	1719.81	3.70142	30.5138	0
	High	LTEVGALLK	1	2	2	WP_072334495.1;WP_006006180.1		0	3.16652e+08	0	0.0001091	40.92	0.000230592	2	943.586	4.41092	45.4318	0
	High	LWVSSVEYR	3	2	2	WP_072334495.1;WP_006006180.1		0	2.21389e+08	0	0.0001777	35.81	0.000669176	2	1138.59	2.455	46.9989	0
	High	VQWIPAWGR	1	2	2	WP_072334495.1;WP_006006180.1		0	151047112	0	0.001191	34.74	0.000788983	2	1112.6	2.62589	59.8811	0
	High	ATTQWFISmEK	1	2	2	WP_072334495.1;WP_006006180.1	M9(Oxidation)	0	6.16054e+07	0	0.0006084	22.22	0.011396	2	1357.66	9.40484	46.48	0
	High	TLNLPK	1	2	2	WP_072334495.1;WP_006006180.1		0	103092030	0.001	0.036	41.82	9.20721e-05	2	685.427	4.14387	25.7214	0
	High	IPGADPSR	1	2	2	WP_072334495.1;WP_006006180.1		0	1.19496e+08	0.001	0.0325	39.18	0.000169094	2	812.428	2.62048	10.595	0
	High	TLPAHVVR	1	2	2	WP_072334495.1;WP_006006180.1		0	3.82592e+07	0.001	0.01106	36.51	0.000222828	2	892.54	4.11671	12.6715	0
	High	HPFYDR	1	2	2	WP_072334495.1;WP_006006180.1		0	4.45737e+07	0.001	0.01464	34.61	0.000501612	2	834.393	4.16774	13.5705	0
	High	QSPLILGR	1	2	2	WP_072334495.1;WP_006006180.1		0	1.73343e+08	0.001	0.01294	29.99	0.00110254	2	883.538	2.39066	35.3827	0
	High	AIEPLRR	1	2	2	WP_072334495.1;WP_006006180.1		0	3.52972e+07	0.001	0.02229	28.11	0.00193157	2	854.524	3.96027	12.6745	1
	High	AIEPLR	1	2	2	WP_072334495.1;WP_006006180.1		0	3.3347e+07	0.002	0.03983	48.08	1.55228e-05	2	698.422	3.07578	19.2542	0
	High	LVDAYR	1	2	2	WP_072334495.1;WP_006006180.1		0	146606287	0.004	0.09763	28.3	0.00295822	2	736.4	1.9199	15.692	0
	High	QPVIFR	1	2	2	WP_072334495.1;WP_006006180.1		0	147091183	0.004	0.09105	22.71	0.0222356	2	759.452	0.4798	29.3145	0
	High	WIDIQR	2	2	2	WP_072334495.1;WP_006006180.1		0	137532923	0.007	0.1374	11.41	0.260197	2	830.455	3.74902	36.7826	0
	High	TAFPmK	1	2	2	WP_072334495.1;WP_006006180.1	M5(Oxidation)	0	3.38368e+07	0.008	0.1555	20.56	0.0153829	2	710.357	3.97818	11.8552	0
WP_006008632.1	ATP-dependent helicase, partial [Desulfovibrio piger]	1244.77	43.76	1	4	28	54	1.50371e+08	713	79.3626	6.44287
	A4	Sequence	# PSMs	# Proteins	# Protein Groups	Protein Group Accessions	Modifications	ΔCn	Area	q-Value	PEP	IonScore	Exp Value	Charge	MH+ [Da]	ΔM [ppm]	RT [min]	# Missed Cleavages
	High	AEQGTQHVAQSPFVR	3	2	2	WP_006008632.1;WP_072335369.1		0	1.09705e+08	0	7.382e-09	90.08	2.89616e-09	2	1654.84	3.37881	24.046	0
	High	LYNVAQSADGPALDK	2	2	2	WP_006008632.1;WP_072335369.1		0	4.41327e+07	0	1.206e-09	79.53	3.90003e-08	2	1561.79	3.25766	38.3999	0
	High	HTGLAAPAGLSPAQR	2	1	1	WP_006008632.1		0	9.64305e+07	0	8.982e-09	76.15	9.34245e-08	2	1446.79	2.80941	28.1754	0
	High	YTHILVDEYQDTNLVQAR	1	2	2	WP_006008632.1;WP_072335369.1		0	7.57385e+07	0	5.75e-09	71.05	1.96309e-07	3	2178.09	2.31824	49.1062	0
	High	VAELHEGIGPK	2	2	2	WP_006008632.1;WP_072335369.1		0	1.42095e+08	0	3.663e-09	67.64	4.39076e-07	2	1149.63	5.90879	19.4547	0
	High	AGFHSYHLEmALNQAGIAFR	1	2	2	WP_006008632.1;WP_072335369.1	M10(Oxidation)	0	1.05646e+07	0	6.025e-10	61.32	1.88166e-06	3	2249.1	5.1334	57.3269	0
	High	LLLNPLDMPAFSR	2	2	2	WP_006008632.1;WP_072335369.1		0	6.14307e+07	0	2.182e-05	61.17	2.36789e-06	2	1486.81	2.40256	67.8681	0
	High	QELDLYSPATIYSK	1	2	2	WP_006008632.1;WP_072335369.1		0	0	0	3.039e-06	61.09	2.64532e-06	2	1627.82	0.622914	55.8365	0
	High	LVTPLSDmSQAK	2	1	1	WP_006008632.1	M8(Oxidation)	0	59606152	0	4.059e-07	59.92	4.1253e-06	2	1305.68	2.97359	30.6667	0
	High	HLPHEIAVLFR	4	2	2	WP_006008632.1;WP_072335369.1		0	5.8266e+07	0	5.997e-07	58.14	3.29943e-06	2	1331.76	3.1368	50.8975	0
	High	LVTPLSDMSQAK	1	1	1	WP_006008632.1		0	8.97275e+07	0	1.506e-06	57.91	6.31051e-06	2	1289.68	3.70556	45.1866	0
	High	LLLNPLDmPAFSR	2	2	2	WP_006008632.1;WP_072335369.1	M8(Oxidation)	0	4.8178e+07	0	1.51e-06	56.18	6.50674e-06	2	1502.81	2.91767	62.3657	0
	High	ITLSTVHSAK	2	2	2	WP_006008632.1;WP_072335369.1		0	77140054	0	8.129e-05	52.5	1.77138e-05	2	1056.61	3.08395	16.3988	0
	High	STKPILDVANNLLENATESFR	1	1	1	WP_006008632.1		0	5.037e+06	0	1.561e-06	50.37	2.70908e-05	3	2332.22	1.92303	69.9461	0
	High	AAQEmLQR	1	2	2	WP_006008632.1;WP_072335369.1	M5(Oxidation)	0	1.66957e+06	0	0.0006899	48.88	3.36491e-05	2	962.472	-0.810464	8.39121	0
	High	LDEVLQR	1	2	2	WP_006008632.1;WP_072335369.1		0	1.02755e+08	0	0.001087	46.26	8.8722e-05	2	872.486	3.26251	23.4951	0
	High	TQAIVGFLSK	1	2	2	WP_006008632.1;WP_072335369.1		0	178451201	0	0.0002559	45.67	5.01385e-05	2	1063.62	4.47629	51.1218	0
	High	ARPLHPVTALELIVDHYRPVLESR	2	2	2	WP_006008632.1;WP_072335369.1		0	8.96959e+07	0	5.743e-08	39.68	0.000107392	4	2781.56	4.22292	63.7156	0
	High	ARQELDLYSPATIYSK	1	2	2	WP_006008632.1;WP_072335369.1		0	0	0	5.538e-06	37.72	0.000583202	3	1854.97	3.83225	48.5697	1
	High	HALARPEDFEEER	2	2	2	WP_006008632.1;WP_072335369.1		0	1.62993e+07	0	2.21e-05	36.96	0.000372539	3	1598.76	4.49932	23.6919	0
	High	KAAQEMLQR	2	2	2	WP_006008632.1;WP_072335369.1		0	8.40006e+06	0	0.000861	36.71	0.000885214	2	1074.58	3.34653	11.2194	1
	High	GGmFADPFGGRPAPSGPGAGFGR	2	1	1	WP_006008632.1	M3(Oxidation)	0	7.24679e+07	0	1.111e-07	36.56	0.000552001	3	2179.02	3.98383	49.9061	0
	High	RIEDLLTR	1	2	2	WP_006008632.1;WP_072335369.1		0	2.9247e+07	0	0.002618	34.47	0.00107182	3	1015.6	5.85008	35.6997	1
	High	YTEAAHVK	2	2	2	WP_006008632.1;WP_072335369.1		0	1.42093e+06	0	0.0005159	28.71	0.00605637	3	918.47	2.6019	6.8851	0
	High	GGMFADPFGGRPAPSGPGAGFGR	1	1	1	WP_006008632.1		0	53428887	0	7.827e-06	21.3	0.0218687	3	2163.03	4.14556	56.6837	0
	High	HALARPEDFEEERR	2	2	2	WP_006008632.1;WP_072335369.1		0	3.02124e+07	0	0.001549	11.96	0.181487	4	1754.86	3.75231	19.3598	1
	High	NILDFPK	3	2	2	WP_006008632.1;WP_072335369.1		0	4.66287e+07	0.001	0.02255	32.64	0.00174241	2	846.475	3.33002	50.7391	0
	High	YPEDWPR	1	2	2	WP_006008632.1;WP_072335369.1		0	0	0.001	0.01197	29.33	0.00116405	2	962.44	2.98248	34.6557	0
	High	FIAEmR	1	2	2	WP_006008632.1;WP_072335369.1	M5(Oxidation)	0	2.94748e+07	0.002	0.04201	26.71	0.00373283	2	782.388	1.94638	13.2662	0
	High	DVmAYAR	1	2	2	WP_006008632.1;WP_072335369.1	M3(Oxidation)	0	1.16124e+07	0.002	0.04839	24.55	0.00349921	2	841.39	3.13039	13.2494	0
	High	AAQEMLQR	1	2	2	WP_006008632.1;WP_072335369.1		0	1.0495e+07	0.003	0.06935	7.43	0.659619	2	946.493	16.5023	15.5565	0
	High	FIAEMR	1	2	2	WP_006008632.1;WP_072335369.1		0	63552632	0.005	0.1035	31.02	0.000830213	2	766.393	2.3603	26.9253	0
	High	FPSFR	1	2	2	WP_006008632.1;WP_072335369.1		0	1.30567e+08	0.006	0.1281	24.45	0.00358072	2	653.342	1.80937	35.6403	0
	High	DVMAYAR	1	2	2	WP_006008632.1;WP_072335369.1		0	3.97698e+07	0.006	0.1305	17.66	0.0197105	2	825.394	1.54111	27.5432	0
WP_040369676.1	DNA mismatch repair endonuclease MutL [Desulfovibrio piger]	1238.54	40.69	3	26	26	42	1.62393e+08	725	78.45	5.52881
	A4	Sequence	# PSMs	# Proteins	# Protein Groups	Protein Group Accessions	Modifications	ΔCn	Area	q-Value	PEP	IonScore	Exp Value	Charge	MH+ [Da]	ΔM [ppm]	RT [min]	# Missed Cleavages
	High	EAVAPSAFSAASFAEDGDGAGR	1	1	1	WP_040369676.1		0	4.05494e+06	0	9.413e-11	118.22	1.50304e-12	2	2082.94	3.11453	54.2711	0
	High	ELVENSLDAGATR	1	2	1	WP_040369676.1		0	2.24126e+07	0	4.361e-09	86.92	6.30031e-09	2	1374.69	3.24145	32.9241	0
	High	LLAVEPSALHR	3	2	1	WP_040369676.1		0	1.67051e+08	0	3.178e-07	76.57	3.41454e-08	3	1205.7	3.33824	36.3679	0
	High	LADDEAAALLR	1	2	1	WP_040369676.1		0	6.33535e+07	0	5.605e-08	75.65	9.12105e-08	2	1157.62	2.30707	47.7923	0
	High	IASMDDLEHIASYGFR	1	2	1	WP_040369676.1		0	5.51605e+07	0	5.741e-09	72.62	1.14873e-07	3	1824.86	2.68908	63.4014	0
	High	GLAALPSVSQQR	2	2	1	WP_040369676.1		0	5.87106e+07	0	4.392e-07	67.81	4.13942e-07	2	1226.69	3.88664	38.1665	0
	High	DASGALmLLDQHAAHER	1	2	1	WP_040369676.1	M7(Oxidation)	0	1.16798e+07	0	9.248e-08	64.18	9.73958e-07	3	1850.89	3.68066	44.8809	0
	High	GEALPSIASVAR	2	2	1	WP_040369676.1		0	8.2182e+07	0	5.327e-07	61.9	2.03381e-06	2	1170.65	4.25084	46.653	0
	High	LAQLWPR	2	2	1	WP_040369676.1		0	1.36747e+08	0	0.001346	60	9.97631e-07	2	883.518	3.09493	45.8894	0
	High	IASmDDLEHIASYGFR	2	2	1	WP_040369676.1	M4(Oxidation)	0	3.63744e+07	0	1.72e-09	58.13	3.76848e-06	3	1840.87	6.68791	56.7988	0
	High	DASGALMLLDQHAAHER	1	2	1	WP_040369676.1		0	1.14108e+07	0	1.059e-09	55.97	5.81739e-06	3	1834.89	2.77096	47.7606	0
	High	DLFTNIPAR	2	2	1	WP_040369676.1		0	1.08935e+08	0	0.001022	45.5	0.000146556	2	1046.57	3.91079	50.4082	0
	High	HEEDETREDEGQWQVR	2	1	1	WP_040369676.1		0	2.08267e+07	0	5.955e-07	43.33	4.63415e-05	3	2042.89	2.5575	21.7596	1
	High	IVVEFGR	1	2	1	WP_040369676.1		0	1.61519e+08	0	0.00805	42.47	0.000155716	2	819.477	6.07853	37.7672	0
	High	NQIAAGEVVERPASVVK	2	2	1	WP_040369676.1		0	54825785	0	0.002008	40.28	0.000182825	2	1766.98	4.82368	34.0673	0
	High	AQDWLVR	2	1	1	WP_040369676.1		0	9.68546e+07	0	0.001315	39.21	0.00035985	2	887.477	3.59311	38.8397	0
	High	FLPGQSLR	2	1	1	WP_040369676.1		0	1.58609e+08	0	0.004387	39.11	0.000497113	2	917.522	2.26283	32.5037	0
	High	RTAPVGLR	1	1	1	WP_040369676.1		0	5.7691e+06	0	0.00644	33.53	0.000442558	2	869.534	2.58733	10.7942	1
	High	WDAVALEK	1	2	1	WP_040369676.1		0	6.48066e+07	0	0.005685	32.09	0.00318278	2	931.493	4.76026	39.714	0
	High	VQDDGAGIAPGELELAVTR	1	2	1	WP_040369676.1		0	5.8968e+06	0	3.158e-05	30.2	0.00305598	3	1910.99	3.98998	58.6848	0
	High	LSADRQEFFESAR	1	2	1	WP_040369676.1		0	2.75455e+07	0	1.223e-05	27.56	0.00342007	3	1555.75	2.98988	35.1141	1
	High	SEAGEFLR	1	2	1	WP_040369676.1		0	5.20846e+07	0	0.005221	26.08	0.00690491	2	908.45	3.00233	29.8556	0
	High	LVVEALRPFDAER	1	2	1	WP_040369676.1		0	2.67836e+07	0	0.00372	20.77	0.0205195	2	1514.83	1.15979	51.8074	0
	High	GTIVEVR	1	2	1	WP_040369676.1		0	9.55637e+07	0.001	0.02188	49.59	5.71483e-05	2	773.455	4.45196	20.1561	0
	High	LLPPELR	4	2	1	WP_040369676.1		0	23590435	0.001	0.02072	39.59	0.00010964	2	837.523	4.76487	39.2074	0
	High	LLAAVR	1	3	1	WP_040369676.1		0	1.08919e+08	0.004	0.09885	30.57	0.0014032	2	642.433	4.99455	19.8363	0
	High	GIPPSLSR	1	2	1	WP_040369676.1		0	2.91747e+06	0.005	0.1122	30.95	0.00148652	2	826.477	-1.44588	25.862	0
	High	EADDARPVAAQSR	1	2	1	WP_040369676.1		0	1.03551e+06	0.009	0.1665	18.71	0.03903	2	1385.68	2.07393	7.78923	0
WP_040369115.1	B12-binding protein [Desulfovibrio piger]	1220.35	36.25	2	28	28	42	1.1727e+08	880	98.8194	6.771
	A4	Sequence	# PSMs	# Proteins	# Protein Groups	Protein Group Accessions	Modifications	ΔCn	Area	q-Value	PEP	IonScore	Exp Value	Charge	MH+ [Da]	ΔM [ppm]	RT [min]	# Missed Cleavages
	High	TGSIDGEGLSLEAVR	2	1	1	WP_040369115.1		0	1.73703e+07	0	2.625e-10	117.4	6.91486e-12	2	1503.77	4.17386	49.0051	0
	High	TSmSAAEVHTR	2	1	1	WP_040369115.1	M3(Oxidation)	0	3.72061e+06	0	2.549e-06	90.81	1.07881e-09	2	1205.56	1.87628	6.77169	0
	High	GVTEEQVLLHVQK	2	2	1	WP_040369115.1		0	93391154	0	8.516e-09	90.4	2.37123e-09	2	1479.82	2.76723	39.7478	0
	High	TSMSAAEVHTR	2	1	1	WP_040369115.1		0	2.00132e+07	0	5.273e-07	83.83	6.21e-09	2	1189.57	3.37341	10.9987	0
	High	VGLAFPDTYEVGMSYLGQK	1	2	1	WP_040369115.1		0	1.95235e+06	0	8.119e-12	77.65	5.23962e-08	2	2075.02	4.44067	66.3568	0
	High	VGSIDDEIMQR	1	2	1	WP_040369115.1		0	1.8848e+07	0	2.216e-08	74.14	1.04079e-07	2	1262.61	3.72184	39.611	0
	High	LLEQALDEGWTR	2	2	1	WP_040369115.1		0	3.96278e+07	0	2.743e-06	73.89	1.38829e-07	2	1430.72	-2.83425	55.7615	0
	High	VAYPTSQVVPIGAVHNR	1	2	1	WP_040369115.1		0	6.55741e+07	0	4.33e-09	68.49	4.74291e-07	3	1807.98	1.48933	40.7983	0
	High	VGLAFPDTYEVGmSYLGQK	1	2	1	WP_040369115.1	M13(Oxidation)	0	2.8074e+06	0	5.612e-07	61.55	1.88957e-06	2	2091.01	1.818	62.9177	0
	High	TEQSVAETFR	1	2	1	WP_040369115.1		0	4758549	0	6.691e-05	55.75	6.91789e-06	2	1167.57	2.23258	27.0306	0
	High	HIPGVYIPSFFTPDAEGR	2	2	1	WP_040369115.1		0	9.67489e+07	0	1.121e-07	55.64	1.10524e-05	2	2003.01	1.84007	64.396	0
	High	TLSHGVLGR	2	2	1	WP_040369115.1		0	6.802e+07	0	0.000417	52.96	5.04626e-06	2	939.54	2.80898	15.778	0
	High	RTEQSVAETFR	2	2	1	WP_040369115.1		0	1.19579e+07	0	0.005209	48.89	4.45471e-05	2	1323.67	5.25465	20.1099	1
	High	LAAALPTGMAVIR	2	2	1	WP_040369115.1		0	2.84612e+07	0	0.0001351	42.49	0.000132455	2	1283.75	3.36282	55.7369	0
	High	THENKPPQIAPELAVK	1	2	1	WP_040369115.1		0	24529926	0	5.339e-07	42.45	0.000150746	3	1771.98	3.30481	30.6216	0
	High	IVADFDKVAYPTSQVVPIGAVHNR	1	2	1	WP_040369115.1		0	7.98622e+06	0	7.779e-06	41.08	0.000175462	4	2596.4	4.6133	54.0016	1
	High	LADVVEK	1	2	1	WP_040369115.1		0	3.92865e+07	0	0.004486	39.48	0.000479059	2	773.442	2.16293	14.5585	0
	High	VGSIDDEImQR	1	2	1	WP_040369115.1	M9(Oxidation)	0	1.41234e+07	0	4.93e-05	37.15	0.000452968	2	1278.6	3.83341	30.3856	0
	High	ALLPILPRPSR	1	2	1	WP_040369115.1		0	1.78788e+07	0	0.00287	33.75	0.000420698	3	1232.79	3.56131	49.8816	0
	High	ILYGIVNSHEHWWAER	1	1	1	WP_040369115.1		0	5.63968e+07	0	3.398e-07	32.37	0.002028	4	2010.01	5.19616	54.3123	0
	High	AEWFAITLR	1	2	1	WP_040369115.1		0	9.19797e+06	0	0.0008473	29.1	0.00393686	2	1106.6	3.57651	64.009	0
	High	WHEPAMSHLEGILSR	1	2	1	WP_040369115.1		0	1.10646e+07	0	1.803e-05	29.03	0.00362575	3	1762.88	5.32483	51.771	0
	High	DQQAHQPARDEEGR	1	2	1	WP_040369115.1		0	316097	0	0.007702	22.3	0.0067717	3	1636.74	1.6233	6.21521	1
	High	MPHASLGEDGQPLEHHNR	2	1	1	WP_040369115.1		0	7.35837e+06	0	7.139e-05	22.29	0.0106236	4	2024.94	3.22877	20.6716	0
	High	WHEPAmSHLEGILSR	1	2	1	WP_040369115.1	M6(Oxidation)	0	1.17877e+07	0	0.0004807	19.1	0.0270659	4	1778.87	2.36368	40.7455	0
	High	EAGDILR	1	2	1	WP_040369115.1		0	4.65889e+07	0.001	0.03758	52.66	2.981e-05	2	773.418	3.35128	20.6305	0
	High	LSLEIAR	1	2	1	WP_040369115.1		0	1.04276e+08	0.001	0.01416	47.61	3.64099e-05	2	801.486	3.77696	39.876	0
	High	ADLPMAFSQGFHPMPLMSFGR	1	1	1	WP_040369115.1		0	1.46438e+06	0.001	0.03545	15.58	0.0539554	3	2337.11	4.26636	67.988	0
	High	RLADVVEK	1	2	1	WP_040369115.1		0	2.39676e+06	0.004	0.08545	29.41	0.00378019	2	929.546	4.57388	14.145	1
	High	ALPVGmESR	1	2	1	WP_040369115.1	M6(Oxidation)	0	3.69329e+07	0.005	0.1148	25.45	0.0084105	2	975.495	2.55418	16.4081	0
	High	VMAPER	1	2	1	WP_040369115.1		0	1.60739e+07	0.005	0.1029	21.77	0.0123076	2	702.362	1.95147	8.86517	0
	High	LVFPQR	1	2	1	WP_040369115.1		0	1.50785e+08	0.008	0.1608	16.17	0.0966184	2	759.455	4.33742	30.7823	0
WP_006006885.1	DNA gyrase subunit A [Desulfovibrio piger]	1192.93	41.83	2	36	36	51	1.3919e+08	851	94.7022	6.60986
	A4	Sequence	# PSMs	# Proteins	# Protein Groups	Protein Group Accessions	Modifications	ΔCn	Area	q-Value	PEP	IonScore	Exp Value	Charge	MH+ [Da]	ΔM [ppm]	RT [min]	# Missed Cleavages
	High	RQDVVVAGVILK	2	2	1	WP_006006885.1		0	4.58199e+07	0	9.117e-08	104.16	3.82798e-11	2	1296.81	4.50365	43.4987	1
	High	IAIDHIDEVVALIR	2	2	1	WP_006006885.1		0	1.28916e+08	0	5.805e-10	84.49	5.15665e-09	3	1576.91	3.55746	64.8645	0
	High	LDEGAHVVGFDR	1	2	1	WP_006006885.1		0	4.23062e+06	0	4.372e-07	81.8	9.9104e-09	2	1314.65	2.01469	31.8517	0
	High	YHPHGDSAVYDALVR	3	2	1	WP_006006885.1		0	8.48723e+07	0	1.241e-09	80.94	2.09398e-08	2	1699.82	1.59866	35.7787	0
	High	LASEFLADIDK	1	1	1	WP_006006885.1		0	1.10683e+07	0	6.871e-07	66.74	7.30835e-07	2	1221.64	5.85019	57.0937	0
	High	FELSEVQAR	2	1	1	WP_006006885.1		0	9.60626e+07	0	9.405e-05	58.74	4.87857e-06	2	1078.56	4.28289	39.0615	0
	High	EDSHIVLATADGYSIR	1	2	1	WP_006006885.1		0	2.12527e+07	0	1.74e-06	57.37	6.04664e-06	3	1746.87	4.35916	45.6181	0
	High	TGPVVGAMPVR	1	2	1	WP_006006885.1		0	2.80453e+07	0	3.163e-05	56.32	4.3169e-06	2	1083.6	4.11894	33.8503	0
	High	IAGLVNDHK	2	1	1	WP_006006885.1		0	5.94483e+07	0	0.0001183	52.97	5.8036e-06	2	966.54	3.70342	13.4575	0
	High	SVLENPEVLR	1	2	1	WP_006006885.1		0	1.09011e+08	0	4.176e-05	52.67	1.35189e-05	2	1155.64	4.66253	40.8467	0
	High	SGLMAVGLR	1	2	1	WP_006006885.1		0	1.8032e+07	0	2.394e-05	49.05	5.66254e-05	2	903.511	3.64006	42.6864	0
	High	IVGDVIGK	1	2	1	WP_006006885.1		0	9.9289e+07	0	0.0009135	46.67	9.68752e-05	2	800.489	2.10515	26.1245	0
	High	GLSDAYHTGR	1	2	1	WP_006006885.1		0	3.72147e+07	0	4.055e-05	45.78	5.1527e-05	3	1076.52	4.01176	13.7793	0
	High	GTIPDIVINSLYK	1	2	1	WP_006006885.1		0	5.69188e+07	0	3.144e-05	42.46	0.000136211	2	1432.81	3.45936	64.8615	0
	High	AHILEGLR	2	2	1	WP_006006885.1		0	7.71361e+07	0	0.0008085	42.19	8.15331e-05	2	908.533	1.64126	26.0233	0
	High	LAQDFSMR	1	2	1	WP_006006885.1		0	1.14529e+07	0	0.0003889	41.82	0.000111802	2	967.472	5.3935	31.4127	0
	High	LAQDFSmR	1	2	1	WP_006006885.1	M7(Oxidation)	0	9.17177e+06	0	0.008162	41.68	0.000132445	2	983.466	4.64251	17.8401	0
	High	YFLFVTK	1	1	1	WP_006006885.1		0	1.38933e+07	0	0.001025	39.23	0.000501475	2	917.515	1.69451	57.545	0
	High	GRLEVEER	2	2	1	WP_006006885.1		0	8.88352e+06	0	0.0006945	36.04	0.00105776	2	987.525	2.96249	10.5463	1
	High	TGPVVGAmPVR	1	2	1	WP_006006885.1	M8(Oxidation)	0	9.55512e+06	0	0.001396	35.8	0.00078908	2	1099.6	3.68783	20.7373	0
	High	GLQAIVIR	1	2	1	WP_006006885.1		0	1.52537e+08	0	0.007202	32.86	0.000543487	2	869.563	7.28598	42.3902	0
	High	EDDELVVVRPIR	2	2	1	WP_006006885.1		0	1.29275e+07	0	0.0003476	31.12	0.00104312	3	1439.79	4.53014	42.3962	0
	High	IGVEDVR	1	1	1	WP_006006885.1		0	2.38649e+07	0	0.004162	28.12	0.00647514	2	787.434	4.035	23.202	0
	High	IMYAQYELANSYNRPHK	1	2	1	WP_006006885.1		0	2.39794e+07	0	7.311e-06	27.56	0.00534934	4	2098.03	4.40071	38.7403	0
	High	EELmAEYR	1	2	1	WP_006006885.1	M4(Oxidation)	0	5.61131e+06	0	0.002034	26.84	0.00206524	2	1056.47	3.84717	20.7955	0
	High	ETVDFRPNYDNTLQEPSVLPTK	1	2	1	WP_006006885.1		0	5.84881e+06	0	8.715e-05	22.28	0.01893	3	2563.28	4.8735	52.9942	0
	High	TSLENYQQQK	1	2	1	WP_006006885.1		0	18547111	0	0.006966	21.65	0.0112845	2	1238.6	1.23319	15.9894	0
	High	DGLKPVHR	1	2	1	WP_006006885.1		0	676726	0	0.005725	17.86	0.0384652	3	921.529	2.94963	7.10077	0
	High	RGTIPDIVINSLYK	1	2	1	WP_006006885.1		0	1.61003e+07	0	2.191e-05	12.89	0.0899576	3	1588.91	1.69935	61.2391	1
	High	ETFATPR	2	2	1	WP_006006885.1		0	6.25854e+07	0.001	0.01731	45.25	9.25469e-05	2	821.419	3.98497	17.1114	0
	High	GPDFPTR	2	2	1	WP_006006885.1		0	5.12848e+07	0.001	0.01942	33.56	0.000969221	2	789.392	3.48361	20.2129	0
	High	SEQNSGIQQPQVSIEK	1	1	1	WP_006006885.1		0	6.17941e+06	0.001	0.01229	17.16	0.0605774	3	1771.89	5.24937	31.6919	0
	High	VVIDLK	1	2	1	WP_006006885.1		0	136118030	0.002	0.05318	40.77	0.000121442	2	686.447	3.56889	31.9852	0
	High	EIPFGLNK	2	2	1	WP_006006885.1		0	97431249	0.004	0.08328	22.77	0.0229874	2	917.513	4.1915	45.0703	0
	High	VHQVPEGSR	2	2	1	WP_006006885.1		0	2.05044e+06	0.004	0.08522	22.19	0.0172125	2	1008.53	3.61234	6.59398	0
	High	TRVDLYR	1	2	1	WP_006006885.1		0	7.00774e+06	0.005	0.1109	34.7	0.000491324	3	922.514	3.35299	16.4218	1
	High	GFVYAGK	1	2	1	WP_006006885.1		0	8.75141e+07	0.005	0.1023	20.13	0.0150429	2	741.396	4.14546	22.3635	0
	High	AIPDAR	1	2	1	WP_006006885.1		0	2.50218e+06	0.009	0.1769	27.63	0.00250246	2	642.359	3.87997	10.486	0
WP_006007833.1	peptidase M16 [Desulfovibrio piger]	1153.38	35.22	2	30	30	42	1.55389e+08	971	106.275	5.17334
	A4	Sequence	# PSMs	# Proteins	# Protein Groups	Protein Group Accessions	Modifications	ΔCn	Area	q-Value	PEP	IonScore	Exp Value	Charge	MH+ [Da]	ΔM [ppm]	RT [min]	# Missed Cleavages
	High	LEHGLVAAGHSAVGSR	3	2	1	WP_006007833.1		0	8.32368e+07	0	2.139e-10	92.85	2.15302e-09	3	1560.83	5.35764	17.2658	0
	High	AHFTPSGLLAER	2	2	1	WP_006007833.1		0	9.00438e+07	0	2.871e-07	75.61	7.28192e-08	3	1298.69	4.29527	41.1148	0
	High	MRDEILGTTAR	2	1	1	WP_006007833.1		0	2.94951e+07	0	2.021e-10	72.02	2.60644e-07	2	1262.66	3.61506	24.3788	1
	High	LQAAQSAPDSPEALATIPSLGmDALPLR	1	2	1	WP_006007833.1	M22(Oxidation)	0	3.36648e+07	0	5.903e-09	67.37	4.30594e-07	3	2849.48	3.6106	65.7779	0
	High	HLAGDDEEAR	1	1	1	WP_006007833.1		0	1.85225e+06	0	6.831e-05	63.68	4.27533e-07	2	1112.5	3.07269	6.99283	0
	High	TGGVGADPLLATTR	2	2	1	WP_006007833.1		0	1.31661e+08	0	2.385e-07	59.61	4.43052e-06	2	1328.72	2.41516	41.257	0
	High	AAAEAHGWQTQELL	1	1	1	WP_006007833.1		0	4.26171e+07	0	2.407e-05	58.41	4.32635e-06	2	1524.75	3.75421	50.7133	0
	High	RLEIVAEALQGYTAR	1	1	1	WP_006007833.1		0	32993741	0	1.072e-09	58.13	4.76828e-06	3	1689.93	2.27332	58.264	1
	High	QVEVPYAATDGQK	1	2	1	WP_006007833.1		0	1.37256e+07	0	2.023e-06	54.08	1.32886e-05	2	1405.7	3.39178	31.3416	0
	High	GVVYNEMK	1	2	1	WP_006007833.1		0	9.90555e+06	0	0.002888	52.44	7.9823e-06	2	939.464	3.99021	21.2141	0
	High	ATVVLLPDAR	2	2	1	WP_006007833.1		0	1.75646e+08	0	3.909e-05	52.39	8.36311e-06	2	1054.63	4.58681	44.7123	0
	High	LSGISQLmAVR	1	2	1	WP_006007833.1	M8(Oxidation)	0	1.8431e+07	0	6.181e-06	51.89	2.39443e-05	2	1190.66	6.10034	42.6468	0
	High	QELVEATSR	1	1	1	WP_006007833.1		0	2.33618e+07	0	5.547e-05	49.73	3.83091e-05	2	1032.54	3.87109	15.869	0
	High	VPDLFDIFR	1	2	1	WP_006007833.1		0	2.21594e+07	0	8.307e-05	45.35	9.62751e-05	2	1121.6	3.82291	70.9145	0
	High	HSVTGAQLLSVSNADENK	1	1	1	WP_006007833.1		0	4.54018e+06	0	1.277e-06	44.78	7.65117e-05	3	1869.93	1.45683	34.8569	0
	High	mRDEILGTTAR	1	1	1	WP_006007833.1	M1(Oxidation)	0	8.11264e+06	0	0.000521	43.74	0.000179634	3	1278.65	1.87969	18.2695	1
	High	LEPLLPLFAR	1	2	1	WP_006007833.1		0	158861065	0	0.0007113	42.69	6.72837e-05	2	1168.71	4.06374	68.0708	0
	High	LDSDPDSLLADLDELRR	1	1	1	WP_006007833.1		0	1.20143e+07	0	3.097e-09	40.74	0.000261434	3	1942.97	0.901999	65.8888	1
	High	MNSHGFELVTER	1	2	1	WP_006007833.1		0	9.48926e+06	0	9.594e-05	40.6	0.000161128	3	1419.68	5.28202	37.0731	0
	High	AVYDKVPDLFDIFR	2	2	1	WP_006007833.1		0	2.25919e+07	0	0.0002069	40.31	0.000414343	2	1697.9	3.95824	69.531	1
	High	MGYLWER	1	1	1	WP_006007833.1		0	5.40452e+07	0	0.004018	40.18	0.000230256	2	954.453	3.32697	48.8018	0
	High	FFFWGDDPEEK	1	2	1	WP_006007833.1		0	2.72275e+07	0	1.739e-05	38.98	0.000126174	2	1416.62	3.64321	64.2363	0
	High	QATDLLAALPASR	3	1	1	WP_006007833.1		0	7.97013e+07	0	2.114e-05	38.46	0.00032789	2	1326.74	3.5394	55.2322	0
	High	EILLEPLTDR	1	2	1	WP_006007833.1		0	8.58963e+07	0	0.0002175	32.19	0.00187224	2	1198.67	4.42323	54.9613	0
	High	SLTEVGTAR	1	2	1	WP_006007833.1		0	1.01764e+08	0	0.004251	26.95	0.00504592	2	933.506	6.01434	16.2448	0
	High	QmYYSTGLK	1	2	1	WP_006007833.1	M2(Oxidation)	0	1.05643e+07	0	0.0008727	26.56	0.00552001	2	1106.52	2.34205	24.3284	0
	High	YLSVAGK	1	2	1	WP_006007833.1		0	102688270	0.001	0.02797	45.35	3.50091e-05	2	737.423	4.62926	17.3322	0
	High	QMLLEDK	1	2	1	WP_006007833.1		0	16457705	0.001	0.01483	34.67	0.00139889	2	876.45	0.406681	26.47	0
	High	DHFLNNEHR	1	2	1	WP_006007833.1		0	3.80765e+06	0.001	0.01105	31.87	0.00113773	2	1181.55	3.96319	9.47147	0
	High	AVDSAVPLQPR	1	1	1	WP_006007833.1		0	6.06406e+06	0.001	0.01844	8.94	0.20423	3	1152.64	5.53297	30.5216	0
	High	VFENAIR	1	2	1	WP_006007833.1		0	1.28251e+08	0.003	0.05701	30.69	0.00328444	2	848.466	4.01624	25.5223	0
	High	GVVYNEmK	1	2	1	WP_006007833.1	M7(Oxidation)	0	0	0.003	0.06145	25.23	0.00419883	2	955.455	0.11056	11.0002	0
	High	QmLLEDK	1	2	1	WP_006007833.1	M2(Oxidation)	0	9.07475e+06	0.009	0.1616	10.29	0.289976	2	892.449	5.55007	16.4277	0
WP_006007032.1	formate acetyltransferase [Desulfovibrio piger]	1113.71	17.17	1	12	15	37	2.74694e+10	833	93.3546	6.34131
	A4	Sequence	# PSMs	# Proteins	# Protein Groups	Protein Group Accessions	Modifications	ΔCn	Area	q-Value	PEP	IonScore	Exp Value	Charge	MH+ [Da]	ΔM [ppm]	RT [min]	# Missed Cleavages
	High	REFPLHYPDLAAR	11	3	3	WP_072335172.1;WP_006008826.1;WP_006007032.1		0	2.4592e+09	0	2.054e-11	70.98	2.47378e-07	2	1584.83	2.36964	42.8901	1
	High	VAAEATDPQR	1	1	1	WP_006007032.1		0	1.13012e+07	0	2.419e-06	65.73	4.00951e-07	2	1057.53	2.49026	8.40648	0
	High	LLNDEEIVPLLIAK	1	1	1	WP_006007032.1		0	1.39905e+07	0	5.002e-06	64.64	3.42744e-07	2	1579.94	3.22497	67.0223	0
	High	VVEGDAGTQR	1	1	1	WP_006007032.1		0	1.84935e+06	0	3.408e-06	63.45	7.45562e-07	2	1031.51	3.16901	7.31126	0
	High	YIVNESSSFR	1	1	1	WP_006007032.1		0	1.77044e+07	0	0.0002669	54.83	5.7549e-06	2	1201.59	3.11028	33.9408	0
	High	YVPVTAHVPFGR	1	1	1	WP_006007032.1		0	2.63567e+07	0	1.255e-06	53.43	1.77037e-05	3	1342.73	1.82338	41.6898	0
	High	TAFAAQYVINK	1	1	1	WP_006007032.1		0	13569835	0	1.213e-05	49.45	2.95103e-05	2	1225.66	5.51777	42.4086	0
	High	EFPLHYPDLAAR	11	3	3	WP_072335172.1;WP_006008826.1;WP_006007032.1		0	57044306948	0	5.835e-05	47.59	6.00923e-05	2	1428.73	5.05288	52.6571	0
	High	TISMGELLEALK	1	1	1	WP_006007032.1		0	3.17029e+06	0	0.001299	44.75	9.54652e-05	2	1304.72	3.43798	69.2811	0
	High	LAALDPDNPR	1	1	1	WP_006007032.1		0	9.45722e+06	0	0.002249	32.85	0.00147858	2	1081.57	2.64858	26.6829	0
	High	LWHVQFNVINR	1	1	1	WP_006007032.1		0	5.80739e+06	0	0.001298	26.1	0.00527762	3	1425.78	4.64241	55.3788	0
	High	VPAYPAR	1	1	1	WP_006007032.1		0	0	0.001	0.02243	44.86	0.000130635	2	773.434	4.08574	14.1744	0
	High	NLIVR	3	3	3	WP_072335172.1;WP_006008826.1;WP_006007032.1		0	22904768816	0.004	0.09678	42.71	0.000251824	2	614.4	3.03524	19.498	0
	High	LTEGKPLVWR	1	1	1	WP_006007032.1		0	1.1161e+06	0.004	0.09113	23.78	0.00900406	2	1198.7	2.28397	34.2409	0
	High	TYHEQFNK	1	1	1	WP_006007032.1		0	1.27079e+06	0.005	0.1108	15.49	0.0395483	2	1066.5	2.89481	9.23089	0
WP_006008468.1	endopeptidase La [Desulfovibrio piger]	1111.37	32.6	2	27	27	49	1.29225e+08	813	91.0906	5.84619
	A4	Sequence	# PSMs	# Proteins	# Protein Groups	Protein Group Accessions	Modifications	ΔCn	Area	q-Value	PEP	IonScore	Exp Value	Charge	MH+ [Da]	ΔM [ppm]	RT [min]	# Missed Cleavages
	High	DAGPLADAVVPHLK	5	2	1	WP_006008468.1		0	6.80129e+07	0	4.944e-07	76.59	7.8941e-08	3	1402.78	5.40544	53.0508	0
	High	FFAELPVMPLR	1	2	1	WP_006008468.1		0	3.6482e+07	0	2.371e-06	68.64	6.22317e-07	2	1319.72	4.30483	66.3492	0
	High	SmPPSAAEYTVVR	2	2	1	WP_006008468.1	M2(Oxidation)	0	15263861	0	1.265e-06	67.05	4.33933e-07	2	1423.7	5.13744	32.9472	0
	High	NDVAMTGEISLR	1	2	1	WP_006008468.1		0	1.99282e+06	0	6.287e-05	62.69	1.85703e-06	2	1305.65	4.84238	44.1456	0
	High	TYVGALPGK	1	2	1	WP_006008468.1		0	64102607	0	0.0004965	61.66	2.11525e-06	2	905.512	2.91001	26.1588	0
	High	LTQEALmSImALR	1	2	1	WP_006008468.1	M7(Oxidation); M10(Oxidation)	0	1.36738e+07	0	2.931e-05	59.81	3.60428e-06	2	1508.79	3.86642	53.6804	0
	High	LVEDNDLDK	1	1	1	WP_006008468.1		0	6.74515e+06	0	6.901e-05	57.54	3.08346e-06	2	1060.52	1.88257	18.0958	0
	High	AILEGDHFGLEKPK	2	2	1	WP_006008468.1		0	5.19436e+07	0	5.563e-06	53.94	7.26562e-06	2	1553.84	6.53446	37.2383	0
	High	AIELAQSGYNK	1	2	1	WP_006008468.1		0	3.87577e+07	0	2.969e-05	52.2	1.83781e-05	2	1193.62	2.16036	27.4117	0
	High	TVQEALEEYAK	1	2	1	WP_006008468.1		0	3.17136e+07	0	6.728e-06	50.04	3.17066e-05	2	1280.64	3.02456	46.7705	0
	High	SRAEILGLDPR	1	2	1	WP_006008468.1		0	0	0	0.0008332	48.99	3.15457e-05	3	1226.69	3.41973	36.6362	1
	High	KLTQEALmSImALR	2	2	1	WP_006008468.1	M8(Oxidation); M11(Oxidation)	0	6.99423e+06	0	0.0002093	48.41	2.74002e-05	3	1636.88	2.40016	50.1619	1
	High	EVVMLPR	1	2	1	WP_006008468.1		0	2.26179e+07	0	0.008616	46.32	7.58374e-05	2	843.481	5.80585	35.6615	0
	High	EmGREDDPQAEVDELEK	1	2	1	WP_006008468.1	M2(Oxidation)	0	1.79046e+07	0	0.0002437	43.71	4.2459e-05	3	2005.87	4.38587	35.9474	1
	High	ATAQPLYLSLR	2	2	1	WP_006008468.1		0	6.72652e+07	0	0.0001127	42.51	0.000126236	2	1232.7	2.84202	51.7345	0
	High	EMGREDDPQAEVDELEK	1	2	1	WP_006008468.1		0	12979616	0	0.00013	42.16	9.12203e-05	3	1989.88	3.27664	39.4785	1
	High	VLPIGGLR	1	2	1	WP_006008468.1		0	1.51245e+08	0	0.008416	40.39	9.11948e-05	2	824.538	3.73103	41.9986	0
	High	NMPQEAR	1	2	1	WP_006008468.1		0	3.47155e+06	0	0.003829	38.22	0.000225991	2	845.396	2.54928	8.03913	0
	High	LSLGGVRDEAEIR	1	2	1	WP_006008468.1		0	8.07711e+06	0	0.0046	34.01	0.0016682	2	1414.77	3.09832	38.8762	1
	High	FFAELPVmPLR	1	2	1	WP_006008468.1	M8(Oxidation)	0	4.64405e+07	0	6.136e-06	33.31	0.00186664	2	1335.72	3.03381	62.183	0
	High	ILEYLAVQK	2	2	1	WP_006008468.1		0	1.05415e+08	0	0.0003836	32.41	0.00123435	2	1076.64	4.07806	46.1929	0
	High	TImPLFVGR	1	2	1	WP_006008468.1	M3(Oxidation)	0	3.45878e+07	0	0.004471	21.78	0.0182529	2	1049.58	0.997244	47.6852	0
	High	VLMPHDNEK	2	2	1	WP_006008468.1		0	1.48666e+07	0	0.0005789	21.08	0.018326	3	1082.53	1.8422	11.5038	0
	High	KVDIHVHVPDGATPK	2	2	1	WP_006008468.1		0	2.66686e+07	0	0.005555	9.96	0.302776	4	1612.89	3.17542	27.5904	1
	High	VLQmLR	2	2	1	WP_006008468.1	M4(Oxidation)	0	1.05418e+07	0.001	0.03134	38.8	0.000435025	2	775.451	1.6454	16.7934	0
	High	NDVAmTGEISLR	1	2	1	WP_006008468.1	M5(Oxidation)	0	5.01464e+06	0.001	0.01087	38.74	0.00038093	2	1321.64	-0.604976	34.4169	0
	High	NFLLPR	2	2	1	WP_006008468.1		0	1.31016e+08	0.001	0.03828	37.59	0.000696723	2	759.454	4.17669	43.7358	0
	High	MTSDFR	1	2	1	WP_006008468.1		0	2.13236e+07	0.001	0.03291	31.73	0.000669838	2	756.336	2.39313	14.0526	0
	High	LPDGTIK	1	2	1	WP_006008468.1		0	6.42685e+07	0.001	0.01272	22.51	0.0140262	2	743.432	3.33221	16.6852	0
	High	VLmPHDNEK	2	2	1	WP_006008468.1	M3(Oxidation)	0	4.83115e+06	0.001	0.03075	13.86	0.0719512	3	1098.53	3.55513	7.07561	0
	High	EVVmLPR	2	2	1	WP_006008468.1	M4(Oxidation)	0	1.85432e+07	0.002	0.04394	29.52	0.00368565	2	859.475	4.79682	31.3199	0
	High	IIQSLK	1	2	1	WP_006008468.1		0	76982049	0.003	0.06563	30.45	0.00117204	2	701.457	1.28052	15.5506	0
	High	TIMPLFVGR	1	2	1	WP_006008468.1		0	15779633	0.003	0.05924	8.57	0.166794	2	1033.61	19.0047	59.2047	0
	High	VLQMLR	1	2	1	WP_006008468.1		0	3.31894e+07	0.005	0.1203	21.14	0.029227	2	759.456	2.05676	32.6938	0
WP_040369495.1	heavy metal translocating P-type ATPase [Desulfovibrio piger]	1107.66	27.94	2	17	17	33	2.52812e+08	723	77.6658	6.29053
	A4	Sequence	# PSMs	# Proteins	# Protein Groups	Protein Group Accessions	Modifications	ΔCn	Area	q-Value	PEP	IonScore	Exp Value	Charge	MH+ [Da]	ΔM [ppm]	RT [min]	# Missed Cleavages
	High	GAAVYSGTVVEQGHLVIR	2	2	1	WP_040369495.1		0	1.0322e+08	0	2.283e-12	106.58	5.71444e-11	2	1856.01	2.72879	45.1299	0
	High	FLEALSEADTVVFDK	2	2	1	WP_040369495.1		0	1.00834e+07	0	1.695e-09	84.92	1.03074e-08	2	1683.85	2.76819	65.2058	0
	High	EGDLVVVR	1	2	1	WP_040369495.1		0	1.39383e+08	0	3.08e-06	83.58	1.7322e-08	2	886.502	3.37799	29.3671	0
	High	VASSVMGALPFLR	2	2	1	WP_040369495.1		0	2.67245e+07	0	4.196e-07	74.73	1.3797e-07	2	1347.75	4.44375	65.3699	0
	High	ILmLTGDDER	2	2	1	WP_040369495.1	M3(Oxidation)	0	2.68522e+07	0	6.27e-07	74.15	1.173e-07	2	1178.58	4.00109	34.5683	0
	High	TGTLTNASPHVVEVIPAAGHER	3	1	1	WP_040369495.1		0	2.17147e+08	0	2.204e-11	73.99	1.01751e-07	3	2256.18	4.2067	37.3796	0
	High	SKGAAVYSGTVVEQGHLVIR	1	1	1	WP_040369495.1		0	4.11379e+06	0	1.446e-08	73.58	8.55135e-08	3	2071.13	2.38676	39.1995	1
	High	LPAHEEDEmGAHGFGPLMR	4	1	1	WP_040369495.1	M9(Oxidation)	0	4.51316e+07	0	5.406e-08	69.87	1.13342e-07	4	2109.96	5.99055	37.6602	0
	High	ILMLTGDDER	1	2	1	WP_040369495.1		0	9.58041e+07	0	3.323e-06	65.31	8.3916e-07	2	1162.58	4.19722	42.9315	0
	High	LATPLAVLAAMR	1	2	1	WP_040369495.1		0	4.31168e+07	0	1.073e-05	56.91	3.05556e-06	2	1226.73	3.50742	68.6521	0
	High	FIEESEALK	1	2	1	WP_040369495.1		0	1.54444e+08	0	4.342e-05	54.2	9.88492e-06	2	1065.55	4.23025	31.3796	0
	High	VPSVLVLYR	1	2	1	WP_040369495.1		0	3.22467e+08	0	3.698e-05	48.03	1.57025e-05	2	1045.65	5.20283	55.6044	0
	High	FLFVRPFLPFK	2	2	1	WP_040369495.1		0	2.18823e+08	0	1.567e-08	45.45	3.27867e-05	2	1410.84	4.1873	66.7619	0
	High	LPAHEEDEMGAHGFGPLMR	2	1	1	WP_040369495.1		0	5.68343e+07	0	3.396e-09	44.69	3.56607e-05	4	2093.96	5.00702	45.0337	0
	High	EVANVLLTRPDLSGLITAR	1	2	1	WP_040369495.1		0	119431280	0	5.786e-08	42.9	5.38504e-05	3	2038.17	2.96526	63.4793	0
	High	QLEELGFR	1	2	1	WP_040369495.1		0	179037387	0	0.00318	39.09	0.000363766	2	991.529	8.70797	42.795	0
	High	GLASLLQGK	1	2	1	WP_040369495.1		0	1.64222e+08	0	0.004248	37.74	0.000538456	2	886.539	3.7875	48.7911	0
	High	LATPLAVLAAmR	1	2	1	WP_040369495.1	M11(Oxidation)	0	7.36474e+06	0	0.0001869	36.1	0.000564583	2	1242.73	1.75865	60.9142	0
	High	SLLYLAIDGK	1	2	1	WP_040369495.1		0	2.13852e+07	0	0.0009419	33.88	0.000511576	2	1092.63	3.64022	59.7491	0
	High	LPAHEEDEmGAHGFGPLmR	2	1	1	WP_040369495.1	M9(Oxidation); M18(Oxidation)	0	2.23981e+07	0	9.54e-05	19.62	0.0108885	4	2125.95	4.20319	31.2842	0
	High	AQVLPADK	1	1	1	WP_040369495.1		0	66606342	0.001	0.02671	38.02	0.000205089	2	841.481	3.97684	13.4855	0
WP_006006853.1	hydratase [Desulfovibrio piger]	1101.45	31.55	2	19	19	31	6.36232e+07	767	81.4081	5.78271
	A4	Sequence	# PSMs	# Proteins	# Protein Groups	Protein Group Accessions	Modifications	ΔCn	Area	q-Value	PEP	IonScore	Exp Value	Charge	MH+ [Da]	ΔM [ppm]	RT [min]	# Missed Cleavages
	High	mIQLSDKPVIVQGNTLMEQEEAAAR	1	2	1	WP_006006853.1	M1(Oxidation)	0	3.24348e+06	0	2.412e-11	94.39	1.56483e-09	3	2787.41	4.27352	57.2989	0
	High	YGALGTmAVGEGGPELVK	2	2	1	WP_006006853.1	M7(Oxidation)	0	1.35488e+07	0	6.646e-09	92.79	1.86736e-09	2	1764.89	2.73734	46.3598	0
	High	YGALGTMAVGEGGPELVK	2	2	1	WP_006006853.1		0	1.99042e+07	0	3.218e-11	86.44	8.3985e-09	2	1748.89	2.57697	55.082	0
	High	VLGGWANVAAEYATK	1	2	1	WP_006006853.1		0	1.24996e+07	0	4.334e-09	84.51	1.39829e-08	2	1549.8	2.57319	60.6024	0
	High	DTGIGSTIFALKPGDGSAR	2	2	1	WP_006006853.1		0	4.61521e+07	0	1.174e-11	82.25	1.66785e-08	2	1862.97	3.65309	56.0073	0
	High	LGDLTADER	1	2	1	WP_006006853.1		0	2.18196e+07	0	2.545e-06	76.61	6.54819e-08	2	989.495	5.288	22.6657	0
	High	VmEFAGPGVAGLSVEYR	1	2	1	WP_006006853.1	M2(Oxidation)	0	6.64105e+06	0	1.028e-09	67.38	6.30695e-07	3	1797.89	0.764712	56.5792	0
	High	MILGSDSHTR	2	2	1	WP_006006853.1		0	25448232	0	2.807e-06	64.47	9.46773e-07	2	1116.55	0.990366	14.4333	0
	High	HADELFAAVEEEAR	1	2	1	WP_006006853.1		0	1.27031e+07	0	2.57e-07	62.57	9.13028e-07	3	1586.75	5.95629	52.4884	0
	High	LEGmLAPLK	1	1	1	WP_006006853.1	M4(Oxidation)	0	3.06531e+07	0	7.901e-06	61.06	2.70283e-06	2	987.555	0.281264	32.5398	0
	High	AAQPEVYAAVLGAGLK	2	1	1	WP_006006853.1		0	1.99074e+07	0	5.467e-09	59.4	2.75557e-06	2	1557.86	0.295257	61.1694	0
	High	LADPADAALLAK	1	2	1	WP_006006853.1		0	6.99569e+07	0	7.347e-07	53.46	1.08196e-05	2	1168.66	4.47681	45.0367	0
	High	mILGSDSHTR	2	2	1	WP_006006853.1	M1(Oxidation)	0	8.46973e+06	0	8.498e-07	49.02	2.44363e-05	3	1132.54	2.78674	9.79185	0
	High	DYLAMHGR	2	1	1	WP_006006853.1		0	2.12388e+07	0	0.0003716	48.59	3.04385e-05	3	962.455	3.8011	20.845	0
	High	LTPATELDWDK	1	1	1	WP_006006853.1		0	1.13979e+07	0	3.425e-06	48.33	3.74576e-05	2	1288.65	3.87923	47.9978	0
	High	ADAAAELKR	1	2	1	WP_006006853.1		0	4.7866e+06	0	0.0009897	47.56	7.62938e-05	3	944.519	3.58014	9.86461	1
	High	LEGMLAPLK	1	1	1	WP_006006853.1		0	3.77555e+07	0	7.599e-05	47.28	5.70558e-05	2	971.564	4.16119	46.7934	0
	High	YGGIFVPPHLAVIHQYAR	1	2	1	WP_006006853.1		0	7.75311e+06	0	8.146e-09	46.73	4.56498e-05	4	2038.11	4.43325	55.7186	0
	High	LSEFTLSR	1	2	1	WP_006006853.1		0	7.47605e+07	0	0.0001896	40.97	0.000151969	2	952.515	5.07576	39.229	0
	High	LmAAGAVIK	1	2	1	WP_006006853.1	M2(Oxidation)	0	1.8163e+07	0	0.001582	35.49	0.000790966	2	889.521	3.51	23.2172	0
	High	DYLAmHGR	1	1	1	WP_006006853.1	M5(Oxidation)	0	5861687	0	0.009066	26.46	0.0036151	2	978.449	3.05485	11.62	0
	High	KDPAYVGR	1	2	1	WP_006006853.1		0	4.87833e+06	0.001	0.03182	36.6	0.001072	3	905.481	-3.53816	8.22414	1
	High	VYNGFGK	1	2	1	WP_006006853.1		0	6.62763e+06	0.001	0.02096	22.99	0.00728397	2	784.401	3.12521	17.5734	0
	High	LMAAGAVIK	1	2	1	WP_006006853.1		0	3.18392e+07	0.002	0.04277	28.32	0.00581563	2	873.523	0.338305	31.6154	0
WP_040369763.1	elongation factor G, partial [Desulfovibrio piger]	1081.53	40.81	1	4	19	36	8.07084e+08	468	51.9094	5.21143
	A4	Sequence	# PSMs	# Proteins	# Protein Groups	Protein Group Accessions	Modifications	ΔCn	Area	q-Value	PEP	IonScore	Exp Value	Charge	MH+ [Da]	ΔM [ppm]	RT [min]	# Missed Cleavages
	High	HELIEAVAEEDEALLEK	1	2	2	WP_072336381.1;WP_040369763.1		0	5.0483e+07	0	5.338e-12	88.25	4.71314e-09	3	1937.98	3.29592	61.9451	0
	High	WAGAGDIVALVGLK	2	2	2	WP_072336381.1;WP_040369763.1		0	2.94375e+07	0	4.278e-08	77.51	4.52418e-08	2	1369.79	3.71351	67.7621	0
	High	ILFYTGVSHK	5	2	2	WP_072336381.1;WP_040369763.1		0	8.92474e+08	0	7.395e-06	69.56	2.10259e-07	2	1164.64	2.376	38.1725	0
	High	RHELIEAVAEEDEALLEK	2	2	2	WP_072336381.1;WP_040369763.1		0	188825082	0	2.425e-13	68.59	5.25755e-07	3	2094.08	1.9791	58.6498	1
	High	IGETHDGESTmDWMEQEQER	3	2	2	WP_072336381.1;WP_040369763.1	M11(Oxidation)	0	3.73867e+07	0	1.889e-09	66.2	2.39315e-07	3	2423.97	1.1436	36.3008	0
	High	LFSDPFIGHLSFFR	2	2	2	WP_072336381.1;WP_040369763.1		0	3.58344e+08	0	1.51e-08	64.5	1.11766e-06	2	1682.87	2.86153	67.8022	0
	High	AVPLQLPIGAEDK	1	1	1	WP_040369763.1		0	4.31877e+07	0	2.899e-08	62.41	9.47292e-07	2	1350.77	4.822	54.2128	0
	High	GAQFTEEDVPAELK	1	1	1	WP_040369763.1		0	3.26166e+07	0	9.716e-08	61.84	1.80025e-06	2	1533.75	3.42259	46.4252	0
	High	GAQFTEEDVPAELKDLYEEK	1	1	1	WP_040369763.1		0	1.65516e+08	0	1.329e-09	58.83	2.81474e-06	3	2311.1	2.1258	61.709	1
	High	YLGGEDLTR	1	2	2	WP_072336381.1;WP_040369763.1		0	562766422	0	6.619e-05	57.41	4.08491e-06	2	1023.51	2.81778	29.4305	0
	High	RPVILESLNIPEPVIEVAIEPK	1	2	2	WP_072336381.1;WP_040369763.1		0	4.30079e+06	0	1.273e-08	56	2.50594e-06	3	2455.43	3.29669	67.455	0
	High	EPLAGLVFK	1	2	2	WP_072336381.1;WP_040369763.1		0	5.64864e+06	0	0.002193	52.36	1.19057e-05	2	973.579	7.72401	56.616	0
	High	DALSAALNK	2	2	2	WP_072336381.1;WP_040369763.1		0	733825783	0	0.0006338	48.45	6.57291e-05	2	902.497	3.07429	34.6799	0
	High	IGETHDGESTMDWMEQEQER	3	2	2	WP_072336381.1;WP_040369763.1		0	1.01495e+08	0	7.442e-08	48.29	1.47901e-05	3	2407.98	2.25854	45.0763	0
	High	IGANFFR	2	2	2	WP_072336381.1;WP_040369763.1		0	7.94953e+08	0	0.00289	41.68	0.000142633	2	824.443	2.44489	43.4208	0
	High	ADRDALSAALNK	2	2	2	WP_072336381.1;WP_040369763.1		0	6.09429e+07	0	1.996e-05	41.65	0.000318019	3	1244.66	1.90093	27.3667	1
	High	NIGIMAHIDAGK	1	2	2	WP_072336381.1;WP_040369763.1		0	6.78549e+07	0	4.083e-06	39.14	0.000347412	2	1239.65	1.80923	38.6872	0
	High	IGETHDGESTmDWmEQEQER	1	2	2	WP_072336381.1;WP_040369763.1	M11(Oxidation); M14(Oxidation)	0	9.56296e+06	0	6.633e-08	35.7	0.000268516	3	2439.97	2.21955	26.7249	0
	High	NIGImAHIDAGK	1	2	2	WP_072336381.1;WP_040369763.1	M5(Oxidation)	0	6.12284e+07	0	0.0002665	24.37	0.00913987	3	1255.65	3.54057	27.5209	0
	High	ICFVNK	1	2	2	WP_072336381.1;WP_040369763.1		0	4.67342e+06	0.001	0.0186	21.79	0.0079466	2	723.389	3.80999	36.7692	0
	High	DLYEEK	1	1	1	WP_040369763.1		0	1.95447e+07	0.003	0.05623	25.38	0.00376655	2	796.377	5.53166	14.6964	0
	High	YHVPR	1	2	2	WP_072336381.1;WP_040369763.1		0	1.1822e+08	0.008	0.1502	29.81	0.00104225	2	671.363	0.59317	8.90054	0
WP_006007964.1	(Fe-S)-binding protein [Desulfovibrio piger]	1035.62	34.12	2	23	23	48	2.43408e+08	718	79.1721	8.01611
	A4	Sequence	# PSMs	# Proteins	# Protein Groups	Protein Group Accessions	Modifications	ΔCn	Area	q-Value	PEP	IonScore	Exp Value	Charge	MH+ [Da]	ΔM [ppm]	RT [min]	# Missed Cleavages
	High	VTDYSSFVHDVLGLTEK	2	2	1	WP_006007964.1		0	4.27964e+07	0	2.175e-11	104.01	1.31073e-10	2	1909.96	5.18734	67.6466	0
	High	SmTAEEIQLNPYLEK	1	2	1	WP_006007964.1	M2(Oxidation)	0	1.25637e+07	0	1.071e-09	93.15	1.45252e-09	2	1781.86	0.0292936	50.6264	0
	High	VSHIAELVAENLKN	2	2	1	WP_006007964.1		0	1.49678e+08	0	6.53e-09	82.84	9.09993e-09	2	1536.84	4.18307	49.8541	1
	High	QDAEDIQR	1	2	1	WP_006007964.1		0	1.50221e+07	0	9.491e-05	73.59	6.34407e-08	2	974.457	3.41583	9.31276	0
	High	SMTAEEIQLNPYLEK	2	2	1	WP_006007964.1		0	3.91797e+07	0	3.227e-09	66.6	6.23512e-07	2	1765.87	3.09492	55.9049	0
	High	HMEELYEQFR	2	2	1	WP_006007964.1		0	30953452	0	2.688e-07	57.38	2.10232e-06	2	1381.62	2.98206	41.6095	0
	High	HVYPHILEGK	3	1	1	WP_006007964.1		0	1.74642e+08	0	2.372e-05	53.36	1.68381e-05	2	1192.65	4.84002	22.5527	0
	High	HEGPSHmVMPAIHLSR	1	2	1	WP_006007964.1	M7(Oxidation)	0	2.41433e+07	0	5.803e-07	50.21	2.57255e-05	4	1814.88	2.00165	28.3182	0
	High	YQVADDFTK	2	2	1	WP_006007964.1		0	132660777	0	8.011e-05	48.51	2.04347e-05	2	1086.51	3.75377	32.3718	0
	High	MVTTLPR	1	2	1	WP_006007964.1		0	1.40278e+08	0	0.007164	48.25	5.76051e-05	2	817.462	2.15092	25.7767	0
	High	LKHIEETGASR	3	1	1	WP_006007964.1		0	1.76192e+06	0	0.0002305	46.52	5.45967e-05	3	1240.67	2.96146	7.01585	1
	High	FASYAQKPFTGGTQFQR	1	1	1	WP_006007964.1		0	4.70872e+07	0	1.644e-09	41.97	0.000222366	3	1933.96	3.19231	38.7997	0
	High	ImHVVFLDNGR	2	2	1	WP_006007964.1	M2(Oxidation)	0	1.14513e+07	0	0.0002712	38.67	0.000461827	3	1316.69	5.73009	37.1864	0
	High	VHVAIAGLDK	2	2	1	WP_006007964.1		0	9.93167e+07	0	0.0006005	37.32	0.000203888	2	1022.61	6.31741	31.5744	0
	High	TLDTFAVAYR	2	2	1	WP_006007964.1		0	1.87261e+08	0	0.0002821	37.23	0.000567703	2	1156.6	4.25431	47.9413	0
	High	RTLDTFAVAYR	2	2	1	WP_006007964.1		0	2.26761e+07	0	3.212e-05	35.94	0.000865922	2	1312.71	3.15559	39.6988	1
	High	HLPAmFLGK	4	2	1	WP_006007964.1	M5(Oxidation)	0	53633522	0	0.0005145	31.73	0.002585	2	1029.56	3.00786	32.3565	0
	High	TEIARDPLFSQIFR	1	2	1	WP_006007964.1		0	1.76133e+07	0	8.323e-07	29.46	0.00300086	3	1692.91	3.91337	62.7011	1
	High	DIDSALEDSFLR	1	2	1	WP_006007964.1		0	7.81422e+06	0	0.001001	28.51	0.00373462	3	1380.67	3.02631	65.2394	0
	High	HEGPSHMVMPAIHLSR	2	2	1	WP_006007964.1		0	1.58779e+07	0	2.294e-06	27.68	0.00656842	3	1798.89	3.61099	36.5541	0
	High	ALPAIANEAFR	1	2	1	WP_006007964.1		0	0	0	0.001167	25.63	0.0097102	2	1172.65	2.67092	51.2342	0
	High	HLPAMFLGK	2	2	1	WP_006007964.1		0	101211825	0	0.001264	25.41	0.00791285	2	1013.57	5.20435	43.436	0
	High	LTDEQGGGVEGTLmAAVMK	1	1	1	WP_006007964.1	M14(Oxidation)	0	2.84917e+06	0	0.006516	19.94	0.0223061	3	1922.92	-2.07424	54.7093	0
	High	LTDEQGGGVEGTLmAAVmK	1	1	1	WP_006007964.1	M14(Oxidation); M18(Oxidation)	0	5.48907e+06	0	0.003122	17.76	0.0410361	3	1938.92	2.42273	47.896	0
	High	DPLFSQIFR	1	2	1	WP_006007964.1		0	153706653	0	0.002697	5.73	0.775172	2	1122.6	0.774164	65.8233	0
	High	VQLFSDK	1	1	1	WP_006007964.1		0	200155443	0.001	0.01023	46.6	7.329e-05	2	836.456	5.90952	31.004	0
	High	mVTTLPR	2	2	1	WP_006007964.1	M1(Oxidation)	0	6.47219e+07	0.001	0.02127	29.14	0.00323032	2	833.46	5.42792	17.2229	0
	High	IIASIAR	2	2	1	WP_006007964.1		0	3.42808e+08	0.002	0.0487	29.81	0.00193273	2	743.48	3.56136	23.5548	0
WP_072335369.1	ATP-dependent helicase [Desulfovibrio piger]	1019.96	31.77	1	1	25	47	1.50371e+08	787	86.7717	7.09326
	A4	Sequence	# PSMs	# Proteins	# Protein Groups	Protein Group Accessions	Modifications	ΔCn	Area	q-Value	PEP	IonScore	Exp Value	Charge	MH+ [Da]	ΔM [ppm]	RT [min]	# Missed Cleavages
	High	AEQGTQHVAQSPFVR	3	2	2	WP_006008632.1;WP_072335369.1		0	1.09705e+08	0	7.382e-09	90.08	2.89616e-09	2	1654.84	3.37881	24.046	0
	High	LYNVAQSADGPALDK	2	2	2	WP_006008632.1;WP_072335369.1		0	4.41327e+07	0	1.206e-09	79.53	3.90003e-08	2	1561.79	3.25766	38.3999	0
	High	YTHILVDEYQDTNLVQAR	1	2	2	WP_006008632.1;WP_072335369.1		0	7.57385e+07	0	5.75e-09	71.05	1.96309e-07	3	2178.09	2.31824	49.1062	0
	High	VAELHEGIGPK	2	2	2	WP_006008632.1;WP_072335369.1		0	1.42095e+08	0	3.663e-09	67.64	4.39076e-07	2	1149.63	5.90879	19.4547	0
	High	AGFHSYHLEmALNQAGIAFR	1	2	2	WP_006008632.1;WP_072335369.1	M10(Oxidation)	0	1.05646e+07	0	6.025e-10	61.32	1.88166e-06	3	2249.1	5.1334	57.3269	0
	High	LLLNPLDMPAFSR	2	2	2	WP_006008632.1;WP_072335369.1		0	6.14307e+07	0	2.182e-05	61.17	2.36789e-06	2	1486.81	2.40256	67.8681	0
	High	QELDLYSPATIYSK	1	2	2	WP_006008632.1;WP_072335369.1		0	0	0	3.039e-06	61.09	2.64532e-06	2	1627.82	0.622914	55.8365	0
	High	HLPHEIAVLFR	4	2	2	WP_006008632.1;WP_072335369.1		0	5.8266e+07	0	5.997e-07	58.14	3.29943e-06	2	1331.76	3.1368	50.8975	0
	High	LLLNPLDmPAFSR	2	2	2	WP_006008632.1;WP_072335369.1	M8(Oxidation)	0	4.8178e+07	0	1.51e-06	56.18	6.50674e-06	2	1502.81	2.91767	62.3657	0
	High	ITLSTVHSAK	2	2	2	WP_006008632.1;WP_072335369.1		0	77140054	0	8.129e-05	52.5	1.77138e-05	2	1056.61	3.08395	16.3988	0
	High	AAQEmLQR	1	2	2	WP_006008632.1;WP_072335369.1	M5(Oxidation)	0	1.66957e+06	0	0.0006899	48.88	3.36491e-05	2	962.472	-0.810464	8.39121	0
	High	LDEVLQR	1	2	2	WP_006008632.1;WP_072335369.1		0	1.02755e+08	0	0.001087	46.26	8.8722e-05	2	872.486	3.26251	23.4951	0
	High	TQAIVGFLSK	1	2	2	WP_006008632.1;WP_072335369.1		0	178451201	0	0.0002559	45.67	5.01385e-05	2	1063.62	4.47629	51.1218	0
	High	ARPLHPVTALELIVDHYRPVLESR	2	2	2	WP_006008632.1;WP_072335369.1		0	8.96959e+07	0	5.743e-08	39.68	0.000107392	4	2781.56	4.22292	63.7156	0
	High	ARQELDLYSPATIYSK	1	2	2	WP_006008632.1;WP_072335369.1		0	0	0	5.538e-06	37.72	0.000583202	3	1854.97	3.83225	48.5697	1
	High	HALARPEDFEEER	2	2	2	WP_006008632.1;WP_072335369.1		0	1.62993e+07	0	2.21e-05	36.96	0.000372539	3	1598.76	4.49932	23.6919	0
	High	KAAQEMLQR	2	2	2	WP_006008632.1;WP_072335369.1		0	8.40006e+06	0	0.000861	36.71	0.000885214	2	1074.58	3.34653	11.2194	1
	High	RIEDLLTR	1	2	2	WP_006008632.1;WP_072335369.1		0	2.9247e+07	0	0.002618	34.47	0.00107182	3	1015.6	5.85008	35.6997	1
	High	ILGLMPPNK	1	1	1	WP_072335369.1		0	3.83762e+06	0	0.003662	29.82	0.00182406	2	982.579	3.13208	45.4911	0
	High	YTEAAHVK	2	2	2	WP_006008632.1;WP_072335369.1		0	1.42093e+06	0	0.0005159	28.71	0.00605637	3	918.47	2.6019	6.8851	0
	High	HALARPEDFEEERR	2	2	2	WP_006008632.1;WP_072335369.1		0	3.02124e+07	0	0.001549	11.96	0.181487	4	1754.86	3.75231	19.3598	1
	High	NILDFPK	3	2	2	WP_006008632.1;WP_072335369.1		0	4.66287e+07	0.001	0.02255	32.64	0.00174241	2	846.475	3.33002	50.7391	0
	High	YPEDWPR	1	2	2	WP_006008632.1;WP_072335369.1		0	0	0.001	0.01197	29.33	0.00116405	2	962.44	2.98248	34.6557	0
	High	FIAEmR	1	2	2	WP_006008632.1;WP_072335369.1	M5(Oxidation)	0	2.94748e+07	0.002	0.04201	26.71	0.00373283	2	782.388	1.94638	13.2662	0
	High	DVmAYAR	1	2	2	WP_006008632.1;WP_072335369.1	M3(Oxidation)	0	1.16124e+07	0.002	0.04839	24.55	0.00349921	2	841.39	3.13039	13.2494	0
	High	ILGLmPPNK	1	1	1	WP_072335369.1	M5(Oxidation)	0	0	0.003	0.07205	21.29	0.0156034	2	998.573	2.85653	39.9609	0
	High	AAQEMLQR	1	2	2	WP_006008632.1;WP_072335369.1		0	1.0495e+07	0.003	0.06935	7.43	0.659619	2	946.493	16.5023	15.5565	0
	High	FIAEMR	1	2	2	WP_006008632.1;WP_072335369.1		0	63552632	0.005	0.1035	31.02	0.000830213	2	766.393	2.3603	26.9253	0
	High	FPSFR	1	2	2	WP_006008632.1;WP_072335369.1		0	1.30567e+08	0.006	0.1281	24.45	0.00358072	2	653.342	1.80937	35.6403	0
	High	DVMAYAR	1	2	2	WP_006008632.1;WP_072335369.1		0	3.97698e+07	0.006	0.1305	17.66	0.0197105	2	825.394	1.54111	27.5432	0
WP_006004430.1	protein translocase subunit SecD [Desulfovibrio piger]	955.633	45.82	2	24	24	32	8.26784e+07	526	56.4872	6.3667
	A4	Sequence	# PSMs	# Proteins	# Protein Groups	Protein Group Accessions	Modifications	ΔCn	Area	q-Value	PEP	IonScore	Exp Value	Charge	MH+ [Da]	ΔM [ppm]	RT [min]	# Missed Cleavages
	High	AVSNSLALAGQDIR	1	2	1	WP_006004430.1		0	4.44986e+07	0	2.742e-06	86.25	9.24836e-09	2	1414.76	-1.64018	42.6193	0
	High	GATLFENVTGENVGR	1	1	1	WP_006004430.1		0	4.43793e+07	0	1.589e-10	81.14	2.34585e-08	2	1563.78	3.54562	50.7511	0
	High	IEDMALDQALR	1	1	1	WP_006004430.1		0	2.24204e+07	0	5.166e-07	75.24	9.27602e-08	2	1274.65	4.25106	48.5577	0
	High	IDQFGVAEPDIR	2	2	1	WP_006004430.1		0	3.03719e+07	0	1.656e-05	73.62	1.71632e-07	2	1359.69	2.67415	46.9337	0
	High	ASVSLNFNSR	1	1	1	WP_006004430.1		0	2.10417e+07	0	1.034e-05	66.73	6.36973e-07	2	1094.56	5.07912	37.2507	0
	High	NFPQLNVGEPR	2	1	1	WP_006004430.1		0	6.27985e+07	0	1.937e-05	65.19	8.47536e-07	2	1270.66	3.69543	46.6314	0
	High	NRIDQFGVAEPDIR	1	2	1	WP_006004430.1		0	1.31291e+07	0	1.175e-08	63.2	1.67521e-06	3	1629.84	2.55538	42.9756	1
	High	AGSLPAPVSVLEER	3	2	1	WP_006004430.1		0	5.14096e+07	0	8.405e-07	55.67	6.77548e-06	2	1424.78	4.89083	55.6363	0
	High	AVQILGQTAHLEFHLVR	2	2	1	WP_006004430.1		0	7.31676e+06	0	8.398e-07	53.65	4.30497e-06	3	1932.1	7.57322	57.3713	0
	High	INLGLDLK	1	2	1	WP_006004430.1		0	2.90138e+07	0	0.0001322	48.49	3.96422e-05	2	885.544	3.59711	51.6874	0
	High	IQVQLPGLSDPR	2	2	1	WP_006004430.1		0	6.4093e+07	0	9.812e-05	47.72	3.54993e-05	2	1322.74	1.18617	54.827	0
	High	VYSAPVIQQR	1	2	1	WP_006004430.1		0	61264830	0	6.432e-06	46.04	7.34213e-05	2	1160.65	3.0399	28.3167	0
	High	AVLPSGVmALPLLEK	1	1	1	WP_006004430.1	M8(Oxidation)	0	2.98874e+07	0	3.16e-05	43.83	6.83099e-05	2	1553.9	2.61691	63.1767	0
	High	VVGNDKLEFALPR	1	1	1	WP_006004430.1		0	8.27984e+07	0	1.97e-06	43.21	0.000136096	3	1457.82	4.03305	48.6127	1
	High	AVLPSGVMALPLLEK	1	1	1	WP_006004430.1		0	1.02804e+07	0	1.361e-05	41.08	9.35796e-05	2	1537.91	3.3064	67.5055	0
	High	MAIVLDDK	1	1	1	WP_006004430.1		0	4.54781e+07	0	0.00434	39.39	0.000327978	2	904.486	5.9961	36.7964	0
	High	AIFEYWAR	1	2	1	WP_006004430.1		0	1.70469e+07	0	0.001509	36.63	0.000564902	2	1055.54	4.97293	56.4951	0
	High	IREELHLGLSPLAAVK	1	2	1	WP_006004430.1		0	4.57949e+06	0	0.0002678	36.4	0.000228544	4	1746.03	3.93984	51.1642	1
	High	DDVDPNKAVLPSGVmALPLLEK	1	1	1	WP_006004430.1	M15(Oxidation)	0	6.22651e+06	0	0.001497	31.84	0.0020621	3	2337.25	3.57312	62.5245	1
	High	EELHLGLSPLAAVK	1	2	1	WP_006004430.1		0	12753779	0	0.0005434	22.5	0.00702927	3	1476.85	3.86749	55.8272	0
	High	YVAEFRPEEINR	2	1	1	WP_006004430.1		0	6.78736e+07	0	0.0003409	18.88	0.0323549	3	1522.77	3.96508	36.4761	0
	High	GGIHLTLGVDVAK	1	2	1	WP_006004430.1		0	4581723	0	0.008474	18.47	0.0192014	3	1279.74	4.20546	47.676	0
	High	LQEILQK	1	2	1	WP_006004430.1		0	8.17323e+07	0.001	0.02695	32.92	0.000816808	2	871.528	3.97525	24.4573	0
	High	LEFALPR	1	1	1	WP_006004430.1		0	1.54977e+07	0.001	0.01115	32.81	0.00141372	2	845.49	2.46906	51.5069	0
	High	LIAVEK	1	2	1	WP_006004430.1		0	8.35044e+07	0.007	0.1437	31.17	0.00145129	2	672.431	2.59124	16.5932	0
WP_050760308.1	penicillin-binding protein [Desulfovibrio piger]	953.427	28.76	2	23	23	31	7.20067e+07	824	90.3482	8.66064
	A4	Sequence	# PSMs	# Proteins	# Protein Groups	Protein Group Accessions	Modifications	ΔCn	Area	q-Value	PEP	IonScore	Exp Value	Charge	MH+ [Da]	ΔM [ppm]	RT [min]	# Missed Cleavages
	High	GIMPLYEALTLSR	1	2	1	WP_050760308.1		0	4.15689e+06	0	7.056e-07	85.63	8.47933e-09	2	1463.8	3.94741	67.6972	0
	High	ASGGGQQGGSTITQQIIK	1	1	1	WP_050760308.1		0	8.43331e+06	0	9.589e-09	82.93	1.60439e-08	2	1730.91	2.54726	35.271	0
	High	TAmDPVQQDAAGAALR	2	2	1	WP_050760308.1	M3(Oxidation)	0	5.91642e+06	0	3.337e-06	76.83	5.29103e-08	2	1630.79	5.31562	31.4648	0
	High	SGEEYVYTAGLTVR	2	2	1	WP_050760308.1		0	2.1115e+07	0	9.576e-10	72.48	1.72306e-07	2	1544.76	3.10877	48.9132	0
	High	LSPAEVTEFGEK	1	1	1	WP_050760308.1		0	2.39646e+07	0	2.21e-07	72.14	1.64954e-07	2	1306.66	2.64963	44.8277	0
	High	TAMDPVQQDAAGAALR	1	2	1	WP_050760308.1		0	1.16215e+07	0	1.118e-06	70.75	2.31384e-07	2	1614.79	2.67285	39.022	0
	High	GImPLYEALTLSR	2	2	1	WP_050760308.1	M3(Oxidation)	0	1.04767e+07	0	9.882e-07	65.61	7.55671e-07	2	1479.79	2.30906	64.0225	0
	High	IITSITDNNGR	1	2	1	WP_050760308.1		0	2.16351e+07	0	4.75e-05	57.84	4.68646e-06	2	1203.64	4.07233	25.8333	0
	High	VEGHVIAGK	2	2	1	WP_050760308.1		0	2.04691e+07	0	5.515e-05	55.99	3.1471e-06	2	909.516	0.620555	7.67006	0
	High	QLLLSSER	1	2	1	WP_050760308.1		0	50152818	0	0.001646	54.85	1.12933e-05	2	945.54	3.3061	29.5376	0
	High	AWVQAVVTAVDAK	1	2	1	WP_050760308.1		0	9.00165e+06	0	3.875e-07	52.06	2.36474e-05	2	1357.75	2.41482	60.5082	0
	High	VGISNVIQR	1	2	1	WP_050760308.1		0	63276503	0	0.0006004	48.75	4.33394e-05	2	985.578	-0.852024	35.1004	0
	High	DGSTIGTLATEK	1	1	1	WP_050760308.1		0	2.18588e+07	0	2.276e-05	46.95	6.96336e-05	2	1192.61	1.02953	30.7358	0
	High	TLGIDTLK	2	2	1	WP_050760308.1		0	8.33564e+07	0	0.002337	43.77	9.86434e-05	2	860.513	4.43868	38.6231	0
	High	STFAPADLmGK	1	2	1	WP_050760308.1	M9(Oxidation)	0	2.73166e+07	0	4.865e-05	43.31	0.000114332	2	1153.56	1.46193	34.5281	0
	High	DGSTIGTLATEKR	1	1	1	WP_050760308.1		0	4.7854e+06	0	0.0001017	43	0.000190451	3	1348.71	3.01604	24.8223	1
	High	GYTGYIPVANMSWAR	1	2	1	WP_050760308.1		0	3.51561e+06	0	1.735e-06	40.54	0.000238432	2	1685.82	3.02409	62.1906	0
	High	LTGYEAPQATVILAR	1	2	1	WP_050760308.1		0	1.6267e+07	0	4.118e-06	32.23	0.00164563	3	1602.89	3.11781	51.6024	0
	High	WYFEEAR	1	2	1	WP_050760308.1		0	4.41683e+07	0	0.006829	26.48	0.00224373	2	1000.46	3.94229	45.6166	0
	High	ISGWGAPAVR	1	2	1	WP_050760308.1		0	3.61496e+07	0	0.003915	23.07	0.0123293	2	1013.56	4.66711	37.2338	0
	High	EAILAYR	1	2	1	WP_050760308.1		0	5.0308e+07	0.001	0.01992	42.26	0.000109944	2	835.47	3.29994	32.1155	0
	High	GLEELDKR	1	2	1	WP_050760308.1		0	7.48382e+06	0.001	0.013	39.48	0.000445243	2	959.513	-2.30947	18.7615	1
	High	YSITLK	1	2	1	WP_050760308.1		0	6.44904e+07	0.001	0.0226	37.72	0.000168644	2	724.426	3.39289	31.896	0
	High	TAAPIFR	2	2	1	WP_050760308.1		0	68173129	0.001	0.01213	26.35	0.00776327	2	775.449	3.40031	27.1535	0
	High	QmYVLGR	1	2	1	WP_050760308.1	M2(Oxidation)	0	1.23327e+07	0.003	0.0675	30.63	0.00220567	2	882.454	4.15741	23.1563	0
WP_006005764.1	hypothetical protein [Desulfovibrio piger]	948.421	23.63	2	16	16	26	6.8297e+07	800	84.4165	5.16064
	A4	Sequence	# PSMs	# Proteins	# Protein Groups	Protein Group Accessions	Modifications	ΔCn	Area	q-Value	PEP	IonScore	Exp Value	Charge	MH+ [Da]	ΔM [ppm]	RT [min]	# Missed Cleavages
	High	SQGLATTLGLSNVSFGLPAR	2	2	1	WP_006005764.1		0	9.54615e+06	0	3.325e-11	105.89	6.95607e-11	2	1989.09	5.52446	65.4123	0
	High	LPASLDVFTFNK	1	1	1	WP_006005764.1		0	2.0048e+07	0	1.014e-11	105.71	7.25043e-11	2	1351.73	3.47923	63.8548	0
	High	LLEQADALGIPR	3	2	1	WP_006005764.1		0	6.83711e+07	0	7.355e-08	102.75	6.63606e-11	2	1295.74	3.49178	51.28	0
	High	VDVPLSLDSSNAQAIAR	2	1	1	WP_006005764.1		0	2.98395e+07	0	2.697e-11	96.48	6.63471e-10	3	1755.93	5.06168	52.8617	0
	High	LADEQLQAGAR	1	2	1	WP_006005764.1		0	4.01353e+07	0	2.844e-07	82.05	1.96476e-08	2	1171.61	4.45771	19.8656	0
	High	LGEGQPFSVIGER	2	2	1	WP_006005764.1		0	6.61956e+07	0	2.315e-08	73.75	1.1175e-07	2	1388.72	2.39871	50.2654	0
	High	IIGLSALMTTTmVR	2	2	1	WP_006005764.1	M12(Oxidation)	0	2.94275e+06	0	1.177e-06	61.36	1.49884e-06	2	1522.83	0.762975	64.4005	0
	High	QLQAGQFDEAFR	1	1	1	WP_006005764.1		0	4.42663e+07	0	3.797e-06	48.47	4.19587e-05	2	1409.68	2.74436	48.1501	0
	High	TAAFAAR	1	2	1	WP_006005764.1		0	4.52996e+07	0	0.005944	42.84	0.000109199	2	707.385	2.74717	11.5493	0
	High	AFSEQIR	2	1	1	WP_006005764.1		0	6.47556e+07	0	0.001676	42.11	0.000203008	2	850.445	4.13638	21.5603	0
	High	GSETVFPLGPEAFAQK	2	2	1	WP_006005764.1		0	4.1551e+07	0	0.0001955	39.25	0.000457573	2	1677.85	0.196151	61.7686	0
	High	DFGAPFILLPLQGTK	1	2	1	WP_006005764.1		0	1.61133e+07	0	0.000525	37.94	0.000377631	2	1616.91	2.32145	71.4925	0
	High	AFAHLKPLLEK	3	1	1	WP_006005764.1		0	4.93304e+07	0	0.0006956	29.06	0.00123871	2	1266.76	4.10595	34.2454	0
	High	REYFLPQLIR	1	2	1	WP_006005764.1		0	3.05392e+07	0	0.000842	26.16	0.00326839	3	1334.77	5.98084	56.1456	1
	High	MEDTIR	1	2	1	WP_006005764.1		0	1.57226e+07	0.002	0.04067	33.8	0.000687834	2	764.363	3.19937	11.9556	0
	High	IAIVEK	1	2	1	WP_006005764.1		0	7.03243e+07	0.006	0.1322	28.88	0.00245897	2	672.432	4.13429	17.43	0
WP_006008670.1	hydrogenase iron-sulfur subunit [Desulfovibrio piger]	941.153	31.34	2	20	20	33	9.18036e+07	753	81.8969	5.04639
	A4	Sequence	# PSMs	# Proteins	# Protein Groups	Protein Group Accessions	Modifications	ΔCn	Area	q-Value	PEP	IonScore	Exp Value	Charge	MH+ [Da]	ΔM [ppm]	RT [min]	# Missed Cleavages
	High	ILVIGGGWTGLTAAQEAAK	1	1	1	WP_006008670.1		0	1.37466e+07	0	1.671e-10	98.66	3.6759e-10	2	1856.03	3.23685	63.2653	0
	High	YSNAVNSVGMLR	1	2	1	WP_006008670.1		0	2.17804e+07	0	3.372e-09	91.41	2.05989e-09	2	1310.66	2.56656	39.518	0
	High	AADEAAAAEAEAPAAEAPAEEEEK	1	2	1	WP_006008670.1		0	1.65893e+07	0	1.142e-08	69.27	1.18024e-07	3	2341.04	2.83627	33.5267	0
	High	SNmPESAAIEGIK	2	1	1	WP_006008670.1	M3(Oxidation)	0	6.04867e+06	0	1.738e-05	65.91	7.18056e-07	2	1362.66	2.5037	31.8257	0
	High	VLPMLSVAEDEVR	2	1	1	WP_006008670.1		0	2.32049e+07	0	3.906e-07	65.1	9.73443e-07	2	1457.77	3.65839	62.4451	0
	High	TNDAVQAFVLYK	2	2	1	WP_006008670.1		0	3.11533e+07	0	2.017e-06	63.25	1.46677e-06	2	1368.72	4.30035	55.4097	0
	High	VISFANYNIDQIGSmIR	2	2	1	WP_006008670.1	M15(Oxidation)	0	2.90781e+07	0	1.209e-07	62.19	1.69106e-06	2	1956.99	3.7081	63.6741	0
	High	IVELGPNPFK	1	2	1	WP_006008670.1		0	1.33338e+08	0	1.148e-05	61.76	1.40029e-06	2	1113.63	3.69575	51.2723	0
	High	SNMPESAAIEGIK	1	1	1	WP_006008670.1		0	1.26165e+07	0	1.227e-06	60.61	2.91102e-06	2	1346.67	3.83363	39.503	0
	High	YLESmGLGVNPK	1	2	1	WP_006008670.1	M5(Oxidation)	0	3.6319e+07	0	1.566e-05	56.95	6.86245e-06	2	1323.66	0.40534	33.3413	0
	High	WSDLTPVVK	1	1	1	WP_006008670.1		0	8.37605e+07	0	0.000137	56.81	6.87882e-06	2	1044.58	5.45799	42.4426	0
	High	VLPmLSVAEDEVR	1	1	1	WP_006008670.1	M4(Oxidation)	0	1.27491e+07	0	3.879e-06	54.96	1.06917e-05	2	1473.76	1.02253	51.7877	0
	High	YLESMGLGVNPK	1	2	1	WP_006008670.1		0	2.23052e+07	0	0.000138	51.73	2.45072e-05	2	1307.67	1.93597	45.5389	0
	High	YSNAVNSVGmLR	1	2	1	WP_006008670.1	M10(Oxidation)	0	1.87421e+07	0	1.866e-05	51.37	2.18837e-05	2	1326.65	3.8842	31.9337	0
	High	SGDNSYPVFNFVR	1	2	1	WP_006008670.1		0	29542796	0	3.37e-06	51.11	1.54892e-05	2	1501.71	2.19979	61.7243	0
	High	TGYEVILVEK	1	2	1	WP_006008670.1		0	58311883	0	2.068e-06	38.41	0.000454266	2	1150.64	4.31686	46.7856	0
	High	DMTIPGILER	1	2	1	WP_006008670.1		0	29236080	0	0.0003884	37.37	0.000705441	2	1144.61	3.99466	60.7055	0
	High	LGLMMTK	1	2	1	WP_006008670.1		0	1.88374e+07	0	0.005001	35.79	0.0010809	2	793.434	3.97059	37.0824	0
	High	VVHAAQFAK	1	2	1	WP_006008670.1		0	3.11537e+07	0	4.105e-05	34.92	0.000885794	2	970.549	1.76218	11.5449	0
	High	LGGAVNNmPmGSPLQAPWEDR	1	1	1	WP_006008670.1	M8(Oxidation); M10(Oxidation)	0	1.16614e+07	0	0.0008622	10.33	0.171464	3	2272.06	5.06258	52.4132	0
	High	LGLmmTK	2	2	1	WP_006008670.1	M4(Oxidation); M5(Oxidation)	0	5.76282e+06	0.001	0.02043	30.64	0.00163966	2	825.423	2.38406	15.4194	0
	High	LGVQPER	1	2	1	WP_006008670.1		0	0	0.001	0.03229	30.27	0.00150356	2	798.45	4.14625	12.7313	0
	High	DmTIPGILER	1	2	1	WP_006008670.1	M2(Oxidation)	0	2.25886e+07	0.001	0.01353	20.76	0.0289614	2	1160.6	3.06203	49.9121	0
	High	SKWSDLTPVVK	1	1	1	WP_006008670.1		0	1.0161e+07	0.001	0.02472	9.48	0.405791	3	1259.7	3.79969	40.0892	1
	High	LEGQPGEFK	2	2	1	WP_006008670.1		0	4.98236e+07	0.002	0.0431	29.08	0.00339886	2	1004.51	5.36394	20.8558	0
	High	ADVTDIR	1	2	1	WP_006008670.1		0	4.85105e+07	0.005	0.1119	28.22	0.00489647	2	789.412	2.38608	16.9007	0
	High	LGLMmTK	1	2	1	WP_006008670.1	M5(Oxidation)	0	0	0.007	0.1421	13.95	0.0724891	2	809.431	5.72541	27.0879	0
WP_006006484.1	elongation factor G [Desulfovibrio piger]	913.809	35.95	2	23	23	31	1.03305e+08	687	74.1759	5.16064
	A4	Sequence	# PSMs	# Proteins	# Protein Groups	Protein Group Accessions	Modifications	ΔCn	Area	q-Value	PEP	IonScore	Exp Value	Charge	MH+ [Da]	ΔM [ppm]	RT [min]	# Missed Cleavages
	High	VLGSDSAAGVTEIK	1	2	1	WP_006006484.1		0	58174343	0	1.713e-12	127.59	5.48669e-13	2	1346.72	3.3336	34.8964	0
	High	ILSGTINGDATLK	1	1	1	WP_006006484.1		0	1.56564e+07	0	3.724e-09	86.12	9.52938e-09	2	1302.73	2.95603	37.4549	0
	High	GVDSVVFVLDAVDGVRPLTK	2	2	1	WP_006006484.1		0	2.12602e+07	0	3.068e-09	82.94	1.04173e-08	3	2086.16	4.94002	69.0075	0
	High	TLADPFSGQLSLVR	2	2	1	WP_006006484.1		0	7.0199e+07	0	1.115e-07	79.14	5.48545e-08	2	1503.82	2.95994	63.2394	0
	High	KPDPDAPVAGFVFK	3	1	1	WP_006006484.1		0	7.68716e+07	0	4.131e-08	79	5.09865e-08	2	1487.79	2.03301	49.6463	0
	High	EGEAFTGYVDVLTGK	1	2	1	WP_006006484.1		0	1.55818e+07	0	1.345e-10	71.95	1.97862e-07	2	1585.78	4.28577	63.2991	0
	High	LGSLLFLTGK	1	2	1	WP_006006484.1		0	9.24377e+07	0	2.712e-07	64.62	3.44326e-07	2	1048.65	4.79466	62.6097	0
	High	AENLPAIFVINK	1	2	1	WP_006006484.1		0	8.57006e+07	0	5.394e-07	64.21	1.19484e-06	2	1328.76	4.07267	61.8356	0
	High	LPPQLITYALAPK	1	2	1	WP_006006484.1		0	46266241	0	1.298e-07	61.22	7.55092e-07	2	1424.86	3.27139	62.3672	0
	High	TSLAEmLLFNSGALTR	2	2	1	WP_006006484.1	M6(Oxidation)	0	3.59921e+06	0	4.355e-05	57.27	5.34373e-06	2	1739.91	7.20884	67.0897	0
	High	LLDEDVTLR	1	1	1	WP_006006484.1		0	6.97073e+07	0	0.0002204	40.53	0.000398302	2	1073.59	2.97168	42.1436	0
	High	QYIPAIDK	1	2	1	WP_006006484.1		0	55158204	0	0.0002825	39.7	0.000353601	2	947.522	2.13587	32.5549	0
	High	VYDGSYHTVDSSEMAFK	1	2	1	WP_006006484.1		0	3.81616e+07	0	2.632e-05	39.68	0.000107392	3	1935.85	3.12621	39.6446	0
	High	VYDGSYHTVDSSEmAFK	1	2	1	WP_006006484.1	M14(Oxidation)	0	8.358e+06	0	0.0005334	37.9	0.000161797	3	1951.85	5.20548	32.5989	0
	High	AVALQVPIR	2	1	1	WP_006006484.1		0	1.31776e+08	0	0.00169	31.97	0.000633826	2	966.614	5.00215	44.1871	0
	High	VYSAIQR	1	2	1	WP_006006484.1		0	9.17764e+06	0	0.004463	31.95	0.0016914	2	836.468	6.7246	14.3537	0
	High	QPFALPMPK	1	2	1	WP_006006484.1		0	6.5282e+06	0	0.008262	31.68	0.00186781	2	1028.57	5.50863	53.0429	0
	High	FKVDIILK	1	1	1	WP_006006484.1		0	8.12875e+06	0	0.008487	20.58	0.00872911	2	975.627	3.42497	48.6428	1
	High	YAPDLR	2	2	1	WP_006006484.1		0	8.09553e+07	0.001	0.02359	43.85	0.000133932	2	734.384	1.12811	18.1433	0
	High	SNPVDTQR	1	2	1	WP_006006484.1		0	7.04359e+06	0.001	0.01102	25.29	0.00724713	2	916.449	0.56501	7.68982	0
	High	AHVPMSEVLR	1	2	1	WP_006006484.1		0	1.97313e+07	0.002	0.04999	27.54	0.00387635	2	1138.61	4.07931	30.8996	0
	High	FWNLTR	1	1	1	WP_006006484.1		0	2.25735e+07	0.003	0.06053	31.2	0.00261709	2	836.446	4.9757	46.3338	0
	High	KFWNLTR	1	1	1	WP_006006484.1		0	1.43419e+07	0.003	0.06164	27.08	0.00587653	2	964.54	3.61957	36.728	1
	High	VAGSLAFK	1	2	1	WP_006006484.1		0	56227728	0.003	0.06177	23.09	0.00687271	2	792.464	3.019	27.4087	0
WP_006003931.1	DNA mismatch repair protein MutS [Desulfovibrio piger]	904.249	30.01	2	23	23	27	4.7361e+07	793	87.939	7.50342
	A4	Sequence	# PSMs	# Proteins	# Protein Groups	Protein Group Accessions	Modifications	ΔCn	Area	q-Value	PEP	IonScore	Exp Value	Charge	MH+ [Da]	ΔM [ppm]	RT [min]	# Missed Cleavages
	High	LAYDQVGASQALDVAR	1	2	1	WP_006003931.1		0	1.83427e+07	0	1.988e-10	109.88	4.31767e-11	2	1676.86	0.203954	48.1044	0
	High	QSGQSAQAAAPR	1	2	1	WP_006003931.1		0	1.55083e+06	0	2.569e-08	103.7	8.3183e-11	2	1171.58	2.80227	7.01882	0
	High	RAEHYLLQDGQDTSALLGR	1	2	1	WP_006003931.1		0	1.56915e+07	0	1.871e-13	88.89	5.87505e-09	3	2143.1	3.81825	44.8036	1
	High	AEHYLLQDGQDTSALLGR	1	2	1	WP_006003931.1		0	1.15531e+07	0	2.656e-10	84.51	1.07969e-08	3	1986.99	3.40405	50.2595	0
	High	VAEKPGLQPDTDAFWALR	1	2	1	WP_006003931.1		0	23098208	0	3.887e-09	70.47	3.18587e-07	3	2014.04	0.777743	59.2979	0
	High	ADQAQAEVER	1	2	1	WP_006003931.1		0	2.91655e+06	0	6.334e-06	62.34	9.91857e-07	2	1116.53	3.01682	9.178	0
	High	AAIANDDAPALR	1	1	1	WP_006003931.1		0	1.40071e+07	0	5.751e-06	58.76	3.32614e-06	2	1197.63	4.63743	27.2158	0
	High	DESSPELFQVR	1	2	1	WP_006003931.1		0	7092857	0	7.296e-06	55.65	6.53448e-06	2	1306.63	4.80876	48.4798	0
	High	ALLSGFSEVEIVHGR	1	2	1	WP_006003931.1		0	2.19135e+07	0	8.312e-07	51.62	2.23812e-05	3	1613.88	6.91894	57.3622	0
	High	AASVLFDPQSK	2	2	1	WP_006003931.1		0	2.79481e+07	0	5.447e-05	51.04	1.7315e-05	2	1162.61	3.63685	38.9974	0
	High	GVVTDVDER	1	2	1	WP_006003931.1		0	5.23072e+06	0	0.0004164	50.19	2.87158e-05	2	989.493	3.4992	18.2181	0
	High	SLLLAELPGAR	1	1	1	WP_006003931.1		0	2.09789e+07	0	0.0002883	49.69	1.07145e-05	2	1139.68	3.35638	59.1459	0
	High	GGDGMTIVNLR	1	2	1	WP_006003931.1		0	1.39858e+07	0	3.713e-05	47.33	8.04432e-05	2	1132.58	4.25573	44.5192	0
	High	ALIITGGNAGGK	1	2	1	WP_006003931.1		0	2.35668e+07	0	0.000105	46.17	8.69566e-05	2	1071.62	2.86549	26.9401	0
	High	GGDGmTIVNLR	1	2	1	WP_006003931.1	M5(Oxidation)	0	5.23452e+07	0	0.003357	45.22	7.36489e-05	2	1148.57	1.50296	32.5442	0
	High	LNALAAER	1	2	1	WP_006003931.1		0	41637612	0	0.0004145	43.86	0.000102787	2	857.488	4.77372	19.5846	0
	High	HPLLALVSLR	2	1	1	WP_006003931.1		0	3.12593e+07	0	0.002283	35.86	0.000258803	2	1118.71	3.62238	54.543	0
	High	LAAEYDGR	1	2	1	WP_006003931.1		0	1.18878e+07	0	0.00409	27.9	0.00454107	2	894.432	0.97311	14.5463	0
	High	QTFVLAATHFPALK	1	1	1	WP_006003931.1		0	1.86161e+07	0	4.938e-05	27.56	0.00412162	3	1543.87	3.1245	58.5648	0
	High	YVLPLK	2	2	1	WP_006003931.1		0	4.48338e+07	0.001	0.02929	29.82	0.00103985	2	732.469	4.88818	40.3157	0
	High	DTQIMR	1	1	1	WP_006003931.1		0	6.07437e+06	0.002	0.04773	30.74	0.002783	2	763.379	3.37808	12.89	0
	High	TYALSR	1	2	1	WP_006003931.1		0	2.06937e+07	0.003	0.06006	24.93	0.00369571	2	710.386	3.32826	14.7178	0
	High	SFPAVAR	1	2	1	WP_006003931.1		0	3.9581e+07	0.004	0.08255	21.45	0.0225585	2	747.418	3.6764	24.3149	0
	High	VLAYLR	1	2	1	WP_006003931.1		0	44903947	0.005	0.1093	16.8	0.0208435	2	734.456	0.025755	32.6003	0
WP_006003810.1	endopeptidase La [Desulfovibrio piger]	884.523	28.86	2	23	23	29	5.36379e+07	835	91.8376	7.48877
	A4	Sequence	# PSMs	# Proteins	# Protein Groups	Protein Group Accessions	Modifications	ΔCn	Area	q-Value	PEP	IonScore	Exp Value	Charge	MH+ [Da]	ΔM [ppm]	RT [min]	# Missed Cleavages
	High	GVASPDILAVLQGVEEPGR	2	1	1	WP_006003810.1		0	1.28727e+07	0	2.549e-11	130.47	2.73716e-13	2	1907.03	1.14261	68.8118	0
	High	LSGmHADSSEANVVR	1	2	1	WP_006003810.1	M4(Oxidation)	0	6.31079e+06	0	2.556e-08	96.44	3.06432e-10	3	1588.74	3.8557	12.5366	0
	High	NPVIVLDEVDKLGSDFR	1	2	1	WP_006003810.1		0	1.68087e+07	0	1.805e-09	69.22	4.12875e-07	3	1916.02	3.06542	65.2226	1
	High	LSLGGMHDEAEIR	1	2	1	WP_006003810.1		0	1.39927e+07	0	1.654e-08	65.85	7.15044e-07	3	1427.69	-0.444294	37.8997	0
	High	LADLIAANLR	1	2	1	WP_006003810.1		0	5.05086e+07	0	3.374e-07	64.07	8.81419e-07	2	1069.64	3.46193	51.9009	0
	High	AILDEDHYGLDK	1	2	1	WP_006003810.1		0	4.12145e+06	0	0.0001276	58.3	3.25404e-06	2	1388.67	3.82872	37.2398	0
	High	ILEAVNPVER	2	2	1	WP_006003810.1		0	5.47264e+07	0	0.0001435	56.89	2.66038e-06	2	1139.65	3.15371	36.6897	0
	High	LmLVNIQLER	1	2	1	WP_006003810.1	M2(Oxidation)	0	1.26463e+07	0	5.235e-05	56.12	8.06332e-06	2	1244.71	4.69642	56.7577	0
	High	IAMSHIR	1	1	1	WP_006003810.1		0	8.22038e+06	0	0.001688	48.67	2.78454e-05	2	827.458	2.89333	12.855	0
	High	FIEDEKDKR	2	2	1	WP_006003810.1		0	3.44216e+06	0	1.244e-05	48.53	4.69943e-05	3	1179.6	1.76493	7.55972	2
	High	NPVIVLDEVDK	1	2	1	WP_006003810.1		0	1.17656e+07	0	4.598e-06	48.21	4.00171e-05	2	1240.68	1.65733	49.6217	0
	High	GNLQLTGQLGDVmK	1	2	1	WP_006003810.1	M13(Oxidation)	0	4.40749e+06	0	6.22e-05	43.76	0.00013884	2	1489.77	4.2646	43.5655	0
	High	LSGMHADSSEANVVR	1	2	1	WP_006003810.1		0	1.14899e+06	0	0.001425	38.09	0.000372573	2	1572.75	1.71809	22.4877	0
	High	IIQAIK	1	2	1	WP_006003810.1		0	5.56787e+07	0	0.003825	37.96	0.00021594	2	685.464	4.48079	17.5827	0
	High	HVIIPSQNVK	3	1	1	WP_006003810.1		0	2.78426e+07	0	0.006506	31.96	0.000636796	2	1134.67	3.01246	19.2387	0
	High	GSFTVDSAVVEK	1	1	1	WP_006003810.1		0	3.77948e+06	0	5.872e-05	30.59	0.00218243	2	1238.64	11.2503	37.6979	0
	High	ILEFLSVR	1	2	1	WP_006003810.1		0	3.15513e+07	0	0.00134	22.41	0.00572756	2	976.584	1.42402	60.675	0
	High	VHPAHTYDDVLALAFEPVKK	1	2	1	WP_006003810.1		0	2.07293e+07	0	0.0001725	20.28	0.0173449	4	2250.21	6.71431	57.4475	1
	High	EVEVATmQAHIQSTAR	1	2	1	WP_006003810.1	M7(Oxidation)	0	4.15222e+06	0	0.0007478	17.04	0.0850097	3	1786.88	4.42478	21.1912	0
	High	ILVQGASR	1	2	1	WP_006003810.1		0	1.42335e+07	0.001	0.01473	35.14	0.00110231	2	843.511	6.90489	14.6071	0
	High	DLEEVPK	1	2	1	WP_006003810.1		0	4.69458e+06	0.001	0.03228	28.42	0.00266178	2	829.434	4.71204	22.5728	0
	High	LDIAHAK	1	2	1	WP_006003810.1		0	1.85501e+06	0.001	0.01978	17.18	0.0190972	2	767.444	3.54669	11.3092	0
	High	TYIGAMPGR	1	2	1	WP_006003810.1		0	1.45991e+07	0.003	0.07451	27.3	0.0065173	2	965.487	-0.704723	29.432	0
	High	DRLDIAHAK	1	2	1	WP_006003810.1		0	2.67616e+06	0.005	0.1081	13.82	0.0912899	2	1038.57	2.95584	11.8066	1
WP_050760235.1	anaerobic ribonucleoside-triphosphate reductase [Desulfovibrio piger]	873.229	29.43	2	22	22	28	6.95035e+07	751	84.5832	6.53662
	A4	Sequence	# PSMs	# Proteins	# Protein Groups	Protein Group Accessions	Modifications	ΔCn	Area	q-Value	PEP	IonScore	Exp Value	Charge	MH+ [Da]	ΔM [ppm]	RT [min]	# Missed Cleavages
	High	ELVQAAHAYAAEEALR	2	1	1	WP_050760235.1		0	58970581	0	1.908e-09	93	1.45344e-09	2	1741.89	4.64653	43.7052	0
	High	AGAQVPFSSVNYGTDTSAEGR	2	2	1	WP_050760235.1		0	1.21919e+07	0	1.945e-09	90.46	1.66407e-09	2	2113.99	3.1049	45.3457	0
	High	ASGEDMSPTDLLFVTEK	1	2	1	WP_050760235.1		0	2.71251e+06	0	1.061e-06	67.17	4.317e-07	2	1839.87	1.81331	63.911	0
	High	MEGLVAENER	1	1	1	WP_050760235.1		0	9.93173e+06	0	3.922e-05	65.25	4.62734e-07	2	1147.54	2.79718	25.3813	0
	High	mADVDELGK	1	2	1	WP_050760235.1	M1(Oxidation)	0	3.19348e+06	0	1.248e-05	64.78	5.48888e-07	2	993.457	1.64955	18.5001	0
	High	TLTYAPAIEEDIKR	1	2	1	WP_050760235.1		0	4.31372e+07	0	4.708e-08	63.56	1.32166e-06	3	1619.87	4.14808	44.8459	1
	High	MADVDELGKR	1	2	1	WP_050760235.1		0	2.40288e+06	0	0.0001769	59.02	3.32082e-06	2	1133.57	5.31901	22.4553	1
	High	NAESYLmEIYK	1	2	1	WP_050760235.1	M7(Oxidation)	0	1.03055e+07	0	1.441e-06	51.74	1.27278e-05	2	1376.64	2.49742	55.0202	0
	High	TYQAMEAFVHNLNTMNSR	1	2	1	WP_050760235.1		0	1.33208e+07	0	4.675e-11	51.35	1.31908e-05	3	2126.98	3.35893	61.901	0
	High	TYQAMEAFVHNLNTmNSR	1	2	1	WP_050760235.1	M15(Oxidation)	0	2.01409e+07	0	1.074e-06	45.02	5.98072e-05	3	2142.98	7.13077	57.287	0
	High	EGVNYNEGDPNYDLFK	1	2	1	WP_050760235.1		0	3.81658e+06	0	8.627e-06	42.82	5.21159e-05	2	1873.82	0.293085	53.0736	0
	High	DGTEVAFDSVK	1	2	1	WP_050760235.1		0	1.64662e+07	0	8.512e-06	42.37	0.000124577	2	1167.56	2.85095	36.0444	0
	High	EGEAVSQETLK	1	2	1	WP_050760235.1		0	8.94514e+06	0	1.136e-05	40.41	0.000309371	2	1190.6	5.56353	17.41	0
	High	VKEGVNYNEGDPNYDLFK	1	2	1	WP_050760235.1		0	5884740	0	2.657e-05	34.54	0.000474607	3	2101	4.75836	45.6742	1
	High	GNLSFTSINLPR	1	2	1	WP_050760235.1		0	5.13925e+07	0	1.41e-05	33.44	0.00172101	2	1318.72	7.25215	58.0151	0
	High	TYQAmEAFVHNLNTmNSR	1	2	1	WP_050760235.1	M5(Oxidation); M15(Oxidation)	0	9.54793e+06	0	0.0004397	30.06	0.00123285	3	2158.97	4.74035	39.0034	0
	High	HAFTAFVR	1	2	1	WP_050760235.1		0	2.88012e+07	0	0.005849	27.61	0.00780212	2	948.508	3.41172	29.4755	0
	High	ILNAITK	1	2	1	WP_050760235.1		0	7.77127e+07	0	0.003862	26.08	0.00394566	2	772.495	3.12427	23.3565	0
	High	TLTYAPAIEEDIK	1	2	1	WP_050760235.1		0	1.62356e+06	0	0.00965	24.12	0.0143285	2	1463.77	5.58994	51.0351	0
	High	EYYTNSFHVPVYFPIK	1	2	1	WP_050760235.1		0	3.5695e+07	0	5.504e-06	7.54	0.519783	3	2003.99	2.31281	63.464	0
	High	LEAQNLR	1	2	1	WP_050760235.1		0	0	0.001	0.01572	37.97	0.000462805	2	843.475	7.71663	14.4241	0
	High	KLEAQNLR	2	2	1	WP_050760235.1		0	8.54252e+06	0.001	0.03023	36.1	0.000736413	2	971.566	2.67942	10.8415	1
	High	MLASIIK	1	2	1	WP_050760235.1		0	3.09211e+07	0.001	0.01576	34.65	0.000359906	2	775.478	3.75944	38.7025	0
	High	mADVDELGKR	1	2	1	WP_050760235.1	M1(Oxidation)	0	3.80714e+06	0.005	0.1065	31.57	0.00156741	3	1149.56	2.83413	14.1137	1
	High	AYILYR	1	2	1	WP_050760235.1		0	7.18271e+07	0.008	0.1594	26.23	0.00357348	2	798.455	4.57643	34.1981	0
WP_006005271.1	type III effector HopL1 [Desulfovibrio piger]	840.182	27.71	2	23	23	28	7.50314e+07	877	98.8397	5.36377
	A4	Sequence	# PSMs	# Proteins	# Protein Groups	Protein Group Accessions	Modifications	ΔCn	Area	q-Value	PEP	IonScore	Exp Value	Charge	MH+ [Da]	ΔM [ppm]	RT [min]	# Missed Cleavages
	High	ESTGLVTR	1	2	1	WP_006005271.1		0	2.03437e+07	0	0.0001784	83.76	1.89327e-08	2	862.466	3.64039	12.676	0
	High	VAQSQTFGEMLHR	2	1	1	WP_006005271.1		0	4.97323e+07	0	7.091e-08	76.11	6.12266e-08	3	1503.74	1.21603	38.0001	0
	High	MQEQDIQLAAR	1	2	1	WP_006005271.1		0	5.8178e+06	0	3.706e-08	74.18	1.3559e-07	2	1302.65	1.32039	32.0231	0
	High	mQEQDIQLAAR	1	2	1	WP_006005271.1	M1(Oxidation)	0	4.54566e+06	0	9.325e-08	69.31	4.16129e-07	2	1318.65	3.4943	25.4578	0
	High	AELFGIIWNNQPK	1	1	1	WP_006005271.1		0	1.06376e+07	0	2.649e-06	67.89	7.47752e-07	2	1529.82	4.01815	66.0693	0
	High	ALmHGITANVDFDGQQIR	1	1	1	WP_006005271.1	M3(Oxidation)	0	1.27224e+07	0	3.223e-08	62.82	1.46271e-06	3	2001.99	2.95127	44.026	0
	High	AGSPSVEQR	1	2	1	WP_006005271.1		0	4.74105e+06	0	4.243e-05	62.29	1.65256e-06	2	930.466	1.69962	7.55824	0
	High	TSDFITEINPEGGK	1	2	1	WP_006005271.1		0	9270352	0	1.755e-06	59.52	2.51294e-06	2	1507.73	3.8287	50.0552	0
	High	EGALQNLFLR	1	2	1	WP_006005271.1		0	5.01712e+07	0	1.098e-06	59.01	3.70529e-06	2	1160.65	2.39163	60.972	0
	High	ALMHGITANVDFDGQQIR	1	1	1	WP_006005271.1		0	1.28978e+07	0	3.404e-08	57.46	5.92262e-06	3	1986	6.80701	51.1612	0
	High	QHDWPTNWDGAHPFR	1	2	1	WP_006005271.1		0	1.70623e+07	0	1.918e-09	49.54	1.1091e-05	3	1863.84	3.45321	44.8779	0
	High	LYDILQAFKG	1	2	1	WP_006005271.1		0	4.0593e+07	0	8.998e-05	47.72	3.38088e-05	2	1167.64	3.37576	65.8084	1
	High	HAATWLADNR	1	1	1	WP_006005271.1		0	2.39064e+07	0	1.002e-05	46.99	2.99979e-05	2	1154.58	5.44123	22.6242	0
	High	LQSSLLDFFGK	1	2	1	WP_006005271.1		0	4.69827e+07	0	6.435e-06	44.27	5.98577e-05	2	1254.68	3.97133	66.9871	0
	High	QFAADAETR	1	2	1	WP_006005271.1		0	7.77506e+06	0	0.000558	43.32	8.84614e-05	2	1008.48	0.831052	14.4256	0
	High	HQIGVGLEEQAER	1	1	1	WP_006005271.1		0	2.12577e+06	0	0.001794	41.18	0.000224813	2	1465.74	0.983138	25.7658	0
	High	TSDFITEINPEGGKESTGLVTR	1	2	1	WP_006005271.1		0	2.99566e+06	0	5.342e-05	35.58	0.000622562	3	2351.18	3.07183	52.5189	1
	High	QWYTDWLR	1	2	1	WP_006005271.1		0	1.40364e+07	0	0.0006133	35.29	0.000695133	2	1167.56	3.61799	63.8593	0
	High	VAYLFER	1	2	1	WP_006005271.1		0	4.72761e+07	0	0.005415	33.76	0.000904562	2	897.487	4.4722	43.777	0
	High	SYLISALAR	1	2	1	WP_006005271.1		0	4.34337e+07	0	0.008335	33.39	0.000733027	2	993.575	1.73031	51.323	0
	High	AFVDSPLVR	1	2	1	WP_006005271.1		0	7.46529e+07	0	0.002775	32.93	0.00137519	2	1003.56	5.36718	43.7785	0
	High	ILDLDKEMER	1	1	1	WP_006005271.1		0	1.11311e+07	0	9.28e-05	31.31	0.00236674	3	1261.65	2.23668	39.4557	1
	High	LLSEMDVVR	1	2	1	WP_006005271.1		0	6.58745e+07	0	0.001668	31.14	0.0029227	2	1061.57	3.16723	43.7908	0
	High	VAQSQTFGEmLHR	2	1	1	WP_006005271.1	M10(Oxidation)	0	1.15742e+07	0	0.001776	30.08	0.00250346	3	1519.74	2.28007	24.0307	0
	High	VLTALGVYYQSDDREELRR	1	1	1	WP_006005271.1		0	1.68944e+07	0	0.000504	6.79	0.764351	4	2283.18	3.58258	46.4968	2
	High	NLAVLLAR	1	1	1	WP_006005271.1		0	8.45668e+07	0.007	0.1383	20.95	0.0104458	2	869.56	3.63608	50.1482	0
WP_006008072.1	ribonucleoside-diphosphate reductase, adenosylcobalamin-dependent [Desulfovibrio piger]	808.266	32.8	2	23	23	28	6.18987e+07	756	82.5379	5.68115
	A4	Sequence	# PSMs	# Proteins	# Protein Groups	Protein Group Accessions	Modifications	ΔCn	Area	q-Value	PEP	IonScore	Exp Value	Charge	MH+ [Da]	ΔM [ppm]	RT [min]	# Missed Cleavages
	High	VFVTAmDIDPVWHLR	1	2	1	WP_006008072.1	M6(Oxidation)	0	8.27074e+06	0	1.506e-07	79.03	3.12565e-08	3	1814.93	3.68829	61.7258	0
	High	VGSTGGVASGPVSFLR	1	2	1	WP_006008072.1		0	36073130	0	9.352e-07	77.66	6.42734e-08	2	1490.8	4.62629	52.7958	0
	High	GSIQSLDALPAAMR	1	2	1	WP_006008072.1		0	2.16576e+07	0	2.104e-05	72.55	2.08464e-07	2	1429.75	4.1069	55.2717	0
	High	FLDNVIDASR	1	2	1	WP_006008072.1		0	54648112	0	9.781e-07	70.6	2.39515e-07	2	1149.59	3.58426	48.3764	0
	High	AWQTGDPGIVFLDR	1	2	1	WP_006008072.1		0	2.31222e+07	0	2.673e-07	69.07	4.08803e-07	2	1574.8	2.36415	62.6646	0
	High	IMGFINAEGHAASAR	2	2	1	WP_006008072.1		0	28470009	0	2.061e-07	68.4	4.84222e-07	2	1544.77	2.08843	38.2834	0
	High	VASAIAAEEAK	1	1	1	WP_006008072.1		0	2.69474e+07	0	5.314e-06	65.16	1.47823e-06	2	1059.57	6.02052	16.5657	0
	High	QFYDLMTSWR	1	1	1	WP_006008072.1		0	1.2055e+07	0	7.845e-06	59.49	1.34953e-06	2	1346.62	3.32972	64.1079	0
	High	VFVTAMDIDPVWHLR	1	2	1	WP_006008072.1		0	1.01667e+07	0	1.574e-08	58.41	4.9753e-06	3	1798.94	4.49083	64.9317	0
	High	SLQVLATGEGQK	1	2	1	WP_006008072.1		0	2.95573e+07	0	1.697e-06	55.16	1.18868e-05	2	1230.68	5.43068	31.4759	0
	High	SGGGTGFSFSR	1	2	1	WP_006008072.1		0	3.36261e+07	0	7.95e-06	47.82	3.30392e-05	2	1059.49	4.329	32.6183	0
	High	GSIQSLDALPAAmR	1	2	1	WP_006008072.1	M13(Oxidation)	0	4208538	0	0.001012	46.37	0.000101497	2	1445.75	4.62348	44.1352	0
	High	LVEVNPYFEAALK	1	2	1	WP_006008072.1		0	1.56861e+07	0	7.655e-08	46.2	8.27597e-05	2	1492.81	2.08704	61.5946	0
	High	ImGFINAEGHAASAR	1	2	1	WP_006008072.1	M2(Oxidation)	0	4.88767e+06	0	1.732e-07	44.95	8.47707e-05	3	1560.76	2.07064	29.3991	0
	High	GIGGEHPVFR	1	2	1	WP_006008072.1		0	1.46331e+07	0	1.439e-05	43.64	0.000129754	2	1068.56	2.47391	23.5748	0
	High	QVVHLAVR	1	2	1	WP_006008072.1		0	2.20326e+07	0	0.0003783	42.06	6.20826e-05	2	921.567	4.71589	20.17	0
	High	IFNTATEQIK	1	2	1	WP_006008072.1		0	6.89567e+07	0	0.0003872	32.25	0.00142959	2	1164.63	4.66582	31.8655	0
	High	FAAMIHK	1	2	1	WP_006008072.1		0	8293718	0	0.009271	25.67	0.00962118	2	817.44	1.56812	18.5214	0
	High	VDHPDIVEFIR	1	2	1	WP_006008072.1		0	5.13516e+07	0	0.004042	9.75	0.243628	3	1339.71	5.07481	52.4162	0
	High	MQAAFQR	1	2	1	WP_006008072.1		0	2.70693e+07	0.001	0.00992	30.54	0.00185447	2	851.421	2.38536	16.9279	0
	High	GANmGILR	1	2	1	WP_006008072.1	M4(Oxidation)	0	1.28744e+07	0.001	0.03807	27.89	0.00552687	2	847.447	1.70006	15.7389	0
	High	MDGEAPAPAEKPR	1	2	1	WP_006008072.1		0	1.34673e+06	0.001	0.0145	18.69	0.0243373	3	1368.66	3.18646	10.0066	0
	High	LVSLALR	1	2	1	WP_006008072.1		0	6.20912e+07	0.002	0.04994	25.86	0.00350214	2	771.51	2.10138	41.387	0
	High	GANMGILR	1	2	1	WP_006008072.1		0	15277002	0.003	0.05987	29.11	0.00521662	2	831.454	4.05886	29.4382	0
	High	NILDGER	1	2	1	WP_006008072.1		0	2.05667e+07	0.004	0.09186	23.5	0.0158573	2	816.424	4.13234	24.6352	0
	High	DENYELTDPHTGK	1	1	1	WP_006008072.1		0	1.18838e+06	0.005	0.1252	10.21	0.0950539	2	1518.68	6.0025	22.8328	0
	High	IDETVR	1	2	1	WP_006008072.1		0	7.49272e+06	0.009	0.1689	32.59	0.00256126	2	732.391	3.13559	9.97718	0
WP_006007253.1	FAD-binding oxidoreductase [Desulfovibrio piger]	783.311	23.06	2	25	25	33	4.44996e+07	1188	131.396	7.41553
	A4	Sequence	# PSMs	# Proteins	# Protein Groups	Protein Group Accessions	Modifications	ΔCn	Area	q-Value	PEP	IonScore	Exp Value	Charge	MH+ [Da]	ΔM [ppm]	RT [min]	# Missed Cleavages
	High	LNEDVVIPMDR	1	2	1	WP_006007253.1		0	9.06269e+06	0	2.094e-07	81.84	1.99664e-08	2	1300.66	1.6128	47.3591	0
	High	AVDAAGALFSVDPASK	2	2	1	WP_006007253.1		0	2.40486e+07	0	3.187e-09	69.53	4.62432e-07	2	1518.78	-0.151843	56.3166	0
	High	ILPEETAVFVVK	1	2	1	WP_006007253.1		0	3.24202e+07	0	1.126e-05	66.04	6.22214e-07	2	1344.78	4.98512	57.5358	0
	High	GGGSGmTGGAVPAR	1	2	1	WP_006007253.1	M6(Oxidation)	0	0	0	1.002e-05	65.61	5.0836e-07	2	1190.56	-1.28176	8.32743	0
	High	mELPLLVVEPDSAEQVAALVK	1	2	1	WP_006007253.1	M1(Oxidation)	0	3.76265e+06	0	1.282e-06	59.15	2.6148e-06	3	2267.23	6.07778	69.1012	0
	High	LLGVVPSVWK	1	1	1	WP_006007253.1		0	1.49611e+07	0	6.315e-06	57.8	1.90852e-06	2	1097.68	4.00278	60.7187	0
	High	VMVLEFFGR	1	2	1	WP_006007253.1		0	3.11939e+07	0	3.96e-05	52.38	1.56086e-05	2	1097.58	2.17247	65.8858	0
	High	GAIDDNLLR	1	2	1	WP_006007253.1		0	2.78107e+07	0	0.001264	52.35	2.21199e-05	2	986.527	0.687237	40.0326	0
	High	YALQEVGR	1	2	1	WP_006007253.1		0	5.05667e+07	0	0.000629	51.83	1.93563e-05	2	935.497	2.55854	27.5494	0
	High	AEAFLAGMGQK	1	1	1	WP_006007253.1		0	1.50738e+07	0	3.721e-05	50.97	2.59946e-05	2	1122.56	2.65043	42.0782	0
	High	MASLGQK	1	2	1	WP_006007253.1		0	3.94347e+06	0	0.008988	50.64	2.80468e-05	2	734.386	-0.246685	10.3733	0
	High	mVTPTGEIISVER	1	2	1	WP_006007253.1	M1(Oxidation)	0	3.53568e+06	0	2.125e-05	45.53	9.23664e-05	2	1447.75	2.49847	42.5373	0
	High	IPSGEVALTLR	2	2	1	WP_006007253.1		0	8.75522e+06	0	7.774e-06	43.7	9.38475e-05	2	1155.68	3.80608	46.474	0
	High	YVQAIEYK	1	2	1	WP_006007253.1		0	2.7812e+07	0	0.0005307	43.63	9.32048e-05	2	1013.53	3.81232	27.1923	0
	High	RAEAFLAGMGQK	1	1	1	WP_006007253.1		0	7151142	0	3.855e-05	43.07	0.000187406	3	1278.67	2.04188	33.4675	1
	High	MVTPTGEIISVER	1	2	1	WP_006007253.1		0	2.84685e+07	0	4.091e-06	40.27	0.000263123	2	1431.76	3.57879	48.699	0
	High	IRQEGDYAHLSALEEFNAK	1	2	1	WP_006007253.1		0	4.80117e+06	0	4.78e-08	38.08	0.000412331	3	2191.08	2.34161	47.2337	1
	High	mQSPIFAGSGPK	1	2	1	WP_006007253.1	M1(Oxidation)	0	7.82827e+06	0	1.042e-05	36.67	0.000505904	2	1235.61	3.1436	29.5906	0
	High	VmVLEFFGR	1	2	1	WP_006007253.1	M2(Oxidation)	0	1.2261e+07	0	0.001269	30.78	0.00196367	2	1113.58	3.52864	62.3535	0
	High	LPGFPMEDKEFNR	1	2	1	WP_006007253.1		0	2.1375e+07	0	4.025e-06	30.67	0.00257111	3	1579.77	5.20827	49.1904	1
	High	SFREELISALR	2	1	1	WP_006007253.1		0	1.89769e+07	0	4.281e-05	30.08	0.0015708	2	1320.73	4.53424	55.7096	1
	High	ALEWLVHDVSSR	1	2	1	WP_006007253.1		0	3.78086e+07	0	0.00135	22.41	0.0172235	3	1411.74	3.74859	55.6804	0
	High	ALGGLPGmQK	2	2	1	WP_006007253.1	M8(Oxidation)	0	1.00751e+07	0	0.00443	19.31	0.0451295	2	987.532	3.2515	24.713	0
	High	LNEQFPQLEQK	1	2	1	WP_006007253.1		0	7.73352e+06	0	0.003313	10.03	0.317797	2	1373.71	5.13134	41.3218	0
	High	SmHPAAVVVR	1	2	1	WP_006007253.1	M2(Oxidation)	0	3.59715e+06	0.001	0.01189	32.49	0.000986366	2	1082.58	3.4733	10.8599	0
	High	SMHPAAVVVR	1	2	1	WP_006007253.1		0	8.58217e+06	0.001	0.01297	30.01	0.00154644	2	1066.59	4.93811	17.9596	0
	High	LPGFPmEDKEFNR	1	2	1	WP_006007253.1	M6(Oxidation)	0	5.37045e+06	0.001	0.01207	23.11	0.012705	3	1595.76	4.17358	42.0108	1
	High	TVIVSLTR	1	2	1	WP_006007253.1		0	4.51233e+07	0.002	0.04022	17	0.0199054	2	888.554	3.55595	36.09	0
	High	DYMEASR	1	2	1	WP_006007253.1		0	857312	0.003	0.06942	26.71	0.00212799	2	871.365	4.43179	14.2467	0
WP_006003820.1	leucine--tRNA ligase [Desulfovibrio piger]	763.759	23.78	2	23	23	28	6.29473e+07	837	94.5982	6.04932
	A4	Sequence	# PSMs	# Proteins	# Protein Groups	Protein Group Accessions	Modifications	ΔCn	Area	q-Value	PEP	IonScore	Exp Value	Charge	MH+ [Da]	ΔM [ppm]	RT [min]	# Missed Cleavages
	High	AQMEEVALADAAVQR	1	1	1	WP_006003820.1		0	4.94148e+06	0	7.575e-10	91.24	1.80389e-09	2	1601.81	6.51163	49.0907	0
	High	NTESAFDMDALK	1	1	1	WP_006003820.1		0	1.74119e+07	0	1.63e-06	77.9	1.61797e-08	2	1341.61	4.54002	48.4406	0
	High	ITAYGDELLQDLQK	2	2	1	WP_006003820.1		0	2.68552e+07	0	7.331e-10	74.11	1.18386e-07	2	1606.84	3.25528	61.8981	0
	High	WTYANIDNMR	1	2	1	WP_006003820.1		0	2.01397e+07	0	2.67e-07	62.62	7.11121e-07	2	1283.59	2.38261	48.1029	0
	High	KVVVVPGK	1	2	1	WP_006003820.1		0	1.40536e+07	0	5.207e-05	61.65	6.82292e-07	2	825.558	3.11769	10.9494	1
	High	EENLPVLLPLDAHVR	1	2	1	WP_006003820.1		0	1.50356e+07	0	2.631e-10	59	4.09151e-06	3	1714.95	2.47514	61.4039	0
	High	NTESAFDmDALK	1	1	1	WP_006003820.1	M8(Oxidation)	0	6.93609e+06	0	2.555e-06	55.33	2.92395e-06	2	1357.6	4.27579	34.5619	0
	High	LGYSYDWSR	1	2	1	WP_006003820.1		0	3.66727e+07	0	7.939e-06	52.87	7.48804e-06	2	1146.53	4.63111	44.4412	0
	High	NYSIGDVVAR	1	2	1	WP_006003820.1		0	3.32586e+07	0	5.223e-05	45.75	8.38128e-05	2	1093.57	3.30756	40.559	0
	High	VVVVPGK	1	2	1	WP_006003820.1		0	2.6919e+07	0	0.008858	42.23	5.96994e-05	2	697.464	4.30184	15.9009	0
	High	GNVVDPTAmIAK	1	2	1	WP_006003820.1	M9(Oxidation)	0	20628240	0	3.066e-05	41.88	0.000217293	2	1231.64	3.37236	30.1706	0
	High	VTEDMGNR	1	2	1	WP_006003820.1		0	2.22913e+06	0	0.008693	39.89	0.000102322	2	921.41	0.685377	8.40201	0
	High	LFMDEAER	1	1	1	WP_006003820.1		0	3.2473e+07	0	0.0008947	37.04	0.000207582	2	1010.46	2.90721	34.5266	0
	High	SPLPETDSFVR	1	2	1	WP_006003820.1		0	6.22427e+07	0	1.568e-05	37	0.000618531	2	1247.63	3.76229	43.4849	0
	High	WEQSFFLR	1	1	1	WP_006003820.1		0	44471730	0	0.0002258	35.76	0.00074329	2	1112.56	3.41434	58.5633	0
	High	GNVVDPTAMIAK	1	2	1	WP_006003820.1		0	2.43457e+07	0	0.001868	35.7	0.000780545	2	1215.64	3.04957	44.0686	0
	High	LFmDEAER	1	1	1	WP_006003820.1	M3(Oxidation)	0	1.29944e+07	0	0.005629	35.02	0.00050364	2	1026.46	2.82103	21.8348	0
	High	WTYANIDNmR	1	2	1	WP_006003820.1	M9(Oxidation)	0	8.12113e+06	0	0.004618	34.4	0.000435694	2	1299.58	2.97852	38.6827	0
	High	HTSGLTIR	1	2	1	WP_006003820.1		0	5.86739e+07	0	0.003411	34.29	0.000391011	2	884.496	1.15988	11.8475	0
	High	DLTQWFLR	1	2	1	WP_006003820.1		0	4.28131e+07	0	0.007296	33.57	0.00145049	2	1078.57	4.40416	67.337	0
	High	YGADTVR	1	2	1	WP_006003820.1		0	30682831	0.001	0.01175	36.9	0.000367513	2	781.386	2.85991	10.4587	0
	High	YGLPVK	1	2	1	WP_006003820.1		0	28081131	0.001	0.02332	35.54	0.000446807	2	676.404	1.92203	27.5766	0
	High	LRDWNISR	1	2	1	WP_006003820.1		0	4.72563e+07	0.001	0.02108	21.81	0.0319699	3	1059.57	2.57312	26.3912	1
	High	LIEGYEK	1	2	1	WP_006003820.1		0	6.79254e+07	0.001	0.02292	19.52	0.0201035	2	851.451	0.183338	18.7873	0
	High	VLSMQR	1	2	1	WP_006003820.1		0	3.58173e+07	0.003	0.07133	39.54	0.000350195	2	733.404	2.51459	14.6423	0
	High	NMDRLER	1	2	1	WP_006003820.1		0	1.01674e+06	0.004	0.0864	11.44	0.168682	3	933.46	2.61023	9.98013	1
	High	SKGNVVDPTAmIAK	1	2	1	WP_006003820.1	M11(Oxidation)	0	7.30194e+06	0.004	0.08168	9.62	0.403833	3	1446.77	5.61355	22.7678	1
WP_081446889.1	YgiQ family radical SAM protein [Desulfovibrio piger]	763.189	23.77	1	19	19	28	7.5002e+07	934	106.493	8.74854
	A4	Sequence	# PSMs	# Proteins	# Protein Groups	Protein Group Accessions	Modifications	ΔCn	Area	q-Value	PEP	IonScore	Exp Value	Charge	MH+ [Da]	ΔM [ppm]	RT [min]	# Missed Cleavages
	High	mQLPSHEAVQAEATELLR	1	1	1	WP_081446889.1	M1(Oxidation)	0	1.60934e+07	0	1.003e-10	90.15	2.80155e-09	3	2039.03	4.59106	52.6447	0
	High	LTQmLEQQVHR	3	1	1	WP_081446889.1	M4(Oxidation)	0	2.15409e+07	0	1.851e-05	71.18	1.79089e-07	2	1398.72	4.36479	19.3137	0
	High	FDDEQDEAPR	1	1	1	WP_081446889.1		0	1.27481e+07	0	9.078e-07	68.33	1.46545e-07	2	1221.5	1.48048	15.0474	0
	High	QNAWAQQmVGDR	1	1	1	WP_081446889.1	M8(Oxidation)	0	3.58947e+06	0	3.066e-06	59.62	1.08885e-06	2	1419.65	2.5175	24.2665	0
	High	LTQMLEQQVHR	1	1	1	WP_081446889.1		0	4.40796e+07	0	7.7e-06	58.94	3.44638e-06	3	1382.72	2.62611	27.8344	0
	High	SQESILAEAR	1	1	1	WP_081446889.1		0	38551739	0	9.511e-05	58.7	4.24923e-06	2	1103.57	3.94412	30.5732	0
	High	VGIVAQPR	1	1	1	WP_081446889.1		0	1.05045e+08	0	0.0003174	57.86	2.04602e-06	2	839.511	1.67447	18.7076	0
	High	SFITPQMQHVGLLR	1	1	1	WP_081446889.1		0	1.98819e+07	0	3.329e-07	56.09	6.51997e-06	3	1626.89	4.26574	53.9924	0
	High	SFITPQmQHVGLLR	1	1	1	WP_081446889.1	M7(Oxidation)	0	1.46793e+07	0	8.462e-09	48.41	4.68687e-05	3	1642.88	2.60117	44.8596	0
	High	YREPIPADEMLR	1	1	1	WP_081446889.1		0	3.15155e+07	0	1.027e-05	44.7	8.64053e-05	3	1489.75	5.00439	40.2774	1
	High	AEMQALGWK	1	1	1	WP_081446889.1		0	3.014e+07	0	0.001218	43.3	0.000161369	2	1033.52	2.36814	42.2101	0
	High	NEDGEEIYVAR	1	1	1	WP_081446889.1		0	1.13504e+07	0	2.361e-05	42.93	0.000114599	2	1294.6	3.26059	28.6224	0
	High	AEmQALGWK	1	1	1	WP_081446889.1	M3(Oxidation)	0	1.17825e+07	0	0.0001741	42.39	0.000178798	2	1049.51	0.547401	28.6028	0
	High	WQSPDDLLVMGRPR	1	1	1	WP_081446889.1		0	0	0	1.255e-07	40.21	0.000366827	3	1669.85	3.22506	55.3145	0
	High	WLVAHGFR	2	1	1	WP_081446889.1		0	4.9856e+07	0	0.002241	33.29	0.00133612	2	985.54	3.44518	38.5724	0
	High	SLHGIDGTAWLAK	2	1	1	WP_081446889.1		0	5.39653e+07	0	0.0004012	31.06	0.00242863	3	1368.74	7.08553	47.4033	0
[truncated: 1,931 more rows]
