# Supplementary material for: Radical-mediated C-S bond cleavage in C2 sulfonate degradation by anaerobic bacteria
Source: Nat Commun. 2019 Apr 8;10:1609. doi: 10.1038/s41467-019-09618-8 (PMC6453916; doi:10.1038/s41467-019-09618-8)
Supplement: Supplementary file 6 — Supplementary Data 3 [file 41467_2019_9618_MOESM6_ESM.xlsx]

## Sheet: Taurine_IseG
Accession	Description	Score	Coverage	# Proteins	# Unique Peptides	# Peptides	# PSMs	Area	# AAs	MW [kDa]	calc. pI
WP_005024906.1	glycyl radical protein [Bilophila wadsworthia]	14371.6	67.47	1	53	53	597	2.04923e+10	830	93.9051	6.02393
	A4	Sequence	# PSMs	# Proteins	# Protein Groups	Protein Group Accessions	Modifications	ΔCn	Area	q-Value	PEP	IonScore	Exp Value	Charge	MH+ [Da]	ΔM [ppm]	RT [min]	# Missed Cleavages
	High	DTYTSGGAYTNFASAVEMALYDGK	27	1	1	WP_005024906.1		0	530376961	0	5.023e-16	157.51	1.76999e-16	2	2532.13	2.49952	69.3845	0
	High	ALYFTQSmAETVGQPLVLR	11	1	1	WP_005024906.1	M8(Oxidation)	0	6.71604e+08	0	5.023e-16	129.32	2.74832e-13	2	2140.11	1.86784	58.7557	0
	High	ALYFTQSMAETVGQPLVLR	12	1	1	WP_005024906.1		0	7.81675e+09	0	5.023e-16	109.13	2.81014e-11	2	2124.12	2.13153	63.4767	0
	High	NITVMVQDDQLLLGR	10	1	1	WP_005024906.1		0	7.00093e+09	0	5.023e-16	97.56	4.3847e-10	2	1714.92	2.76191	60.3193	0
	High	SWDEFWNAYVQQHMLLLR	5	1	1	WP_005024906.1		0	2.33456e+09	0	5.023e-16	94.53	7.92834e-10	2	2336.13	1.69356	68.235	0
	High	DFYEAVQSQYFTQMFSR	8	1	1	WP_005024906.1		0	4.68472e+09	0	5.023e-16	87.54	1.7578e-09	2	2146.96	2.94434	66.3718	0
	High	NITVmVQDDQLLLGR	32	1	1	WP_005024906.1	M5(Oxidation)	0	1.03169e+09	0	5.023e-16	84.15	1.15378e-08	2	1730.91	1.51325	55.3095	0
	High	IVVEQIAPFWK	5	1	1	WP_005024906.1		0	23570793557	0	5.023e-16	82.83	8.86031e-09	2	1329.76	3.6088	61.3105	0
	High	YGILYPELDGDFLDIAVR	12	1	1	WP_005024906.1		0	4.08071e+09	0	5.023e-16	79.29	3.47394e-08	2	2069.06	2.15211	66.9508	0
	High	mAENAEHVPANPAR	35	1	1	WP_005024906.1	M1(Oxidation)	0	1.0284e+09	0	5.023e-16	76.35	3.70783e-08	2	1522.71	1.55495	14.8507	0
	High	DFYEAVQSQYFTQmFSR	3	1	1	WP_005024906.1	M14(Oxidation)	0	3.19427e+08	0	5.023e-16	75.27	2.96463e-08	2	2162.96	3.46754	62.0123	0
	High	LTYDDPDGLISR	18	1	1	WP_005024906.1		0	1.55306e+10	0	5.023e-16	75.15	5.9571e-08	2	1364.67	2.19651	39.613	0
	High	SSIQWVHDYEVVLKR	10	1	1	WP_005024906.1		0	6.86122e+08	0	5.023e-16	74.59	1.07736e-07	4	1858.98	1.52563	50.6068	1
	High	DATNDLTYLFLK	14	1	1	WP_005024906.1		0	1.64107e+10	0	5.023e-16	74.54	7.38277e-08	2	1413.73	2.62612	64.2836	0
	High	DmEAGILTDEK	7	1	1	WP_005024906.1	M2(Oxidation)	0	8.57946e+08	0	5.023e-16	71.5	1.09732e-07	2	1237.56	1.74057	24.6844	0
	High	TTFIQQYIVIQTR	8	1	1	WP_005024906.1		0	4.86413e+09	0	5.023e-16	70.42	1.81564e-07	2	1610.89	2.24289	60.6853	0
	High	TAPCYGNDDEYADEIGR	4	1	1	WP_005024906.1		0	29865102	0	5.023e-16	69.79	1.04706e-07	2	1888.76	-1.5738	39.7244	0
	High	SWDEFWNAYVQQHmLLLR	7	1	1	WP_005024906.1	M14(Oxidation)	0	6.99051e+08	0	5.023e-16	69.43	2.10946e-07	2	2352.13	2.28698	65.7989	0
	High	LEDNIAGKEDIYR	4	1	1	WP_005024906.1		0	1.39426e+09	0	5.023e-16	66.97	6.12773e-07	3	1535.77	1.25377	25.9825	1
	High	MAENAEHVPANPAR	11	1	1	WP_005024906.1		0	1.15495e+10	0	5.023e-16	66.05	4.96627e-07	2	1506.71	1.92338	16.5149	0
	High	DMEAGILTDEK	7	1	1	WP_005024906.1		0	5.34793e+09	0	5.023e-16	66.02	5.25073e-07	2	1221.57	1.09821	33.1553	0
	High	KAAEACADPVR	2	1	1	WP_005024906.1		0	6.43764e+06	0	1.708e-05	64.69	4.75475e-07	2	1130.56	1.2622	14.5164	1
	High	IAGYSAYFVDLTPDLQNDLIAR	5	1	1	WP_005024906.1		0	3.69095e+09	0	5.023e-16	64.67	9.724e-07	2	2455.26	2.01909	66.5817	0
	High	mAVSFAAK	13	1	1	WP_005024906.1	M1(Oxidation)	0	7.84922e+08	0	3.389e-11	64.16	6.71488e-07	2	840.429	0.14175	19.8547	0
	High	YGDVQLGIQTGDAR	10	1	1	WP_005024906.1		0	9.08671e+09	0	5.023e-16	63.43	1.24834e-06	2	1492.74	2.82864	33.7416	0
	High	LWHIQFNVINADTLK	4	1	1	WP_005024906.1		0	1857757928	0	5.023e-16	62.18	1.48309e-06	3	1811.98	2.44156	61.3118	0
	High	FDGQKPAIDVER	11	1	1	WP_005024906.1		0	6.27815e+09	0	5.023e-16	62.06	1.58687e-06	3	1374.7	0.589027	21.7834	0
	High	DTYTSGGAYTNFASAVEmALYDGK	8	1	1	WP_005024906.1	M18(Oxidation)	0	6.57106e+08	0	5.023e-16	58.06	1.55944e-06	2	2548.12	1.22181	68.6749	0
	High	LAALDPASPVDQVDK	17	1	1	WP_005024906.1		0	1.97228e+10	0	5.023e-16	57.67	5.04455e-06	3	1538.81	0.538504	35.8692	0
	High	HFAQPMGSVLHALCR	12	1	1	WP_005024906.1		0	1.51408e+07	0	5.023e-16	56.59	5.04345e-06	3	1666.83	1.28054	50.8886	0
	High	EFPLHYPDLAAR	42	1	1	WP_005024906.1		0	6.28219e+09	0	2.427e-09	55.02	9.60063e-06	2	1428.73	1.54987	45.7995	0
	High	MDQYFYPFYK	6	1	1	WP_005024906.1		0	14876068858	0	6.902e-07	54.07	3.90814e-06	2	1401.62	2.55742	58.8296	0
	High	KYGDVQLGIQTGDAR	3	1	1	WP_005024906.1		0	8.15556e+08	0	7.3e-07	52.87	1.26522e-05	2	1620.84	2.30427	27.9692	1
	High	MAVSFAAK	8	1	1	WP_005024906.1		0	7.68337e+09	0	8.095e-10	51.09	1.43937e-05	2	824.434	0.121355	25.9626	0
	High	FIVNETSSFR	21	1	1	WP_005024906.1		0	1.81834e+10	0	2.076e-15	50.92	1.41592e-05	2	1199.61	2.20122	36.6394	0
	High	YLWDVAETIK	7	1	1	WP_005024906.1		0	1.81337e+10	0	1.708e-05	50.4	2.46243e-05	2	1237.65	1.91326	59.476	0
	High	mDQYFYPFYK	21	1	1	WP_005024906.1	M1(Oxidation)	0	3.49422e+09	0	2.228e-11	50.09	9.7717e-06	2	1417.62	2.15454	56.3421	0
	High	YGDVQLGIQTGDARK	3	1	1	WP_005024906.1		0	1.97694e+08	0	5.023e-16	49.32	3.09917e-05	2	1620.84	3.35865	27.1219	1
	High	REFPLHYPDLAAR	18	1	1	WP_005024906.1		0	9.78756e+08	0	3.706e-12	46.66	4.85492e-05	3	1584.83	1.12877	35.8061	1
	High	DLPTRPQSPASISPEDAK	13	1	1	WP_005024906.1		0	7.752e+09	0	8.62e-06	44.97	0.000100302	3	1908.97	2.86675	26.4378	0
	High	SSIQWVHDYEVVLK	9	1	1	WP_005024906.1		0	11545969598	0	4.622e-13	44.81	9.08516e-05	2	1702.88	2.13827	55.5341	0
	High	YVPFTSHVPFGK	20	1	1	WP_005024906.1		0	1.1819e+10	0	2.353e-09	44.45	9.69089e-05	3	1378.72	1.16293	40.9896	0
	High	LWHIQFNVINADTLKK	4	1	1	WP_005024906.1		0	5.77984e+08	0	3.661e-15	42.64	7.07853e-05	3	1940.08	2.43801	57.4532	1
	High	HFAQPmGSVLHALCR	4	1	1	WP_005024906.1	M6(Oxidation)	0	3.92581e+07	0	5.023e-16	39.99	0.00023053	3	1682.82	-1.83946	36.1729	0
	High	VAWFPLADGSSPSHGADHNGPTAILLSNHNTK	25	1	1	WP_005024906.1		0	8813883653	0	5.023e-16	31.07	0.00175866	3	3311.63	1.91877	54.9149	0
	High	AAEACADPVR	3	1	1	WP_005024906.1		0	1.34326e+08	0.001	1.708e-05	60.31	1.02422e-06	2	1002.47	0.935708	15.7806	0
	High	KDmEAGILTDEK	4	1	1	WP_005024906.1	M3(Oxidation)	0	2.30939e+08	0.001	1.708e-05	56.92	4.06471e-06	3	1365.66	-0.152692	20.1389	1
	High	ALmNVAK	11	1	1	WP_005024906.1	M3(Oxidation)	0	4.24096e+07	0.001	0.003375	49.81	3.39534e-05	2	762.418	-0.469864	11.9929	0
	High	ALPAEVHK	5	1	1	WP_005024906.1		0	1.28474e+10	0.001	4.972e-05	41.07	0.000164142	2	864.494	-0.281584	13.5577	0
	High	EMGINNDAR	2	1	1	WP_005024906.1		0	6525539311	0.001	0.003506	40.61	8.66902e-05	2	1019.46	1.17268	16.5157	0
	High	ALMNVAK	3	1	1	WP_005024906.1		0	9431436404	0.001	1.708e-05	38.48	0.000475384	2	746.424	0.721056	18.0615	0
	High	KDMEAGILTDEK	4	1	1	WP_005024906.1		0	4.95401e+08	0.001	0.004139	34.94	0.000897755	3	1349.66	1.27848	24.2775	1
	High	mDQYFYPFYKK	1	1	1	WP_005024906.1	M1(Oxidation)	0	1.36652e+07	0.001	0.0003347	33.14	0.000582346	2	1545.71	2.29234	43.7705	1
	High	EmGINNDAR	8	1	1	WP_005024906.1	M2(Oxidation)	0	1.16166e+07	0.001	0.00601	32.72	0.000533298	2	1035.45	0.58354	12.1872	0
	High	MDQYFYPFYKK	1	1	1	WP_005024906.1		0	7.14173e+07	0.001	1.708e-05	29.18	0.00187211	2	1529.72	2.74273	47.979	1
	High	GFNGLKQEMEEK	1	1	1	WP_005024906.1		0	5.33332e+07	0.001	0.003375	29.03	0.00181288	2	1409.68	2.16482	26.0242	1
	High	LEDNIAGK	4	1	1	WP_005024906.1		0	7363363090	0.001	0.005716	26.47	0.00665001	2	859.452	0.41636	17.3752	0
	High	KLTmDQLIDALEANFEGYEDIQQLLR	1	1	1	WP_005024906.1	M4(Oxidation)	0	6.26134e+06	0.001	0.003375	23.23	0.012121	3	3082.55	1.6535	70.8942	1
	High	TYHEALNK	1	1	1	WP_005024906.1		0	2.1044e+07	0.002	0.007825	34.11	0.000834523	2	975.488	-1.1404	10.6885	0
	High	LVQFIR	4	1	1	WP_005024906.1		0	7.46515e+09	0.003	0.009159	52.16	6.06694e-06	2	775.483	1.19246	33.153	0
	High	TQVAEIK	1	1	1	WP_005024906.1		0	1.0324e+07	0.003	0.01073	39.3	0.000505206	2	788.451	-0.0784148	14.1822	0
	High	tQVAEIK	1	1	1	WP_005024906.1	N-Term(Acetyl)	0	1.12421e+09	0.003	0.007825	28.69	0.00493506	2	830.464	2.41726	24.3876	0
	High	LINVKFTPK	1	1	1	WP_005024906.1		0	4.92193e+06	0.003	0.007848	27.76	0.00167098	3	1059.66	1.11399	27.9763	1
	High	YGKEMGINNDAR	1	1	1	WP_005024906.1		0	3.27993e+06	0.003	0.007825	26.43	0.00261636	3	1367.64	0.967488	16.5237	1
	High	FKSWDEFWNAYVQQHMLLLR	1	1	1	WP_005024906.1		0	3.92238e+06	0.003	0.007825	19.08	0.0290448	4	2611.3	2.55703	67.131	1
	High	FGSGFPK	1	1	1	WP_005024906.1		0	4404119101	0.005	0.01073	41.92	6.42688e-05	2	739.378	0.214694	23.0842	0
	High	MPNRDTYTSGGAYTNFASAVEMALYDGK	1	1	1	WP_005024906.1		0	3.35857e+07	0.005	0.01073	11.88	0.0647098	3	3030.37	2.28048	66.2366	1
	High	IVVEQIAPFWKGR	1	1	1	WP_005024906.1		0	3.66143e+06	0.005	0.01697	8.52	0.246058	3	1542.88	2.0527	53.8919	1
WP_029436494.1	ATP-dependent chaperone ClpB [Bilophila wadsworthia]	4022.68	71.56	1	53	53	159	5.96061e+08	872	96.8729	5.46533
	A4	Sequence	# PSMs	# Proteins	# Protein Groups	Protein Group Accessions	Modifications	ΔCn	Area	q-Value	PEP	IonScore	Exp Value	Charge	MH+ [Da]	ΔM [ppm]	RT [min]	# Missed Cleavages
	High	ISDSSIVEAVVLSNR	6	1	1	WP_029436494.1		0	2.78874e+08	0	5.023e-16	125.92	8.18747e-13	2	1588.86	3.31766	60.6376	0
	High	SEGQIILFIDELHTIVGAGK	3	1	1	WP_029436494.1		0	9.64097e+07	0	5.023e-16	99.55	2.32927e-10	3	2140.17	1.51143	70.7522	0
	High	TDGAMDAGNLLKPLLAR	7	1	1	WP_029436494.1		0	3.42254e+08	0	5.023e-16	96.05	6.20783e-10	2	1755.95	3.55513	60.1119	0
	High	VIGQDEAVQAVSDAVLR	4	1	1	WP_029436494.1		0	5.06691e+08	0	5.023e-16	95.38	7.53309e-10	2	1769.94	1.76792	59.2223	0
	High	GPGAEMGTITISQR	3	1	1	WP_029436494.1		0	4.23687e+08	0	5.023e-16	92.43	1.45727e-09	2	1417.71	1.39566	31.505	0
	High	TIFALDMGALIAGAK	4	1	1	WP_029436494.1		0	1.94651e+08	0	5.023e-16	89.45	2.55377e-09	2	1491.83	3.00136	66.7129	0
	High	AIDLIDEAAAMIR	4	1	1	WP_029436494.1		0	227704463	0	5.023e-16	86.72	7.44849e-09	2	1401.74	2.64746	66.8756	0
	High	ALAEALFDSEENIVR	2	1	1	WP_029436494.1		0	2.74568e+08	0	5.023e-16	83.65	1.53189e-08	2	1676.85	3.25519	60.3418	0
	High	LIGAPPGYVGYDEGGQLTEAVR	10	1	1	WP_029436494.1		0	3.25193e+08	0	5.023e-16	77.16	4.80773e-08	3	2262.14	1.63682	52.8718	0
	High	VDETVLFKPLLPEQIGQIIDLQLR	3	1	1	WP_029436494.1		0	9.93218e+07	0	5.023e-16	76.75	2.10848e-08	3	2777.59	1.62272	70.5977	0
	High	ALVTALEAVLK	3	1	1	WP_029436494.1		0	5.95646e+08	0	4.271e-14	72.49	5.62302e-08	2	1127.71	1.9817	63.6082	0
	High	AHPDVFNTLLQLLDDGR	5	1	1	WP_029436494.1		0	5.97014e+07	0	5.023e-16	71.07	2.1104e-07	2	1924	1.69531	70.6003	0
	High	NTIVIMTSNIGSYR	3	1	1	WP_029436494.1		0	214482545	0	5.023e-16	66.95	5.55051e-07	3	1568.81	0.656598	48.8389	0
	High	VVIDATEDGLTFGVK	5	1	1	WP_029436494.1		0	2.52564e+08	0	5.023e-16	64.63	1.13635e-06	2	1563.83	1.73928	53.1571	0
	High	KPYSVILFDEIEK	5	1	1	WP_029436494.1		0	5.0585e+07	0	5.023e-16	64.54	6.67965e-07	2	1580.86	1.85447	57.2516	0
	High	RFQTVLVEEPSVEDTISILR	1	1	1	WP_029436494.1		0	1.18433e+07	0	5.023e-16	59.12	2.02062e-06	3	2331.26	2.60354	61.7259	1
	High	EPASTGLGQVAADAGLSADK	2	1	1	WP_029436494.1		0	1.13692e+08	0	9.436e-09	59.04	3.4303e-06	2	1857.92	2.31122	44.5377	0
	High	NLQmTQAELK	1	1	1	WP_029436494.1	M4(Oxidation)	0	1.78964e+07	0	3.316e-15	58.01	4.74374e-06	2	1191.61	1.70044	20.5134	0
	High	EALTTAQGLAAQYGHQEVDAEHLALALVNQEDGFVPR	3	1	1	WP_029436494.1		0	2.33462e+08	0	5.023e-16	57.85	3.6093e-06	4	3961.97	0.57959	66.4179	0
	High	LDMSEYMEK	3	1	1	WP_029436494.1		0	1.62655e+08	0	5.023e-16	57.19	1.90533e-06	2	1145.49	2.14692	36.806	0
	High	EPASTGLGQVAADAGLSADKFTETMMAVR	2	1	1	WP_029436494.1		0	2.26979e+08	0	5.023e-16	57.11	4.8634e-06	3	2924.42	2.97999	66.0873	1
	High	RGDLQAASELK	2	1	1	WP_029436494.1		0	2.04497e+08	0	5.023e-16	56.74	6.77876e-06	2	1187.64	1.27193	19.1218	1
	High	MLDGINPDGSFASDVYTEVMGELR	1	1	1	WP_029436494.1		0	1.90124e+07	0	5.023e-16	53.22	5.71717e-06	3	2616.2	1.58741	70.7793	0
	High	FTETMMAVR	1	1	1	WP_029436494.1		0	9.34786e+07	0	1.185e-09	51.24	1.35292e-05	2	1085.51	2.25564	31.9164	0
	High	LRDEYVSVEHIFAELLR	5	1	1	WP_029436494.1		0	1.57168e+08	0	5.023e-16	49.83	2.6518e-05	3	2089.11	1.75769	67.3461	1
	High	TAIAEGLAYR	2	1	1	WP_029436494.1		0	3.61809e+08	0	1.708e-05	47.42	4.61892e-05	2	1064.58	2.06645	30.4325	0
	High	FTETMmAVR	1	1	1	WP_029436494.1	M6(Oxidation)	0	4.06718e+06	0	1.708e-05	45.91	2.55841e-05	2	1101.51	0.965766	22.9471	0
	High	FQTVLVEEPSVEDTISILR	3	1	1	WP_029436494.1		0	2.37577e+08	0	1.031e-15	41.32	0.000202924	2	2175.16	1.19013	64.3145	0
	High	QEVRPDDVADIVAR	8	1	1	WP_029436494.1		0	1.41369e+08	0	1.708e-05	40.41	0.000191082	2	1582.82	1.66868	34.3187	0
	High	AGLSDPSRPQGSFIFLGPTGVGK	4	1	1	WP_029436494.1		0	6.85847e+08	0	1.708e-05	32.67	0.00151411	3	2288.21	2.07314	55.4499	0
	High	TDGAmDAGNLLKPLLAR	3	1	1	WP_029436494.1	M5(Oxidation)	0	2.10399e+07	0	9.292e-10	29.22	0.00353038	3	1771.94	2.5962	54.5682	0
	High	RKPYSVILFDEIEK	3	1	1	WP_029436494.1		0	3.10997e+07	0	1.708e-05	25.86	0.00453981	3	1736.96	1.16176	49.4109	1
	High	VMQLEIER	1	1	1	WP_029436494.1		0	3.11776e+08	0.001	1.708e-05	57.08	5.97448e-06	2	1017.54	1.95996	33.1322	0
	High	NLQMTQAELK	2	1	1	WP_029436494.1		0	3.28111e+08	0.001	1.708e-05	54.34	1.4173e-05	2	1175.61	2.58995	26.8324	0
	High	AVLSEVQK	3	1	1	WP_029436494.1		0	2.87399e+08	0.001	1.708e-05	54.33	1.40211e-05	2	873.505	0.796797	18.7442	0
	High	NNPVLIGEAGVGK	4	1	1	WP_029436494.1		0	4.53358e+08	0.001	1.708e-05	47.42	3.35098e-05	2	1267.7	1.77888	31.4231	0
	High	YIEKDPALER	3	1	1	WP_029436494.1		0	1.09199e+08	0.001	0.003375	40.3	0.000326639	3	1233.65	0.595937	19.3924	1
	High	YRGEFEER	1	1	1	WP_029436494.1		0	3.05804e+07	0.001	1.708e-05	40.17	0.000139434	2	1085.5	0.950246	15.1488	1
	High	LDmSEYMEK	1	1	1	WP_029436494.1	M3(Oxidation)	0	8.93742e+06	0.001	1.708e-05	39.14	0.00012161	2	1161.48	1.97613	21.356	0
	High	FIIGGQVR	4	1	1	WP_029436494.1		0	3.54014e+08	0.001	9.652e-05	37.97	0.000271299	2	889.527	1.20913	31.3327	0
	High	YLQSHVETPLAK	3	1	1	WP_029436494.1		0	2.05982e+08	0.001	1.708e-05	33.75	0.00134943	3	1385.74	0.501424	22.6694	0
	High	LHEAENGQEAPR	2	1	1	WP_029436494.1		0	3.63969e+07	0.001	0.000272	32.33	0.00116958	3	1350.64	-0.804292	9.83316	0
	High	GKLDPVIGR	1	1	1	WP_029436494.1		0	1.45063e+08	0.001	0.003506	28.58	0.00138347	2	954.574	1.16811	20.506	1
	High	NTIVImTSNIGSYR	1	1	1	WP_029436494.1	M6(Oxidation)	0	1.9223e+07	0.001	3.121e-05	28.22	0.0034652	2	1584.81	1.01711	38.0834	0
	High	ERFEVHHGVR	1	1	1	WP_029436494.1		0	3.68606e+06	0.001	0.003375	27.2	0.00457311	3	1265.65	-1.55651	11.1873	1
	High	TEIDSLPTELDEANR	2	1	1	WP_029436494.1		0	1.93639e+08	0.001	0.001066	25.65	0.00476473	2	1702.82	2.05226	44.058	0
	High	TEIDSLPTELDEANRK	1	1	1	WP_029436494.1		0	4.06988e+07	0.001	1.719e-05	25.14	0.0079611	3	1830.91	2.76845	37.2082	1
	High	AIDLIDEAAAmIR	1	1	1	WP_029436494.1	M11(Oxidation)	0	1.22797e+07	0.001	2.594e-05	24.24	0.0118662	2	1417.74	3.10461	60.7886	0
	High	TIFALDmGALIAGAK	1	1	1	WP_029436494.1	M7(Oxidation)	0	2.80662e+07	0.001	0.005911	20.76	0.0167892	2	1507.82	2.21307	59.0373	0
	High	WTGIPVTR	1	1	1	WP_029436494.1		0	301270864	0.002	0.007825	31.09	0.00198399	2	929.522	1.24868	31.5696	0
	High	RLHEAENGQEAPR	1	1	1	WP_029436494.1		0	673924	0.002	0.007825	15.65	0.0680675	3	1506.74	-0.447539	8.57723	1
	High	GVINVVR	3	1	1	WP_029436494.1		0	1.10672e+08	0.003	0.008855	41.82	6.561e-05	2	756.473	0.0972724	23.2188	0
	High	QHFKPEFLNR	2	1	1	WP_029436494.1		0	1.50589e+08	0.003	0.007892	33.29	0.00133612	3	1315.69	0.870109	24.2788	0
	High	DEYVSVEHIFAELLR	1	1	1	WP_029436494.1		0	3.51678e+06	0.003	0.007825	9.83	0.26518	2	1819.92	0.386869	70.2494	0
	High	VTSANPEESYEALSK	2	1	1	WP_029436494.1		0	3.44849e+08	0.004	0.01073	15.69	0.062048	2	1624.77	2.13929	30.7774	0
	High	LENELR	1	1	1	WP_029436494.1		0	1.4206e+07	0.005	0.02436	30.22	0.003137	2	773.415	0.128653	15.4269	0
	High	LIHLPDK	1	1	1	WP_029436494.1		0	5.38752e+07	0.007	0.03483	28.88	0.00155304	2	835.504	0.216012	22.176	0
	High	ALVTALEAVLKK	1	1	1	WP_029436494.1		0	2.86829e+06	0.007	0.05581	15.23	0.0299206	3	1255.8	1.575	59.6902	1
	High	LDPVIGR	1	1	1	WP_029436494.1		0	3.99773e+07	0.008	0.05826	37.84	0.00022199	2	769.457	-0.236229	22.5981	0
	High	GDVPEGLK	1	1	1	WP_029436494.1		0	1.27156e+08	0.008	0.05826	31.46	0.000821671	2	814.429	-1.61399	18.9626	0
WP_029434389.1	pyruvate, phosphate dikinase [Bilophila wadsworthia]	3183.75	56.69	1	41	41	130	4.3092e+08	882	98.3152	5.88428
	A4	Sequence	# PSMs	# Proteins	# Protein Groups	Protein Group Accessions	Modifications	ΔCn	Area	q-Value	PEP	IonScore	Exp Value	Charge	MH+ [Da]	ΔM [ppm]	RT [min]	# Missed Cleavages
	High	FGDEDDPLLLSVR	2	1	1	WP_029434389.1		0	230467946	0	5.023e-16	98.24	4.12413e-10	2	1475.74	2.96917	58.0078	0
	High	KLYGEYLINAQGEDVVAGVR	5	1	1	WP_029434389.1		0	101361834	0	5.023e-16	82.9	1.46165e-08	3	2194.15	1.45216	50.3129	1
	High	FGAQGIGLTR	2	1	1	WP_029434389.1		0	1.8155e+08	0	5.023e-16	71.2	1.78266e-07	2	1019.56	1.52578	30.9008	0
	High	IMQENDFYSILK	2	1	1	WP_029434389.1		0	3.73343e+08	0	5.023e-16	69.89	1.89746e-07	2	1500.75	3.53276	58.4732	0
	High	VDYEQQLFTVGSTVVR	3	1	1	WP_029434389.1		0	3.19647e+08	0	5.023e-16	69.7	3.00025e-07	2	1840.95	2.0534	61.1732	0
	High	IDPEHLAHVLHR	6	1	1	WP_029434389.1		0	1.47478e+08	0	5.023e-16	68.67	2.5808e-07	2	1436.78	1.3894	29.4136	0
	High	KGELISIDGTTGQVILGAVPLKDPELSK	2	1	1	WP_029434389.1		0	1.87898e+08	0	5.023e-16	68.23	1.49958e-07	4	2878.62	2.78033	60.6064	2
	High	GGMTSHAAVVTR	1	1	1	WP_029434389.1		0	1.14572e+08	0	1.47e-08	67.54	3.34775e-07	3	1186.6	-0.167544	14.057	0
	High	ImQENDFYSILK	1	1	1	WP_029434389.1	M2(Oxidation)	0	3.10408e+07	0	5.023e-16	65.85	5.07031e-07	2	1516.74	2.01917	52.8928	0
	High	FIQmFSDVVMEIPK	4	1	1	WP_029434389.1	M4(Oxidation)	0	2.7108e+07	0	5.023e-16	65.46	5.97337e-07	2	1699.85	0.978955	62.3633	0
	High	VETTPDDIHGIVQAQGILTSR	4	1	1	WP_029434389.1		0	4.61907e+08	0	5.023e-16	64.98	6.67144e-07	3	2250.18	1.58622	50.1563	0
	High	LLVETTELR	4	1	1	WP_029434389.1		0	3.4022e+08	0	4.55e-06	64.69	6.45288e-07	2	1073.62	2.40025	33.711	0
	High	LYGEYLINAQGEDVVAGVR	1	1	1	WP_029434389.1		0	6.90325e+07	0	5.023e-16	63.74	1.12007e-06	3	2066.06	2.54628	57.8325	0
	High	LAAAQAALK	3	1	1	WP_029434389.1		0	3.91931e+08	0	1.945e-15	62.34	1.42944e-06	2	856.526	0.857148	18.7033	0
	High	AAQGVTQDQELSVESLLAVIDK	3	1	1	WP_029434389.1		0	1.04923e+08	0	9.883e-14	61.93	1.66714e-06	3	2314.22	1.82757	68.653	0
	High	DMQDIELTIER	2	1	1	WP_029434389.1		0	5.59664e+07	0	5.023e-16	57.46	3.14078e-06	2	1362.66	1.43238	50.1776	0
	High	FIQMFSDVVMEIPK	2	1	1	WP_029434389.1		0	2.11638e+08	0	5.023e-16	56.36	4.73973e-06	2	1683.85	1.15816	66.2919	0
	High	KDNPQLLEEK	2	1	1	WP_029434389.1		0	2.99418e+07	0	5.023e-16	54.72	8.76947e-06	2	1213.64	-0.0756295	17.7881	1
	High	EYQTILEWADEVR	2	1	1	WP_029434389.1		0	1.55464e+08	0	5.023e-16	51.29	1.41174e-05	2	1651.8	2.52533	63.8123	0
	High	QLFLSIEAVFR	1	1	1	WP_029434389.1		0	150788	0	7.917e-10	50.27	1.12767e-05	2	1322.75	2.48444	66.9534	0
	High	IAHDMVGEGLIDK	4	1	1	WP_029434389.1		0	6.67582e+07	0	1.708e-05	49.86	2.11716e-05	2	1397.71	1.82467	30.5894	0
	High	IDHNLGTAVNIQTMVFGNMGEDSGSGVAFSR	2	1	1	WP_029434389.1		0	1.05314e+08	0	5.023e-16	49.53	1.11165e-05	4	3224.52	2.97183	63.1271	0
	High	YVYLFHEGNAR	4	1	1	WP_029434389.1		0	2.17647e+08	0	4.996e-09	48.24	3.07435e-05	2	1368.67	2.36418	32.2551	0
	High	QEIEEDFPEDVTR	2	1	1	WP_029434389.1		0	0	0	5.023e-16	47.89	1.86938e-05	2	1606.73	2.19755	39.4082	0
	High	LLDPPLHEFLPSLEK	7	1	1	WP_029434389.1		0	4.3892e+08	0	5.023e-16	46.07	4.07834e-05	3	1747.97	2.76109	61.0177	0
	High	LHEANPMMGHR	2	1	1	WP_029434389.1		0	1.2152e+08	0	8.081e-09	45.81	2.618e-05	2	1292.6	1.18059	15.0216	0
	High	DNPQLLEEK	3	1	1	WP_029434389.1		0	58983767	0	1.708e-05	44.4	4.53848e-05	2	1085.55	0.814402	22.5884	0
	High	IDHNLGTAVNIQTMVFGNmGEDSGSGVAFSR	3	1	1	WP_029434389.1	M19(Oxidation)	0	1.56262e+07	0	1.708e-05	44.09	3.89018e-05	3	3240.51	2.36448	60.9589	0
	High	TEHMFMAQER	2	1	1	WP_029434389.1		0	9.58316e+07	0	3.964e-09	43.82	4.13971e-05	3	1279.56	0.103232	21.7705	0
	High	IAHDmVGEGLIDKK	1	1	1	WP_029434389.1	M5(Oxidation)	0	9.82934e+06	0	1.708e-05	42.62	0.000120344	3	1541.8	1.06445	20.9409	1
	High	FEHILQEQK	1	1	1	WP_029434389.1		0	2.52461e+07	0	2.989e-10	41.39	0.000185157	2	1171.61	2.08551	21.2013	0
	High	LGITYPEVYEMQMHAIFNAASR	2	1	1	WP_029434389.1		0	8.74007e+07	0	5.023e-16	30.41	0.00259325	3	2541.23	1.11087	65.472	0
	High	KGELISIDGTTGQVILGAVPLK	1	1	1	WP_029434389.1		0	9.47274e+06	0	1.708e-05	27.04	0.00197229	3	2209.28	0.458922	61.1862	1
	High	SGAVFSmPGMMDTILNLGLNAATFK	3	1	1	WP_029434389.1	M7(Oxidation)	0	4.40708e+06	0	1.708e-05	25.01	0.00757201	3	2602.27	0.743716	70.8495	0
	High	IAVEEGR	1	1	1	WP_029434389.1		0	3.47381e+07	0.001	0.0001505	63.55	1.41303e-06	2	773.414	-1.85719	13.3272	0
	High	MGALLPLR	5	1	1	WP_029434389.1		0	1.7381e+08	0.001	1.708e-05	54.75	5.69441e-06	2	870.524	1.22242	43.0849	0
	High	MKELLGGK	1	1	1	WP_029434389.1		0	2.58338e+07	0.001	0.0001451	52.14	1.37462e-05	2	875.503	1.64846	17.5645	1
	High	DNPFAVLDR	6	1	1	WP_029434389.1		0	2.17716e+08	0.001	0.003248	48.52	4.00724e-05	2	1046.53	2.74741	51.2953	0
	High	LYILQTR	3	1	1	WP_029434389.1		0	2.4347e+08	0.001	0.0004346	45.43	3.00739e-05	2	906.542	1.82528	33.5091	0
	High	AEMEILK	2	1	1	WP_029434389.1		0	9.31221e+07	0.001	1.708e-05	45.18	0.000113771	2	833.445	1.83307	26.9368	0
	High	LHEANPMmGHR	10	1	1	WP_029434389.1	M8(Oxidation)	0	1.60451e+07	0.001	0.007362	44.46	3.57248e-05	3	1308.59	0.30759	12.3302	0
	High	MILATTTEER	1	1	1	WP_029434389.1		0	3.18565e+08	0.001	2.067e-05	37.73	0.00030358	2	1164.6	1.97592	24.3792	0
	High	ANADTPEDAEK	1	1	1	WP_029434389.1		0	9.38442e+06	0.001	1.708e-05	34.57	0.000348313	2	1160.51	0.0949292	10.1943	0
	High	FLPAYIHQHILK	4	1	1	WP_029434389.1		0	1.45836e+08	0.001	1.738e-05	16.64	0.0216257	3	1479.85	1.10634	38.4048	0
	High	DGYTVLPEIEIPLTISK	3	1	1	WP_029434389.1		0	2.3402e+08	0.001	1.708e-05	16.53	0.0511361	2	1888.03	-0.663302	67.2817	0
	High	IAHDMVGEGLIDKK	3	1	1	WP_029434389.1		0	1.19295e+08	0.005	0.01812	29.03	0.00250052	3	1525.81	1.80314	25.2995	1
	High	DmQDIELTIER	1	1	1	WP_029434389.1	M2(Oxidation)	0	1660866	0.007	0.04541	11.34	0.0734514	2	1378.65	1.29679	37.6818	0
WP_005027857.1	elongation factor G [Bilophila wadsworthia]	2661.33	55.78	1	30	30	103	1851576118	692	76.3159	5.33838
	A4	Sequence	# PSMs	# Proteins	# Protein Groups	Protein Group Accessions	Modifications	ΔCn	Area	q-Value	PEP	IonScore	Exp Value	Charge	MH+ [Da]	ΔM [ppm]	RT [min]	# Missed Cleavages
	High	IYSGVIEAGSTLYNANTGK	4	1	1	WP_005027857.1		0	1.18253e+09	0	5.023e-16	88.62	3.98472e-09	2	1957.99	1.25127	48.6494	0
	High	LELLDTVAEEDEELMEK	2	1	1	WP_005027857.1		0	4.70978e+07	0	5.023e-16	85.36	5.09375e-09	2	2005.96	2.31584	64.2352	0
	High	RLELLDTVAEEDEELMEK	2	1	1	WP_005027857.1		0	1.44576e+08	0	5.023e-16	81.52	1.33892e-08	2	2162.06	3.08728	62.2099	1
	High	AQVPLSEMFGYATDLR	6	1	1	WP_005027857.1		0	1.80148e+09	0	5.023e-16	74.95	8.95691e-08	2	1797.89	1.56134	64.3662	0
	High	VPAAIAEEVSK	4	1	1	WP_005027857.1		0	1.77347e+09	0	4.979e-09	73.13	1.16738e-07	2	1113.62	3.46868	27.4988	0
	High	GNEETGQTLIAGMGELHLDIIVDR	3	1	1	WP_005027857.1		0	1.04936e+08	0	5.023e-16	73.01	1.30009e-07	3	2581.3	3.15971	64.722	0
	High	NIGIMAHIDAGK	2	1	1	WP_005027857.1		0	3.99391e+08	0	5.023e-16	70.43	1.72089e-07	3	1239.65	1.60144	32.1715	0
	High	IGETHEGGATMDWMAQEQER	4	1	1	WP_005027857.1		0	6.07493e+08	0	5.023e-16	70.32	9.26766e-08	2	2275.98	2.45374	36.9547	0
	High	VLDGAVAVFDAVAGVEPQSETVWR	4	1	1	WP_005027857.1		0	5.64096e+08	0	5.023e-16	69.95	2.883e-07	3	2515.29	2.37794	68.6021	0
	High	SAGAGDIVALVGMK	3	1	1	WP_005027857.1		0	1.85523e+09	0	2.728e-14	63.92	1.2368e-06	2	1288.7	2.27296	57.1424	0
	High	DALSAALNK	4	1	1	WP_005027857.1		0	9.36218e+08	0	1.257e-06	63.39	1.32861e-06	2	902.494	-0.645315	28.2503	0
	High	AQVPLSEmFGYATDLR	5	1	1	WP_005027857.1	M8(Oxidation)	0	6.49567e+07	0	5.023e-16	61.81	1.41722e-06	2	1813.88	1.59174	53.365	0
	High	FDGVVDLINGR	2	1	1	WP_005027857.1		0	1.51995e+08	0	5.023e-16	61.37	2.18837e-06	2	1204.63	0.19966	52.8307	0
	High	LASDPFVGHLAFFR	4	1	1	WP_005027857.1		0	1.21872e+09	0	5.023e-16	60.96	2.84596e-06	3	1576.83	2.45841	61.0508	0
	High	VTLVFGSYHEVDSSEQAFYVAGSMAIK	4	1	1	WP_005027857.1		0	56263479	0	5.023e-16	60.38	1.92406e-06	3	2935.43	2.85465	63.0404	0
	High	RPVVLESLDIPEPVIEVAIEPK	4	1	1	WP_005027857.1		0	8.29395e+08	0	5.023e-16	58.23	1.49958e-06	4	2442.39	1.54014	64.1207	0
	High	LASTGDTICDEK	1	1	1	WP_005027857.1		0	5.25906e+06	0	5.666e-13	56.71	2.55965e-06	2	1252.57	1.11842	21.6807	0
	High	SGVLAGFPVVDVK	3	1	1	WP_005027857.1		0	1.53114e+09	0	5.023e-16	54.75	9.54652e-06	2	1287.73	2.63032	57.5952	0
	High	SAGAGDIVALVGmK	2	1	1	WP_005027857.1	M13(Oxidation)	0	1.92971e+08	0	1.708e-05	50.58	2.5812e-05	2	1304.69	2.77431	46.5281	0
	High	IGETHEGGATMDWmAQEQER	2	1	1	WP_005027857.1	M14(Oxidation)	0	7.7329e+07	0	5.023e-16	48.26	1.48926e-05	3	2291.97	3.13145	27.7339	0
	High	ATFTMQFHHYEK	3	1	1	WP_005027857.1		0	6.01144e+08	0	5.883e-11	47	1.99054e-05	2	1539.71	2.88813	27.3091	0
	High	RLELLDTVAEEDEELmEK	2	1	1	WP_005027857.1	M16(Oxidation)	0	55109080	0	5.023e-16	45.65	4.22019e-05	3	2178.05	2.00234	59.8113	1
	High	GLQITYGEVPEDLK	2	1	1	WP_005027857.1		0	9.32357e+07	0	5.023e-16	44.02	0.000108976	2	1561.81	0.910582	48.9363	0
	High	GLQITYGEVPEDLKDLYEEK	4	1	1	WP_005027857.1		0	6.4451e+08	0	5.023e-16	41.48	0.000209808	3	2339.17	3.28215	61.1035	1
	High	TDRDALSAALNK	3	1	1	WP_005027857.1		0	9.70171e+07	0	6.024e-15	41.04	0.000181021	3	1274.67	2.04699	23.7661	1
	High	QSIVPVLCGTAFR	1	1	1	WP_005027857.1		0	4.57403e+06	0	2.507e-08	38.35	0.000431342	2	1390.76	3.38354	63.6317	0
	High	GYEFVNAITGGVIPK	3	1	1	WP_005027857.1		0	1898024152	0	3.159e-09	35.13	0.000736565	3	1564.84	1.42267	61.4568	0
	High	LELLDTVAEEDEELmEK	1	1	1	WP_005027857.1	M15(Oxidation)	0	10752554	0	1.708e-05	23.1	0.00636712	2	2021.95	2.15603	61.7843	0
	High	IGANFFR	2	1	1	WP_005027857.1		0	1.13713e+09	0.001	0.003375	52.48	1.10163e-05	2	824.443	1.40844	36.8903	0
	High	EYIPSIDK	2	1	1	WP_005027857.1		0	8.35691e+08	0.001	0.003574	39.33	0.000268366	2	964.501	2.55458	27.4148	0
	High	ILYYTGENHK	5	1	1	WP_005027857.1		0	6.7194e+08	0.001	1.708e-05	32.61	0.00145293	2	1237.62	1.54585	20.9096	0
	High	VTLVFGSYHEVDSSEQAFYVAGSmAIK	1	1	1	WP_005027857.1	M24(Oxidation)	0	2.26458e+07	0.001	1.708e-05	27.36	0.00284663	3	2951.42	1.19126	60.613	0
	High	EFNVNANVGKPQVAYR	2	1	1	WP_005027857.1		0	3.22058e+08	0.001	0.003375	23.32	0.013502	2	1805.93	2.02095	30.236	0
	High	IYSGVIEAGSTLYNANTGKK	1	1	1	WP_005027857.1		0	1.11162e+08	0.001	0.003375	15.64	0.0750469	3	2086.09	2.01681	43.6593	1
	High	SVDMIR	1	1	1	WP_005027857.1		0	5.36204e+08	0.003	0.007825	36.9	0.000500226	2	720.372	0.969402	19.5842	0
	High	EPLAGLVFK	3	1	1	WP_005027857.1		0	3.64053e+08	0.003	0.007825	25.61	0.00700713	2	973.573	1.1414	51.663	0
	High	NIGImAHIDAGK	1	1	1	WP_005027857.1	M5(Oxidation)	0	4.26307e+06	0.005	0.01073	6.84	0.414028	3	1255.65	0.551159	22.7194	0
	High	ATFTmQFHHYEK	1	1	1	WP_005027857.1	M5(Oxidation)	0	3.85879e+07	0.007	0.04073	19.2	0.0119942	4	1555.7	0.381731	21.5779	0
WP_029435931.1	anaerobic ribonucleoside-triphosphate reductase [Bilophila wadsworthia]	2651.92	49.67	1	31	31	97	3.37122e+08	755	84.688	6.41748
	A4	Sequence	# PSMs	# Proteins	# Protein Groups	Protein Group Accessions	Modifications	ΔCn	Area	q-Value	PEP	IonScore	Exp Value	Charge	MH+ [Da]	ΔM [ppm]	RT [min]	# Missed Cleavages
	High	NYPFLMGQGIWIDSER	4	1	1	WP_029435931.1		0	1.37394e+08	0	5.023e-16	99.65	1.89687e-10	2	1925.93	3.43569	65.1029	0
	High	LGILADHNVDAFFAELDK	2	1	1	WP_029435931.1		0	82342127	0	5.023e-16	95.09	8.82765e-10	2	1988.02	2.65415	65.0629	0
	High	AGAQIPFSSINYGTDTSPEGR	6	1	1	WP_029435931.1		0	1.34676e+08	0	5.023e-16	95.04	6.26657e-10	2	2168.03	2.42986	48.1273	0
	High	GNLSFTSINLPR	11	1	1	WP_029435931.1		0	3.83746e+08	0	5.023e-16	82.95	1.24213e-08	2	1318.71	1.32786	53.2903	0
	High	AYIEENESILDEK	1	1	1	WP_029435931.1		0	1.3217e+08	0	5.023e-16	78.11	3.01325e-08	2	1552.74	2.9534	37.2926	0
	High	ENANIDGDTAMGMMLR	3	1	1	WP_029435931.1		0	1.03593e+08	0	5.023e-16	77.24	1.88352e-08	2	1738.76	1.17256	50.928	0
	High	FGSIEGITDK	2	1	1	WP_029435931.1		0	5.67317e+07	0	5.023e-16	69.04	3.30557e-07	2	1066.54	1.92716	32.129	0
	High	LGPDDEVR	5	1	1	WP_029435931.1		0	1.40354e+08	0	3.35e-15	68.1	1.54882e-07	2	900.442	-0.141153	18.6385	0
	High	QFYEMYILNPK	2	1	1	WP_029435931.1		0	1.55163e+08	0	7.171e-09	64.31	8.15498e-07	2	1445.72	2.9796	58.0474	0
	High	NYPFLmGQGIWIDSER	2	1	1	WP_029435931.1	M6(Oxidation)	0	1.67402e+07	0	5.023e-16	59.99	1.80415e-06	2	1941.92	3.07148	62.2759	0
	High	HDGEGVDIEVLR	4	1	1	WP_029435931.1		0	6.6943e+07	0	4.664e-07	55.48	7.36162e-06	3	1338.67	0.979382	33.001	0
	High	DYYTNSFHIPVYYSISAYNK	1	1	1	WP_029435931.1		0	2.04588e+07	0	5.023e-16	54.68	3.39602e-06	3	2445.14	0.712574	61.2326	0
	High	ALEYTEK	1	1	1	WP_029435931.1		0	3.13214e+07	0	3.894e-06	54.21	5.50007e-06	2	853.43	-0.689303	16.3169	0
	High	ATYQAMEALVHNLNTMHSR	8	1	1	WP_029435931.1		0	3.04757e+08	0	3.442e-12	51.28	1.30328e-05	2	2187.04	0.582536	58.793	0
	High	LNFSVIATPAEGLSGK	4	1	1	WP_029435931.1		0	3.22864e+08	0	1.708e-05	47.27	4.78124e-05	2	1603.87	2.34996	57.3067	0
	High	EGEPNYDLFK	6	1	1	WP_029435931.1		0	9.72861e+06	0	7.253e-11	42.22	9.59666e-05	2	1211.56	2.29064	40.5613	0
	High	MVDLVFEQLLER	2	1	1	WP_029435931.1		0	1.41869e+08	0	5.988e-16	37.68	0.000511825	3	1491.79	0.389372	66.5036	0
	High	NVLLATEAGLGNGETPIFPIHIFK	2	1	1	WP_029435931.1		0	1.67135e+08	0	5.023e-16	37.29	0.000279957	3	2551.4	2.69954	65.8623	0
	High	EILTQHAPALNIDFAVK	3	1	1	WP_029435931.1		0	2.11679e+08	0	5.023e-16	33.03	0.00087104	2	1880.03	1.71278	55.2257	0
	High	IAAEVLER	2	1	1	WP_029435931.1		0	1.49893e+08	0.001	1.708e-05	54.27	1.30939e-05	2	900.516	1.46766	23.5351	0
	High	IAQAIFR	2	1	1	WP_029435931.1		0	189254939	0.001	9.28e-05	53.31	6.99989e-06	2	818.49	2.07276	27.0783	0
	High	GGFGTGHGFLR	3	1	1	WP_029435931.1		0	1.2715e+08	0.001	1.708e-05	44.17	7.65649e-05	2	1105.56	1.6085	28.8286	0
	High	HHGESEEAQELGLK	1	1	1	WP_029435931.1		0	7.71682e+07	0.001	0.0009214	31.11	0.00174254	3	1563.74	2.38091	20.0253	0
	High	DYVLSLK	4	1	1	WP_029435931.1		0	1.03934e+08	0.001	0.001628	28.76	0.0013273	2	837.473	1.59733	37.4848	0
	High	DMGVGYGSINHPVDR	2	1	1	WP_029435931.1		0	9.42754e+07	0.001	1.708e-05	28.14	0.00176481	3	1616.75	2.9001	26.9839	0
	High	DmGVGYGSINHPVDR	3	1	1	WP_029435931.1	M2(Oxidation)	0	6.92633e+06	0.001	2.755e-05	21.78	0.00662171	2	1632.75	1.43372	22.2507	0
	High	IVPFDVNK	2	1	1	WP_029435931.1		0	2.04443e+08	0.001	0.003804	15.43	0.104542	2	931.527	2.20147	31.1341	0
	High	LNEQFEDAIPDVEQVQDLVEK	1	1	1	WP_029435931.1		0	2.34439e+07	0.001	0.0007722	13.03	0.0995474	3	2458.2	2.1887	64.1274	0
	High	FGSIEGITDKDYYTNSFHIPVYYSISAYNK	1	1	1	WP_029435931.1		0	3.04037e+07	0.001	0.003375	4.02	0.614231	3	3492.68	3.47327	61.8463	1
	High	EGVNFR	2	1	1	WP_029435931.1		0	9.85405e+07	0.002	0.007825	40.3	0.000251979	2	721.363	0.477489	19.0807	0
	High	AASSQGGKDYVLSLK	1	1	1	WP_029435931.1		0	30112337	0.002	0.007825	20.13	0.0218365	3	1523.81	0.941182	28.1138	1
	High	AYILYR	2	1	1	WP_029435931.1		0	1.22007e+08	0.003	0.007825	35.61	0.000357226	2	798.452	0.907237	28.9109	0
	High	VKEGVNFR	1	1	1	WP_029435931.1		0	1.03326e+07	0.005	0.01082	34.16	0.000824971	3	948.527	0.607522	15.9967	1
	High	mVDLVFEQLLER	1	1	1	WP_029435931.1	M1(Oxidation)	0	1.02809e+06	0.005	0.02184	12.77	0.145322	3	1507.79	2.07782	65.1127	0
WP_029435741.1	phenylalanine--tRNA ligase subunit beta [Bilophila wadsworthia]	2584.16	58.45	1	37	37	103	3.62411e+08	799	88.1508	5.59229
	A4	Sequence	# PSMs	# Proteins	# Protein Groups	Protein Group Accessions	Modifications	ΔCn	Area	q-Value	PEP	IonScore	Exp Value	Charge	MH+ [Da]	ΔM [ppm]	RT [min]	# Missed Cleavages
	High	VLTSADLLIR	6	1	1	WP_029435741.1		0	1.61194e+08	0	5.023e-16	93.88	4.50187e-10	2	1100.67	2.62966	47.2962	0
	High	GLGLNEAENYSFVGHK	3	1	1	WP_029435741.1		0	1.63378e+08	0	5.023e-16	79.57	2.7602e-08	3	1734.85	2.63711	42.3563	0
	High	LALASEASYR	2	1	1	WP_029435741.1		0	1.18825e+08	0	5.023e-16	79.26	2.19367e-08	2	1080.57	2.5665	27.3185	0
	High	LFEVANVFEADPASQTTAK	6	1	1	WP_029435741.1		0	154023991	0	5.023e-16	79.15	3.83099e-08	2	2038.02	2.63726	60.2069	0
	High	DGMKPVALAGVMGGLDTEISDASR	3	1	1	WP_029435741.1		0	1.25246e+08	0	5.023e-16	78.19	4.4753e-08	3	2390.17	1.62646	62.979	0
	High	EFVPVEAGAQEVGDR	4	1	1	WP_029435741.1		0	9.71745e+07	0	5.023e-16	74.69	4.75475e-08	3	1602.78	0.0329389	35.973	0
	High	AVSLMAELSGGVVR	3	1	1	WP_029435741.1		0	9.87367e+07	0	2.866e-13	68.31	3.32034e-07	2	1388.76	2.41659	61.3141	0
	High	TEIAPSLLQNVR	3	1	1	WP_029435741.1		0	2.99287e+08	0	4.71e-15	67.17	5.27634e-07	2	1340.76	1.6703	45.9606	0
	High	IAILEDVTLIDLYEPK	2	1	1	WP_029435741.1		0	59240458	0	5.023e-16	64.83	5.42605e-07	2	1845.03	1.80862	67.7934	0
	High	LIDALDLDTEILEIGITPNR	1	1	1	WP_029435741.1		0	1.07607e+06	0	5.023e-16	64.81	5.78147e-07	2	2224.21	2.35078	69.2853	0
	High	TNIAHGNMGVR	5	1	1	WP_029435741.1		0	8.58065e+07	0	6.9e-16	63.72	8.49239e-07	3	1169.58	0.195466	15.1285	0
	High	IVTLDGQER	2	1	1	WP_029435741.1		0	1.72213e+08	0	1.364e-11	58.96	4.95524e-06	2	1030.55	1.75801	21.7009	0
	High	DGmKPVALAGVMGGLDTEISDASR	1	1	1	WP_029435741.1	M3(Oxidation)	0	1.06432e+07	0	3.361e-13	57.4	5.55009e-06	3	2406.18	5.30165	61.109	0
	High	GLVEHFAAFLNLSAPVFTR	3	1	1	WP_029435741.1		0	6.72292e+07	0	5.023e-16	53.89	1.0208e-05	2	2089.13	2.48914	68.2192	0
	High	DLDHLGLSK	3	1	1	WP_029435741.1		0	1.05742e+08	0	5.023e-16	51.16	1.07184e-05	2	997.533	1.3735	26.3586	0
	High	LTMLGLELEDIIHPYDAIK	1	1	1	WP_029435741.1		0	1.6591e+07	0	1.125e-13	49.18	2.77797e-05	2	2184.16	0.775884	68.3973	0
	High	VPVALVGTTMPGGMVIK	2	1	1	WP_029435741.1		0	564659245	0	5.023e-16	48.44	3.50886e-05	2	1669.94	2.76252	58.4219	0
	High	LWAAPHPR	3	1	1	WP_029435741.1		0	9.81259e+07	0	1.708e-05	46.96	6.34323e-05	2	947.523	1.61291	21.658	0
	High	DVTVIAPLTLSVAAVEK	1	1	1	WP_029435741.1		0	1.11648e+08	0	5.023e-16	46.11	2.44326e-05	2	1726	2.49398	63.7189	0
	High	EVDLIEEIAR	2	1	1	WP_029435741.1		0	9.0828e+07	0	4.32e-12	45.31	6.62495e-05	2	1186.63	1.69315	57.2665	0
	High	VTVDGKPVGVVGQVK	4	1	1	WP_029435741.1		0	1.82556e+08	0	1.708e-05	37.33	0.000184927	2	1481.87	0.664839	25.7431	0
	High	IDIINPLTEEQNVLR	1	1	1	WP_029435741.1		0	3.81555e+07	0	1.708e-05	36.68	0.000472523	3	1766.97	1.37294	61.6034	0
	High	LGMVMYGSLYDTAWPNAEIDAGYADIR	1	1	1	WP_029435741.1		0	8.16247e+06	0	1.151e-06	33.19	0.000478597	3	2992.39	0.987068	66.694	0
	High	NVMVESAVFRPETIR	4	1	1	WP_029435741.1		0	1.85875e+08	0	1.708e-05	31	0.00206525	3	1747.92	1.73935	43.8481	0
	High	DIVVGHVLTK	4	1	1	WP_029435741.1		0	1.57504e+08	0	1.244e-05	29.55	0.00110655	3	1080.64	1.5131	26.8364	0
	High	GMDTIPETLPAVSRPLDR	4	1	1	WP_029435741.1		0	9.64113e+07	0	1.141e-09	16.15	0.0727983	3	1968.03	2.85603	47.0266	0
	High	EAALAFK	1	1	1	WP_029435741.1		0	3.84343e+07	0.001	5.96e-05	53.19	1.39123e-05	1	749.421	2.51032	24.0332	0
	High	VAQSLIK	1	1	1	WP_029435741.1		0	1.04061e+08	0.001	0.006774	48.15	4.89948e-05	2	758.477	0.237562	19.0407	0
	High	TEISVAR	1	1	1	WP_029435741.1		0	9.74505e+07	0.001	0.003375	45.75	7.84914e-05	2	775.431	-0.297478	16.2064	0
	High	LPLTLPK	4	1	1	WP_029435741.1		0	1.01458e+08	0.001	1.708e-05	40.51	8.87095e-05	2	781.519	1.16479	36.9112	0
	High	ALSVFPASSR	5	1	1	WP_029435741.1		0	2.23287e+08	0.001	0.003375	40.18	0.000273429	2	1034.56	1.24234	32.732	0
	High	ELGLSEDHNGIMVLPEGFK	2	1	1	WP_029435741.1		0	6.84857e+07	0.001	1.708e-05	39.37	0.0002081	3	2085.04	3.40976	58.3086	0
	High	VTTPSWR	2	1	1	WP_029435741.1		0	4.73155e+07	0.001	1.712e-05	36.96	0.000865901	2	846.447	0.750229	23.1848	0
	High	VPVALVGTTmPGGMVIK	2	1	1	WP_029435741.1	M10(Oxidation)	0	4.93067e+07	0.001	1.708e-05	27.19	0.00506111	2	1685.93	1.19093	48.6648	0
	High	QSPMWMR	2	1	1	WP_029435741.1		0	6.94023e+07	0.002	0.007825	47.27	2.15624e-05	2	935.424	1.6245	31.2565	0
	High	LTmLGLELEDIIHPYDAIK	1	1	1	WP_029435741.1	M3(Oxidation)	0	8.19971e+06	0.002	0.007825	19.04	0.0280661	3	2200.16	2.63146	66.1029	0
	High	VPVALVGTTmPGGmVIK	1	1	1	WP_029435741.1	M10(Oxidation); M14(Oxidation)	0	9.23181e+06	0.004	0.01073	17.49	0.0338652	2	1701.93	3.37854	39.9495	0
	High	NVmVESAVFRPETIR	1	1	1	WP_029435741.1	M3(Oxidation)	0	1.48003e+07	0.004	0.01073	12.79	0.173586	3	1763.91	1.24996	37.9135	0
	High	MLLSLK	2	1	1	WP_029435741.1		0	6.14382e+07	0.006	0.03389	41.29	7.8017e-05	2	704.438	0.861183	36.6082	0
	High	RLALASEASYR	1	1	1	WP_029435741.1		0	0	0.006	0.03473	26.18	0.00554278	3	1236.67	0.615312	23.3348	1
	High	LVEGVTIR	2	1	1	WP_029435741.1		0	1.31714e+08	0.007	0.03491	35.94	0.000585771	2	886.537	0.964791	25.427	0
	High	YGFLSR	1	1	1	WP_029435741.1		0	4.32649e+07	0.009	0.05826	29.2	0.00168317	2	742.389	1.34362	33.7636	0
WP_029434403.1	non-ribosomal peptide synthetase [Bilophila wadsworthia]	2501.32	37.14	1	62	62	123	1.34207e+08	2095	235.528	5.36377
	A4	Sequence	# PSMs	# Proteins	# Protein Groups	Protein Group Accessions	Modifications	ΔCn	Area	q-Value	PEP	IonScore	Exp Value	Charge	MH+ [Da]	ΔM [ppm]	RT [min]	# Missed Cleavages
	High	MNQIHPEPLSGTLVDILEETAAR	2	1	1	WP_029434403.1		0	5.71168e+06	0	5.023e-16	80.08	1.9635e-08	3	2534.3	2.76372	67.1041	0
	High	GADAELAQLLHR	5	1	1	WP_029434403.1		0	90020230	0	5.023e-16	75.42	9.61711e-08	2	1293.69	2.11169	48.244	0
	High	MLDTGDLEFLGR	1	1	1	WP_029434403.1		0	6.45119e+07	0	5.023e-16	75.23	6.59816e-08	2	1366.67	2.37545	58.9334	0
	High	AEAVSVSAELMPLIGDISK	2	1	1	WP_029434403.1		0	3.05873e+07	0	5.023e-16	72.9	1.87194e-07	2	1930.02	1.15918	66.5694	0
	High	EVFAEAEIGEDFLR	1	1	1	WP_029434403.1		0	1.31678e+07	0	5.023e-16	71.27	1.75415e-07	2	1624.79	2.42058	61.9151	0
	High	SFDTLAGQLGIMK	1	1	1	WP_029434403.1		0	2.77366e+07	0	5.023e-16	69.75	2.54221e-07	2	1380.72	2.6846	60.3241	0
	High	TVGSFIDIFPVR	1	1	1	WP_029434403.1		0	1.40018e+07	0	5.023e-16	67.79	2.8278e-07	2	1350.74	2.21745	64.4132	0
	High	AIIDSSEDEIVR	2	1	1	WP_029434403.1		0	4.72669e+07	0	5.023e-16	60.75	2.35591e-06	2	1346.68	1.43983	32.7386	0
	High	nQIHPEPLSGTLVDILEETAAR	1	1	1	WP_029434403.1	N-Term(Acetyl)	0	1.94782e+06	0	2.316e-12	58.72	3.22264e-06	3	2445.27	4.29844	69.4871	0
	High	IEAGEIESALR	3	1	1	WP_029434403.1		0	5.96728e+07	0	7.958e-07	54.82	1.08771e-05	2	1187.63	1.78547	40.7955	0
	High	FINEYGPTEATVASTYFR	3	1	1	WP_029434403.1		0	8.01021e+07	0	5.023e-16	53.85	8.448e-06	2	2065.99	3.31293	59.1192	0
	High	YIPQHDDSAVLQFSSGSTGMPK	3	1	1	WP_029434403.1		0	5.62361e+07	0	5.023e-16	52.53	9.21476e-06	3	2365.12	3.21222	42.5723	0
	High	YPEHGIFHVASGDTSEEFQSYPELLR	1	1	1	WP_029434403.1		0	1.18002e+08	0	5.023e-16	50.44	1.26511e-05	3	3008.41	2.5466	57.5541	0
	High	AFAVLTDMFK	1	1	1	WP_029434403.1		0	1.4473e+08	0	5.023e-16	49.94	1.47017e-05	2	1142.59	1.57363	63.3992	0
	High	GTITSATNTGIEHLSAYIGLR	2	1	1	WP_029434403.1		0	9.99254e+07	0	1.016e-07	49.89	2.71798e-05	2	2175.15	2.32357	60.9824	0
	High	GITFLNITPSHFSLLSSAR	2	1	1	WP_029434403.1		0	4.93508e+07	0	5.023e-16	48.76	3.12657e-05	3	2061.12	2.6335	63.5837	0
	High	EHESVTEAVVVPR	3	1	1	WP_029434403.1		0	3.31962e+07	0	1.257e-11	48.21	3.8507e-05	3	1451.75	1.62878	25.3637	0
	High	LLPASYAVLAANLPGHGK	3	1	1	WP_029434403.1		0	1.31481e+08	0	5.023e-16	48.16	1.98584e-05	2	1792.02	1.89783	57.1055	0
	High	LQTHFDEPIVQIAR	2	1	1	WP_029434403.1		0	1.93093e+07	0	1.708e-05	47.01	4.18041e-05	2	1666.9	2.53888	42.9391	0
	High	MNEQVSTLAGFSVDR	3	1	1	WP_029434403.1		0	7.59841e+07	0	1.755e-09	45.96	5.45053e-05	2	1653.79	2.00952	47.6927	0
	High	IVASSLGIK	2	1	1	WP_029434403.1		0	7.0145e+07	0	7.802e-07	45.34	4.09381e-05	2	887.558	2.2542	27.1091	0
	High	TPLILSVDASR	2	1	1	WP_029434403.1		0	1.2641e+08	0	4.933e-09	45.32	9.54736e-05	2	1171.67	1.22216	41.3927	0
	High	EAFEYQTVASIVSR	2	1	1	WP_029434403.1		0	6.08171e+07	0	5.023e-16	44.52	0.000107721	2	1599.81	3.09457	57.7057	0
	High	GQNYYPADIEHIALSGMEK	3	1	1	WP_029434403.1		0	9.15211e+07	0	5.023e-16	44.43	5.76926e-05	3	2136.01	3.61755	59.1099	0
	High	NQIHPEPLSGTLVDILEETAAR	1	1	1	WP_029434403.1		0	1.31734e+07	0	5.023e-16	44.17	0.000105277	3	2403.25	1.15065	66.5537	0
	High	EIILMFYIPAK	1	1	1	WP_029434403.1		0	1.99745e+07	0	5.023e-16	41.63	0.000123672	2	1337.76	1.74158	66.291	0
	High	GRPVAGVVLVASPPPGVIGGLR	4	1	1	WP_029434403.1		0	6.02681e+07	0	5.023e-16	38.41	0.00014387	3	2068.24	2.28081	54.7315	0
	High	TMAEAWNAVFANPSHDR	4	1	1	WP_029434403.1		0	8.92432e+07	0	5.396e-10	37.75	0.000167483	3	1916.88	2.18788	54.7932	0
	High	IFHVWEAIK	3	1	1	WP_029434403.1		0	1.01088e+08	0	1.708e-05	36.06	0.000768001	2	1142.64	1.53808	44.9591	0
	High	NAEAFVPNPFNPADPSDR	6	1	1	WP_029434403.1		0	8.81457e+07	0	1.708e-05	35.77	0.000331063	2	1957.91	1.61948	53.8603	0
	High	MDPFQFAQRPFLWMEK	2	1	1	WP_029434403.1		0	4.65752e+07	0	1.708e-05	34.75	0.000703427	2	2071	2.01189	65.7811	0
	High	DFSIEPPQNEIEALLQK	1	1	1	WP_029434403.1		0	5.70055e+07	0	1.708e-05	17.72	0.0473323	2	1971.01	2.08761	66.2865	0
	High	VGVVEIR	1	1	1	WP_029434403.1		0	5.17921e+07	0.001	0.001542	51.21	2.53539e-05	2	771.473	0.523134	23.1737	0
	High	KGADAELAQLLHR	2	1	1	WP_029434403.1		0	1.51999e+07	0.001	0.003375	49.7	2.03589e-05	3	1421.79	1.74077	40.2046	1
	High	HFMNELLK	2	1	1	WP_029434403.1		0	88324195	0.001	1.708e-05	47.61	4.76796e-05	2	1031.54	1.33862	31.6279	0
	High	LMVSEQVVR	2	1	1	WP_029434403.1		0	6.19296e+07	0.001	1.708e-05	44.97	0.000113039	2	1060.58	2.60526	27.4798	0
	High	APIVADSSNER	1	1	1	WP_029434403.1		0	8.80946e+07	0.001	1.708e-05	44.09	5.45919e-05	2	1158.58	0.524629	15.3178	0
	High	GLELNDYR	1	1	1	WP_029434403.1		0	8.17439e+06	0.001	1.708e-05	39.11	0.000251625	2	979.487	2.42028	29.1979	0
	High	EGFIDFGLK	2	1	1	WP_029434403.1		0	27758355	0.001	1.708e-05	38.83	0.00025529	2	1025.53	0.990997	57.3698	0
	High	mNQIHPEPLSGTLVDILEETAAR	2	1	1	WP_029434403.1	M1(Oxidation)	0	2.64618e+07	0.001	1.708e-05	38.61	0.000302986	3	2550.29	2.34701	66.4619	0
	High	VEHILVMDEGASAAAIPESLR	2	1	1	WP_029434403.1		0	6.38207e+07	0.001	1.708e-05	38.52	0.000435875	3	2208.14	2.18747	54.543	0
	High	EMAQVLYR	2	1	1	WP_029434403.1		0	7.79332e+07	0.001	1.708e-05	37.78	0.000375131	2	1009.52	1.77919	27.8185	0
	High	VMLGGEVISTK	1	1	1	WP_029434403.1		0	9.75243e+07	0.001	1.708e-05	37.56	0.000508625	2	1133.62	1.11338	33.3193	0
	High	SLIASLNR	1	1	1	WP_029434403.1		0	1.77489e+07	0.001	0.004701	36.37	0.000703558	2	873.516	0.867196	30.644	0
	High	QMADYLWPR	4	1	1	WP_029434403.1		0	1.20401e+07	0.001	1.708e-05	33.85	0.000989034	2	1179.56	2.15606	50.225	0
	High	GTGATLIASEDLITEAR	2	1	1	WP_029434403.1		0	8.62602e+07	0.001	0.003506	32.9	0.0014873	2	1717.9	2.42459	54.73	0
	High	SLSYAAFGK	1	1	1	WP_029434403.1		0	1.65052e+07	0.001	1.732e-05	32.85	0.0007782	2	943.49	1.55108	32.3269	0
	High	VAYMLEDSGAR	2	1	1	WP_029434403.1		0	3.37966e+07	0.001	1.708e-05	32.82	0.000783594	2	1211.57	1.20579	28.7495	0
	High	ADQVAGLLR	2	1	1	WP_029434403.1		0	1.8003e+07	0.001	0.003807	32.43	0.00094294	2	942.537	0.0960153	30.6588	0
	High	IADKDGKPLPADR	1	1	1	WP_029434403.1		0	2.44265e+07	0.001	1.708e-05	31.49	0.00145463	3	1395.76	0.253125	11.3686	1
	High	NALEFQLGLFK	1	1	1	WP_029434403.1		0	4.59591e+06	0.001	1.708e-05	30.03	0.00183726	2	1279.71	2.06267	63.2172	0
	High	EFIETLAK	1	1	1	WP_029434403.1		0	7.37835e+06	0.001	0.003375	29.61	0.00224261	2	950.52	0.282565	33.2799	0
	High	EELGITAAER	1	1	1	WP_029434403.1		0	2.20181e+07	0.001	0.003375	26.68	0.00451044	2	1088.56	1.10655	24.8975	0
	High	NRLPDVVIEAGK	1	1	1	WP_029434403.1		0	3.89586e+06	0.001	0.003375	25.1	0.00509899	3	1310.75	2.48296	30.4451	1
	High	NIVNFLTWVK	1	1	1	WP_029434403.1		0	7.44266e+07	0.001	0.003375	25	0.00632456	2	1233.7	2.13703	66.1004	0
	High	EmAQVLYR	1	1	1	WP_029434403.1	M2(Oxidation)	0	8.49886e+06	0.001	0.003506	23.78	0.00774768	2	1025.51	2.00812	21.2497	0
	High	EVYHYDFAEMTEAER	2	1	1	WP_029434403.1		0	2.11282e+07	0.001	0.003375	18.61	0.0137395	3	1889.81	2.80946	43.5567	0
	High	DAAVIRPVTELEK	2	1	1	WP_029434403.1		0	6.78581e+07	0.001	0.002571	14.67	0.0614147	3	1440.81	1.31873	31.4321	0
	High	AEEAGIVALTDVERPEAR	1	1	1	WP_029434403.1		0	4.80893e+07	0.001	1.729e-05	11.76	0.17337	3	1926	1.91216	43.5746	0
	High	DVNNLLR	1	1	1	WP_029434403.1		0	2.50607e+07	0.002	0.007825	36.09	0.000528979	2	843.47	2.21716	27.1425	0
	High	DYLNTLR	1	1	1	WP_029434403.1		0	3.23298e+07	0.002	0.007825	31.15	0.00199514	2	894.47	1.86791	30.996	0
	High	NLIANIR	2	1	1	WP_029434403.1		0	8.14194e+07	0.003	0.01073	30.75	0.00122002	2	813.495	0.870701	30.168	0
	High	SVIDEER	1	1	1	WP_029434403.1		0	5.01263e+06	0.005	0.01074	41.89	0.000119721	2	847.416	0.509695	15.3602	0
	High	TEGAHMLIK	1	1	1	WP_029434403.1		0	27159999	0.005	0.01073	21.89	0.0110014	3	999.529	-0.0834174	18.9187	0
	High	SKEIIIVR	1	1	1	WP_029434403.1		0	2.72162e+07	0.006	0.02849	43.03	4.96558e-05	2	957.61	1.19759	21.5065	1
	High	mLDTGDLEFLGR	1	1	1	WP_029434403.1	M1(Oxidation)	0	7.686e+06	0.008	0.05826	9.31	0.193412	2	1382.66	1.43477	54.7821	0
WP_005028133.1	DNA topoisomerase (ATP-hydrolyzing) subunit B [Bilophila wadsworthia]	2479.48	56.98	1	38	38	88	2.32742e+08	795	88.9341	5.89697
	A4	Sequence	# PSMs	# Proteins	# Protein Groups	Protein Group Accessions	Modifications	ΔCn	Area	q-Value	PEP	IonScore	Exp Value	Charge	MH+ [Da]	ΔM [ppm]	RT [min]	# Missed Cleavages
	High	VTVEDAEAASDTFEQLMGDR	2	1	1	WP_005028133.1		0	4.35727e+07	0	5.023e-16	157.56	1.74973e-16	2	2183.98	1.39852	63.881	0
	High	GLGEMNPEQLWVTTMNPENR	4	1	1	WP_005028133.1		0	1.14136e+08	0	5.023e-16	96.41	3.4284e-10	2	2316.08	2.80436	65.0416	0
	High	IVIMTDADVDGAHIR	3	1	1	WP_005028133.1		0	8.51719e+07	0	5.023e-16	89.97	1.81248e-09	2	1625.84	2.43419	37.5487	0
	High	FIKDDYELNAFLMQR	3	1	1	WP_005028133.1		0	1.06444e+08	0	5.023e-16	84.32	9.06079e-09	2	1902.95	2.25087	59.467	1
	High	LGNSEVAGIVGGVVYGK	5	1	1	WP_005028133.1		0	2.75821e+08	0	3.129e-15	82.21	1.7434e-08	2	1618.88	2.4569	56.7321	0
	High	TANANAYTADSITILEGLQAVR	2	1	1	WP_005028133.1		0	9.9334e+07	0	5.023e-16	77.55	5.18587e-08	2	2292.19	1.9354	65.2777	0
	High	MYLNSWEALDAIR	2	1	1	WP_005028133.1		0	1.11528e+08	0	5.023e-16	76.77	5.89058e-08	2	1581.77	0.499445	62.9253	0
	High	GYELTTETEAHEDGDR	2	1	1	WP_005028133.1		0	4.79338e+07	0	5.023e-16	75.97	2.52331e-08	3	1822.78	1.88441	21.6603	0
	High	DPADSELFIVEGDSAGGSAK	3	1	1	WP_005028133.1		0	48325612	0	5.023e-16	74.92	6.44214e-08	2	1964.91	1.13024	50.0729	0
	High	NPNTQAILPLR	5	1	1	WP_005028133.1		0	2.21564e+08	0	2.366e-06	68.99	1.82965e-07	2	1236.71	2.39232	37.2497	0
	High	EGLTAVLSVK	2	1	1	WP_005028133.1		0	6.47936e+07	0	1.172e-05	63.86	7.60627e-07	2	1016.6	2.33079	42.8081	0
	High	VSVEFFISK	2	1	1	WP_005028133.1		0	5.50606e+07	0	1.708e-05	63.44	9.05795e-07	2	1055.58	2.28892	51.9655	0
	High	mYLNSWEALDAIR	1	1	1	WP_005028133.1	M1(Oxidation)	0	1.17907e+07	0	5.023e-16	60.79	1.20884e-06	2	1597.77	2.4546	60.9158	0
	High	VPAVQVVMTK	3	1	1	WP_005028133.1		0	7.60872e+07	0	7.817e-09	60.77	2.68009e-06	2	1071.63	1.77889	29.9374	0
	High	ALITAMGAGIGEEDTDYDKLR	3	1	1	WP_005028133.1		0	9.81791e+07	0	5.023e-16	60.3	2.47312e-06	3	2239.1	1.91231	50.7734	1
	High	DAELAGINR	1	1	1	WP_005028133.1		0	4.35053e+07	0	1.708e-05	57.13	3.29192e-06	2	958.496	0.950535	22.1805	0
	High	DLFLALVDVEDR	1	1	1	WP_005028133.1		0	0	0	8.374e-13	54.21	1.47933e-05	2	1404.74	2.85682	66.9483	0
	High	EQEYAASDIFDLHALTLEEAR	2	1	1	WP_005028133.1		0	5.78633e+07	0	5.023e-16	50.69	1.62089e-05	2	2421.16	1.33925	62.399	0
	High	VFALIENANGHR	1	1	1	WP_005028133.1		0	4.37287e+07	0	5.023e-16	50.25	2.54896e-05	2	1340.71	1.77286	32.6452	0
	High	ENMYTFANNIR	2	1	1	WP_005028133.1		0	109800138	0	1.708e-05	46.63	2.16755e-05	2	1372.63	2.2641	44.1804	0
	High	FEELAYLNK	2	1	1	WP_005028133.1		0	7.75427e+07	0	1.812e-06	46.46	3.50213e-05	2	1126.58	1.93899	40.666	0
	High	FKPDETIFETTEFSYDTLK	2	1	1	WP_005028133.1		0	8.27281e+07	0	5.023e-16	45.19	6.81056e-05	2	2311.11	1.53645	60.6928	0
	High	ALMGQIENISHR	4	1	1	WP_005028133.1		0	1.54308e+08	0	8.64e-08	42.53	0.000128448	2	1368.71	2.00489	34.2611	0
	High	GVPQEELQYIGESDSHGTTVR	7	1	1	WP_005028133.1		0	2.59355e+07	0	1.708e-05	24.36	0.00531334	3	2302.1	2.50019	39.3458	0
	High	GQALSGDDVR	1	1	1	WP_005028133.1		0	95050884	0.001	1.708e-05	64.56	5.0742e-07	2	1017.5	0.657855	15.4244	0
	High	GIPVDIHPK	2	1	1	WP_005028133.1		0	5.94165e+07	0.001	1.708e-05	49.8	2.0419e-05	1	975.563	1.20365	22.3716	0
	High	GALSDNALPGK	2	1	1	WP_005028133.1		0	6.00225e+07	0.001	1.709e-05	46.45	3.62343e-05	2	1042.55	0.323134	21.9166	0
	High	VPAVQVVmTK	1	1	1	WP_005028133.1	M8(Oxidation)	0	3.45966e+06	0.001	6.206e-05	39.34	0.000267749	2	1087.62	0.704027	22.1662	0
	High	VSDDMEVEAPNGTLFR	1	1	1	WP_005028133.1		0	4.12341e+07	0.001	1.708e-05	36.38	0.000230144	2	1779.82	1.06009	47.7364	0
	High	LPQPQFEGQTK	2	1	1	WP_005028133.1		0	1.80925e+08	0.001	4.917e-05	28.71	0.00370112	2	1272.66	1.37545	25.1561	0
	High	ALmGQIENISHR	1	1	1	WP_005028133.1	M3(Oxidation)	0	3.83892e+06	0.001	0.001209	22.3	0.0123657	3	1384.7	1.23647	23.445	0
	High	NKEQEYAASDIFDLHALTLEEAR	1	1	1	WP_005028133.1		0	1.5686e+07	0.001	0.003375	22.03	0.0125323	3	2663.3	2.18978	60.2185	1
	High	FKPDETIFETTEFSYDTLKK	1	1	1	WP_005028133.1		0	2.22903e+07	0.001	1.708e-05	20.57	0.021048	3	2439.2	2.97692	57.7708	1
	High	RPAmYIGSTDYR	1	1	1	WP_005028133.1	M4(Oxidation)	0	3.54426e+06	0.001	1.708e-05	19.38	0.0167251	3	1445.69	1.63369	21.1206	0
	High	GYLYIAQPPLYR	1	1	1	WP_005028133.1		0	154483223	0.001	4.633e-05	18.46	0.0335018	2	1453.79	1.86088	54.1102	0
	High	KRPAMYIGSTDYR	1	1	1	WP_005028133.1		0	1.6732e+07	0.001	1.708e-05	16	0.0640531	3	1557.79	0.77949	21.7547	1
	High	RPAMYIGSTDYR	2	1	1	WP_005028133.1		0	4.5299e+07	0.001	0.003918	15.81	0.0328027	3	1429.69	0.187125	25.7815	0
	High	VRDAELAGINR	1	1	1	WP_005028133.1		0	1.57704e+07	0.002	0.007825	44.94	8.65693e-05	3	1213.67	0.928529	20.6237	1
	High	RFEELAYLNK	1	1	1	WP_005028133.1		0	7.35144e+07	0.002	0.007825	22.45	0.00995493	2	1282.68	1.57215	35.7875	1
	High	LDTYFQENPK	2	1	1	WP_005028133.1		0	2.00839e+08	0.002	0.007825	19.86	0.025819	2	1254.6	1.276	28.459	0
	High	EKVPAVQVVMTK	1	1	1	WP_005028133.1		0	3.58341e+07	0.005	0.01073	37.3	0.000325865	3	1328.76	2.1619	27.4365	1
	High	IVImTDADVDGAHIR	1	1	1	WP_005028133.1	M4(Oxidation)	0	3.37298e+06	0.006	0.03473	8.19	0.273069	3	1641.83	1.52171	29.723	0
	High	NYAGLIDR	1	1	1	WP_005028133.1		0	101687629	0.008	0.05826	22.84	0.0161199	2	921.479	0.438801	28.3146	0
WP_029435865.1	polyribonucleotide nucleotidyltransferase [Bilophila wadsworthia]	2378.01	44.97	1	30	30	111	6.23216e+08	745	80.7901	5.8335
	A4	Sequence	# PSMs	# Proteins	# Protein Groups	Protein Group Accessions	Modifications	ΔCn	Area	q-Value	PEP	IonScore	Exp Value	Charge	MH+ [Da]	ΔM [ppm]	RT [min]	# Missed Cleavages
	High	AITAATGASVDIEDSGR	2	1	1	WP_029435865.1		0	8.90713e+07	0	5.023e-16	79.63	2.45009e-08	2	1633.8	1.22161	29.5146	0
	High	IAGTAEGVTAVQMDIK	3	1	1	WP_029435865.1		0	2.09992e+08	0	5.023e-16	78.7	3.5073e-08	2	1603.84	2.60391	40.3942	0
	High	IEELAAGAGLEAAMR	6	1	1	WP_029435865.1		0	1.76077e+08	0	5.023e-16	74.46	8.59431e-08	3	1501.77	0.994205	48.8839	0
	High	VAQASDVAHLGEDMLVK	6	1	1	WP_029435865.1		0	3.62244e+08	0	5.023e-16	69.91	3.06282e-07	2	1782.91	2.26158	47.8671	0
	High	TFMLHYNFPPFSVGEVKPVR	11	1	1	WP_029435865.1		0	1.729e+08	0	5.023e-16	68.92	3.07759e-07	3	2365.22	3.12684	60.647	0
	High	mDSLTGDVTK	1	1	1	WP_029435865.1	M1(Oxidation)	0	4.59163e+06	0	6.104e-13	65.32	4.40647e-07	2	1082.5	1.11775	19.1408	0
	High	MAFTPQEDDAALLAR	8	1	1	WP_029435865.1		0	5.38196e+08	0	5.238e-16	59.15	2.49318e-06	2	1648.8	1.29811	49.6792	0
	High	GFFPLTVEYSER	4	1	1	WP_029435865.1		0	1.9239e+08	0	1.84e-14	58.97	2.28177e-06	2	1444.71	2.60525	60.339	0
	High	YAPQHAEVFVNPEVIR	5	1	1	WP_029435865.1		0	6.2281e+08	0	1.257e-15	56.5	7.83552e-06	2	1868.97	2.12772	40.7942	0
	High	ALSSVGDIIGHIEK	5	1	1	WP_029435865.1		0	3.293e+08	0	5.023e-16	54.39	8.18809e-06	3	1438.79	2.42664	51.5889	0
	High	TVRPIEIQPGILPR	5	1	1	WP_029435865.1		0	5.84033e+08	0	4.523e-12	53.25	4.7203e-06	3	1588.96	2.25498	44.263	0
	High	mAFTPQEDDAALLAR	2	1	1	WP_029435865.1	M1(Oxidation)	0	6.25114e+07	0	1.724e-11	49.07	2.29177e-05	2	1664.8	1.04046	43.5328	0
	High	MDSLTGDVTK	1	1	1	WP_029435865.1		0	151912709	0	5.873e-16	45.45	4.98928e-05	2	1066.51	1.05939	22.2185	0
	High	ELVQYYDQRPDLGK	2	1	1	WP_029435865.1		0	2.52305e+08	0	1.708e-05	40.15	0.000265664	2	1723.87	2.26977	32.3599	0
	High	KEIQPLVEAQVK	2	1	1	WP_029435865.1		0	3.36273e+07	0	1.708e-05	33.63	0.000455186	3	1381.81	1.53512	24.9179	1
	High	ALKPIIPAGDGFPFTVR	5	1	1	WP_029435865.1		0	612684282	0	5.023e-16	29.99	0.001303	3	1799.03	2.00014	60.4021	0
	High	IPGSFFR	4	1	1	WP_029435865.1		0	2.77503e+08	0.001	1.708e-05	59.96	1.91758e-06	2	823.447	0.681978	38.1567	0
	High	ADPTYGEDEK	1	1	1	WP_029435865.1		0	1.10663e+08	0.001	1.708e-05	51.46	7.12804e-06	2	1124.47	-0.742596	13.0162	0
	High	VIEINGDR	3	1	1	WP_029435865.1		0	9.7149e+07	0.001	1.708e-05	46.47	5.52289e-05	2	915.489	-0.51455	20.2732	0
	High	MIIGPGGK	4	1	1	WP_029435865.1		0	230560772	0.001	0.0001821	45.32	9.40048e-05	2	772.439	0.730476	21.3551	0
	High	AHGSALFTR	3	1	1	WP_029435865.1		0	2.15927e+08	0.001	0.003506	44.94	9.45849e-05	3	959.506	0.562241	18.7639	0
	High	EIQPLVEAQVK	1	1	1	WP_029435865.1		0	3.3706e+08	0.001	0.003375	43.72	4.2462e-05	2	1253.71	1.62911	32.6547	0
	High	EIILETGR	5	1	1	WP_029435865.1		0	1.65136e+08	0.001	0.003375	43.7	0.000155702	2	930.527	1.81289	25.6467	0
	High	EIGHGALAEK	1	1	1	WP_029435865.1		0	1.48276e+08	0.001	1.708e-05	41.15	0.000145799	2	1024.54	0.756482	13.6359	0
	High	INGQFILNPTVK	2	1	1	WP_029435865.1		0	1.69924e+08	0.001	0.003375	39.98	0.000200923	2	1343.77	1.46446	44.6407	0
	High	ITGLTTEIMR	2	1	1	WP_029435865.1		0	3.55985e+08	0.001	1.708e-05	39.45	0.000283753	2	1134.62	1.86486	39.0727	0
	High	mIIGPGGK	2	1	1	WP_029435865.1	M1(Oxidation)	0	3.69946e+07	0.001	0.003375	38.89	0.000426102	2	788.434	0.197967	15.622	0
	High	IEELAAGAGLEAAmR	1	1	1	WP_029435865.1	M14(Oxidation)	0	2.44097e+07	0.001	3.236e-05	36.09	0.000639696	2	1517.77	2.61371	35.6793	0
	High	ITGLTTEImR	1	1	1	WP_029435865.1	M9(Oxidation)	0	3.51456e+07	0.001	0.0002373	32.43	0.00105724	2	1150.62	1.69638	29.0571	0
	High	LHILGEMK	2	1	1	WP_029435865.1		0	1.85336e+08	0.001	0.001519	29.39	0.0014385	2	940.531	2.45395	26.7718	0
	High	REIGHGALAEK	2	1	1	WP_029435865.1		0	2.43926e+07	0.001	1.708e-05	27.4	0.00254758	3	1180.64	-1.17723	10.7246	1
	High	LHILGEmK	1	1	1	WP_029435865.1	M7(Oxidation)	0	1.84843e+07	0.001	0.003506	24.91	0.00435847	2	956.524	0.710019	21.033	0
	High	ISIFAPTAESMEQAK	1	1	1	WP_029435865.1		0	6.34154e+08	0.001	0.003375	23.8	0.0100049	2	1622.81	2.16573	48.4199	0
	High	ILDEGTR	3	1	1	WP_029435865.1		0	1.57567e+08	0.003	0.007825	41.9	0.000225979	2	803.426	-0.193617	14.3984	0
	High	LIDRPIRPLFPK	3	1	1	WP_029435865.1		0	3.27474e+08	0.005	0.01074	5.22	0.299896	3	1464.91	1.16055	33.2154	0
	High	RILDEGTR	1	1	1	WP_029435865.1		0	5.91254e+06	0.008	0.05826	21.31	0.024407	2	959.527	0.553485	13.1798	1
WP_029436316.1	DNA mismatch repair protein MutS [Bilophila wadsworthia]	1715.49	45.59	1	29	29	71	2.04657e+08	783	86.1801	6.78564
	A4	Sequence	# PSMs	# Proteins	# Protein Groups	Protein Group Accessions	Modifications	ΔCn	Area	q-Value	PEP	IonScore	Exp Value	Charge	MH+ [Da]	ΔM [ppm]	RT [min]	# Missed Cleavages
	High	YLTGIVQNELPFIR	4	1	1	WP_029436316.1		0	1.84006e+08	0	5.023e-16	110.76	1.0913e-11	2	1662.93	3.89238	63.2022	0
	High	DADAVNAAHTLFDEVR	3	1	1	WP_029436316.1		0	7.8076e+07	0	5.023e-16	78.55	2.79274e-08	2	1743.83	2.04048	55.9098	0
	High	AAQSINENGAMWPSLR	2	1	1	WP_029436316.1		0	3.20819e+07	0	5.023e-16	76.85	3.61442e-08	2	1744.85	3.03938	48.0005	0
	High	AEQYLLLDGQDMTAVMDR	2	1	1	WP_029436316.1		0	1.60286e+07	0	5.023e-16	67.67	1.88102e-07	2	2068.97	1.01838	61.8693	0
	High	AAVSPSSAPLDADALWALR	2	1	1	WP_029436316.1		0	1.91491e+08	0	5.023e-16	65.68	7.30069e-07	2	1911	1.51036	62.9177	0
	High	DESSPELMLVR	2	1	1	WP_029436316.1		0	2.79934e+07	0	1.193e-13	57.95	4.97006e-06	2	1275.63	1.6631	44.6631	0
	High	LSDFPDLEGLFPHLEK	4	1	1	WP_029436316.1		0	9.65193e+07	0	5.023e-16	57.07	5.39924e-06	2	1856.95	1.74119	65.3374	0
	High	RAEQYLLLDGQDMTAVMDR	2	1	1	WP_029436316.1		0	4.93198e+07	0	5.023e-16	56.19	5.16938e-06	3	2225.07	2.0724	58.8601	1
	High	HPLLALDPQIR	5	1	1	WP_029436316.1		0	1.64048e+08	0	3.513e-06	55.3	4.42681e-06	2	1272.75	2.69798	40.3926	0
	High	GAHVVAATHFPALK	6	1	1	WP_029436316.1		0	7.47273e+07	0	5.023e-16	54.67	7.84744e-06	3	1418.79	1.45319	26.167	0
	High	HLGNAWEATDR	3	1	1	WP_029436316.1		0	6.08705e+07	0	2.375e-14	53.12	6.8254e-06	2	1269.6	1.8932	21.1594	0
	High	VSLGLFPLR	2	1	1	WP_029436316.1		0	1.31136e+08	0	1.708e-05	49.22	1.49593e-05	2	1001.62	1.7303	60.1413	0
	High	TWSAHSGFR	1	1	1	WP_029436316.1		0	5.57424e+07	0	5.023e-16	48.25	2.01992e-05	3	1048.5	0.00333513	20.8879	0
	High	DLVASMPLPEMTLSALSR	3	1	1	WP_029436316.1		0	4.59969e+07	0	3.074e-12	47.09	7.81736e-05	3	1931	2.59939	67.1327	0
	High	TFPGIASFALAPEDQGGDGVTIVTFK	2	1	1	WP_029436316.1		0	9.55211e+07	0	1.708e-05	41.31	0.000203391	2	2638.34	-0.153161	66.3381	0
	High	AASVLFDPGTK	2	1	1	WP_029436316.1		0	1.53683e+08	0.001	1.708e-05	57.11	5.54428e-06	2	1105.59	1.92538	32.3817	0
	High	ETLLQGR	2	1	1	WP_029436316.1		0	7.97438e+07	0.001	1.708e-05	48.31	6.0504e-05	2	816.458	0.764413	20.6165	0
	High	SAWDLLVR	2	1	1	WP_029436316.1		0	1.28214e+08	0.001	0.003375	41.22	0.000230303	2	959.532	1.26186	56.1993	0
	High	LAYDQVGASQALDVAR	2	1	1	WP_029436316.1		0	2.38474e+08	0.001	1.708e-05	39.59	0.000384652	2	1676.86	1.3687	41.3545	0
	High	ALVISGGNAGGK	2	1	1	WP_029436316.1		0	103813144	0.001	0.0003843	38.21	0.000317117	2	1043.59	1.2358	19.8591	0
	High	EGVEIVHGR	2	1	1	WP_029436316.1		0	5.50922e+07	0.001	0.000871	34.07	0.00074431	3	995.526	-0.920808	16.2563	0
	High	EHGLPESVLR	4	1	1	WP_029436316.1		0	1.19162e+07	0.001	0.003375	32.62	0.00139489	2	1136.61	1.80929	25.6563	0
	High	DLVASmPLPEMTLSALSR	2	1	1	WP_029436316.1	M6(Oxidation)	0	1.05491e+07	0.001	0.003506	20.73	0.0215546	2	1947	2.59475	62.9228	0
	High	QGGPHPVDLIFRPTDR	1	1	1	WP_029436316.1		0	7.86077e+07	0.001	0.0004385	17.55	0.0588904	4	1804.95	1.12308	37.8447	0
	High	GSVIPWWTSIHAFIGDEQSLDDHLSTFTAQIR	1	1	1	WP_029436316.1		0	1.12006e+07	0.001	1.708e-05	2.55	1.25078	4	3627.79	0.859035	70.1618	0
	High	RVSLGLFPLR	1	1	1	WP_029436316.1		0	27256699	0.002	0.007825	26.96	0.00200895	2	1157.72	1.98465	51.2122	1
	High	YVLPLK	2	1	1	WP_029436316.1		0	2.87523e+07	0.003	0.008523	29.95	0.00100918	1	732.468	3.32331	33.645	0
	High	EVHAFLK	2	1	1	WP_029436316.1		0	5.33814e+07	0.003	0.007825	28.09	0.00326001	2	843.473	0.200888	20.0063	0
	High	TYALTR	2	1	1	WP_029436316.1		0	5.57105e+07	0.005	0.01073	40.94	8.03471e-05	2	724.399	0.701672	18.1987	0
	High	LDVELAK	1	1	1	WP_029436316.1		0	1.93029e+07	0.006	0.03156	33.18	0.00132231	1	787.458	2.88485	25.2419	0
WP_029436060.1	insulinase family protein [Bilophila wadsworthia]	1684.4	50.91	1	45	45	82	1.11684e+08	882	96.7948	5.59229
	A4	Sequence	# PSMs	# Proteins	# Protein Groups	Protein Group Accessions	Modifications	ΔCn	Area	q-Value	PEP	IonScore	Exp Value	Charge	MH+ [Da]	ΔM [ppm]	RT [min]	# Missed Cleavages
	High	DFAALDASTFTPEQLER	2	1	1	WP_029436060.1		0	9.05582e+07	0	5.023e-16	70.31	1.67599e-07	2	1910.92	2.55116	60.3477	0
	High	SGEAAALTMEGYPLSFTK	1	1	1	WP_029436060.1		0	1.15985e+08	0	5.023e-16	67.2	3.90619e-07	2	1872.91	2.51598	59.1791	0
	High	TFSVNLTTPAR	3	1	1	WP_029436060.1		0	7.69121e+07	0	4.055e-09	63.04	1.24148e-06	2	1206.65	2.21847	37.5698	0
	High	QVLAAWVQPDR	3	1	1	WP_029436060.1		0	9.69301e+07	0	4.301e-12	62.53	9.49399e-07	2	1282.69	2.31825	42.2918	0
	High	LNLEDDLYR	2	1	1	WP_029436060.1		0	6.0471e+07	0	5.023e-16	60.09	2.15488e-06	2	1150.58	2.52788	42.6794	0
	High	MPDMQAILDK	2	1	1	WP_029436060.1		0	2.74827e+07	0	1.844e-08	59.59	1.92326e-06	2	1161.57	1.20538	49.7437	0
	High	MAQAEEGFK	1	1	1	WP_029436060.1		0	3.22405e+07	0	8.458e-11	59.58	1.09893e-06	2	1010.46	1.45753	18.2012	0
	High	IGYFQFFMGGDQGER	1	1	1	WP_029436060.1		0	4.70023e+07	0	5.023e-16	59.23	1.37309e-06	2	1751.79	2.09864	64.3966	0
	High	QLVDSISVSNVGFER	2	1	1	WP_029436060.1		0	79840560	0	5.023e-16	55.52	6.4525e-06	2	1649.85	0.968843	50.0011	0
	High	LTTVVLPPK	5	1	1	WP_029436060.1		0	6.29205e+06	0	1.708e-05	51.8	6.59128e-06	2	967.619	0.0720094	28.1603	0
	High	ARPWVLAVSGDFDR	1	1	1	WP_029436060.1		0	1.18162e+07	0	5.023e-16	51.3	2.74285e-05	3	1588.83	2.31308	55.2899	0
	High	YLDVDSAYTIK	2	1	1	WP_029436060.1		0	8.15823e+07	0	5.023e-16	49.94	1.82504e-05	2	1287.65	2.30226	40.4131	0
	High	SREDQPLGLAFR	1	1	1	WP_029436060.1		0	4.8459e+07	0	1.708e-05	49.24	3.4546e-05	3	1388.73	2.23552	36.7016	1
	High	LPNGLSVLILK	1	1	1	WP_029436060.1		0	3.59995e+07	0	5.023e-16	48	1.58114e-05	2	1166.75	1.14977	61.2546	0
	High	NVIVAELQR	2	1	1	WP_029436060.1		0	1.22137e+08	0	1.708e-05	46.04	4.47994e-05	2	1041.61	2.20637	34.0852	0
	High	MPDMQAILDKEWK	3	1	1	WP_029436060.1		0	5.26679e+07	0	1.708e-05	42.97	0.000103456	2	1604.78	2.0315	59.2114	1
	High	IGYFQFFmGGDQGER	1	1	1	WP_029436060.1	M8(Oxidation)	0	9.66421e+06	0	2.818e-12	41.99	6.64032e-05	2	1767.78	3.02266	61.02	0
	High	KVDVPVPAWGTRPELDIPMPGR	2	1	1	WP_029436060.1		0	7.13383e+07	0	2.765e-07	29.27	0.00207032	4	2430.3	1.87743	58.8213	1
	High	IGAFVVTAELDADKVEPFWTSLTK	1	1	1	WP_029436060.1		0	2.25584e+07	0	5.023e-16	24.8	0.00910611	3	2637.38	1.32571	67.2062	1
	High	DMAFHPTLDPQELESEK	4	1	1	WP_029436060.1		0	2.49071e+07	0	7.189e-06	20	0.0135	3	1986.91	1.12642	48.9575	0
	High	VDVPVPAWGTRPELDIPMPGR	1	1	1	WP_029436060.1		0	2.99524e+07	0	1.708e-05	13.32	0.102429	3	2302.21	1.80185	61.3007	0
	High	TEVIDLGK	1	1	1	WP_029436060.1		0	4.5688e+07	0.001	0.003375	52.8	1.65314e-05	2	874.489	0.852875	25.9872	0
	High	TLLADTLK	1	1	1	WP_029436060.1		0	8.58744e+07	0.001	1.708e-05	51.13	1.27199e-05	2	874.525	1.12852	32.9673	0
	High	TVVLIPDK	3	1	1	WP_029436060.1		0	6.33615e+07	0.001	7.003e-05	49.49	1.46199e-05	2	884.547	2.44028	29.1836	0
	High	FPLVSTR	3	1	1	WP_029436060.1		0	4.75167e+07	0.001	1.771e-05	42.07	0.000114861	2	819.474	1.99431	29.9903	0
	High	QGLGYTVTAFNR	1	1	1	WP_029436060.1		0	4.37079e+07	0.001	3.689e-05	40.51	0.000120042	2	1326.68	2.28522	40.6461	0
	High	SLPAPDQR	4	1	1	WP_029436060.1		0	5.38588e+07	0.001	0.0003882	40.18	9.57128e-05	2	883.463	0.267402	15.382	0
	High	EDQPLGLAFR	1	1	1	WP_029436060.1		0	2.60132e+07	0.001	0.003506	36.6	0.000634451	2	1145.6	1.4979	44.8744	0
	High	NMQSLGSR	1	1	1	WP_029436060.1		0	2.86097e+07	0.001	5.278e-05	35.39	0.000491416	2	892.431	0.49924	15.1172	0
	High	YDEAQLR	1	1	1	WP_029436060.1		0	4.77307e+07	0.001	5.898e-05	34.63	0.000637047	2	894.433	1.25725	18.1157	0
	High	NVTPEQLR	2	1	1	WP_029436060.1		0	8.41363e+07	0.001	0.003375	31.15	0.00118941	2	956.517	0.730668	19.9063	0
	High	DQILAFAK	2	1	1	WP_029436060.1		0	16230806	0.001	0.003375	30.14	0.00305008	2	905.509	-0.336428	38.0607	0
	High	NQLEGDYYR	1	1	1	WP_029436060.1		0	2.32163e+07	0.001	6.856e-05	24.47	0.00356427	2	1157.52	0.0545092	22.8355	0
	High	KLPPFLFPGSVYGYLQLGEPENVQK	2	1	1	WP_029436060.1		0	5.6881e+07	0.001	1.708e-05	22.05	0.011851	3	2820.5	2.37123	66.4808	1
	High	ARPWVLAVSGDFDRDQILAFAK	2	1	1	WP_029436060.1		0	2.3967e+07	0.001	1.708e-05	16.66	0.0550225	4	2475.32	2.33095	63.0042	1
	High	GTPYDRPIIGYEK	2	1	1	WP_029436060.1		0	7.47222e+07	0.001	1.708e-05	8.21	0.415272	3	1508.78	0.462827	28.523	0
	High	NQAHLMLIFK	2	1	1	WP_029436060.1		0	5.47042e+07	0.002	0.007825	44	6.96688e-05	2	1214.67	2.57422	46.1494	0
	High	LGmDVVR	1	1	1	WP_029436060.1	M3(Oxidation)	0	5545336	0.002	0.007825	36.74	0.000582549	2	805.423	-1.15369	16.2313	0
	High	ALTTQNLR	2	1	1	WP_029436060.1		0	8.96814e+07	0.002	0.007825	26.47	0.00822797	2	916.521	0.214434	18.9371	0
	High	LGMDVVR	2	1	1	WP_029436060.1		0	5.40461e+07	0.003	0.008031	52.71	1.63418e-05	2	789.429	0.654337	25.2442	0
	High	DKQGLGYTVTAFNR	1	1	1	WP_029436060.1		0	1.06244e+07	0.003	0.008131	22.84	0.0155999	3	1569.8	0.774306	34.7839	1
	High	AAGLAASAGR	1	1	1	WP_029436060.1		0	3.01413e+07	0.005	0.01073	25.02	0.00991541	2	844.464	0.443502	12.9215	0
	High	SKETLSGLASK	1	1	1	WP_029436060.1		0	2.29697e+07	0.005	0.01781	24.43	0.00829331	2	1120.62	2.62853	17.8727	1
	High	GIKDQLAAIK	1	1	1	WP_029436060.1		0	2.43345e+07	0.006	0.03473	25.1	0.0041719	2	1056.64	2.47494	27.5348	1
	High	ETLSGLASK	1	1	1	WP_029436060.1		0	15338640	0.007	0.03473	45.68	9.19346e-05	2	905.494	0.473768	21.8972	0
	High	NVDNGMLK	1	1	1	WP_029436060.1		0	3.29607e+07	0.007	0.03473	15.43	0.0773328	2	890.441	0.787433	18.8908	0
	High	NAIEALR	1	1	1	WP_029436060.1		0	2.91877e+07	0.008	0.05826	41.5	0.000201765	2	786.446	-0.679816	22.4666	0
WP_029434692.1	ferrous iron transport protein B [Bilophila wadsworthia]	1666.42	38.57	1	24	24	71	2.07363e+08	726	79.1523	5.2876
	A4	Sequence	# PSMs	# Proteins	# Protein Groups	Protein Group Accessions	Modifications	ΔCn	Area	q-Value	PEP	IonScore	Exp Value	Charge	MH+ [Da]	ΔM [ppm]	RT [min]	# Missed Cleavages
	High	TPLEEELAAVQATLAEESLQHSWAGR	3	1	1	WP_029434692.1		0	1.57088e+08	0	5.023e-16	93.19	1.29528e-09	3	2836.42	2.2731	68.5836	0
	High	GSAPLNISYGPDLDPVLTK	6	1	1	WP_029434692.1		0	1.97321e+08	0	5.023e-16	90.59	2.05148e-09	2	1957.03	1.80186	58.7627	0
	High	DTLQTSPEAIIADYR	8	1	1	WP_029434692.1		0	1.90002e+08	0	5.023e-16	88.65	4.02552e-09	2	1692.85	2.78177	58.2382	0
	High	VLENDSEILR	1	1	1	WP_029434692.1		0	1.7379e+08	0	4.588e-14	76.77	6.94247e-08	2	1187.63	2.4106	29.3106	0
	High	EAIVSTLGTAYSLGEQDPEEATSLAER	2	1	1	WP_029434692.1		0	8.57938e+07	0	5.023e-16	75.87	5.69407e-08	3	2837.38	3.34772	59.4869	0
	High	MPDVAAQLR	9	1	1	WP_029434692.1		0	1.08255e+08	0	5.023e-16	57.99	2.77996e-06	2	1000.53	2.28849	31.9042	0
	High	LGMAIEPLTKPVGFDWR	2	1	1	WP_029434692.1		0	1.48168e+08	0	5.023e-16	46.66	7.65999e-05	2	1930.03	3.94782	60.8519	0
	High	AEEKPMAVVDLVDTSALER	3	1	1	WP_029434692.1		0	1.10344e+08	0	1.708e-05	44.05	0.000104291	3	2073.06	2.32958	57.7172	0
	High	VDALPEGDEAR	1	1	1	WP_029434692.1		0	1.1239e+08	0	1.708e-05	42.98	5.53851e-05	2	1171.56	0.813294	20.8446	0
	High	GESTPFVMELPPYR	8	1	1	WP_029434692.1		0	69176148	0	5.023e-16	38.99	0.000233438	2	1622.79	2.48011	60.0908	0
	High	QLGIPVVATVAR	4	1	1	WP_029434692.1		0	234767796	0	1.708e-05	36.37	0.000230128	2	1223.75	2.4076	47.0481	0
	High	TDVALIGGIAAK	2	1	1	WP_029434692.1		0	1.41113e+08	0	1.708e-05	36.18	0.000409684	2	1128.66	2.08135	39.6874	0
	High	EAVAFGR	1	1	1	WP_029434692.1		0	1.12231e+08	0.001	0.0003569	70.69	3.54037e-07	2	749.394	-0.0276657	20.0449	0
	High	ETVADHLR	3	1	1	WP_029434692.1		0	9.57594e+07	0.001	1.996e-05	47.36	3.03029e-05	2	940.485	0.0824146	16.1427	0
	High	ADRETVADHLR	2	1	1	WP_029434692.1		0	8.9017e+06	0.001	1.824e-05	42.33	0.000131578	3	1282.65	0.955351	15.4537	1
	High	mPDVAAQLR	2	1	1	WP_029434692.1	M1(Oxidation)	0	4.83657e+06	0.001	2.164e-05	34.9	0.000841344	2	1016.52	0.83022	22.5123	0
	High	LAQDPNWNK	2	1	1	WP_029434692.1		0	1.20962e+08	0.001	3.031e-05	34.61	0.000518909	2	1085.54	0.600841	20.1022	0
	High	LGmAIEPLTKPVGFDWR	1	1	1	WP_029434692.1	M3(Oxidation)	0	5.70559e+06	0.001	1.708e-05	26.14	0.00681017	2	1946.02	2.26289	55.8711	0
	High	GLLTDRYPAR	3	1	1	WP_029434692.1		0	1.79431e+07	0.001	0.007825	26.04	0.00510216	3	1161.64	1.58923	24.3375	1
	High	DRLELSDKLDK	2	1	1	WP_029434692.1		0	9.57714e+06	0.001	0.003375	23.4	0.0146268	3	1331.72	0.913324	22.3072	2
	High	SGEGLKDALR	1	1	1	WP_029434692.1		0	4.53597e+06	0.003	0.00791	38.14	0.000575481	3	1045.56	0.333534	19.5285	1
	High	LELSDKLDK	1	1	1	WP_029434692.1		0	6.71637e+06	0.004	0.01073	26.46	0.00700425	3	1060.59	0.674845	22.7137	1
	High	DRLELSDK	1	1	1	WP_029434692.1		0	2.1099e+06	0.005	0.01073	36.72	0.000734208	3	975.511	0.898958	17.2984	1
	High	TTAFNEYTGTHQHVGNYPGVTVDK	1	1	1	WP_029434692.1		0	1.25821e+08	0.005	0.01073	4.44	0.377737	4	2636.24	1.96388	31.3406	0
	High	TWMYLK	1	1	1	WP_029434692.1		0	4.78335e+07	0.006	0.03473	28.75	0.00173358	2	841.428	0.676178	41.1036	0
	High	RGSAPLNISYGPDLDPVLTK	1	1	1	WP_029434692.1		0	126103446	0.009	0.05826	11.82	0.167703	3	2113.13	2.2184	52.2359	1
WP_029434402.1	TonB-dependent receptor [Bilophila wadsworthia]	1636.87	51.77	1	32	32	63	3.06072e+08	707	79.8003	5.33838
	A4	Sequence	# PSMs	# Proteins	# Protein Groups	Protein Group Accessions	Modifications	ΔCn	Area	q-Value	PEP	IonScore	Exp Value	Charge	MH+ [Da]	ΔM [ppm]	RT [min]	# Missed Cleavages
	High	TGLETDNYSITFWAK	1	1	1	WP_029434402.1		0	144759074	0	5.023e-16	95.6	5.37075e-10	2	1745.84	1.55605	60.5329	0
	High	FASPEGSGPLK	2	1	1	WP_029434402.1		0	3.19965e+08	0	2.194e-14	82.3	1.76653e-08	2	1089.56	1.77553	23.575	0
	High	VSGMDYAGNR	1	1	1	WP_029434402.1		0	2.08559e+08	0	5.023e-16	78.94	1.27342e-08	2	1069.47	0.932601	18.8507	0
	High	QVPNLFIANWGFR	3	1	1	WP_029434402.1		0	2.1049e+08	0	5.023e-16	77.13	4.45377e-08	2	1561.83	2.86553	66.1524	0
	High	GPQGTLYGR	2	1	1	WP_029434402.1		0	2.72408e+08	0	5.023e-16	69.21	3.77842e-07	2	948.49	0.71037	18.4495	0
	High	NSLGGVVNIVTK	4	1	1	WP_029434402.1		0	2.58342e+08	0	2.649e-09	67.34	4.79704e-07	2	1200.7	2.05702	42.2707	0
	High	VNFNTSLFYIDLSDQQVTQVLPTANTVIR	1	1	1	WP_029434402.1		0	5.54997e+07	0	5.023e-16	66.71	3.09292e-07	3	3296.72	1.41628	67.8973	0
	High	GIGAVNNDPAIGFYVDDVNYMDSR	2	1	1	WP_029434402.1		0	6.20387e+07	0	5.023e-16	61.27	7.44681e-07	3	2602.19	0.703697	62.7111	0
	High	FYWNDANTLK	5	1	1	WP_029434402.1		0	2.85116e+08	0	5.023e-16	58.02	2.36642e-06	2	1271.61	1.98845	44.779	0
	High	LDVTANVDGEK	1	1	1	WP_029434402.1		0	3.65043e+07	0	2.372e-09	57.48	3.305e-06	2	1160.58	0.922499	22.5485	0
	High	TYGYAVFGQATYTLFDK	2	1	1	WP_029434402.1		0	1.85484e+08	0	5.023e-16	56.97	4.92228e-06	2	1944.94	2.29161	63.9811	0
	High	mTSITAYR	1	1	1	WP_029434402.1	M1(Oxidation)	0	2.04289e+07	0	2.63e-07	55.68	2.70396e-06	2	958.467	0.720154	20.4824	0
	High	WTPDFMTYAGVSR	1	1	1	WP_029434402.1		0	2.48657e+08	0	1.708e-05	44.99	3.80348e-05	2	1530.71	2.46966	59.6639	0
	High	LDPVLVTAEK	3	1	1	WP_029434402.1		0	2.99626e+08	0	1.708e-05	41.17	0.000179501	2	1084.63	1.58876	31.4426	0
	High	VAYDAPWFK	2	1	1	WP_029434402.1		0	2.98625e+08	0	1.708e-05	40.69	0.000127965	2	1096.55	1.50277	49.7081	0
	High	LFFGVSGTSEQMDGYNTNDFLDK	1	1	1	WP_029434402.1		0	1.65995e+07	0	1.708e-05	34.74	0.000334942	2	2585.15	1.42541	62.6505	0
	High	TENVQDVPVSVTAISEQQIK	3	1	1	WP_029434402.1		0	1.91046e+08	0	2.81e-12	33.16	0.00135256	3	2185.14	0.967295	49.2015	0
	High	EDSLTWITR	1	1	1	WP_029434402.1		0	1.65209e+08	0.001	1.708e-05	52.1	1.7573e-05	2	1120.57	1.99726	44.8935	0
	High	GNSYAFIR	3	1	1	WP_029434402.1		0	1.49329e+08	0.001	7.28e-05	47.95	1.84373e-05	2	927.469	1.17163	30.3323	0
	High	LDLTAGLR	3	1	1	WP_029434402.1		0	1.67268e+08	0.001	1.708e-05	46.67	8.93404e-05	2	858.505	0.485776	38.0743	0
	High	MTSITAYR	2	1	1	WP_029434402.1		0	1.92265e+08	0.001	1.708e-05	46.44	2.26449e-05	2	942.473	1.4245	23.6778	0
	High	QDPYELVNLR	2	1	1	WP_029434402.1		0	2.44767e+08	0.001	1.708e-05	42.49	0.000146546	2	1246.65	2.99893	46.3115	0
	High	QFTQEFR	2	1	1	WP_029434402.1		0	1.70713e+08	0.001	2.824e-05	40.37	9.18333e-05	2	955.465	1.79084	23.9249	0
	High	HDDVFLPK	2	1	1	WP_029434402.1		0	3.94553e+07	0.001	0.0001284	36.01	0.000313264	2	970.5	1.02055	23.5951	0
	High	WLGGLYLYK	2	1	1	WP_029434402.1		0	2.70991e+08	0.001	1.708e-05	30.85	0.00131559	2	1112.62	1.55209	59.281	0
	High	WTPDFmTYAGVSR	1	1	1	WP_029434402.1	M6(Oxidation)	0	1.37215e+07	0.001	1.708e-05	29.75	0.00105674	2	1546.7	1.78561	48.5636	0
	High	HQDHTLDLNYGQGAADMGMVPMAMTNTADSDIK	1	1	1	WP_029434402.1		0	8.68892e+06	0.001	1.708e-05	8.33	0.146545	3	3548.57	2.87424	58.3239	0
	High	SFGVTFR	1	1	1	WP_029434402.1		0	1.98045e+08	0.003	0.007825	52.16	6.99355e-06	2	813.427	1.50106	35.383	0
	High	SIQDVAR	1	1	1	WP_029434402.1		0	1.46797e+08	0.003	0.00784	41.5	0.000279639	2	788.426	0.0808696	15.0879	0
	High	RTENVQDVPVSVTAISEQQIK	1	1	1	WP_029434402.1		0	2.53069e+07	0.003	0.008311	4.96	0.797884	3	2341.24	1.03966	42.9835	1
	High	KHDDVFLPK	3	1	1	WP_029434402.1		0	2.12116e+08	0.005	0.01073	26.64	0.00335994	3	1098.59	-0.0267469	20.037	1
	High	WMPTDKLDVTANVDGEK	1	1	1	WP_029434402.1		0	4.6919e+07	0.006	0.03473	13.7	0.0853159	3	1918.92	1.55472	41.7254	1
	High	WMPTDK	1	1	1	WP_029434402.1		0	2.83606e+07	0.007	0.03486	28.39	0.00239047	1	777.361	1.19716	21.7482	0
	High	DTLGSSLR	1	1	1	WP_029434402.1		0	1.62652e+08	0.008	0.05826	27.21	0.00560818	2	848.448	1.14026	21.5131	0
WP_009369166.1	MULTISPECIES: leucine--tRNA ligase [Bilophila]	1518.84	55.14	1	36	36	81	2.2924e+08	836	94.4504	5.94775
	A4	Sequence	# PSMs	# Proteins	# Protein Groups	Protein Group Accessions	Modifications	ΔCn	Area	q-Value	PEP	IonScore	Exp Value	Charge	MH+ [Da]	ΔM [ppm]	RT [min]	# Missed Cleavages
	High	LPLDVQTHTDGK	2	1	1	WP_009369166.1		0	8.54484e+07	0	5.023e-16	82.72	1.55024e-08	2	1323.69	1.10204	21.9186	0
	High	DFDWSDTGIEGASR	2	1	1	WP_009369166.1		0	9.68464e+07	0	5.023e-16	78.98	1.26174e-08	2	1555.67	1.28244	49.0157	0
	High	ITDYADELLADLSK	2	1	1	WP_009369166.1		0	7.90388e+07	0	5.023e-16	77.83	4.45004e-08	2	1566.79	2.59099	65.7635	0
	High	QVPIWLGNFVLAEYGTGAVMAVPAHDQR	4	1	1	WP_009369166.1		0	1.48988e+08	0	5.023e-16	76.46	4.4059e-08	3	3039.56	2.48609	68.3889	0
	High	EEVEQLALTEQNIVR	5	1	1	WP_009369166.1		0	8.66619e+07	0	5.023e-16	71.21	2.30834e-07	2	1770.93	2.73692	50.7741	0
	High	EIDEPFANLLTQGMVLK	2	1	1	WP_009369166.1		0	1.93947e+08	0	5.023e-16	67.33	5.91766e-07	2	1918	-0.158709	67.3039	0
	High	VFTTRPDTVFGVTFMTLAPEHPLVESLISGKPNEAEAR	7	1	1	WP_009369166.1		0	1.62065e+08	0	5.023e-16	54.57	4.71339e-06	4	4157.14	1.30087	65.4694	0
	High	DELATTEEGR	1	1	1	WP_009369166.1		0	7.35667e+07	0	1.708e-05	48.72	1.34276e-05	2	1120.51	0.0312792	16.6665	0
	High	IEVPASASK	2	1	1	WP_009369166.1		0	8.84404e+07	0	1.708e-05	47.32	5.46792e-05	2	901.5	1.53242	17.5637	0
	High	ETDTMDTFVESSWYFAR	1	1	1	WP_009369166.1		0	1.59978e+07	0	1.49e-11	44.81	3.29587e-05	2	2084.9	3.15752	65.0004	0
	High	WEQLFFLR	1	1	1	WP_009369166.1		0	1.76705e+08	0	6.553e-07	43.7	8.53159e-05	2	1138.61	2.12349	64.1	0
	High	YYVLEMFPYPSGNLHMGHVR	4	1	1	WP_009369166.1		0	1.10017e+08	0	5.023e-16	33.89	0.000816639	3	2410.15	2.63729	60.3207	0
	High	IVVIQPEGEAPLTPENLTEAYTAPGVLVNSGEFDGLPNEDAK	2	1	1	WP_009369166.1		0	3.61358e+07	0	1.708e-05	21.7	0.00878908	5	4394.2	1.00372	65.7697	0
	High	MQGFNVMHPMGWDAFGLPAENAAIK	2	1	1	WP_009369166.1		0	2.77392e+08	0	9.651e-14	17.18	0.0258425	3	2732.29	4.01842	63.9434	0
	High	AIADALEASGK	1	1	1	WP_009369166.1		0	1.40349e+08	0.001	1.708e-05	51.2	2.35159e-05	2	1045.55	1.33834	24.5684	0
	High	RYDPAAIETK	2	1	1	WP_009369166.1		0	1.02798e+08	0.001	0.0006064	51.13	2.23562e-05	3	1163.61	-0.0764136	18.2957	1
	High	APFDMEALR	2	1	1	WP_009369166.1		0	1.29253e+08	0.001	1.708e-05	49.69	2.25538e-05	2	1049.51	2.05469	44.4731	0
	High	LGYSYDWDR	2	1	1	WP_009369166.1		0	1.27924e+08	0.001	1.708e-05	47.39	1.91509e-05	2	1174.52	1.57067	39.114	0
	High	VVVIPGK	1	1	1	WP_009369166.1		0	4.43355e+07	0.001	0.003375	45.88	2.57614e-05	2	711.477	0.922089	21.2679	0
	High	YGADTVR	1	1	1	WP_009369166.1		0	9.9469e+07	0.001	0.003375	42.37	7.53257e-05	2	781.384	-0.264542	12.9182	0
	High	YDPAAIETK	1	1	1	WP_009369166.1		0	3.25692e+07	0.001	0.003375	38.79	0.000290685	2	1007.51	1.39417	21.5795	0
	High	DLGYFPK	4	1	1	WP_009369166.1		0	8.11356e+07	0.001	1.876e-05	36.71	0.000458605	1	839.432	2.90635	33.9238	0
	High	NYSIGDVVAR	3	1	1	WP_009369166.1		0	1.5383e+08	0.001	1.708e-05	36.55	0.000697125	2	1093.57	2.07968	33.6776	0
	High	NDKAPFDMEALR	2	1	1	WP_009369166.1		0	2.03801e+07	0.001	0.00338	35.03	0.000706614	3	1406.67	0.876819	38.5945	1
	High	SIDQEPWPVWK	3	1	1	WP_009369166.1		0	2.08635e+08	0.001	1.708e-05	31.81	0.00115355	2	1384.69	2.45503	55.805	0
	High	SVGAEITFPLESGEGDIK	2	1	1	WP_009369166.1		0	1.42471e+08	0.001	1.708e-05	31.27	0.00197809	2	1848.93	2.18075	56.8774	0
	High	ELTQWFLK	2	1	1	WP_009369166.1		0	2.01694e+08	0.001	0.003385	29.19	0.00295234	2	1064.58	1.2716	57.235	0
	High	RETDTMDTFVESSWYFAR	1	1	1	WP_009369166.1		0	4.96059e+06	0.001	0.003375	21.28	0.00742968	3	2241	3.97333	62.0797	1
	High	GNTVDPTEMIAK	1	1	1	WP_009369166.1		0	1.32211e+08	0.001	0.003375	19.66	0.0335245	2	1275.63	1.5674	31.0249	0
	High	YWGAPIPVVYCDTCGMVPVPEDQLPVR	1	1	1	WP_009369166.1		0	4.51441e+07	0.001	1.708e-05	18.4	0.0303542	3	3004.43	-2.33733	66.3594	0
	High	MQGFNVmHPMGWDAFGLPAENAAIK	2	1	1	WP_009369166.1	M7(Oxidation)	0	2.86634e+07	0.001	1.708e-05	2.52	0.558432	3	2748.28	2.49181	62.2532	0
	High	KAIADALEASGK	1	1	1	WP_009369166.1		0	4.76078e+06	0.002	0.007825	44.4	0.000108923	3	1173.65	0.765376	21.0641	1
	High	LEGGWPDR	1	1	1	WP_009369166.1		0	9.42745e+07	0.002	0.007825	22.86	0.00516381	2	929.449	1.05833	24.7905	0
	High	QVPIWLGNFVLAEYGTGAVmAVPAHDQR	1	1	1	WP_009369166.1	M20(Oxidation)	0	7.15022e+06	0.002	0.007825	6.77	0.368161	3	3055.55	2.49929	66.8855	0
	High	HLEGLTVR	3	1	1	WP_009369166.1		0	1.67891e+08	0.003	0.007825	24.18	0.00401041	2	924.526	-0.209577	20.4493	0
	High	HNIHPSVWTHANIDNmR	1	1	1	WP_009369166.1	M16(Oxidation)	0	1.37533e+07	0.003	0.007825	19.75	0.0174777	3	2057.98	1.68947	21.5828	0
	High	EIDEPFANLLTQGmVLK	1	1	1	WP_009369166.1	M14(Oxidation)	0	1.22908e+07	0.003	0.0103	13.1	0.107751	3	1934	2.33868	64.5178	0
	High	HNIHPSVWTHANIDNMR	3	1	1	WP_009369166.1		0	1.07558e+08	0.003	0.009875	3.69	0.705479	3	2041.98	2.20149	26.8772	0
	High	GKIEVPASASK	1	1	1	WP_009369166.1		0	1.82984e+07	0.005	0.01073	27.14	0.00482992	2	1086.62	0.442682	15.5065	1
	High	VLSMQR	1	1	1	WP_009369166.1		0	7.46909e+07	0.006	0.02838	48.97	4.05649e-05	2	733.402	-0.481396	16.7306	0
WP_005030536.1	ATP-dependent Clp protease ATP-binding subunit ClpA [Bilophila wadsworthia]	1497.61	45.44	1	32	32	55	9.1348e+07	757	82.7251	6.63916
	A4	Sequence	# PSMs	# Proteins	# Protein Groups	Protein Group Accessions	Modifications	ΔCn	Area	q-Value	PEP	IonScore	Exp Value	Charge	MH+ [Da]	ΔM [ppm]	RT [min]	# Missed Cleavages
	High	IYSLDLGAVLAGAR	2	1	1	WP_005030536.1		0	6.16441e+07	0	5.023e-16	84.25	7.89259e-09	2	1418.8	2.12077	63.7307	0
	High	TLKDDLGSVLFGQDEAVDIVTR	1	1	1	WP_005030536.1		0	2.31856e+07	0	5.023e-16	78.3	2.44053e-08	3	2391.24	1.86674	63.406	1
	High	NVVLIMTSNAGVR	2	1	1	WP_005030536.1		0	6.21898e+07	0	5.023e-16	76.91	5.09261e-08	2	1373.76	2.38776	44.8516	0
	High	AVEAMFSPEFR	1	1	1	WP_005030536.1		0	49234675	0	5.023e-16	75.18	5.461e-08	2	1283.61	-0.211219	49.1432	0
	High	LIGAPPGYVGFDQGGLLTEAVR	2	1	1	WP_005030536.1		0	1.05996e+08	0	5.023e-16	67.85	3.44524e-07	3	2230.19	1.76966	62.7087	0
	High	EALEDPLAGEVLFGR	2	1	1	WP_005030536.1		0	8.17626e+07	0	5.023e-16	67.42	6.79253e-07	2	1615.84	2.85708	62.5616	0
	High	KAVEAMFSPEFR	1	1	1	WP_005030536.1		0	1.39287e+07	0	8.672e-09	62.51	1.43067e-06	2	1411.71	2.31607	40.4155	1
	High	HEYLTLEHVLYGIASEPSGR	2	1	1	WP_005030536.1		0	3.75523e+07	0	5.023e-16	62.47	1.58547e-06	3	2271.14	1.65948	60.5272	0
	High	TAIAEGLALR	2	1	1	WP_005030536.1		0	8.50061e+07	0	8.812e-09	57.52	4.77929e-06	2	1014.6	0.846714	36.0951	0
	High	FDMSEYMEK	1	1	1	WP_005030536.1		0	3.35475e+07	0	4.15e-10	57.19	1.90533e-06	2	1179.47	1.89926	42.9794	0
	High	AIDVMDEAGASVR	2	1	1	WP_005030536.1		0	5.5459e+07	0	5.023e-16	54.56	5.59912e-06	2	1333.64	1.49444	35.0857	0
	High	VLDSALAHVK	2	1	1	WP_005030536.1		0	34102106	0	2.398e-12	53.97	3.99917e-06	2	1052.61	0.453977	22.86	0
	High	DMDASPMGFIEAPAGK	2	1	1	WP_005030536.1		0	6.29903e+07	0	2.418e-11	53.04	4.95416e-06	2	1636.74	2.83131	55.4092	0
	High	NNPLYVGDPGTGK	1	1	1	WP_005030536.1		0	5.98138e+07	0	9.815e-09	44.9	6.63367e-05	2	1331.66	1.683	26.1064	0
	High	TPYAVVLMDEIEK	2	1	1	WP_005030536.1		0	4.36366e+07	0	9.875e-15	42.54	0.000147654	2	1507.78	3.12863	63.7576	0
	High	RHEYLTLEHVLYGIASEPSGR	3	1	1	WP_005030536.1		0	2.27507e+07	0	1.708e-05	31.36	0.00215686	3	2427.25	3.34439	58.1249	1
	High	TDRPAGSFLFYGPTGVGK	3	1	1	WP_005030536.1		0	8.30424e+07	0	8.9e-09	27.62	0.00449752	3	1869.95	0.541354	48.9346	0
	High	LDPLVGR	3	1	1	WP_005030536.1		0	3.99656e+07	0.001	0.003507	56.24	3.32758e-06	2	769.457	0.556995	24.5098	0
	High	VNLTLTPEAR	2	1	1	WP_005030536.1		0	7.45494e+07	0.001	1.708e-05	50.61	1.99861e-05	2	1113.63	1.83382	31.3636	0
	High	YTVDLTAR	2	1	1	WP_005030536.1		0	5.14323e+07	0.001	1.708e-05	47.36	3.03029e-05	2	938.496	2.06719	27.0926	0
	High	ALGLAVEELK	3	1	1	WP_005030536.1		0	3.61326e+07	0.001	1.708e-05	44.75	9.37903e-05	2	1042.62	1.59512	43.8189	0
	High	AVVGALQK	1	1	1	WP_005030536.1		0	5.42679e+07	0.001	0.006048	42.43	0.000111438	2	785.489	0.87049	17.48	0
	High	YSSSSLR	1	1	1	WP_005030536.1		0	2.22631e+07	0.001	4.368e-05	41.95	6.38263e-05	2	799.395	1.20346	13.7527	0
	High	GGTVIVDEPEDGGDK	1	1	1	WP_005030536.1		0	8.96164e+06	0.001	1.708e-05	41.62	8.95248e-05	2	1487.69	1.62861	21.8469	0
	High	ALGLAVEELKR	2	1	1	WP_005030536.1		0	5.38355e+07	0.001	0.002833	32.97	0.000857924	2	1198.72	1.55287	35.0865	1
	High	TYMESLDEPTK	2	1	1	WP_005030536.1		0	2.11875e+07	0.001	0.003506	19.91	0.0107199	2	1313.6	2.73594	27.1636	0
	High	MGVAFLR	1	1	1	WP_005030536.1		0	4.64605e+07	0.002	0.007825	60.34	1.66446e-06	2	793.44	1.4491	40.4981	0
	High	AAVELSAR	2	1	1	WP_005030536.1		0	4.14937e+07	0.002	0.007825	43.26	0.000193546	2	816.459	1.64924	18.1576	0
	High	YRGDFEGR	1	1	1	WP_005030536.1		0	3.67215e+06	0.005	0.01073	23.62	0.00543138	2	999.464	0.0918167	14.1107	1
	High	mAGIPAR	1	1	1	WP_005030536.1	M1(Oxidation)	0	0	0.006	0.03473	32.85	0.00145264	2	731.386	-1.47047	13.377	0
	High	LGARPLQR	1	1	1	WP_005030536.1		0	4.50393e+06	0.007	0.05826	8.78	0.13212	3	910.557	-0.962236	12.9854	0
	High	GLQPHYEK	1	1	1	WP_005030536.1		0	2.42671e+07	0.008	0.05826	19.83	0.0103746	2	971.494	-0.918578	12.9813	0
WP_029436286.1	alanine--tRNA ligase [Bilophila wadsworthia]	1459.87	42.42	1	32	32	64	1.48789e+08	884	96.7216	5.75732
	A4	Sequence	# PSMs	# Proteins	# Protein Groups	Protein Group Accessions	Modifications	ΔCn	Area	q-Value	PEP	IonScore	Exp Value	Charge	MH+ [Da]	ΔM [ppm]	RT [min]	# Missed Cleavages
	High	GLSMLEEEMDALADR	1	1	1	WP_029436286.1		0	4.266e+07	0	5.023e-16	109.43	1.14025e-11	2	1679.77	2.92647	64.7876	0
	High	VVEVMGEDYPELR	4	1	1	WP_029436286.1		0	1.00676e+08	0	5.023e-16	85.37	6.38885e-09	2	1535.74	2.48697	46.8453	0
	High	AMSEELHQLAAMLK	2	1	1	WP_029436286.1		0	7.72608e+07	0	5.023e-16	85.26	6.25488e-09	2	1571.8	2.44608	61.8882	0
	High	HGHTEVASSSLIPR	5	1	1	WP_029436286.1		0	8.33834e+07	0	5.023e-16	75.05	1.03161e-07	3	1490.77	1.61014	21.5123	0
	High	LMGQQAAIDMGAMALFGEK	2	1	1	WP_029436286.1		0	4.76392e+07	0	5.023e-16	68.31	3.32034e-07	2	1981.95	-0.5674	65.8215	0
	High	SEFFGYTALTGVGR	2	1	1	WP_029436286.1		0	1.4929e+08	0	5.023e-16	66.17	6.40097e-07	2	1504.75	2.08149	58.8114	0
	High	QAGSLVTPDR	2	1	1	WP_029436286.1		0	9.13833e+07	0	1.75e-06	57.63	2.50246e-06	2	1043.55	0.439091	18.3243	0
	High	FDFSHIAPMTPEELAAVER	4	1	1	WP_029436286.1		0	1.60083e+08	0	5.023e-16	57.21	3.80216e-06	3	2160.05	3.16178	61.7407	0
	High	RIEAATGWNALK	1	1	1	WP_029436286.1		0	2.32995e+07	0	1.714e-13	50.82	2.60802e-05	3	1329.73	1.59849	30.8729	1
	High	IEAATGWNALK	1	1	1	WP_029436286.1		0	4.43753e+07	0	6.774e-09	49.38	2.94131e-05	2	1173.63	2.56364	37.1439	0
	High	FAWTFITEDLK	1	1	1	WP_029436286.1		0	90018014	0	5.023e-16	44.92	5.15371e-05	2	1370.7	2.22859	65.3597	0
	High	DVNAAIMADYPLTAK	2	1	1	WP_029436286.1		0	9.89967e+07	0	1.593e-12	37.85	0.000467568	2	1592.8	2.55827	51.9281	0
	High	FAWTFITEDLKLPK	3	1	1	WP_029436286.1		0	1.8597e+07	0	1.708e-05	28.4	0.00260179	2	1708.94	2.43128	65.276	1
	High	EVAAPIAGSGGGRPDQAQAGGTNPAGIDEAMDVLK	2	1	1	WP_029436286.1		0	7.61309e+07	0	1.056e-10	4.92	0.901899	3	3320.62	1.83796	53.158	0
	High	FSSTLDK	1	1	1	WP_029436286.1		0	4.75332e+07	0.001	1.708e-05	54.74	4.70033e-06	2	797.404	-0.169434	16.729	0
	High	FTAPALIK	4	1	1	WP_029436286.1		0	9.33817e+07	0.001	0.003375	49.29	1.47201e-05	2	860.525	1.67102	36.9824	0
	High	HNDLDNVGR	4	1	1	WP_029436286.1		0	4.34137e+07	0.001	1.708e-05	47.16	2.88464e-05	2	1039.49	-0.437555	13.5373	0
	High	VVEINGVK	1	1	1	WP_029436286.1		0	3.13086e+07	0.001	0.00512	45.67	8.13057e-05	2	857.51	0.42769	20.8467	0
	High	IIPGETAFK	1	1	1	WP_029436286.1		0	1.36993e+08	0.001	0.003375	38.69	0.000344779	2	975.552	1.50222	29.3945	0
	High	mLTANEIR	1	1	1	WP_029436286.1	M1(Oxidation)	0	1.361e+07	0.001	0.0008192	38.65	0.000395729	2	963.494	0.949334	20.0623	0
	High	VSMILYVSK	3	1	1	WP_029436286.1		0	3.25313e+07	0.001	1.708e-05	37.85	0.00016367	2	1039.59	1.82833	42.0321	0
	High	MLTANEIR	2	1	1	WP_029436286.1		0	4.73994e+07	0.001	0.003375	35.35	0.000860641	2	947.499	1.65381	23.2522	0
	High	FLEYFK	2	1	1	WP_029436286.1		0	6.58858e+07	0.001	2.913e-05	34.64	0.00128834	1	846.441	1.79672	43.1079	0
	High	VAGVAPER	1	1	1	WP_029436286.1		0	2.38212e+07	0.001	0.007825	34.22	0.000510897	2	798.447	-0.223469	12.1978	0
	High	AAAQAASGQGGDLMSK	1	1	1	WP_029436286.1		0	9.87477e+06	0.001	0.003375	33.39	0.000618492	3	1462.7	0.604353	18.7671	0
	High	LMGMQEPFLYK	3	1	1	WP_029436286.1		0	1.20046e+08	0.001	1.708e-05	27.83	0.0030491	2	1356.67	2.61207	55.7544	0
	High	DNADNDTALR	1	1	1	WP_029436286.1		0	1.84224e+07	0.001	0.007825	22.94	0.00506956	2	1104.49	0.408992	13.5448	0
	High	LYITVYKDDDEAFELWQK	1	1	1	WP_029436286.1		0	1.48166e+07	0.001	1.708e-05	21.73	0.0124214	3	2276.12	1.39242	60.8535	1
	High	HHTFFEMLGNFSFGDYFK	1	1	1	WP_029436286.1		0	2.68259e+06	0.001	5.51e-05	16.54	0.0255093	3	2224	2.20018	67.1727	0
	High	FDFSHIAPmTPEELAAVER	1	1	1	WP_029436286.1	M9(Oxidation)	0	1.33129e+07	0.001	0.0008057	13.41	0.086647	3	2176.04	2.3339	58.5726	0
	High	LDASNIK	1	1	1	WP_029436286.1		0	5.81459e+07	0.003	0.009229	27.83	0.00543894	2	760.42	0.385773	15.6613	0
	High	DDPSLLFTNAGMVQFK	1	1	1	WP_029436286.1		0	7136781	0.003	0.01073	9.5	0.314165	3	1782.88	2.16336	62.694	0
	High	ELMDDIR	1	1	1	WP_029436286.1		0	3.48641e+07	0.006	0.03473	27.88	0.00399178	2	891.425	1.04786	28.058	0
	High	ADFMAR	1	1	1	WP_029436286.1		0	3.56518e+07	0.007	0.0368	23.5	0.00446684	2	710.329	-0.577789	19.9031	0
WP_029436204.1	DNA polymerase I [Bilophila wadsworthia]	1409.53	62.13	1	44	44	78	9.82322e+07	874	97.0997	6.49365
	A4	Sequence	# PSMs	# Proteins	# Protein Groups	Protein Group Accessions	Modifications	ΔCn	Area	q-Value	PEP	IonScore	Exp Value	Charge	MH+ [Da]	ΔM [ppm]	RT [min]	# Missed Cleavages
	High	LDAEALAGFLEEVQK	2	1	1	WP_029436204.1		0	2.16764e+07	0	5.023e-16	80.89	3.01441e-08	2	1632.85	2.12311	66.8059	0
	High	EIVYTGLTPK	4	1	1	WP_029436204.1		0	3.77576e+07	0	6.923e-14	67.36	4.68317e-07	2	1120.63	1.6645	32.4548	0
	High	GFYANQSMQR	1	1	1	WP_029436204.1		0	1.98561e+07	0	9.418e-11	61.57	6.94976e-07	2	1201.54	0.818097	21.8413	0
	High	LSGHHPVVDALLEFR	5	1	1	WP_029436204.1		0	4.02087e+07	0	5.023e-16	60	2.3e-06	3	1689.91	2.53317	51.2761	0
	High	ADWGAAENWGDAH	1	1	1	WP_029436204.1		0	2.22203e+07	0	3.147e-06	54.84	3.27318e-06	2	1399.57	-0.545894	39.6211	0
	High	SAQQLGDVLFNR	2	1	1	WP_029436204.1		0	90829614	0	2.751e-10	53.83	1.0557e-05	2	1347.7	1.34706	49.3055	0
	High	FEQEPIYLMDGSAFVYR	2	1	1	WP_029436204.1		0	3.32704e+07	0	5.023e-16	51.6	1.2107e-05	2	2064.98	1.56561	63.5077	0
	High	TTFNQLATATGR	2	1	1	WP_029436204.1		0	9.77212e+07	0	1.708e-05	51.27	1.75415e-05	2	1280.66	1.49234	31.4432	0
	High	EAQGPFNIR	3	1	1	WP_029436204.1		0	2.80427e+07	0	1.708e-05	50.45	2.47932e-05	2	1031.53	1.99409	30.4232	0
	High	LSGAHLVELMK	2	1	1	WP_029436204.1		0	3.82711e+07	0	5.023e-16	49.3	1.46862e-05	2	1197.67	2.84711	37.8029	0
	High	HFYENVEEMAR	2	1	1	WP_029436204.1		0	3.86234e+07	0	1.708e-05	46.27	2.35489e-05	3	1424.63	0.875209	30.6754	0
	High	SFEEETGLKPTQWPDVQAIIGDSSDNIPGVR	1	1	1	WP_029436204.1		0	2.4471e+07	0	5.023e-16	44.18	8.97569e-05	3	3385.66	1.63992	63.9221	0
	High	EFELSSLER	1	1	1	WP_029436204.1		0	3.90712e+07	0	1.708e-05	42.18	0.000169495	2	1109.55	0.906804	45.3159	0
	High	ALLHTHADWGR	2	1	1	WP_029436204.1		0	2.75021e+07	0	7.144e-12	36.81	0.00067746	3	1276.66	0.449379	21.6066	0
	High	TINFGLIYGMGPQK	1	1	1	WP_029436204.1		0	8.20135e+07	0	4.47e-08	30.49	0.00263525	2	1538.81	2.14521	60.9216	0
	High	HFAFVLDGHGPNFR	1	1	1	WP_029436204.1		0	6.62158e+07	0	1.708e-05	29.12	0.00324523	3	1613.8	2.17689	44.8529	0
	High	LAMLAVHGDETLR	2	1	1	WP_029436204.1		0	3.1288e+07	0	4.512e-07	27.84	0.00402871	3	1425.75	-0.160393	34.4872	0
	High	LLLQVHDELLLEVPEAAAQEAGER	1	1	1	WP_029436204.1		0	1.46331e+07	0	5.023e-16	24.31	0.008711	3	2643.41	2.28535	63.5319	0
	High	QEAATLLR	1	1	1	WP_029436204.1		0	2.25469e+07	0.001	0.0003107	62.42	2.43438e-06	2	901.511	0.652778	22.5131	0
	High	ELATLIR	1	1	1	WP_029436204.1		0	4.25432e+07	0.001	0.003375	53.89	1.32704e-05	2	815.499	1.1367	30.9213	0
	High	ITEDVYR	1	1	1	WP_029436204.1		0	4.79247e+07	0.001	0.001597	47.33	2.7739e-05	2	895.454	1.78518	19.9606	0
	High	LFHEYASLEAIR	2	1	1	WP_029436204.1		0	3.77791e+07	0.001	2.833e-05	46.59	6.35913e-05	3	1448.76	2.30173	42.4633	0
	High	GGQASTSQDVLEK	1	1	1	WP_029436204.1		0	3.25884e+07	0.001	1.708e-05	43.48	7.4043e-05	2	1319.65	2.15417	17.5434	0
	High	KFDGQLEAMFLYR	2	1	1	WP_029436204.1		0	1.28837e+07	0.001	1.708e-05	43.47	0.000123689	2	1617.81	1.98933	59.9569	1
	High	VLAHLSR	1	1	1	WP_029436204.1		0	1.21473e+07	0.001	0.0008195	41.15	7.65544e-05	2	795.483	-1.01404	14.1025	0
	High	IPLSEAK	2	1	1	WP_029436204.1		0	4.46765e+07	0.001	0.003506	40.15	0.000207701	2	757.446	0.336671	16.5205	0
	High	EQGYVTTLAGR	3	1	1	WP_029436204.1		0	6.03267e+07	0.001	2.663e-05	39.99	0.000265611	2	1194.61	2.14957	26.2127	0
	High	LSSSNPNLQNIPVR	3	1	1	WP_029436204.1		0	8.43181e+07	0.001	1.708e-05	37.86	0.000335547	2	1538.83	1.63175	31.3193	0
	High	QLTTLDTSR	2	1	1	WP_029436204.1		0	3.07527e+07	0.001	0.003511	36.63	0.000760445	2	1034.55	1.96116	20.4759	0
	High	HELFPLYK	1	1	1	WP_029436204.1		0	68592611	0.001	2.131e-05	35.79	0.000830444	2	1046.57	2.18826	37.8022	0
	High	DETLLAAFR	1	1	1	WP_029436204.1		0	4.46242e+07	0.001	1.708e-05	34.21	0.00115691	2	1035.55	2.05549	55.2867	0
	High	FVIAPDVK	2	1	1	WP_029436204.1		0	7.79095e+07	0.001	1.708e-05	33.17	0.00132536	2	888.521	1.97769	33.0759	0
	High	QIDPIHR	4	1	1	WP_029436204.1		0	1.67702e+07	0.001	0.003375	32.54	0.00181085	2	878.484	-0.290173	15.9629	0
	High	SATPEDLIK	1	1	1	WP_029436204.1		0	4.05808e+07	0.001	1.708e-05	29.24	0.00405022	2	973.522	1.59498	27.9304	0
	High	STYLEPLPR	2	1	1	WP_029436204.1		0	106145646	0.001	0.003375	28.98	0.00385745	2	1075.58	1.27015	32.9046	0
	High	SDGFPTSALFIVAR	1	1	1	WP_029436204.1		0	3.11778e+07	0.001	1.708e-05	26.66	0.00582591	2	1480.78	1.85231	62.7095	0
	High	VAVEHDASETVDSGK	2	1	1	WP_029436204.1		0	3.16757e+07	0.001	0.003375	26.15	0.00424657	2	1543.73	1.04549	15.8102	0
	High	LISADYSQIELR	1	1	1	WP_029436204.1		0	8.34632e+07	0.001	0.006282	19.38	0.0363338	2	1407.75	4.32075	44.5833	0
	High	EERPVILVATDK	1	1	1	WP_029436204.1		0	3.87608e+06	0.001	0.003917	18.14	0.0314596	3	1369.77	-0.298351	26.5301	0
	High	DGFASMKPALQK	2	1	1	WP_029436204.1		0	3.0411e+07	0.001	0.0003864	16.72	0.0563957	3	1292.67	1.20511	27.9051	0
	High	VAALMANVRPGGIVLDVPLK	2	1	1	WP_029436204.1		0	3.31085e+07	0.001	1.714e-05	16.19	0.0239867	2	2033.2	2.41536	60.3317	0
	High	RQAINTLIQGSAADIIK	1	1	1	WP_029436204.1		0	1.11941e+07	0.003	0.007825	19.02	0.0125017	3	1812.04	1.104	49.3328	1
	High	RPLPDIQAESQQAR	1	1	1	WP_029436204.1		0	9.6357e+06	0.003	0.01073	16.58	0.0395615	3	1608.85	1.05524	23.0294	0
	High	TASLLFDAPPSEITPDQR	2	1	1	WP_029436204.1		0	3560145	0.003	0.007825	9.99	0.285657	2	1957.99	1.7347	53.5169	0
WP_029436261.1	methionine synthase [Bilophila wadsworthia]	1332.4	32.55	1	25	25	53	1.22483e+08	805	84.9221	5.38916
	A4	Sequence	# PSMs	# Proteins	# Protein Groups	Protein Group Accessions	Modifications	ΔCn	Area	q-Value	PEP	IonScore	Exp Value	Charge	MH+ [Da]	ΔM [ppm]	RT [min]	# Missed Cleavages
	High	DLQAELQAGEYGLAMR	2	1	1	WP_029436261.1		0	2.85572e+07	0	5.023e-16	100.01	2.09517e-10	2	1764.86	2.4712	60.8958	0
	High	ADLIGLSALMTTTMVR	2	1	1	WP_029436261.1		0	3.57727e+07	0	5.023e-16	95.2	5.88891e-10	2	1692.91	4.9754	67.2584	0
	High	LVLVDVLALAVASK	3	1	1	WP_029436261.1		0	2.35425e+07	0	5.023e-16	88.23	1.49958e-09	2	1410.9	1.55927	70.6326	0
	High	TLLLDGGMGTMLQAR	4	1	1	WP_029436261.1		0	8.3716e+07	0	5.023e-16	76.59	7.12662e-08	2	1576.82	2.16117	60.103	0
	High	LPAGIDVTPFNR	2	1	1	WP_029436261.1		0	6.89621e+07	0	5.023e-16	68.5	3.53134e-07	2	1299.71	2.05296	48.5539	0
	High	IAIIENMLDK	3	1	1	WP_029436261.1		0	1.02079e+08	0	5.023e-16	68.1	5.18854e-07	2	1159.64	1.90897	54.7925	0
	High	AAGDVLMGHDR	2	1	1	WP_029436261.1		0	5.25807e+07	0	7.694e-12	66.76	3.47924e-07	2	1141.54	-0.0206598	19.9776	0
	High	SAETMQTAFAR	2	1	1	WP_029436261.1		0	6.17993e+07	0	2.096e-07	59.48	1.23992e-06	2	1212.57	1.90064	26.295	0
	High	RLVLVDVLALAVASK	2	1	1	WP_029436261.1		0	3.27532e+07	0	4.123e-07	56.04	2.48296e-06	3	1567	1.52195	67.5832	1
	High	QWGAPFILLPIQGR	5	1	1	WP_029436261.1		0	2.19271e+07	0	5.023e-16	51.52	1.05704e-05	2	1595.91	2.26082	66.9568	0
	High	VSPAEPFK	1	1	1	WP_029436261.1		0	5.24114e+07	0	1.708e-05	44.23	0.000139702	2	874.468	1.00602	22.179	0
	High	NIVSLMLGNHGFK	1	1	1	WP_029436261.1		0	5.65884e+07	0	3.118e-10	43.07	0.000182474	2	1429.77	2.66858	60.0395	0
	High	ELEAGADPFELVR	2	1	1	WP_029436261.1		0	1.02484e+08	0	6.222e-09	42.91	0.000140713	2	1445.73	2.56705	57.3112	0
	High	EYFLPQLLR	1	1	1	WP_029436261.1		0	6.28965e+07	0	1.708e-05	42.26	0.000104001	2	1178.66	2.83589	61.9573	0
	High	AEAIVEAAVAHK	2	1	1	WP_029436261.1		0	3.6559e+07	0	1.708e-05	40.6	0.000152419	3	1208.67	1.88868	23.4788	0
	High	LKLPAGIDVTPFNR	3	1	1	WP_029436261.1		0	0	0	1.708e-05	32.74	0.000904584	3	1540.89	2.02429	54.4728	1
	High	LIPAITEVGSK	3	1	1	WP_029436261.1		0	1.62886e+08	0.001	1.708e-05	55.97	5.31153e-06	2	1127.67	2.31808	36.744	0
	High	EGLETIR	1	1	1	WP_029436261.1		0	3.03401e+07	0.001	0.003401	47.24	6.23037e-05	2	817.443	1.72044	21.5162	0
	High	ATAQTVEEAVILGDR	1	1	1	WP_029436261.1		0	9.27997e+06	0.001	1.708e-05	31.17	0.00217693	3	1572.82	1.04	48.7	0
	High	TAAFVGMGAR	1	1	1	WP_029436261.1		0	7.70046e+07	0.001	1.708e-05	26.78	0.00293852	2	980.499	0.929941	26.0876	0
	High	IIVVATVEGDIHDIGK	2	1	1	WP_029436261.1		0	3.68707e+07	0.001	1.708e-05	23.56	0.00572721	2	1678.94	1.48171	57.1334	0
	High	TLLLDGGmGTMLQAR	2	1	1	WP_029436261.1	M8(Oxidation)	0	1.33951e+07	0.001	0.003375	23.22	0.0126254	2	1592.82	2.72623	48.0885	0
	High	REYFLPQLLR	2	1	1	WP_029436261.1		0	1.44207e+07	0.001	0.002901	17	0.0329218	3	1334.76	0.699353	54.4232	1
	High	AAGDVLmGHDR	1	1	1	WP_029436261.1	M7(Oxidation)	0	2.4386e+06	0.005	0.01073	28.28	0.00148242	3	1157.54	-0.279148	15.3285	0
	High	MRDTVDLVK	1	1	1	WP_029436261.1		0	1.91523e+07	0.005	0.01073	22.04	0.0159419	2	1076.58	0.255194	21.8628	1
	High	LPPEPFAEK	1	1	1	WP_029436261.1		0	0	0.005	0.01073	21.75	0.00935681	2	1027.55	1.08352	30.1402	0
	High	IAVAAIR	1	1	1	WP_029436261.1		0	2.5315e+07	0.008	0.05826	24.79	0.00348489	2	713.467	-0.308258	22.5296	0
WP_029435844.1	hypothetical protein [Bilophila wadsworthia]	1300.48	48.46	1	27	28	65	2.71007e+08	941	101.433	5.59229
	A4	Sequence	# PSMs	# Proteins	# Protein Groups	Protein Group Accessions	Modifications	ΔCn	Area	q-Value	PEP	IonScore	Exp Value	Charge	MH+ [Da]	ΔM [ppm]	RT [min]	# Missed Cleavages
	High	DQNLVSSYFINHTYFWGDR	2	1	1	WP_029435844.1		0	1.73502e+08	0	5.023e-16	71.5	7.06269e-08	2	2362.09	1.81359	64.1524	0
	High	GANAGNDPVTGKPDPNAPDALLGLNGTLNFPR	2	1	1	WP_029435844.1		0	1.01805e+08	0	5.023e-16	65.51	5.06142e-07	4	3173.61	2.91181	60.8941	0
	High	HTFIHGQMEER	5	1	1	WP_029435844.1		0	1.72502e+08	0	5.023e-16	65.35	3.35504e-07	3	1384.64	0.530788	15.9926	0
	High	WDTNNTPDPFDDAPTAASPK	2	1	1	WP_029435844.1		0	117049560	0	5.023e-16	60.53	8.83019e-07	2	2159.95	0.897973	45.8342	0
	High	LVVGQNDPSALPENYLLFGAWK	3	1	1	WP_029435844.1		0	1.38521e+08	0	5.023e-16	59.08	3.64604e-06	3	2431.27	2.8071	66.8017	0
	High	IILHPLTFAYGGVSNHAFLK	4	1	1	WP_029435844.1		0	195405264	0	5.023e-16	57.5	3.2009e-06	3	2198.21	0.46293	58.4894	0
	High	TSTGGQVLSGSSK	5	1	1	WP_029435844.1		0	1.6344e+08	0	1.42e-09	56.23	6.67049e-06	2	1208.61	1.79371	13.7119	0
	High	QIYDGSNQGYTGYFK	2	1	1	WP_029435844.1		0	2.31469e+08	0	5.023e-16	53.65	4.30497e-06	2	1740.79	1.05372	41.1853	0
	High	LNPLQAIHAVTVTPAYQNHIER	6	1	1	WP_029435844.1		0	1.98739e+08	0	5.023e-16	53.4	1.00559e-05	4	2485.34	2.00334	56.5058	0
	High	IVFVGSEADAK	3	1	1	WP_029435844.1		0	3.47687e+08	0	7.934e-15	48.56	3.06494e-05	2	1135.6	0.843691	28.2096	0
	High	NNQPVETHTNGSWAAEDYMTAIELAVANHPTVK	2	1	1	WP_029435844.1		0	6.81866e+07	0	5.023e-16	48.21	1.5065e-05	4	3608.71	0.293061	63.9594	0
	High	SGVFQFSFLGNGATVAEFK	2	1	1	WP_029435844.1		0	1.92044e+07	0	5.023e-16	45.28	8.00504e-05	2	2006.01	3.21388	65.8866	0
	High	LTGMLYETNAMGLFTRPSLSTAQSLQLTAR	1	1	1	WP_029435844.1		0	2.70208e+07	0	5.023e-16	21.62	0.0134287	3	3271.68	0.820959	63.9352	0
	High	LVGSIEEGK	4	1	1	WP_029435844.1		0	2.08423e+08	0.001	1.708e-05	52.75	1.88464e-05	2	931.51	0.160872	18.9789	0
	High	AQGYLDAAK	2	1	1	WP_029435844.1		0	1.43565e+08	0.001	4.279e-05	49.92	2.49555e-05	2	936.479	0.132405	19.2032	0
	High	SIQSSVTR	2	1	1	WP_029435844.1		0	1.63951e+08	0.001	0.0005023	47.85	3.36321e-05	2	877.474	-0.137769	14.2992	0
	High	HLEIYMGPGR	3	1	1	WP_029435844.1		0	1.58014e+08	0.001	1.708e-05	40.22	0.000228145	2	1172.59	2.11708	29.925	0
	High	ETLIASMDFYTK	1	1	1	WP_029435844.1		0	83731574	0.001	1.708e-05	35.73	0.000467776	2	1418.69	2.18787	58.3205	0
	High	VGDDLTR	2	1	1	WP_029435844.1		0	5.0827e+06	0.001	0.007825	30.42	0.00217877	2	775.395	0.178727	13.6469	0
	High	AMYPETK	1	1	1	WP_029435844.1		0	7.95141e+07	0.001	0.007825	28.36	0.00226116	2	839.397	0.0427087	15.8851	0
	High	LADFAILDQDPIEVAATTPLEIQDIR	1	1	1	WP_029435844.1		0	5.32653e+06	0.001	1.708e-05	24.51	0.00849594	3	2867.51	3.67779	68.8864	0
	High	LGTLQFTANITEGK	1	1	1	WP_029435844.1		0	89581320	0.001	1.708e-05	24.37	0.0109678	2	1492.8	2.24502	48.2373	0
	High	AGDWVQGSNYDDSMIAEK	1	1	1	WP_029435844.1		0	1.2868e+08	0.001	1.708e-05	22.8	0.00523564	2	1985.86	1.48563	41.4549	0
	High	GSQAYAAAGVTTSDQGASMLASLPAYQNSVGNK	1	1	1	WP_029435844.1		0	2.10742e+07	0.001	0.003506	1.51	1.27137	4	3215.53	1.36828	58.8016	0
	High	IVGNEFILK	2	1	1	WP_029435844.1		0	2.33865e+08	0.003	0.007825	33.85	0.000618146	2	1032.61	2.3168	42.1651	0
	High	HPGYWDK	2	1	1	WP_029435844.1		0	1.13364e+08	0.005	0.01073	24.68	0.00339602	2	902.416	0.634917	16.431	0
	High	ADVVATLNGK	1	1	1	WP_029435844.1		0	2.88482e+06	0.006	0.03473	32.02	0.00222961	2	987.55	3.02066	23.1306	0
	High	IADTVYHNGK	1	2	2	WP_029435843.1;WP_029435844.1		0	2.07457e+07	0.006	0.03473	11.92	0.141391	2	1117.56	-0.0313794	12.9846	0
	High	HTFIHGQmEER	1	1	1	WP_029435844.1	M8(Oxidation)	0	1.55942e+07	0.007	0.03548	17.92	0.0177579	3	1400.64	-0.333183	11.334	0
WP_005028390.1	valine--tRNA ligase [Bilophila wadsworthia]	1281.65	36.96	1	32	32	64	1.08297e+08	882	100.169	6.04932
	A4	Sequence	# PSMs	# Proteins	# Protein Groups	Protein Group Accessions	Modifications	ΔCn	Area	q-Value	PEP	IonScore	Exp Value	Charge	MH+ [Da]	ΔM [ppm]	RT [min]	# Missed Cleavages
	High	LANEGFVSR	1	1	1	WP_005028390.1		0	5.51173e+07	0	1.708e-05	80.97	2.55947e-08	2	992.516	-0.105349	21.8407	0
	High	VAELTDAR	2	1	1	WP_005028390.1		0	5.91796e+07	0	1.708e-05	69.02	5.76445e-07	2	874.463	-0.120241	16.6239	0
	High	MEFVQEVIGMIR	3	1	1	WP_005028390.1		0	4.32502e+07	0	5.023e-16	66.57	6.38849e-07	2	1451.74	0.982637	68.1302	0
	High	APAEIVER	3	1	1	WP_005028390.1		0	4.76299e+07	0	1.448e-08	61.1	1.20318e-06	2	884.485	1.41278	17.5334	0
	High	LGELIIDADGEAPK	5	1	1	WP_005028390.1		0	4.72791e+07	0	5.023e-16	55.88	4.90629e-06	2	1440.76	2.17716	44.1199	0
	High	VLWLPGTDHAGIATQNVVER	2	1	1	WP_005028390.1		0	1.17878e+08	0	5.023e-16	55.68	5.54311e-06	3	2176.15	1.57241	50.9446	0
	High	MLGDSVDWTR	3	1	1	WP_005028390.1		0	4.91632e+07	0	9.407e-06	50.63	1.3407e-05	2	1179.55	1.93318	39.3836	0
	High	AELNIAPSYR	3	1	1	WP_005028390.1		0	7.4094e+07	0	1.733e-14	50.1	2.6874e-05	2	1133.6	1.85445	30.4158	0
	High	HVYLHALVR	2	1	1	WP_005028390.1		0	2.43199e+07	0	6.419e-08	49.38	1.15072e-05	2	1107.64	0.27297	21.8888	0
	High	IVEDLQASGQLVK	3	1	1	WP_005028390.1		0	8.13341e+07	0	5.378e-06	43.38	0.000135463	2	1399.78	1.67915	33.0284	0
	High	FTMDEGLSK	2	1	1	WP_005028390.1		0	3.67269e+07	0	1.708e-05	41.94	7.67682e-05	2	1027.48	0.433109	28.4261	0
	High	STGNVIDPLVMIEK	1	1	1	WP_005028390.1		0	1.08845e+08	0	1.708e-05	41.37	0.000229779	2	1515.82	4.33029	61.1699	0
	High	TYYNWLDNIR	1	1	1	WP_005028390.1		0	2.96832e+07	0	1.708e-05	40.5	0.000222813	2	1357.66	2.11274	59.6551	0
	High	MMMMGLHFMDQVPFK	2	1	1	WP_005028390.1		0	1.89984e+07	0	9.19e-13	38.29	0.000147901	2	1842.83	1.83764	63.5928	0
	High	FALMNLPEDVPAAVELDK	2	1	1	WP_005028390.1		0	6.35389e+07	0	5.023e-16	35.87	0.000867051	3	1972.01	1.7162	64.4327	0
	High	TVVEPHMSEQWFVASTK	2	1	1	WP_005028390.1		0	5.66744e+07	0	1.404e-07	20.22	0.0194874	3	1975.96	2.39658	47.801	0
	High	EVILTLAR	3	1	1	WP_005028390.1		0	6.44079e+07	0.001	1.708e-05	52.95	9.37933e-06	2	914.567	0.213183	37.9701	0
	High	YAGLVGK	2	1	1	WP_005028390.1		0	3.75014e+07	0.001	1.708e-05	42.64	7.35079e-05	2	707.409	0.254132	18.8819	0
	High	VVPLFADR	3	1	1	WP_005028390.1		0	9.81687e+07	0.001	0.006143	36.04	0.00095821	2	916.526	0.601254	38.0756	0
	High	VFVELYK	1	1	1	WP_005028390.1		0	1.38754e+07	0.001	2.199e-05	34.38	0.00036389	2	897.509	1.27193	37.615	0
	High	ELGGLNQK	1	1	1	WP_005028390.1		0	4.47699e+06	0.001	0.004265	34.08	0.00107481	2	858.467	-0.63657	16.3515	0
	High	TEAQYVLWTALR	1	1	1	WP_005028390.1		0	1.27509e+07	0.001	1.708e-05	33.66	0.000904106	2	1450.77	3.21612	62.0203	0
	High	FNDAAQTLYK	2	1	1	WP_005028390.1		0	5.69668e+07	0.001	0.000134	30.09	0.00205693	2	1170.58	1.8991	26.3782	0
	High	mEFVQEVIGMIR	1	1	1	WP_005028390.1	M1(Oxidation)	0	2.75882e+06	0.001	0.003581	26.94	0.00445064	2	1467.73	0.777006	65.0861	0
	High	QIWWGHR	2	1	1	WP_005028390.1		0	2.24532e+07	0.001	0.004368	23.84	0.00557614	2	982.503	2.51201	29.226	0
	High	AAVPEmTQIFPENWMK	1	1	1	WP_005028390.1	M6(Oxidation)	0	9.41623e+06	0.001	0.005849	15.15	0.059571	2	1907.91	2.87783	60.0214	0
	High	LTVLLRPSDAHQK	1	1	1	WP_005028390.1		0	1.955e+07	0.001	0.003375	7.06	0.196322	3	1477.85	0.436783	22.0365	0
	High	KTEAQYVLWTALR	1	1	1	WP_005028390.1		0	3.2817e+07	0.002	0.007825	18.88	0.0245897	2	1578.86	0.172302	56.0024	1
	High	AAVPEMTQIFPENWMK	2	1	1	WP_005028390.1		0	8.35742e+07	0.003	0.01073	0.6	2.39515	3	1891.91	1.98166	64.5532	0
	High	LTALQQR	2	1	1	WP_005028390.1		0	4.90124e+07	0.004	0.01073	30.03	0.00417109	2	829.489	0.220709	15.8487	0
	High	YGTDALR	1	1	1	WP_005028390.1		0	3.35499e+07	0.005	0.02116	49.97	1.81248e-05	2	795.401	1.32013	17.9879	0
	High	KVFVELYK	1	1	1	WP_005028390.1		0	2.52567e+07	0.005	0.01538	24.74	0.00334942	2	1025.61	3.01812	29.1639	1
	High	YVDKEFGTGALK	1	1	1	WP_005028390.1		0	2.89051e+07	0.005	0.01119	16.77	0.0536464	3	1327.69	0.484858	24.985	1
	High	EAFVER	1	1	1	WP_005028390.1		0	5.84838e+06	0.008	0.05826	30.48	0.00268609	2	750.378	0.458792	16.614	0
WP_029434554.1	type VI secretion system contractile sheath small subunit [Bilophila wadsworthia]	1272.51	49.24	1	31	31	58	1.43006e+08	719	80.1117	5.33838
	A4	Sequence	# PSMs	# Proteins	# Protein Groups	Protein Group Accessions	Modifications	ΔCn	Area	q-Value	PEP	IonScore	Exp Value	Charge	MH+ [Da]	ΔM [ppm]	RT [min]	# Missed Cleavages
	High	MLFPTGDSVSELDALR	1	1	1	WP_029434554.1		0	8.43967e+07	0	5.023e-16	123.12	1.43821e-12	2	1750.87	3.12499	61.6706	0
	High	IFQSADYIEWR	1	1	1	WP_029434554.1		0	1.02381e+08	0	5.023e-16	94.17	8.23073e-10	2	1427.7	1.90966	53.8805	0
	High	EKELSDLGFIALIYR	2	1	1	WP_029434554.1		0	2.59847e+07	0	5.023e-16	82.99	1.0298e-08	2	1766.97	2.83602	65.3169	1
	High	LPYGNDTDPVETFVYEEDVAGPSPDR	1	1	1	WP_029434554.1		0	1.83246e+07	0	5.023e-16	77.49	2.04974e-08	3	2882.31	4.92592	62.2523	0
	High	GYEGGGAVENLNVYK	3	1	1	WP_029434554.1		0	1.14151e+08	0	5.023e-16	77.05	3.84622e-08	2	1569.76	1.72407	34.8039	0
	High	GLHYLVFNTETSDR	5	1	1	WP_029434554.1		0	5.58134e+07	0	1.888e-13	60.56	2.19756e-06	2	1651.81	2.90115	42.4666	0
	High	EALASVDAAR	1	1	1	WP_029434554.1		0	9.1294e+07	0	2.73e-11	58.12	3.70008e-06	2	1002.52	1.54266	20.5118	0
	High	FITEDASAAWR	2	1	1	WP_029434554.1		0	1.32759e+08	0	3.747e-12	55.65	5.98994e-06	2	1266.61	1.33696	39.1218	0
	High	LFNASFK	2	1	1	WP_029434554.1		0	5.38025e+07	0	1.708e-05	53.41	5.92848e-06	2	826.447	1.01705	31.4251	0
	High	NVETLAAFFER	1	1	1	WP_029434554.1		0	1.24031e+08	0	5.023e-16	51.14	1.69209e-05	2	1296.66	1.90713	63.5265	0
	High	LDGNDALQASLQK	1	1	1	WP_029434554.1		0	1.3768e+08	0	8.449e-08	50.39	2.65093e-05	2	1372.71	0.505395	29.5416	0
	High	MAEVAAAAHTPLLSAASPQLFGLGSFTDLPLPR	1	1	1	WP_029434554.1		0	5.18309e+07	0	5.023e-16	43.56	7.26916e-05	3	3349.77	1.08024	68.0102	0
	High	YLNNWISQYVLLSDDAGDDIK	1	1	1	WP_029434554.1		0	1.02176e+07	0	8.916e-10	30.95	0.00172758	3	2442.19	1.38968	67.4785	0
	High	AAFFSGQTVHKPPVYTSDTANANAR	2	1	1	WP_029434554.1		0	9.10915e+07	0	1.708e-05	19.56	0.0243457	3	2650.31	2.20938	30.1745	0
	High	YGWTAAIR	3	1	1	WP_029434554.1		0	6.24466e+07	0.001	1.708e-05	47.24	5.19198e-05	2	937.491	2.21353	36.6598	0
	High	NLLQDLAAK	4	1	1	WP_029434554.1		0	1.07518e+08	0.001	2.043e-05	46.34	5.57457e-05	2	985.569	0.819572	50.3405	0
	High	VQITYDVEVGDAIVK	1	1	1	WP_029434554.1		0	2.71237e+07	0.001	1.708e-05	41.78	0.000179211	2	1648.88	2.52847	52.144	0
	High	DKVGSFMTADNVSK	1	1	1	WP_029434554.1		0	2.05417e+07	0.001	1.708e-05	40.49	0.000196527	2	1498.72	1.74342	26.2581	1
	High	TFAAVDR	2	1	1	WP_029434554.1		0	4.07717e+07	0.001	0.003375	39.05	0.000323574	2	779.405	0.0505318	18.3161	0
	High	LPYLLNASR	4	1	1	WP_029434554.1		0	1.5858e+08	0.001	1.717e-05	38.75	0.000313378	2	1046.6	1.5846	41.7229	0
	High	TFAAVDRDNFDDIMK	2	1	1	WP_029434554.1		0	1.78636e+07	0.001	0.0001419	30.84	0.000822186	2	1757.82	3.56585	46.4958	1
	High	DNFDDIMK	1	1	1	WP_029434554.1		0	2.53673e+07	0.001	0.003375	30.3	0.000931044	2	997.431	1.31685	35.9298	0
	High	AVEFDQSLLFK	1	1	1	WP_029434554.1		0	7.09759e+07	0.001	0.003506	26.35	0.00509827	2	1296.69	2.6575	58.4519	0
	High	ELSDLGFIALIYR	1	1	1	WP_029434554.1		0	2.09784e+06	0.001	0.001402	24.86	0.00555199	2	1509.84	3.39773	68.8797	0
	High	EDLGLPPVPEYK	3	1	1	WP_029434554.1		0	4.82036e+07	0.001	0.00342	20.79	0.0175073	2	1356.71	2.71116	47.0496	0
	High	VDVSEDPGNPGAYK	1	1	1	WP_029434554.1		0	30965368	0.001	2.451e-05	18.46	0.0228097	2	1447.67	1.1378	22.5917	0
	High	RNLLQDLAAK	1	1	1	WP_029434554.1		0	2.14824e+07	0.002	0.007825	27.52	0.00247815	2	1141.67	1.84356	39.97	1
	High	VGSFMTADNVSK	1	1	1	WP_029434554.1		0	6.54851e+07	0.005	0.01185	11.79	0.0993325	2	1255.6	2.5446	26.8755	0
	High	TVAPALK	1	1	1	WP_029434554.1		0	3.30005e+07	0.006	0.03473	32.1	0.000801574	2	699.44	-0.352333	16.0795	0
	High	LVAELPPPAV	4	1	1	WP_029434554.1		0	7.41445e+06	0.006	0.03473	15.56	0.0375261	2	1005.6	0.887249	48.3803	0
	High	MLFPTGDSVSELDALRK	3	1	1	WP_029434554.1		0	9.56807e+07	0.006	0.03473	15.18	0.0910167	3	1878.97	2.2555	56.61	1
WP_029436222.1	formate acetyltransferase [Bilophila wadsworthia]	1244.72	40.77	1	28	28	53	1.27013e+08	802	90.0266	6.26514
	A4	Sequence	# PSMs	# Proteins	# Protein Groups	Protein Group Accessions	Modifications	ΔCn	Area	q-Value	PEP	IonScore	Exp Value	Charge	MH+ [Da]	ΔM [ppm]	RT [min]	# Missed Cleavages
	High	VAGFSSYFTR	2	1	1	WP_029436222.1		0	7.93503e+07	0	5.023e-16	76.61	6.00251e-08	2	1134.56	2.29261	47.3042	0
	High	LALSSLGEVR	2	1	1	WP_029436222.1		0	1.21078e+08	0	6.755e-14	75.7	8.0746e-08	2	1044.61	2.16537	40.8965	0
	High	FLPSALEGPSGTR	3	1	1	WP_029436222.1		0	1.43335e+08	0	1.006e-13	73.67	1.26713e-07	2	1331.7	2.58229	37.1878	0
	High	GYSIDWSDLEQR	3	1	1	WP_029436222.1		0	7.05801e+07	0	5.023e-16	72.09	6.79818e-08	2	1468.67	1.90104	55.2457	0
	High	GILEEVEAAYR	1	1	1	WP_029436222.1		0	6.28419e+07	0	7.83e-14	68.43	4.59357e-07	2	1249.64	1.97791	60.6903	0
	High	AALLDTSQNMDPER	2	1	1	WP_029436222.1		0	8.53089e+07	0	2.78e-15	65.78	3.69937e-07	2	1560.73	1.6528	31.4439	0
	High	IALNAVIAYAHR	2	1	1	WP_029436222.1		0	4.3414e+07	0	1.019e-07	65.12	4.61415e-07	3	1311.76	2.05278	47.3695	0
	High	SAAQAIDTVR	2	1	1	WP_029436222.1		0	87208918	0	3.725e-14	55.32	8.51918e-06	2	1031.55	1.50923	20.6889	0
	High	LVEFAMYDGYDPHTR	4	1	1	WP_029436222.1		0	4.94466e+07	0	5.023e-16	52.27	5.91521e-06	2	1813.83	2.55598	46.5032	0
	High	HLEIAVYQGDAYAK	3	1	1	WP_029436222.1		0	3.20945e+07	0	5.023e-16	52.21	2.07405e-05	3	1577.8	1.2317	33.405	0
	High	ALAANFEGYEDIQK	1	1	1	WP_029436222.1		0	4.17594e+07	0	5.023e-16	49.9	2.50707e-05	2	1568.76	2.42596	42.9164	0
	High	IYLDGNPIVGSLAGGR	3	1	1	WP_029436222.1		0	116627060	0	5.023e-16	49.54	3.50195e-05	2	1601.87	2.3688	57.5138	0
	High	HGNDIEDVDQLTR	3	1	1	WP_029436222.1		0	2.85517e+07	0	2.849e-13	45.05	5.93955e-05	3	1511.71	0.255125	28.1761	0
	High	ELYGGNAELLVK	2	1	1	WP_029436222.1		0	6.29682e+07	0	1.708e-05	41.71	0.00017875	2	1305.71	1.25546	41.4388	0
	High	YGQYMYPFYK	1	1	1	WP_029436222.1		0	7.09283e+07	0	1.708e-05	31.8	0.000659128	2	1359.61	1.61932	49.8667	0
	High	GVALTDASVSAMPGTDVNGSTALIK	1	1	1	WP_029436222.1		0	3.37746e+07	0	5.023e-16	24.18	0.0126042	3	2375.21	0.862809	53.024	0
	High	GVQDEIIKR	2	1	1	WP_029436222.1		0	4.97737e+06	0.001	0.0001283	56.04	6.47103e-06	3	1057.6	0.124869	20.7501	1
	High	MLLNLIK	1	1	1	WP_029436222.1		0	7.14602e+07	0.001	0.003506	41.45	8.59372e-05	2	844.534	1.51414	52.1786	0
	High	GSYVTFEGQPNLAK	4	1	1	WP_029436222.1		0	2.28909e+07	0.001	1.708e-05	36.51	0.000502554	2	1510.76	3.08261	37.0402	0
	High	MKPSYLEK	2	1	1	WP_029436222.1		0	2.83632e+07	0.001	0.004164	35.74	0.000453366	2	995.525	1.70316	16.4723	0
	High	SGSGQPQFMNMNAAVAR	2	1	1	WP_029436222.1		0	8.27741e+07	0.001	1.708e-05	32.09	0.000616552	2	1765.81	0.765743	39.5936	0
	High	GESVFITR	1	1	1	WP_029436222.1		0	1.92936e+07	0.001	0.003506	31.87	0.0014953	2	908.484	0.848995	25.7854	0
	High	RVPEFPAR	1	1	1	WP_029436222.1		0	4.51342e+07	0.001	0.003375	28.27	0.00275532	2	971.543	0.733862	21.1802	1
	High	QLTWEQLK	1	1	1	WP_029436222.1		0	5.32676e+07	0.002	0.007825	27.36	0.00670336	2	1045.57	2.53335	40.181	0
	High	EQIVPNIFR	1	1	1	WP_029436222.1		0	8.89846e+07	0.003	0.007825	27.74	0.00656243	2	1115.62	2.03758	51.6925	0
	High	KISDLGNSTR	1	1	1	WP_029436222.1		0	8.13699e+06	0.005	0.01073	39.58	0.000324954	2	1090.59	0.195718	13.0894	1
	High	EQVLTLLK	1	1	1	WP_029436222.1		0	4.43544e+07	0.006	0.03473	25.56	0.0058374	2	943.584	1.6401	43.0438	0
	High	YADLAEETAK	1	1	1	WP_029436222.1		0	5.20863e+07	0.008	0.05826	12.32	0.0996435	2	1110.53	1.12475	21.4916	0
WP_005028751.1	MULTISPECIES: alanine dehydrogenase [Bilophila]	1202.98	69.76	1	16	16	50	4.64248e+08	377	39.8275	6.72705
	A4	Sequence	# PSMs	# Proteins	# Protein Groups	Protein Group Accessions	Modifications	ΔCn	Area	q-Value	PEP	IonScore	Exp Value	Charge	MH+ [Da]	ΔM [ppm]	RT [min]	# Missed Cleavages
	High	IQTLASNAFNIAAATK	9	1	1	WP_005028751.1		0	5.22514e+08	0	5.023e-16	87.63	3.62426e-09	2	1633.89	1.67146	53.3568	0
	High	TSTFTLTNATMPYMVDLANK	2	1	1	WP_005028751.1		0	1.31479e+08	0	5.023e-16	87.08	4.11357e-09	2	2219.08	2.72881	63.3542	0
	High	DADLLVGSVLIPGALTPK	4	1	1	WP_005028751.1		0	4.61239e+08	0	5.023e-16	70	9.97631e-08	2	1779.03	2.51711	65.6927	0
	High	GAGLGSMITDEEYVAAGAQMVATAK	3	1	1	WP_005028751.1		0	2.05023e+08	0	5.023e-16	68.48	2.69621e-07	3	2441.18	3.08598	65.1704	0
	High	VGITPAGVHALK	2	1	1	WP_005028751.1		0	202397247	0	1.987e-09	48.1	1.54515e-05	3	1162.7	1.73943	24.9474	0
	High	QIDDLFGGR	3	1	1	WP_005028751.1		0	2.28455e+08	0	1.708e-05	45	9.80306e-05	2	1020.51	1.70559	40.0762	0
	High	VKEPLAPEYDLFHEGLILYTYLHLAPEPALTK	3	1	1	WP_005028751.1		0	3.65192e+07	0	5.54e-16	32.5	0.000590458	3	3680.96	0.779512	70.8866	1
	High	IEGGMGLLMGGTAGVQAAHVVILGAGTVGLSAAK	1	1	1	WP_005028751.1		0	5.54298e+07	0	5.023e-16	32.11	0.000953524	3	3106.68	1.31175	66.3611	0
	High	VAMGMGAR	1	1	1	WP_005028751.1		0	1.43379e+08	0.001	0.003375	55.19	5.90248e-06	2	792.386	0.904568	17.3928	0
	High	LVTEAMVK	2	1	1	WP_005028751.1		0	147113458	0.001	0.003375	47.58	5.15018e-05	2	890.502	0.0148375	22.4042	0
	High	LVTEAmVK	2	1	1	WP_005028751.1	M6(Oxidation)	0	3.2141e+07	0.001	0.003375	41.18	0.000205761	2	906.496	-0.301028	16.2252	0
	High	VGIPTEIK	4	1	1	WP_005028751.1		0	2.49895e+08	0.001	0.003628	40.31	0.000139666	2	856.515	1.86592	27.7381	0
	High	VTILDSNLFR	2	1	1	WP_005028751.1		0	3.70379e+08	0.001	0.003375	30.79	0.00133389	2	1177.66	2.72821	57.8192	0
	High	IEGGmGLLMGGTAGVQAAHVVILGAGTVGLSAAK	2	1	1	WP_005028751.1	M5(Oxidation)	0	1.08792e+07	0.001	1.708e-05	27.49	0.00249533	4	3122.68	3.45686	64.0293	0
	High	GAGLGSMITDEEYVAAGAQmVATAK	1	1	1	WP_005028751.1	M20(Oxidation)	0	1.05709e+07	0.001	1.708e-05	27.43	0.00225897	3	2457.17	3.32205	62.2506	0
	High	mATQVGAQMLTK	1	1	1	WP_005028751.1	M1(Oxidation)	0	4.54512e+07	0.001	0.001838	25.88	0.00748855	2	1294.65	2.0862	25.4671	0
	High	HGATYHDKPTFK	3	1	1	WP_005028751.1		0	1.25103e+08	0.001	0.003375	24.58	0.00714091	4	1401.69	-1.70649	11.1808	0
	High	KVIGIAYETVQFDNGFLPLLAPMSEVAGR	2	1	1	WP_005028751.1		0	3.40744e+06	0.001	0.003506	8.91	0.237778	3	3135.66	1.01187	69.2241	1
	High	TSTFTLTNATmPYMVDLANK	1	1	1	WP_005028751.1	M11(Oxidation)	0	7.40734e+06	0.003	0.007825	3.75	0.759054	3	2235.07	2.98488	60.0205	0
	High	EAGHTVLVQK	1	1	1	WP_005028751.1		0	7.68941e+07	0.005	0.01073	38.81	0.000223588	2	1081.6	0.736295	12.5083	0
	High	MATQVGAQMLTK	1	1	1	WP_005028751.1		0	4.08992e+08	0.006	0.03473	24.38	0.00857172	2	1278.66	1.76324	29.8423	0
WP_081847500.1	ribonuclease R [Bilophila wadsworthia]	1124.24	42.4	1	29	29	58	9.8641e+07	842	93.6149	8.38232
	A4	Sequence	# PSMs	# Proteins	# Protein Groups	Protein Group Accessions	Modifications	ΔCn	Area	q-Value	PEP	IonScore	Exp Value	Charge	MH+ [Da]	ΔM [ppm]	RT [min]	# Missed Cleavages
	High	DAEALAHLLLER	2	1	1	WP_081847500.1		0	5.81631e+07	0	5.023e-16	87.38	3.5648e-09	2	1350.74	3.20539	61.9314	0
	High	LIEEFMLAANEAVAR	2	1	1	WP_081847500.1		0	4.60297e+07	0	5.023e-16	81.18	2.74348e-08	2	1676.87	2.98589	63.2015	0
	High	YADLLVHR	3	1	1	WP_081847500.1		0	40103405	0	2.564e-12	69.37	4.04639e-07	2	986.543	1.52069	25.076	0
	High	LTDVHIGR	2	1	1	WP_081847500.1		0	2.84253e+07	0	5.023e-16	63.49	5.59642e-07	2	910.511	0.619061	18.7663	0
	High	TLASTDLAQSDLLTLK	2	1	1	WP_081847500.1		0	1.18463e+08	0	5.023e-16	61.24	1.69115e-06	2	1689.93	1.3406	57.2254	0
	High	GVPFVTIDGEDAR	3	1	1	WP_081847500.1		0	58369788	0	1.212e-05	47.42	4.16608e-05	2	1375.69	1.81032	45.2077	0
	High	DFDDAVYVR	3	1	1	WP_081847500.1		0	3.74312e+07	0	1.708e-05	42.72	5.34564e-05	2	1099.51	1.91418	35.4193	0
	High	LQPDIFIHPGFLGDAWHGDR	2	1	1	WP_081847500.1		0	5.55104e+07	0	5.023e-16	40.86	0.0002338	4	2291.14	2.2026	60.915	0
	High	LTYEGVQEALDHGGELAGR	2	1	1	WP_081847500.1		0	9.07271e+07	0	1.113e-07	36.18	0.000578377	2	2014.98	0.911922	52.821	0
	High	LNHEIPLDFPPNVLAEAAELEK	2	1	1	WP_081847500.1		0	3.86579e+07	0	2.409e-13	30.57	0.002631	3	2459.29	1.50624	64.874	0
	High	IVTGVLSIQR	2	1	1	WP_081847500.1		0	8.6733e+07	0.001	1.708e-05	53.24	5.21666e-06	2	1085.67	0.563026	36.0776	0
	High	LGQAVTVR	2	1	1	WP_081847500.1		0	7.10059e+07	0.001	0.004604	45.49	7.34469e-05	2	843.506	1.33329	17.3334	0
	High	GSLDFDLPEAQFIVNR	2	1	1	WP_081847500.1		0	4.26653e+07	0.001	1.708e-05	38.14	0.000375981	3	1820.92	2.27296	63.6879	0
	High	IHPAPDPDR	5	1	1	WP_081847500.1		0	3.29482e+07	0.001	0.005505	37.48	0.000285838	3	1017.51	-1.0563	10.9878	0
	High	ELAVHVTR	3	1	1	WP_081847500.1		0	2.37815e+07	0.001	2.856e-05	36.88	0.00020463	2	924.527	1.37485	18.0379	0
	High	LDFLLDVDVSALK	1	1	1	WP_081847500.1		0	1.16254e+07	0.001	1.708e-05	36.74	0.000487223	2	1447.81	2.45725	65.8673	0
	High	TSAFFPGVIR	2	1	1	WP_081847500.1		0	8.31479e+07	0.001	1.708e-05	34.32	0.000536251	2	1094.6	1.38532	50.4837	0
	High	VEVALQPAPQHR	2	1	1	WP_081847500.1		0	4.178e+07	0.001	3.099e-05	33.66	0.00120547	2	1344.74	2.36579	20.6198	0
	High	GYFGDTVR	2	1	1	WP_081847500.1		0	3.6047e+07	0.001	0.003375	32.19	0.000602518	2	914.438	0.936421	26.2788	0
	High	VGFDDR	1	1	1	WP_081847500.1		0	2.60464e+07	0.001	0.003375	30.65	0.00154979	2	708.331	-0.269767	17.208	0
	High	WVEASQAR	2	1	1	WP_081847500.1		0	5.40438e+07	0.001	0.003375	26.94	0.00505755	2	946.474	0.276324	16.9248	0
	High	STGEVEGIK	3	1	1	WP_081847500.1		0	1.88297e+07	0.001	0.003566	25.82	0.00589091	2	919.473	-0.55302	15.5116	0
	High	RTDDEQTFVSVPGGLDAEEVLGLMGK	1	1	1	WP_081847500.1		0	1.85703e+07	0.001	1.708e-05	10.6	0.230805	3	2763.35	0.8284	65.579	1
	High	VSLGLEEDAMVQER	1	1	1	WP_081847500.1		0	1.50268e+07	0.002	0.007825	27.08	0.00401563	2	1575.77	2.61284	44.35	0
	High	ALSFTLGATPGPILAGHK	2	1	1	WP_081847500.1		0	7.1078e+07	0.003	0.01073	19.26	0.0142292	2	1750.99	1.41356	54.9633	0
	High	NGFVPR	1	1	1	WP_081847500.1		0	3.281e+06	0.005	0.01073	46.59	7.78446e-05	2	689.373	-0.264011	18.8337	0
	High	DILVQANGTPQEYLVGR	1	1	1	WP_081847500.1		0	9.31288e+06	0.005	0.01073	8.93	0.396608	2	1872.99	2.2873	51.7791	0
	High	DDWFEYDPDR	1	1	1	WP_081847500.1		0	3.3535e+06	0.006	0.02686	17.64	0.0171779	2	1357.54	2.74139	51.339	0
	High	GTPFPYR	1	1	1	WP_081847500.1		0	3.62344e+07	0.007	0.03494	19.15	0.0249318	2	837.426	0.886913	26.0425	0
WP_005025895.1	MULTISPECIES: bifunctional (p)ppGpp synthetase/guanosine-3',5'-bis(diphosphate) 3'-pyrophosphohydrolase [Bilophila]	1116.96	42.41	1	25	25	49	9.66599e+07	738	82.6869	6.87354
	A4	Sequence	# PSMs	# Proteins	# Protein Groups	Protein Group Accessions	Modifications	ΔCn	Area	q-Value	PEP	IonScore	Exp Value	Charge	MH+ [Da]	ΔM [ppm]	RT [min]	# Missed Cleavages
	High	LEGILSSNQIEGTVWGR	1	1	1	WP_005025895.1		0	7.25653e+07	0	5.023e-16	96.23	7.74254e-10	2	1858.97	1.39329	60.018	0
	High	MTEQNLTLDDMHDILAFR	2	1	1	WP_005025895.1		0	44734476	0	5.023e-16	88.16	2.44411e-09	3	2163.02	0.855285	62.7934	0
	High	MILAMSHDIR	4	1	1	WP_005025895.1		0	3.90613e+07	0	5.023e-16	62.75	1.08831e-06	3	1186.61	1.08023	31.5894	0
	High	AYAYAAAAHAGQVR	2	1	1	WP_005025895.1		0	5.40386e+07	0	5.023e-16	61.19	2.05288e-06	2	1419.72	2.31789	21.1794	0
	High	IAQETMDIYVPLANR	2	1	1	WP_005025895.1		0	4.96287e+07	0	5.023e-16	59.91	3.01177e-06	2	1733.89	1.71645	53.7349	0
	High	LQAIVSPPEILETPDAVDTVVSHR	3	1	1	WP_005025895.1		0	1.0503e+08	0	5.023e-16	59.62	2.94689e-06	3	2586.38	2.42844	61.4128	0
	High	DVAHLYHVIDR	4	1	1	WP_005025895.1		0	3.84178e+07	0	5.023e-16	54.62	1.10446e-05	2	1337.7	2.45729	32.0655	0
	High	ISMMTFDSK	2	1	1	WP_005025895.1		0	2.91403e+07	0	1.708e-05	51.26	7.85578e-06	2	1059.49	1.88277	38.7785	0
	High	LAANSTEAEQALVR	3	1	1	WP_005025895.1		0	8.70934e+07	0	1.988e-11	49.67	2.91316e-05	2	1472.77	1.33433	29.5643	0
	High	ANGYQSLHTTVIGPEGER	1	1	1	WP_005025895.1		0	0	0	5.023e-16	44.59	9.03594e-05	3	1928.95	2.2724	27.9684	0
	High	LVSVQWDGHETQPFPVR	3	1	1	WP_005025895.1		0	6.81083e+07	0	5.023e-16	43.2	0.000134016	3	1995.01	2.94937	47.3599	0
	High	DAPEFEWLR	1	1	1	WP_005025895.1		0	39534310	0	1.708e-05	38.61	0.000254784	2	1162.56	3.01982	58.9591	0
	High	sTVEAPASHLPLPMQNILSR	5	1	1	WP_005025895.1	N-Term(Acetyl)	0	9.78562e+07	0	3.715e-07	34.78	0.000798383	2	2203.16	2.23173	62.9032	0
	High	EQSPPPPPK	4	1	1	WP_005025895.1		0	2.2512e+07	0.001	1.708e-05	52.24	1.6717e-05	2	976.509	-0.684507	11.2438	0
	High	LVPLNTALK	2	1	1	WP_005025895.1		0	73544971	0.001	0.003993	46.98	1.99972e-05	2	968.616	2.45533	33.6368	0
	High	GSLADIAIVLR	1	1	1	WP_005025895.1		0	1.02029e+07	0.001	1.708e-05	42.59	9.36373e-05	2	1127.68	2.7426	60.9434	0
	High	LKLELEGLSFK	1	1	1	WP_005025895.1		0	1.978e+07	0.001	2.754e-05	41.96	6.35287e-05	3	1276.75	0.942004	56.0392	1
	High	MDLFKDEVYVFTPAGDVK	1	1	1	WP_005025895.1		0	2.40756e+07	0.001	0.003506	21.89	0.01812	3	2074.03	3.34301	61.0426	1
	High	HIYSIYK	1	1	1	WP_005025895.1		0	4.78191e+07	0.001	1.708e-05	21.75	0.0106935	2	923.5	1.708	21.3657	0
	High	GVDDMMVR	1	1	1	WP_005025895.1		0	2.18938e+07	0.003	0.007825	35.12	0.000338371	2	922.413	0.712328	25.6223	0
	High	FKDYISMPK	1	1	1	WP_005025895.1		0	1.91906e+07	0.003	0.007825	30.14	0.0020818	2	1128.58	2.39018	31.9405	1
	High	IEIQIR	1	1	1	WP_005025895.1		0	2.78991e+07	0.003	0.01073	29.73	0.00356488	2	771.472	0.140521	28.6012	0
	High	ELPEGATPLDFAFLIHTQVGSR	1	1	1	WP_005025895.1		0	2.67024e+07	0.006	0.03473	0.65	2.28163	3	2398.25	3.92646	66.1444	0
	High	IHIMAR	1	1	1	WP_005025895.1		0	1.73865e+07	0.009	0.05826	21.69	0.00676036	2	740.424	0.412546	15.9959	0
	High	KAYAYAAAAHAGQVR	1	1	1	WP_005025895.1		0	8.92065e+06	0.009	0.05826	9.53	0.345431	3	1547.81	1.4869	18.2265	1
WP_029434701.1	TonB-dependent receptor [Bilophila wadsworthia]	1079.9	44.4	1	26	26	58	1.56761e+08	714	78.1686	5.41455
	A4	Sequence	# PSMs	# Proteins	# Protein Groups	Protein Group Accessions	Modifications	ΔCn	Area	q-Value	PEP	IonScore	Exp Value	Charge	MH+ [Da]	ΔM [ppm]	RT [min]	# Missed Cleavages
	High	TIGELLQDVPGVEIR	2	1	1	WP_029434701.1		0	6.90693e+07	0	5.023e-16	92.91	7.93107e-10	2	1638.91	2.96358	62.7918	0
	High	QYTVAAEVLNLFDKR	1	1	1	WP_029434701.1		0	19764199	0	5.023e-16	67.06	4.32935e-07	2	1766.95	4.15633	65.6779	1
	High	ILATGILASAPPFAQQIAAASMAK	8	1	1	WP_029434701.1		0	1.71331e+08	0	5.023e-16	66.28	3.29707e-07	3	2341.3	1.54009	67.683	0
	High	QYTVAAEVLNLFDK	1	1	1	WP_029434701.1		0	43547741	0	5.023e-16	65.18	7.43303e-07	2	1610.84	1.40477	68.3063	0
	High	VSGSYSDQGNLR	1	1	1	WP_029434701.1		0	9.67904e+07	0	5.023e-16	59.67	1.61842e-06	2	1282.6	1.58611	17.3399	0
	High	ADDVYVTATR	1	1	1	WP_029434701.1		0	5.20863e+07	0	1.696e-06	53.34	8.34204e-06	2	1110.55	2.22435	21.2816	0
	High	GSIHSGSMEPGYENFAVDVPK	1	1	1	WP_029434701.1		0	1.30179e+08	0	5.023e-16	49.27	1.65626e-05	3	2221.03	2.41565	44.4524	0
	High	DKVYAFAEAK	1	1	1	WP_029434701.1		0	2.14826e+07	0	5.868e-07	48.37	2.11042e-05	2	1141.59	0.483333	22.7178	1
	High	YTWVQSEMK	1	1	1	WP_029434701.1		0	8.21225e+07	0	2.793e-14	46.61	2.18273e-05	2	1171.55	2.56419	34.1489	0
	High	FDYGTLTTWK	2	1	1	WP_029434701.1		0	3.6019e+07	0	5.023e-16	45.17	5.01746e-05	2	1231.6	2.1899	51.7134	0
	High	mPLVVTNNADNR	2	1	1	WP_029434701.1	M1(Oxidation)	0	2.41164e+07	0	1.116e-07	40.66	0.000171803	2	1359.67	0.201917	19.7942	0
	High	MPLVVTNNADNR	2	1	1	WP_029434701.1		0	1.5304e+08	0	2.321e-15	38.02	0.000410179	2	1343.68	2.41589	26.2539	0
	High	GPASVLYGSEAIGGVVNIITK	3	1	1	WP_029434701.1		0	9.4346e+07	0	1.708e-05	31.08	0.00109176	3	2045.13	2.60156	66.0766	0
	High	YVMSAMGGGTILPNPGLKPETSNSYEIGAR	7	1	1	WP_029434701.1		0	1.23623e+08	0	5.023e-16	19.27	0.0248439	3	3110.53	1.87676	56.1481	0
	High	ILATGILASAPPFAQQIAAASmAK	1	1	1	WP_029434701.1	M22(Oxidation)	0	3.00895e+07	0	2.91e-06	16.87	0.0328942	3	2357.3	2.26271	66.0103	0
	High	YINVSSAK	1	1	1	WP_029434701.1		0	6.47325e+07	0.001	1.708e-05	63.64	5.83894e-07	2	881.473	0.522795	17.3736	0
	High	VLILIDGQK	3	1	1	WP_029434701.1		0	1.37298e+08	0.001	1.708e-05	53.09	5.39999e-06	2	998.626	1.88166	38.9458	0
	High	SMDGTPLLIDPSNVER	4	1	1	WP_029434701.1		0	1.45911e+08	0.001	1.708e-05	48.05	3.83854e-05	2	1743.86	2.6202	50.9599	0
	High	EGSAFLSYDFSDK	1	1	1	WP_029434701.1		0	3.36809e+07	0.001	1.708e-05	43.68	4.27533e-05	2	1465.65	0.763	49.774	0
	High	NVTPWLPR	3	1	1	WP_029434701.1		0	135712405	0.001	1.708e-05	40.57	0.00011401	2	982.548	0.933111	41.64	0
	High	ATFAQGFR	2	1	1	WP_029434701.1		0	8.2326e+07	0.001	1.708e-05	38.45	0.000264345	2	897.458	0.248564	26.461	0
	High	EmTNDVNTDPAITK	1	1	1	WP_029434701.1	M2(Oxidation)	0	9.64978e+06	0.001	1.708e-05	31.17	0.000762026	2	1564.71	-0.712559	19.691	0
	High	TPDGEAPNTSFR	2	1	1	WP_029434701.1		0	9.15681e+07	0.001	0.003506	28.11	0.00216336	2	1291.59	0.925676	20.8475	0
	High	EMTNDVNTDPAITK	1	1	1	WP_029434701.1		0	3.68839e+07	0.001	8.979e-05	23.42	0.00614234	2	1548.72	1.19885	22.796	0
	High	FDAFWQK	1	1	1	WP_029434701.1		0	9.5123e+07	0.001	0.003375	15.6	0.027477	2	941.453	1.58294	45.3362	0
	High	VYAFAEAK	1	1	1	WP_029434701.1		0	2.74414e+07	0.001	0.003506	13.84	0.0743486	2	898.468	1.26201	24.2591	0
	High	HALSETVDFNADVYGR	1	1	1	WP_029434701.1		0	1.58717e+07	0.001	0.003506	13.55	0.059612	3	1793.85	2.17745	38.9675	0
	High	QDDSILEPGLHANIK	1	1	1	WP_029434701.1		0	2.31422e+07	0.001	0.003375	7.58	0.384081	3	1649.85	-0.519081	35.0473	0
	High	YRQDDSILEPGLHANIK	1	1	1	WP_029434701.1		0	2.20654e+07	0.004	0.01073	17.25	0.0489749	3	1969.02	2.13214	32.2142	1
	High	SmDGTPLLIDPSNVER	1	1	1	WP_029434701.1	M2(Oxidation)	0	2.10951e+07	0.009	0.05826	4.65	0.771228	2	1759.86	1.324	45.6976	0
WP_029434691.1	heavy metal translocating P-type ATPase [Bilophila wadsworthia]	1026.78	43.71	1	22	23	44	1.21224e+08	700	74.8079	6.3667
	A4	Sequence	# PSMs	# Proteins	# Protein Groups	Protein Group Accessions	Modifications	ΔCn	Area	q-Value	PEP	IonScore	Exp Value	Charge	MH+ [Da]	ΔM [ppm]	RT [min]	# Missed Cleavages
	High	LSVDVLDAAAIGISLLR	1	1	1	WP_029434691.1		0	0	0	5.023e-16	87.22	1.89221e-09	2	1726.01	-2.32079	71.0965	0
	High	LDGLVTAVDLSK	1	1	1	WP_029434691.1		0	8.40179e+07	0	5.023e-16	82.86	1.4493e-08	2	1230.7	2.54315	46.5361	0
	High	VVMLTGDDER	1	1	1	WP_029434691.1		0	6.34669e+07	0	5.023e-16	76.65	4.2173e-08	2	1134.55	1.76276	23.4114	0
	High	FLESLAAADAVVFDK	2	1	1	WP_029434691.1		0	9.46027e+07	0	5.023e-16	73.9	9.98082e-08	2	1595.83	1.49807	62.831	0
	High	MLFFIVHDVPGR	4	1	1	WP_029434691.1		0	1.00318e+08	0	5.023e-16	73.41	1.2769e-07	2	1430.76	1.46358	58.3724	0
	High	SILYLAVDGK	3	1	1	WP_029434691.1		0	31014153	0	1.708e-05	64.62	4.65944e-07	2	1078.62	2.57898	47.0398	0
	High	LSTPLAVLAAMK	2	1	1	WP_029434691.1		0	8.85515e+07	0	1.708e-05	49.89	1.33335e-05	2	1214.72	2.04256	64.263	0
	High	FIEDSEALK	2	1	1	WP_029434691.1		0	8.80238e+07	0	1.708e-05	48.72	3.55833e-05	2	1051.53	0.827782	25.3469	0
	High	LAGLIAIEDPLRPEAAPVIR	4	1	1	WP_029434691.1		0	1.31947e+08	0	5.023e-16	48.04	1.56664e-05	3	2114.24	2.41514	60.7201	0
	High	TGSVLLLYANDEAK	1	1	1	WP_029434691.1		0	5.38802e+07	0	5.023e-16	44.8	8.44384e-05	2	1493.79	1.09867	48.6865	0
	High	VATAVAASVPFILK	1	1	1	WP_029434691.1		0	1.18202e+08	0	5.023e-16	39.94	0.000101151	2	1386.84	2.48447	58.8139	0
	High	TGSAIPVDGVVAEGEASVNQASMTGEPLGVLR	1	1	1	WP_029434691.1		0	32402127	0	7.56e-12	37.13	0.000532516	3	3111.57	0.820007	63.233	0
	High	AEQEGLHHQEEHTEVEYVVAHGIASR	3	1	1	WP_029434691.1		0	4.77777e+07	0	5.023e-16	35.42	0.000602864	4	2955.41	2.7263	32.3122	0
	High	YIFVRPFMPVLVR	2	1	1	WP_029434691.1		0	5.32517e+07	0	2.172e-08	31.75	0.000666761	2	1636.94	2.27599	62.6364	0
	High	SPGSSVYAGTVVEEGEIAIRPTGVGDGTR	1	1	1	WP_029434691.1		0	1.13524e+08	0	1.314e-09	7.31	0.501607	3	2861.43	2.51913	53.7156	0
	High	LGISEYR	1	1	1	WP_029434691.1		0	52853559	0.001	1.708e-05	51.38	1.41917e-05	2	837.448	1.96599	23.9943	0
	High	VVmLTGDDER	2	1	1	WP_029434691.1	M3(Oxidation)	0	1.4331e+07	0.001	1.708e-05	40.81	8.71343e-05	2	1150.54	-1.26896	19.939	0
	High	LDAVGGIEGVR	1	1	1	WP_029434691.1		0	1.04189e+08	0.001	1.75e-05	37.59	0.000444161	2	1085.6	2.24614	31.0674	0
	High	TGTLTESRPR	2	1	1	WP_029434691.1		0	3.36325e+07	0.001	1.708e-05	31.4	0.00213709	3	1117.59	-1.68256	11.1023	0
	High	VAEVIPGEGYER	2	1	1	WP_029434691.1		0	1.13246e+08	0.001	5.081e-05	28.91	0.0035988	2	1318.67	2.07043	28.8912	0
	High	TGSVLLLYANDEAKR	2	1	1	WP_029434691.1		0	1.30009e+07	0.001	0.003506	20.08	0.0215985	3	1649.89	0.625884	41.6466	1
	High	YIFVRPFmPVLVR	1	1	1	WP_029434691.1	M8(Oxidation)	0	6.67189e+06	0.001	0.003375	10.81	0.124478	3	1652.94	2.22045	58.1567	0
	High	YGFSLR	1	1	1	WP_029434691.1		0	4.32649e+07	0.004	0.01073	29.2	0.00168317	2	742.389	1.34362	33.7636	0
	High	SQVLPTDK	2	1	1	WP_029434691.1		0	5.17971e+07	0.005	0.01073	25.99	0.0105742	1	887.483	-0.520764	16.2681	0
	High	VLFGSR	1	1	1	WP_029434691.1		0	21238664	0.008	0.05826	34.06	0.00129573	2	678.393	-0.379271	22.9593	0
WP_029434933.1	LPS-assembly protein LptD [Bilophila wadsworthia]	1007.48	50	1	34	34	62	1.07874e+08	806	93.4029	6.30322
	A4	Sequence	# PSMs	# Proteins	# Protein Groups	Protein Group Accessions	Modifications	ΔCn	Area	q-Value	PEP	IonScore	Exp Value	Charge	MH+ [Da]	ΔM [ppm]	RT [min]	# Missed Cleavages
	High	NPFYLMEDR	2	1	1	WP_029434933.1		0	4.47758e+07	0	5.023e-16	69.7	1.07152e-07	2	1184.54	0.457497	49.0796	0
	High	SNIDYVSDQDFLR	6	1	1	WP_029434933.1		0	8.22956e+07	0	5.023e-16	66.56	3.09121e-07	2	1571.74	1.17064	48.627	0
	High	TWLAATGIYDKDTVAIPGTSR	3	1	1	WP_029434933.1		0	5.49213e+07	0	5.023e-16	59.15	4.19584e-06	3	2236.17	2.75743	55.8753	1
	High	STFYQDLLR	3	1	1	WP_029434933.1		0	29258236	0	6.295e-09	53.4	6.85632e-06	2	1142.59	1.23887	54.0665	0
	High	IVPQIPLELEAQFQSGYMYR	1	1	1	WP_029434933.1		0	4.00613e+07	0	5.023e-16	52.42	1.23151e-05	3	2382.22	1.57189	66.5728	0
	High	NTGIFYSPFMVLPAK	1	1	1	WP_029434933.1		0	3.19602e+07	0	5.023e-16	52.16	1.45952e-05	2	1684.88	3.52353	64.9576	0
	High	FQYENWNNVQLTSDLR	2	1	1	WP_029434933.1		0	2.06761e+07	0	5.023e-16	49.76	1.47954e-05	2	2026.97	2.01119	58.155	0
	High	LPQLDLFLYK	2	1	1	WP_029434933.1		0	102801464	0	5.023e-16	47.35	2.66912e-05	2	1249.72	2.07725	64.202	0
	High	YEQDPALGHGNR	4	1	1	WP_029434933.1		0	3.43045e+07	0	1.45e-10	47	2.49408e-05	3	1356.63	-0.0879717	14.2484	0
	High	DELTYSITNIVTR	2	1	1	WP_029434933.1		0	2.20663e+07	0	5.023e-16	45.89	7.2137e-05	3	1524.79	1.54677	60.0566	0
	High	YYSATNWVYLK	3	1	1	WP_029434933.1		0	0	0	5.023e-16	43.53	0.000108684	2	1407.7	1.93776	52.9812	0
	High	EASWNLEADK	1	1	1	WP_029434933.1		0	1.79336e+07	0	3.003e-08	42.39	6.63281e-05	2	1162.54	1.34086	29.711	0
	High	LIHNDLTINLTPEWSIR	1	1	1	WP_029434933.1		0	3.19586e+07	0	5.023e-16	41.7	0.000192684	3	2035.1	1.95966	60.5914	0
	High	LESGYDFEEAR	1	1	1	WP_029434933.1		0	4.09187e+07	0	1.921e-06	40.46	8.97367e-05	2	1315.58	1.00883	29.5171	0
	High	TYFSAYDGQVTR	2	1	1	WP_029434933.1		0	9.65854e+07	0	5.9e-08	40.03	0.000158899	2	1407.66	1.23322	34.4413	0
	High	LSVPLDFGFGSVIGTVGLR	2	1	1	WP_029434933.1		0	4.4543e+06	0	1.708e-05	38.07	0.000155586	2	1934.08	2.31007	69.0679	0
	High	GMADGFLGASTWR	2	1	1	WP_029434933.1		0	9.23174e+07	0	3.267e-07	37.67	0.000188102	2	1368.64	2.1866	56.7736	0
	High	TMIDMDIQGYTEASR	1	1	1	WP_029434933.1		0	1.96985e+07	0	1.041e-09	24.41	0.00361385	2	1730.77	-0.266381	49.9737	0
	High	VGIVASMR	2	1	1	WP_029434933.1		0	3.53393e+07	0.001	0.003375	42.44	0.000205259	2	832.473	2.27714	24.1813	0
	High	DTVAIPGTSR	1	1	1	WP_029434933.1		0	3.13533e+07	0.001	2.918e-05	35.51	0.001181	2	1016.54	2.22714	23.5343	0
	High	IGPSLSVEYR	1	1	1	WP_029434933.1		0	7.66809e+07	0.001	0.003375	32.76	0.00143009	2	1120.6	1.01408	34.736	0
	High	YNYDGYDK	1	1	1	WP_029434933.1		0	1.39019e+07	0.001	1.708e-05	32.27	0.000591521	2	1037.42	1.76192	20.6643	0
	High	ISWYTGMSFR	1	1	1	WP_029434933.1		0	2.92155e+07	0.001	2.394e-05	30.98	0.00135659	2	1247.59	0.696821	57.4151	0
	High	EFNQGPTGFDR	1	1	1	WP_029434933.1		0	59147908	0.001	0.003375	27.27	0.00243749	2	1267.57	2.10818	26.232	0
	High	HDHDINLR	2	1	1	WP_029434933.1		0	1.67961e+07	0.001	0.003375	25.06	0.00904478	3	1019.5	-0.00800713	12.145	0
	High	IWQLGDESSIPLKPENAGK	4	1	1	WP_029434933.1		0	1.07929e+08	0.001	0.003473	8.05	0.368187	3	2082.09	1.78951	48.385	0
	High	VSAALVSNDWQR	2	1	1	WP_029434933.1		0	1.12892e+08	0.002	0.007825	27.15	0.00462606	2	1345.69	1.27694	34.7322	0
	High	GmADGFLGASTWR	1	1	1	WP_029434933.1	M2(Oxidation)	0	9.37149e+06	0.002	0.007825	26.67	0.00226042	2	1384.63	2.04288	48.054	0
	High	GNVFVR	1	1	1	WP_029434933.1		0	1.44773e+07	0.003	0.01073	36.42	0.000649897	2	691.389	0.230274	20.0391	0
	High	TWLAATGIYDK	1	1	1	WP_029434933.1		0	3.16145e+07	0.003	0.007825	18.78	0.0430411	2	1238.64	1.8045	48.4227	0
	High	TGWLTNGHVFMEGPHIYFSGSR	1	1	1	WP_029434933.1		0	1.04773e+07	0.003	0.007825	6.72	0.319221	4	2493.18	2.24393	58.9982	0
	High	DDIHSDEAEFDLHSK	1	1	1	WP_029434933.1		0	1.05209e+07	0.003	0.01073	2.46	0.5662	3	1757.76	1.98798	27.4172	0
	High	FDDYR	1	1	1	WP_029434933.1		0	1.45471e+07	0.005	0.01073	34.27	0.000373224	2	715.305	0.187051	15.7065	0
	High	QTYYNTDR	1	1	1	WP_029434933.1		0	1.69711e+07	0.005	0.01073	22.65	0.00541963	2	1060.47	1.13851	15.2572	0
	High	QSGLLPPDYGISDKR	1	1	1	WP_029434933.1		0	1.17503e+07	0.007	0.03473	2.84	1.42999	3	1645.86	2.66034	33.1846	1
WP_005025065.1	elongation factor G [Bilophila wadsworthia]	1001.12	45.93	1	23	23	49	1.62394e+08	688	74.5622	5.05908
	A4	Sequence	# PSMs	# Proteins	# Protein Groups	Protein Group Accessions	Modifications	ΔCn	Area	q-Value	PEP	IonScore	Exp Value	Charge	MH+ [Da]	ΔM [ppm]	RT [min]	# Missed Cleavages
	High	TSLAEMLLFQSGVINR	2	1	1	WP_005025065.1		0	2.52809e+07	0	5.023e-16	90.14	2.22704e-09	2	1778.95	4.00677	67.1285	0
	High	TIADPFSGQLNMVR	4	1	1	WP_005025065.1		0	1.6362e+08	0	5.023e-16	84.61	1.00322e-08	2	1548.79	1.34753	56.4985	0
	High	YLEEGSLSEEDLASGLR	2	1	1	WP_005025065.1		0	5.87535e+07	0	5.023e-16	76.32	4.78359e-08	2	1867.9	1.60921	50.1696	0
	High	DVLGPGAIIAVGK	4	1	1	WP_005025065.1		0	7.78342e+07	0	5.023e-16	73.17	4.80806e-08	2	1209.72	1.74117	50.711	0
	High	GSGYVFEDAIVGGAIPR	2	1	1	WP_005025065.1		0	1.52244e+08	0	5.023e-16	68.56	3.55255e-07	2	1707.87	2.581	60.2403	0
	High	LLDEDVTLK	2	1	1	WP_005025065.1		0	8.69098e+07	0	5.023e-16	64.45	1.32801e-06	2	1045.58	1.69476	33.0486	0
	High	LGTLLYLDGK	2	1	1	WP_005025065.1		0	1.06117e+08	0	1.47e-12	60.82	9.52133e-07	2	1092.63	1.85269	47.8547	0
	High	GSIQPGFATFLWNK	1	1	1	WP_005025065.1		0	1.07385e+08	0	5.023e-16	50.43	2.62662e-05	2	1565.82	2.9123	63.1486	0
	High	VLGSDSQVGITEIK	2	1	1	WP_005025065.1		0	1.71318e+08	0	1.708e-05	41.67	0.000234865	2	1445.79	2.90129	35.234	0
	High	LYDGSYHTVDSSEMAFK	2	1	1	WP_005025065.1		0	9.01148e+07	0	1.708e-05	19.59	0.010964	3	1949.86	0.555439	35.9722	0
	High	LFPSPLERPAFLDADGNER	3	1	1	WP_005025065.1		0	8.70512e+07	0	2.547e-07	18.39	0.0398412	3	2144.08	1.75155	57.4095	0
	High	ELLDAIAR	2	1	1	WP_005025065.1		0	8.05905e+07	0.001	0.003511	51.44	2.51228e-05	2	900.516	1.3321	36.359	0
	High	AHIPMSEVLR	3	1	1	WP_005025065.1		0	2.8071e+07	0.001	0.0001685	42.16	0.00013379	3	1152.62	0.369056	30.012	0
	High	GVLNASLVPVVVGSSLENK	3	1	1	WP_005025065.1		0	7.07599e+07	0.001	1.708e-05	41.3	9.26638e-05	3	1882.07	3.62468	62.0596	0
	High	VISGTISSESTLK	2	1	1	WP_005025065.1		0	1.37619e+08	0.001	0.000198	31.74	0.00137326	2	1321.72	2.12691	25.3406	0
	High	LGAIEEGTTTLDYEPEEIKR	2	1	1	WP_005025065.1		0	3.66042e+07	0.001	3.855e-05	27.04	0.00494242	3	2264.13	1.11247	41.8723	1
	High	SITGGQGVFTMEFDHYEEAPQPIVDK	1	1	1	WP_005025065.1		0	8.62554e+07	0.001	1.708e-05	5.62	0.315281	3	2895.36	1.68637	59.3123	0
	High	TGDTLSDDKAPFAVAMPQLAPQLITFALAPK	1	1	1	WP_005025065.1		0	3.69958e+07	0.001	1.708e-05	3.11	0.928439	3	3227.7	0.341096	70.246	1
	High	EAGLPSFVFINK	2	1	1	WP_005025065.1		0	1.46122e+08	0.002	0.007825	19	0.0295847	2	1321.72	2.12739	60.6254	0
	High	KGVLNASLVPVVVGSSLENK	1	1	1	WP_005025065.1		0	4.6602e+07	0.002	0.007825	13.19	0.0478597	3	2010.16	1.5419	56.9796	1
	High	VAGSLAFK	3	1	1	WP_005025065.1		0	5.3718e+07	0.003	0.007825	38.78	0.000198651	2	792.463	1.4016	23.7041	0
	High	LGAIEEGTTTLDYEPEEIK	1	1	1	WP_005025065.1		0	2.10667e+07	0.006	0.02919	7.38	0.402182	2	2108.03	-0.861713	48.4832	0
	High	AHIPmSEVLR	1	1	1	WP_005025065.1	M5(Oxidation)	0	3.51022e+06	0.007	0.04175	13.85	0.107145	2	1168.62	1.93258	21.3438	0
	High	NYIPAIDK	1	1	1	WP_005025065.1		0	6.39467e+07	0.007	0.05826	10.3	0.27531	2	933.504	0.298616	28.1105	0
WP_029436708.1	molecular chaperone DnaK [Bilophila wadsworthia]	947.367	41.88	1	23	23	46	1.01058e+08	640	67.956	5.10986
	A4	Sequence	# PSMs	# Proteins	# Protein Groups	Protein Group Accessions	Modifications	ΔCn	Area	q-Value	PEP	IonScore	Exp Value	Charge	MH+ [Da]	ΔM [ppm]	RT [min]	# Missed Cleavages
	High	IINEPTAASLAYGFDK	2	1	1	WP_029436708.1		0	81181349	0	5.023e-16	88.55	3.77019e-09	2	1709.88	1.93225	53.0543	0
	High	ALADAGLKPSDIDEVLLVGGMTR	2	1	1	WP_029436708.1		0	7.12869e+07	0	5.023e-16	80.35	2.30643e-08	3	2341.25	2.63258	63.0109	0
	High	SVNPDEVVAMGAAIQGGILAGDVK	2	1	1	WP_029436708.1		0	7.2807e+07	0	5.023e-16	70.71	2.37771e-07	2	2311.2	1.67515	66.3814	0
	High	TTPSVVAFTDKER	1	1	1	WP_029436708.1		0	3.72787e+07	0	5.023e-16	68.25	3.21691e-07	2	1450.76	2.02522	27.9885	1
	High	NQADGLIYGTEK	1	1	1	WP_029436708.1		0	5.86656e+07	0	1.806e-15	68.06	3.75155e-07	2	1308.65	2.73775	27.267	0
	High	MANSPEVEHWK	2	1	1	WP_029436708.1		0	3.02065e+07	0	5.023e-16	67.32	1.84914e-07	3	1327.61	0.488903	21.7847	0
	High	ATEELAQASHK	7	1	1	WP_029436708.1		0	2.55811e+07	0	5.023e-16	63.08	7.87263e-07	2	1184.59	-0.0147978	10.9935	0
	High	VINYLVEEFKK	5	1	1	WP_029436708.1		0	6.6563e+07	0	1.708e-05	49.07	2.04401e-05	2	1381.77	1.50133	45.7938	1
	High	LEQLVSDLVQK	2	1	1	WP_029436708.1		0	3.39889e+07	0	2.095e-10	45.9	6.55451e-05	2	1271.72	0.981391	45.1539	0
	High	IINEPTAASLAYGFDKK	2	1	1	WP_029436708.1		0	2.43017e+07	0	5.023e-16	45.8	7.49626e-05	3	1837.97	0.46234	45.5855	1
	High	TTPSVVAFTDK	1	1	1	WP_029436708.1		0	3.17879e+07	0	9.542e-08	41.68	0.000186781	2	1165.61	2.03411	32.1522	0
	High	FDLTGIPPAPR	4	1	1	WP_029436708.1		0	2.40384e+07	0	1.708e-05	27.19	0.00420168	2	1183.65	0.798816	45.3757	0
	High	TLMEGEDVEAIKK	3	1	1	WP_029436708.1		0	1.36483e+07	0.001	1.708e-05	47.41	6.3543e-05	3	1462.75	0.82902	25.9841	1
	High	AKLEQLVSDLVQK	1	1	1	WP_029436708.1		0	2.99199e+07	0.001	1.708e-05	39.16	0.000151674	2	1470.86	2.75061	57.7188	1
	High	VINYLVEEFK	1	1	1	WP_029436708.1		0	1.05934e+07	0.001	1.708e-05	30.45	0.00162283	2	1253.68	1.45943	56.2064	0
	High	LAEQLYSQAQGQQPGADAAGAAGAQPGAGAAGGK	1	1	1	WP_029436708.1		0	1.09861e+08	0.001	6.353e-05	29.28	0.00165245	3	3067.49	1.13188	31.4446	0
	High	TVADFFGK	2	1	1	WP_029436708.1		0	3.71807e+07	0.001	0.004939	27.41	0.00326793	2	884.453	1.64401	39.8709	0
	High	ADAEAYLGEPVTEAVITVPAYFNDAQR	1	1	1	WP_029436708.1		0	2.21311e+07	0.001	1.708e-05	19.43	0.0250855	3	2910.42	2.16804	65.782	0
	High	ATNGDTFLGGEDFDQR	2	1	1	WP_029436708.1		0	1.06486e+07	0.002	0.007825	18.38	0.0144867	2	1742.77	3.10778	42.423	0
	High	NTTIPTR	1	1	1	WP_029436708.1		0	2.32167e+07	0.005	0.01073	39.73	0.000409695	2	802.442	0.821381	13.767	0
	High	MPLVQK	1	1	1	WP_029436708.1		0	1.12131e+08	0.005	0.01081	26.56	0.00629281	2	715.417	-0.0705583	18.8426	0
	High	DAGQIAGLDVK	1	1	1	WP_029436708.1		0	0	0.005	0.01086	16.76	0.0474441	2	1086.58	1.79362	30.8498	0
	High	TLMEGEDVEAIK	1	1	1	WP_029436708.1		0	2.40831e+07	0.005	0.01073	13.13	0.111874	2	1334.65	2.03855	33.4496	0
WP_029434578.1	outer membrane protein assembly factor BamA [Bilophila wadsworthia]	857.496	39.27	1	28	28	43	5.20263e+07	899	100.719	5.61768
	A4	Sequence	# PSMs	# Proteins	# Protein Groups	Protein Group Accessions	Modifications	ΔCn	Area	q-Value	PEP	IonScore	Exp Value	Charge	MH+ [Da]	ΔM [ppm]	RT [min]	# Missed Cleavages
	High	TGDAFSIDAR	1	1	1	WP_029434578.1		0	1.85777e+07	0	5.023e-16	86.45	5.32191e-09	2	1052.5	1.51604	28.0957	0
	High	IEGLQGIDAGDLK	1	1	1	WP_029434578.1		0	1.77434e+07	0	5.023e-16	62.66	1.4092e-06	2	1328.71	2.04734	43.6272	0
	High	SSYLDLSFVNPR	2	1	1	WP_029434578.1		0	4.0534e+07	0	5.023e-16	60.37	1.79075e-06	2	1397.71	2.867	57.9041	0
	High	VLDPDVVLMR	3	1	1	WP_029434578.1		0	4.61784e+07	0	5.023e-16	57.24	4.81438e-06	2	1156.64	1.83104	50.1378	0
	High	YTLFDIPDTASR	2	1	1	WP_029434578.1		0	5.07187e+07	0	4.567e-09	54.39	6.91439e-06	2	1398.69	1.63513	57.2055	0
	High	FAYGFPLDK	1	1	1	WP_029434578.1		0	25279466	0	2.967e-07	52.02	1.00489e-05	2	1057.54	1.592	49.4936	0
	High	LFHPIGEYTSVSVGYR	1	1	1	WP_029434578.1		0	2.26485e+07	0	7.578e-09	39.77	0.000221421	3	1824.93	2.90443	44.6876	0
	High	ELALQEHGILSWVTGTGVLR	3	1	1	WP_029434578.1		0	2.67506e+07	0	3.918e-14	36.2	0.000479767	3	2179.19	1.74826	65.45	0
	High	IWDLGYFSDVNADIEQGGQGR	1	1	1	WP_029434578.1		0	1.15289e+07	0	1.708e-05	34.21	0.000512075	3	2340.1	3.33222	64.0911	0
	High	NDEEGIINVFYVPHK	2	1	1	WP_029434578.1		0	1.47085e+07	0	1.708e-05	33.75	0.00103316	3	1773.89	4.03646	55.9858	0
	High	VLVFTVK	2	1	1	WP_029434578.1		0	3.04172e+07	0.001	0.003375	53.71	4.2459e-06	2	805.518	0.220828	38.6738	0
	High	GDAITDIQIR	2	1	1	WP_029434578.1		0	3.13808e+07	0.001	1.708e-05	46.32	7.58374e-05	2	1101.59	0.970126	36.0784	0
	High	ANSASAVLVFDVK	1	1	1	WP_029434578.1		0	1.37228e+07	0.001	1.708e-05	43.17	0.000122897	2	1320.72	0.836852	49.6446	0
	High	SPMGDLR	1	1	1	WP_029434578.1		0	1.68091e+07	0.001	0.003375	40.52	0.000137509	2	775.377	0.00681362	20.1218	0
	High	GDLIDSDER	1	1	1	WP_029434578.1		0	1.21148e+07	0.001	2.145e-05	39.73	0.000117056	2	1019.47	1.18323	20.4727	0
	High	QTSDPFSDLKK	1	1	1	WP_029434578.1		0	8.28637e+06	0.001	1.708e-05	36.37	0.000542086	3	1265.64	0.996826	26.192	1
	High	EGFYLAEVNYR	1	1	1	WP_029434578.1		0	2.25776e+07	0.001	1.708e-05	34.48	0.00069508	2	1360.65	0.997545	50.4454	0
	High	FFIGGIDSIR	2	1	1	WP_029434578.1		0	5.1799e+07	0.001	1.708e-05	29.6	0.00186401	2	1124.61	1.28438	56.2723	0
	High	NQQISQLNLATAR	1	1	1	WP_029434578.1		0	3.51739e+07	0.001	1.708e-05	27.54	0.00387635	2	1456.79	1.97495	32.2225	0
	High	GYDSEDLAPR	1	1	1	WP_029434578.1		0	0	0.001	0.003375	26.36	0.00230659	2	1122.51	0.898388	22.0989	0
	High	VGGVFENSNKPVPVFDR	3	1	1	WP_029434578.1		0	5.35613e+07	0.001	1.708e-05	23.02	0.0134699	3	1860.96	1.37213	39.5524	0
	High	GYSLGLQGFVSGK	1	1	1	WP_029434578.1		0	0	0.001	0.003506	14.07	0.0763897	2	1312.69	2.41132	52.5513	0
	High	EDILAAMSSK	2	1	1	WP_029434578.1		0	1.0945e+07	0.002	0.007825	34.03	0.00102795	2	1064.53	2.56331	42.2632	0
	High	NPNHIFHWR	1	1	1	WP_029434578.1		0	1.23167e+07	0.002	0.007825	24.37	0.010785	3	1220.61	2.01744	24.8807	0
	High	YFTQADTTIVPTDKDDEVDLR	1	1	1	WP_029434578.1		0	2.35143e+07	0.002	0.007825	18.33	0.0271751	3	2442.17	2.45666	43.8753	1
	High	VSMEYGGGGIGGNDNFFKPIGELQSFHTLFR	2	1	1	WP_029434578.1		0	3.17547e+07	0.002	0.007825	8.51	0.204347	4	3374.64	3.88657	65.2185	0
	High	SVGLELR	1	1	1	WP_029434578.1		0	1.27583e+07	0.005	0.01073	48.7	5.73309e-05	2	773.452	-0.12496	26.5226	0
	High	VTELYR	2	1	1	WP_029434578.1		0	1.97515e+07	0.005	0.01073	40	0.00015	2	780.426	0.605276	19.0501	0
WP_029434950.1	acetyl-CoA carboxylase [Bilophila wadsworthia]	825.426	32.71	1	22	22	39	1.05697e+08	749	85.3894	8.77783
	A4	Sequence	# PSMs	# Proteins	# Protein Groups	Protein Group Accessions	Modifications	ΔCn	Area	q-Value	PEP	IonScore	Exp Value	Charge	MH+ [Da]	ΔM [ppm]	RT [min]	# Missed Cleavages
	High	NLTTLSDWDEESESR	1	1	1	WP_029434950.1		0	5.49551e+07	0	5.023e-16	69.83	1.03746e-07	2	1781.79	1.58527	45.4439	0
	High	SSNLGFAGR	1	1	1	WP_029434950.1		0	2.16588e+07	0	1.708e-05	63.54	1.28351e-06	2	908.459	1.05444	22.0981	0
	High	ATDETVLSVR	1	1	1	WP_029434950.1		0	4.97615e+07	0	1.008e-12	53.12	1.46259e-05	2	1090.58	1.09075	25.8488	0
	High	IQEGTHGVIQMPR	2	1	1	WP_029434950.1		0	3.1005e+07	0	3.041e-11	52.99	1.53214e-05	3	1465.76	1.60964	25.6779	0
	High	LMLSHGYYSVISPEGAAAIEGR	2	1	1	WP_029434950.1		0	1.00496e+08	0	5.023e-16	52.39	1.90333e-05	3	2321.16	2.27807	55.289	0
	High	TYNQLIMVIGQEK	3	1	1	WP_029434950.1		0	4.62334e+07	0	5.023e-16	50.75	2.48212e-05	2	1536.81	1.92478	57.4104	0
	High	FVEAAELAMK	2	1	1	WP_029434950.1		0	5.02013e+07	0	1.023e-10	50.74	1.6445e-05	2	1108.57	2.48303	37.1022	0
	High	ESWGNISAR	2	1	1	WP_029434950.1		0	48978888	0	1.708e-05	49.36	3.01282e-05	2	1019.49	2.50938	26.874	0
	High	DIFDGKHPEDIELLHNR	4	1	1	WP_029434950.1		0	51121774	0	2.873e-11	44.81	9.25035e-05	4	2048.02	0.597372	41.5817	1
	High	VAETEGIPIHTYVFTPGSFPIEDTPGAAQQIAK	2	1	1	WP_029434950.1		0	1.4008e+08	0	5.023e-16	44.77	6.83524e-05	4	3484.77	2.64481	61.5767	0
	High	DQRPSIEPETVR	1	1	1	WP_029434950.1		0	3.20338e+07	0	1.316e-15	29.5	0.00280505	3	1426.73	1.17538	20.9401	0
	High	MIVALFAGTFR	1	1	1	WP_029434950.1		0	32114340	0.001	1.708e-05	44.85	7.03782e-05	2	1225.68	0.651274	63.9343	0
	High	NVFDEDSVR	2	1	1	WP_029434950.1		0	32978283	0.001	2.624e-05	37.89	0.000227577	2	1080.5	0.764704	26.4212	0
	High	QVLLTMGGR	2	1	1	WP_029434950.1		0	6.17381e+07	0.001	0.006671	35.29	0.000990934	2	974.547	1.74573	30.9855	0
	High	WHLSQGAR	1	1	1	WP_029434950.1		0	2.89023e+07	0.001	0.003705	28.56	0.00160213	2	954.491	0.899192	18.9346	0
	High	WTYISPR	2	1	1	WP_029434950.1		0	7.65143e+07	0.001	0.0001511	25.62	0.00657978	2	922.48	1.50517	30.3931	0
	High	LmLSHGYYSVISPEGAAAIEGR	1	1	1	WP_029434950.1	M2(Oxidation)	0	4.53684e+06	0.001	1.884e-05	25.5	0.00873699	3	2337.16	1.35662	52.3043	0
	High	DDINLDEMYIR	1	1	1	WP_029434950.1		0	8.43862e+06	0.002	0.007825	22.94	0.00584383	2	1396.64	2.38401	53.063	0
	High	LNEFFR	3	1	1	WP_029434950.1		0	5.56507e+07	0.003	0.01073	53.59	4.59398e-06	2	825.427	1.9229	33.9561	0
	High	ALQYMK	2	1	1	WP_029434950.1		0	4.29615e+07	0.003	0.007825	39.3	0.000158611	2	753.397	0.173446	20.1697	0
	High	GHIQGVWDR	1	1	1	WP_029434950.1		0	2.38327e+07	0.003	0.01073	22.93	0.0124786	2	1067.54	-0.245335	22.0581	0
	High	DIFDGK	1	1	1	WP_029434950.1		0	6.19649e+06	0.003	0.01073	21.8	0.0175084	1	694.342	1.88479	24.3493	0
	High	YALITK	1	1	1	WP_029434950.1		0	1.70079e+07	0.005	0.01757	24.98	0.00316935	2	708.429	0.333911	22.4484	0
WP_029435000.1	hypothetical protein [Bilophila wadsworthia]	811.157	35.28	1	24	24	44	5.7491e+07	890	95.7968	7.31299
	A4	Sequence	# PSMs	# Proteins	# Protein Groups	Protein Group Accessions	Modifications	ΔCn	Area	q-Value	PEP	IonScore	Exp Value	Charge	MH+ [Da]	ΔM [ppm]	RT [min]	# Missed Cleavages
	High	GIMADQLELR	2	1	1	WP_029435000.1		0	3.65106e+07	0	5.023e-16	76.79	6.49175e-08	2	1145.6	2.06381	41.8289	0
	High	TLFAPAEAMLAR	2	1	1	WP_029435000.1		0	58175087	0	5.023e-16	61.92	1.9602e-06	2	1290.69	1.98326	59.7069	0
	High	MEWADVLSGQVDR	1	1	1	WP_029435000.1		0	2.88512e+07	0	5.023e-16	61.87	6.4859e-07	2	1505.71	3.22863	59.1082	0
	High	ASGVSAALLDSLAQATQFR	2	1	1	WP_029435000.1		0	3.1741e+07	0	2.154e-13	57.87	4.24594e-06	3	1906.01	2.53111	66.6074	0
	High	LDAGALSPER	1	1	1	WP_029435000.1		0	2.92748e+07	0	1.757e-07	57.65	2.92044e-06	2	1028.54	1.41999	23.6974	0
	High	DGILVSEFQEAAGMLR	1	1	1	WP_029435000.1		0	5500526	0	1.233e-11	42.17	0.000124381	3	1735.87	0.170653	67.5248	0
	High	LAAQIENTPLLTR	6	1	1	WP_029435000.1		0	68487153	0	2.012e-09	38.46	0.000235225	2	1439.83	2.36108	41.9334	0
	High	ASEALNFAATMQLAAMPAER	2	1	1	WP_029435000.1		0	9.00385e+06	0	2.428e-14	37.47	0.000429745	3	2093.02	3.52172	63.0652	0
	High	AILPPVDQSLFPSASALPGGLGTPLATGLAR	3	1	1	WP_029435000.1		0	42955744	0	4.35e-07	5.54	0.278593	3	2987.66	-0.412589	67.476	0
	High	LAHEMEDAVR	4	1	1	WP_029435000.1		0	1.66037e+07	0.001	1.708e-05	58.46	2.35225e-06	3	1170.56	1.17602	18.077	0
	High	VMQLNVAASR	2	1	1	WP_029435000.1		0	2.68734e+07	0.001	1.708e-05	46.55	7.0819e-05	2	1088.59	2.15912	26.5276	0
	High	TFFDIAR	1	1	1	WP_029435000.1		0	3.15358e+07	0.001	0.003375	45.93	4.46723e-05	2	869.453	1.64382	44.3467	0
	High	IQNGFFTR	1	1	1	WP_029435000.1		0	9.08897e+06	0.001	1.708e-05	38.3	0.000177493	2	982.512	1.4434	31.2882	0
	High	GIGGDLYDAIK	2	1	1	WP_029435000.1		0	3.39103e+07	0.001	0.001442	30.95	0.00224987	2	1121.59	2.84451	46.2003	0
	High	SSIGSHDGQLGLFMEAAPGK	1	1	1	WP_029435000.1		0	3.92472e+07	0.001	3.054e-05	30.78	0.00167121	3	2001.97	1.97296	48.3172	0
	High	LVFKPEVGAR	2	1	1	WP_029435000.1		0	29671113	0.001	0.0004082	28.96	0.00241409	2	1115.66	1.79803	25.8511	0
	High	LFGSIDALEGR	2	1	1	WP_029435000.1		0	4.58107e+07	0.001	2.073e-05	25.71	0.00725043	2	1177.62	1.68581	49.8955	0
	High	ITGIDNDASFGTR	1	1	1	WP_029435000.1		0	4.25982e+07	0.001	0.003506	18.59	0.0311302	2	1366.66	1.18775	29.4968	0
	High	AGDAILTDTR	1	1	1	WP_029435000.1		0	0	0.004	0.01073	6.81	0.625347	2	1032.53	1.49693	22.5539	0
	High	VSEIMTR	1	1	1	WP_029435000.1		0	2.6155e+07	0.005	0.01121	38.34	0.000381042	2	835.435	0.353799	17.4156	0
	High	QMLDTALDR	2	1	1	WP_029435000.1		0	2.79299e+07	0.005	0.01764	32.31	0.00190934	2	1062.53	2.82188	29.1855	0
	High	AMQDMAHFMHGSGDVAGAFR	2	1	1	WP_029435000.1		0	2.86697e+07	0.005	0.01073	13.31	0.0465554	3	2135.93	3.0535	46.3661	0
	High	GMADLLR	1	1	1	WP_029435000.1		0	2.03741e+07	0.006	0.03473	43.31	0.000130665	2	775.414	0.540979	35.9105	0
	High	HGDNYLIDINPQTGAVK	1	1	1	WP_029435000.1		0	2.65427e+07	0.007	0.04637	7.33	0.48081	3	1854.94	0.900343	41.1248	0
WP_016361059.1	type I secretion system permease/ATPase [Bilophila wadsworthia]	787.533	33.74	1	20	20	26	7.03957e+07	738	80.464	8.68994
	A4	Sequence	# PSMs	# Proteins	# Protein Groups	Protein Group Accessions	Modifications	ΔCn	Area	q-Value	PEP	IonScore	Exp Value	Charge	MH+ [Da]	ΔM [ppm]	RT [min]	# Missed Cleavages
	High	VGFLPQDVVLFYGTIR	2	1	1	WP_016361059.1		0	2.36195e+07	0	5.023e-16	95.14	5.66463e-10	2	1824.01	2.76004	68.7319	0
	High	IADGTMTMGGLIGSNILVGR	1	1	1	WP_016361059.1		0	1.58413e+07	0	5.023e-16	83.73	1.27093e-08	3	1976.03	0.534907	63.4187	0
	High	LALTDISVFIKPGEK	2	1	1	WP_016361059.1		0	3.51794e+07	0	5.023e-16	80.95	8.01623e-09	2	1630.94	1.23103	60.5935	0
	High	LSMLELVDR	1	1	1	WP_016361059.1		0	4.89037e+07	0	5.023e-16	66.92	6.60516e-07	2	1075.58	1.85431	57.5253	0
	High	MLIGLYQPR	2	1	1	WP_016361059.1		0	5.97609e+07	0	4.09e-11	64.82	7.08661e-07	2	1090.61	2.26093	46.6657	0
	High	LDASFSFEDLAFAYPGAER	1	1	1	WP_016361059.1		0	4.86502e+06	0	5.023e-16	60.35	1.06096e-06	2	2105.99	3.56126	66.333	0
	High	SNPAGFGAQVGER	1	1	1	WP_016361059.1		0	2.94148e+07	0	4.101e-08	53.66	7.10369e-06	2	1289.63	1.59155	23.2892	0
	High	NADVVLSSR	1	1	1	WP_016361059.1		0	4.77458e+07	0	1.708e-05	51.05	2.51275e-05	2	960.511	-0.0837873	19.7289	0
	High	DPDILILDEPTSNMDNASEQMIK	1	1	1	WP_016361059.1		0	1.36148e+07	0	1.446e-06	29.86	0.00103276	3	2589.22	3.59331	61.6656	0
	High	LIVMEGGR	1	1	1	WP_016361059.1		0	2.43524e+07	0.001	0.003903	50.56	2.90077e-05	2	874.482	0.34057	23.4324	0
	High	QLAEADLR	1	1	1	WP_016361059.1		0	24474029	0.001	1.708e-05	49.86	2.47863e-05	2	915.491	1.48553	21.4727	0
	High	ASTLAGVTEFIR	2	1	1	WP_016361059.1		0	69412629	0.001	6.576e-05	39.97	0.000231594	2	1264.69	2.01232	54.7517	0
	High	GMSLSGGQR	1	1	1	WP_016361059.1		0	2.37161e+07	0.001	9.198e-05	39.78	0.000178834	2	892.431	0.556426	16.0492	0
	High	TLVLITHR	3	1	1	WP_016361059.1		0	3.3616e+07	0.001	0.002234	38.84	0.000130308	3	952.595	1.10435	24.1049	0
	High	MLHLWEQVVGVSAK	1	1	1	WP_016361059.1		0	3.15142e+07	0.001	1.708e-05	38.65	0.000266094	3	1596.86	1.70891	55.9114	0
	High	QAVALAR	1	1	1	WP_016361059.1		0	12498186	0.001	0.00411	34.97	0.000668681	2	728.441	0.0858665	15.28	0
	High	ADVMQPPK	1	1	1	WP_016361059.1		0	1.50108e+07	0.001	0.0006392	34.22	0.000454131	2	885.451	1.32825	18.2135	0
	High	DNIALGDPTINDQMILR	1	1	1	WP_016361059.1		0	1.0316e+07	0.001	1.708e-05	31.41	0.0018792	3	1898.97	2.1878	58.1559	0
	High	SVSTAFLMAGLAGTGR	1	1	1	WP_016361059.1		0	8.20135e+07	0.001	9.488e-05	23.43	0.0131643	2	1538.8	2.60278	61.1455	0
	High	SYFVDVAGR	1	1	1	WP_016361059.1		0	3.97051e+07	0.004	0.01073	14.96	0.0526604	2	1013.51	1.6884	34.3392	0
WP_029436958.1	hypothetical protein [Bilophila wadsworthia]	784.804	20	1	11	11	31	1.21037e+08	555	58.3005	4.04346
	A4	Sequence	# PSMs	# Proteins	# Protein Groups	Protein Group Accessions	Modifications	ΔCn	Area	q-Value	PEP	IonScore	Exp Value	Charge	MH+ [Da]	ΔM [ppm]	RT [min]	# Missed Cleavages
	High	YPFENSDDFLEEIEK	2	1	1	WP_029436958.1		0	57399542	0	5.023e-16	97.18	1.90972e-10	2	1874.84	2.29814	63.0125	0
	High	EEIAGLMGK	2	1	1	WP_029436958.1		0	5.0414e+07	0	5.023e-16	61.03	2.16937e-06	2	947.489	1.90045	30.3316	0
	High	LEEALSR	2	1	1	WP_029436958.1		0	109653985	0	1.708e-05	60.81	2.73851e-06	2	817.442	0.824444	17.246	0
	High	TPLMTLLPPK	10	1	1	WP_029436958.1		0	2.43949e+07	0	1.881e-09	40.89	8.12774e-05	2	1110.66	0.691848	49.4725	0
	High	VVALEQR	1	1	1	WP_029436958.1		0	1.71083e+08	0.001	0.0004801	52.67	1.24373e-05	2	814.477	-0.942622	17.0409	0
	High	EEPDEALIR	6	1	1	WP_029436958.1		0	5.39044e+07	0.001	8.454e-05	40.9	8.12831e-05	2	1071.53	2.66179	26.9766	0
	High	VLREEIAGLMGK	2	1	1	WP_029436958.1		0	4.04375e+07	0.001	4.956e-05	34.73	0.000807628	2	1315.74	1.54732	41.3309	1
	High	ALEQLER	3	1	1	WP_029436958.1		0	8.092e+07	0.002	0.007825	49.53	3.06431e-05	2	858.469	1.21197	20.6277	0
	High	IQNELDR	1	1	1	WP_029436958.1		0	8.20985e+07	0.004	0.01073	45.83	4.31007e-05	2	887.458	0.36211	15.7278	0
	High	AFEAEMAK	1	1	1	WP_029436958.1		0	6.21788e+07	0.005	0.01073	39.97	0.000171178	2	896.419	0.85077	21.1352	0
	High	GEASALPEEPVSDGAEEEAPAESLGEPVR	1	1	1	WP_029436958.1		0	8.23744e+07	0.005	0.01287	5.52	0.308598	3	2922.36	2.2275	44.8105	0
WP_005028753.1	MULTISPECIES: taurine--pyruvate aminotransferase [Bilophila]	784.257	34.65	1	15	15	37	2.89046e+08	456	49.6893	6.11279
	A4	Sequence	# PSMs	# Proteins	# Protein Groups	Protein Group Accessions	Modifications	ΔCn	Area	q-Value	PEP	IonScore	Exp Value	Charge	MH+ [Da]	ΔM [ppm]	RT [min]	# Missed Cleavages
	High	WFGYQHFNVQPDIVTMAK	3	1	1	WP_005028753.1		0	3.40645e+08	0	5.023e-16	83.88	1.08454e-08	2	2181.06	2.21583	59.7527	0
	High	ATKEPIAEAVANAMVGAAK	2	1	1	WP_005028753.1		0	5.36105e+07	0	1.136e-15	80.21	2.81075e-08	3	1841.98	1.79898	59.054	1
	High	EPIAEAVANAMVGAAK	5	1	1	WP_005028753.1		0	1.9542e+08	0	5.023e-16	71.32	1.62339e-07	2	1541.8	1.22179	63.4155	0
	High	TYLDAVSGGVWTVNVGYGR	2	1	1	WP_005028753.1		0	68408663	0	5.023e-16	65.68	5.94871e-07	2	2014.01	2.68474	61.2921	0
	High	VYLSNSGSEANEK	1	1	1	WP_005028753.1		0	1.94026e+08	0	5.023e-16	53.06	6.92035e-06	2	1397.66	1.38539	16.6124	0
	High	VFQDFVNDPADTDAYFR	2	1	1	WP_005028753.1		0	2.51225e+08	0	5.023e-16	41.18	7.60274e-05	3	2019.91	1.16759	59.2639	0
	High	HPIIGDVR	3	1	1	WP_005028753.1		0	2.7527e+08	0.001	0.003506	42.51	0.000126236	2	906.516	0.258577	19.0148	0
	High	EIVDAVAK	3	1	1	WP_005028753.1		0	9.52731e+07	0.001	1.708e-05	40.88	0.000257223	1	844.479	1.69522	19.1974	0
	High	NFEPAIYVK	2	1	1	WP_005028753.1		0	2.32186e+08	0.001	1.708e-05	39.57	0.000215295	2	1080.57	1.10561	38.62	0
	High	GLFAGIEIVK	2	1	1	WP_005028753.1		0	1.80991e+08	0.001	1.708e-05	37.69	0.000170216	2	1046.63	2.4856	58.3812	0
	High	TYDKAELVALDK	2	1	1	WP_005028753.1		0	1.89895e+07	0.001	0.003375	34.66	0.000598464	2	1365.73	0.0296674	28.133	1
	High	WFGYQHFNVQPDIVTmAK	3	1	1	WP_005028753.1	M16(Oxidation)	0	4.86234e+07	0.001	1.708e-05	27.95	0.0036073	3	2197.06	1.81334	55.6064	0
	High	AFTTVEQK	1	1	1	WP_005028753.1		0	2.08962e+08	0.001	0.003375	26.06	0.00520259	2	923.483	-0.316746	16.8463	0
	High	YVWHHLTQHK	2	1	1	WP_005028753.1		0	1.73996e+08	0.001	1.708e-05	18.82	0.0347733	3	1348.69	0.558499	16.1738	0
	High	MPGMSR	2	1	1	WP_005028753.1		0	9.81266e+07	0.003	0.01073	46.41	2.28018e-05	2	678.306	-0.136211	15.2759	0
	High	AELVALDKK	2	1	1	WP_005028753.1		0	32874007	0.003	0.007825	37.94	0.000457978	3	986.588	-0.518655	20.4533	1
WP_029436313.1	elongation factor G [Bilophila wadsworthia]	774.167	32.69	1	20	20	32	6.76234e+07	670	72.6095	5.32568
	A4	Sequence	# PSMs	# Proteins	# Protein Groups	Protein Group Accessions	Modifications	ΔCn	Area	q-Value	PEP	IonScore	Exp Value	Charge	MH+ [Da]	ΔM [ppm]	RT [min]	# Missed Cleavages
	High	SPLTEADAELAAPWR	2	1	1	WP_029436313.1		0	6.92429e+07	0	5.023e-16	98.7	3.37241e-10	2	1626.82	2.55256	59.7729	0
	High	FAIDTAILPAAFVDAVR	2	1	1	WP_029436313.1		0	5.51896e+07	0	5.023e-16	62.14	1.19134e-06	3	1789.99	2.57696	68.3338	0
	High	ETHIGEVALSIAPR	3	1	1	WP_029436313.1		0	3.88096e+07	0	5.023e-16	59.21	3.23865e-06	3	1492.81	1.8412	40.7293	0
	High	LFGFSTDLR	2	1	1	WP_029436313.1		0	4.76519e+07	0	1.184e-05	56.65	3.02781e-06	2	1055.55	1.94537	57.534	0
	High	IGADFSAVLK	1	1	1	WP_029436313.1		0	3.12735e+07	0	1.608e-05	55.93	4.85013e-06	2	1020.57	0.792188	45.593	0
	High	LLLESIEAYQPVISLAIEPR	2	1	1	WP_029436313.1		0	6.17523e+06	0	3.633e-11	47.57	2.09982e-05	3	2254.27	1.5575	69.0773	0
	High	VENILDHAGLK	2	1	1	WP_029436313.1		0	3.87611e+07	0	1.708e-05	39.73	0.000180904	2	1208.67	1.78183	31.2777	0
	High	VGQPQVIR	2	1	1	WP_029436313.1		0	6.23989e+07	0.001	1.921e-05	56.98	1.99972e-06	2	896.532	0.437809	17.8193	0
	High	LVQGLAPLSK	3	1	1	WP_029436313.1		0	7.12285e+07	0.001	1.708e-05	47.93	1.60683e-05	2	1025.64	1.32118	30.9014	0
	High	ALDEALDR	2	1	1	WP_029436313.1		0	9257352	0.001	0.003506	45.34	5.40968e-05	2	902.458	0.304886	22.0775	0
	High	RDGSTVAGYHMAAGIALR	1	1	1	WP_029436313.1		0	1.50006e+07	0.001	1.708e-05	30.66	0.00210458	3	1845.94	0.604187	33.3461	1
	High	TASATGIFDR	2	1	1	WP_029436313.1		0	5.08634e+07	0.001	0.0001516	29.23	0.00197008	2	1038.52	1.91021	27.8847	0
	High	NIGVIAHIDAGK	1	1	1	WP_029436313.1		0	6.87206e+06	0.001	0.007825	26.11	0.00330624	3	1207.68	0.38333	28.7709	0
	High	FSLEDPTLTVAIDEGSGHR	1	1	1	WP_029436313.1		0	2.75512e+07	0.001	0.003506	15.51	0.0646737	3	2044	2.32562	57.4939	0
	High	RVTPVLSGSALK	1	1	1	WP_029436313.1		0	1.38995e+07	0.002	0.007825	35.52	0.000420815	2	1227.74	1.97196	23.228	1
	High	DGSTVAGYHMAAGIALR	1	1	1	WP_029436313.1		0	8.32861e+06	0.002	0.007825	17.5	0.0515701	3	1689.84	2.20408	41.7593	0
	High	LYAGTLK	1	1	1	WP_029436313.1		0	3.27497e+07	0.003	0.008393	37.5	0.000177407	2	765.451	0.885979	20.6659	0
	High	EYGIAPR	1	1	1	WP_029436313.1		0	34259720	0.005	0.01073	28.85	0.00397466	2	805.42	-0.500188	19.7191	0
	High	MLFYTR	1	1	1	WP_029436313.1		0	2.85841e+07	0.005	0.02239	18.22	0.0323921	2	830.423	0.157711	34.4216	0
	High	EQMLER	1	1	1	WP_029436313.1		0	2.47423e+06	0.007	0.03473	33.04	0.00106767	2	805.388	0.384338	15.3004	0
WP_005030491.1	MULTISPECIES: chaperonin GroEL [Bilophila]	740.947	45.16	1	19	19	34	7.34837e+07	547	58.3558	5.43994
	A4	Sequence	# PSMs	# Proteins	# Protein Groups	Protein Group Accessions	Modifications	ΔCn	Area	q-Value	PEP	IonScore	Exp Value	Charge	MH+ [Da]	ΔM [ppm]	RT [min]	# Missed Cleavages
	High	TNDIAGDGTTTATVLAQAIYR	2	1	1	WP_005030491.1		0	3.91537e+07	0	5.023e-16	116.85	6.71249e-12	2	2152.09	0.813186	60.7287	0
	High	GLETTLDVVEGMK	3	1	1	WP_005030491.1		0	4.291e+07	0	5.023e-16	101.1	2.13468e-10	2	1391.71	2.75252	56.5812	0
	High	LESLPLSSLGTAK	2	1	1	WP_005030491.1		0	7.23242e+07	0	7.654e-10	56.87	4.31737e-06	2	1315.75	3.10149	46.2573	0
	High	AQIEETTSDYDR	1	1	1	WP_005030491.1		0	3.24845e+07	0	1.708e-05	49	1.25594e-05	2	1427.63	-0.0530478	20.3883	0
	High	EGVITVEEAK	2	1	1	WP_005030491.1		0	15965134	0	1.708e-05	48.16	4.81183e-05	2	1074.57	0.118552	22.7338	0
	High	AMLEDIAILTGGEAVFEER	1	1	1	WP_005030491.1		0	7.5439e+06	0	1.708e-05	46.69	6.53582e-05	3	2064.04	2.00268	67.9176	0
	High	DGFGFNAATGEYEDLIK	1	1	1	WP_005030491.1		0	2.58089e+07	0	5.023e-16	44.95	4.47845e-05	2	1846.85	0.563211	61.515	0
	High	LIAGNAGHEGSVVVEK	3	1	1	WP_005030491.1		0	4.96996e+07	0	3.276e-13	39.7	0.00026788	2	1579.84	-0.470966	21.0094	0
	High	EIELEDKFENMGAQMVR	1	1	1	WP_005030491.1		0	27240529	0	1.708e-05	34.32	0.000758148	3	2038.96	1.80062	56.0613	1
	High	GYLSPYFVTNAEK	1	1	1	WP_005030491.1		0	6.15808e+07	0	1.708e-05	29.04	0.0032432	2	1488.74	1.82055	49.3736	0
	High	ELGNIAKPTR	3	1	1	WP_005030491.1		0	2.07307e+07	0.001	1.708e-05	58.73	2.14348e-06	2	1098.63	0.327157	17.0634	0
	High	VVIDKENTTIVDGAGK	2	1	1	WP_005030491.1		0	1.52162e+07	0.001	1.708e-05	42.09	0.000191585	3	1658.9	0.624839	23.2479	1
	High	AAVEEGIIPGGGTAFVR	4	1	1	WP_005030491.1		0	8.65462e+07	0.001	1.708e-05	29.97	0.00251733	2	1643.88	2.02955	48.7735	0
	High	DMLPVLEQVAK	2	1	1	WP_005030491.1		0	5.17171e+07	0.001	0.0034	22.36	0.0171326	2	1242.68	2.65694	58.3405	0
	High	LVGGVAVIHVGAATETEMK	1	1	1	WP_005030491.1		0	3.0026e+07	0.001	0.002073	14.13	0.0772734	3	1882.01	1.54488	40.7745	0
	High	APGFGER	2	1	1	WP_005030491.1		0	2.60902e+07	0.002	0.007825	44.15	0.000105763	2	733.363	0.123135	15.8464	0
	High	EILFDAK	1	1	1	WP_005030491.1		0	2.11722e+07	0.003	0.007825	34.19	0.000819292	2	835.457	1.16884	31.2162	0
	High	FENMGAQMVR	1	1	1	WP_005030491.1		0	2.95925e+06	0.005	0.01086	13.43	0.0590124	2	1182.54	1.73373	28.9372	0
	High	SFGAPVITK	1	1	1	WP_005030491.1		0	3.4516e+07	0.009	0.05826	21.02	0.0193716	2	919.526	1.76557	27.7762	0
WP_029436063.1	DNA-directed RNA polymerase subunit beta [Bilophila wadsworthia]	739.644	28.05	1	35	35	45	3.52397e+07	1387	155.491	5.42725
	A4	Sequence	# PSMs	# Proteins	# Protein Groups	Protein Group Accessions	Modifications	ΔCn	Area	q-Value	PEP	IonScore	Exp Value	Charge	MH+ [Da]	ΔM [ppm]	RT [min]	# Missed Cleavages
	High	VGDDVLMAAR	1	1	1	WP_029436063.1		0	2.6435e+07	0	5.023e-16	72.74	1.4899e-07	2	1046.53	0.324631	29.6459	0
	High	VNDYGFIETPYR	1	1	1	WP_029436063.1		0	3.66227e+07	0	5.023e-16	69.41	1.8901e-07	2	1473.71	3.7709	46.5007	0
	High	VIVNQLQR	1	1	1	WP_029436063.1		0	2.17252e+07	0	1.708e-05	66.7	2.1329e-07	2	969.584	0.315444	21.8615	0
	High	TLADDDILDAIK	1	1	1	WP_029436063.1		0	1.96985e+07	0	2.897e-06	52.82	2.2463e-05	2	1302.68	2.48958	57.5631	0
	High	LSALGPGGLTR	1	1	1	WP_029436063.1		0	2.95083e+07	0	1.142e-07	51.72	1.17771e-05	2	1041.61	1.49361	30.0493	0
	High	GLTYESPVR	2	1	1	WP_029436063.1		0	1.69284e+07	0	1.708e-05	46.76	5.79873e-05	2	1021.53	0.992525	25.393	0
	High	LRPSSPPTPEIAASFFDNLFR	3	1	1	WP_029436063.1		0	4.28561e+06	0	3.518e-13	44.75	8.7091e-05	3	2362.23	4.32724	69.1236	0
	High	LVGELVENQYR	1	1	1	WP_029436063.1		0	3.86369e+07	0	1.708e-05	43.66	0.000111937	2	1319.7	2.06594	33.1683	0
	High	SPGIIFEHDGGK	2	1	1	WP_029436063.1		0	1.38588e+07	0	5.023e-16	40.54	0.00016337	2	1256.63	0.841981	25.7423	0
	High	DVHVSHYGR	1	1	1	WP_029436063.1		0	8.92209e+06	0	5.023e-16	30.89	0.000977645	3	1069.52	-0.449667	11.4201	0
	High	SERPLVGTGMEVDVAR	2	1	1	WP_029436063.1		0	1.53996e+07	0	1.708e-05	29.49	0.00303643	3	1715.88	1.35496	32.7102	0
	High	QIATTLLGDK	1	1	1	WP_029436063.1		0	1.33566e+07	0.001	1.708e-05	57.92	4.76236e-06	2	1059.61	3.26201	32.3508	0
	High	DIPNVGEEMLR	1	1	1	WP_029436063.1		0	1.17995e+07	0.001	1.708e-05	38.34	0.000307765	2	1272.63	1.5917	47.7078	0
	High	VTTGVMYYLK	1	1	1	WP_029436063.1		0	14586932	0.001	0.0003032	38.04	0.000447553	2	1174.62	1.48224	45.652	0
	High	EAGITTISALHTR	2	1	1	WP_029436063.1		0	1.69453e+07	0.001	1.715e-05	37.32	0.000454115	3	1369.74	-0.169789	29.0183	0
	High	SVLYDGR	1	1	1	WP_029436063.1		0	9.7544e+06	0.001	0.0001345	36.72	0.000446909	2	809.416	0.889349	19.6868	0
	High	SVFPIEDFNR	3	1	1	WP_029436063.1		0	3.04596e+07	0.001	0.00042	33.44	0.00126811	2	1223.61	2.24963	51.5897	0
	High	GSWLDFDFDHK	1	1	1	WP_029436063.1		0	4.7902e+06	0.001	1.708e-05	31.24	0.000751623	2	1366.61	2.90924	58.4707	0
	High	QLAEMVDK	1	1	1	WP_029436063.1		0	6.37728e+06	0.001	0.003375	29.91	0.00245025	2	933.473	1.70494	21.6411	0
	High	LPDEGLEGVFR	1	1	1	WP_029436063.1		0	30112491	0.001	0.003506	28.47	0.0043381	2	1231.63	0.958783	50.9503	0
	High	STGPYSLVTQQPLGGK	1	1	1	WP_029436063.1		0	1.6706e+07	0.001	0.003375	26.37	0.00692024	2	1632.86	0.870865	41.0543	0
	High	TASLEFVSYEVGEPK	1	1	1	WP_029436063.1		0	2.10602e+07	0.001	1.708e-05	23.14	0.0118896	2	1655.82	3.66826	50.8048	0
	High	VSWHFNPELHR	3	1	1	WP_029436063.1		0	1.29643e+07	0.001	0.003375	20.62	0.023408	3	1421.71	2.08127	33.9245	0
	High	LVVYDVDDETEAR	1	1	1	WP_029436063.1		0	1.70599e+07	0.001	1.708e-05	20.18	0.0153504	2	1523.72	1.60122	33.0718	0
	High	IGAPVKPEDILVGK	1	1	1	WP_029436063.1		0	1.96942e+07	0.001	0.003375	9.98	0.100224	3	1435.85	1.66622	38.7809	0
	High	LVDDYVTAR	1	1	1	WP_029436063.1		0	2.85388e+07	0.002	0.007825	20	0.023	2	1051.54	2.57903	24.7966	0
	High	AQEEIYR	1	1	1	WP_029436063.1		0	1.2477e+07	0.003	0.007825	30.4	0.00223443	2	908.447	0.135351	16.6475	0
	High	NIEDYEISR	1	1	1	WP_029436063.1		0	7.03479e+06	0.004	0.01073	27.73	0.00278281	2	1138.54	2.1372	27.82	0
	High	ALMGSNMQR	1	1	1	WP_029436063.1		0	2.74715e+07	0.005	0.01073	22.57	0.0088536	2	1007.48	-0.220936	20.1234	0
	High	DGYMTDEFVHLDASR	1	1	1	WP_029436063.1		0	6.37834e+06	0.005	0.01073	4.96	0.318398	3	1755.77	2.44826	48.1953	0
	High	VLVQLK	1	1	1	WP_029436063.1		0	1.3118e+07	0.006	0.03473	19.45	0.0113232	2	699.477	1.30124	24.3228	0
	High	QAVPLLR	1	1	1	WP_029436063.1		0	2.15207e+07	0.007	0.03473	26.06	0.00247155	2	796.505	1.48555	27.9036	0
	High	LLPIVDGK	1	1	1	WP_029436063.1		0	8.95866e+06	0.008	0.05826	18.99	0.0125884	2	854.536	1.66996	33.1821	0
	High	GTFIINGTER	1	1	1	WP_029436063.1		0	7.13754e+06	0.008	0.05826	17.94	0.040977	2	1107.58	2.68304	29.2396	0
	High	IIVAYDDPALYPNMGGVR	1	1	1	WP_029436063.1		0	9.97168e+06	0.008	0.05826	5.4	0.994991	3	1964	4.11376	57.967	0
WP_029434921.1	pyruvate:ferredoxin (flavodoxin) oxidoreductase [Bilophila wadsworthia]	728.579	23.54	1	22	22	36	5.42802e+07	1198	129.979	5.77002
	A4	Sequence	# PSMs	# Proteins	# Protein Groups	Protein Group Accessions	Modifications	ΔCn	Area	q-Value	PEP	IonScore	Exp Value	Charge	MH+ [Da]	ΔM [ppm]	RT [min]	# Missed Cleavages
	High	NLFYDAVPNVVVEAMK	4	1	1	WP_029434921.1		0	2.63678e+07	0	5.023e-16	70.7	2.1704e-07	2	1808.93	1.28061	65.5999	0
	High	EGGVFVLNSEWNTVEDLSR	1	1	1	WP_029434921.1		0	9.08705e+06	0	5.023e-16	67.34	3.96678e-07	2	2151.04	3.09082	64.671	0
	High	VAMEIGLGGR	2	1	1	WP_029434921.1		0	1.55161e+07	0	3.126e-07	64.86	1.14306e-06	2	1002.54	2.1881	33.7209	0
	High	LITQLFGER	2	1	1	WP_029434921.1		0	38780087	0	8.409e-08	58.47	2.70242e-06	2	1076.61	0.670625	49.2838	0
	High	FNPELAEQGK	1	1	1	WP_029434921.1		0	1.17525e+07	0	4.827e-07	56.49	5.38532e-06	2	1132.57	2.50617	23.0518	0
	High	NLMGQTVTVR	1	1	1	WP_029434921.1		0	2.12054e+07	0	5.023e-16	55.66	7.74185e-06	2	1118.6	1.28192	28.1032	0
	High	LAVDSGYWPLYR	2	1	1	WP_029434921.1		0	3.61681e+07	0	1.708e-05	40.65	0.000189419	2	1439.74	2.31551	59.4911	0
	High	FFGLGADGTVGANK	3	1	1	WP_029434921.1		0	2.54366e+07	0	1.907e-15	40.54	0.00022077	2	1353.68	1.10862	45.7662	0
	High	LADIVAEAAK	1	1	1	WP_029434921.1		0	2.25882e+07	0	1.708e-05	39.03	0.000356324	2	1000.57	0.395098	28.5012	0
	High	IAGELLPTVFHVSAR	3	1	1	WP_029434921.1		0	1.96475e+07	0	6.515e-07	35.99	0.000339886	3	1609.91	2.1422	55.6728	0
	High	ALSTHALSIFGDQQDVMAAR	2	1	1	WP_029434921.1		0	22586044	0	1.708e-05	32.69	0.00142641	3	2131.06	1.36653	53.8532	0
	High	LAEVIPFEQAVALLK	3	1	1	WP_029434921.1		0	7.88701e+07	0	4.321e-08	24.59	0.00347536	2	1640.97	2.04908	68.0975	0
	High	TPEILGGR	1	1	1	WP_029434921.1		0	3.44248e+06	0.001	1.708e-05	49.06	1.30373e-05	2	842.474	1.0615	23.2751	0
	High	GTAQNPDIYFQNTER	1	1	1	WP_029434921.1		0	2.30238e+07	0.001	1.708e-05	29.58	0.00132185	2	1753.82	1.22499	34.4012	0
	High	LPVSAFEPDGLVPLGTTAYEK	2	1	1	WP_029434921.1		0	4.51904e+07	0.001	1.708e-05	24.81	0.0100763	3	2204.16	4.35812	62.2184	0
	High	SGGFTVSHLR	1	1	1	WP_029434921.1		0	7.09851e+06	0.001	0.003375	22.09	0.0225576	2	1060.55	0.165165	21.9543	0
	High	ALVMKPLHTQIEAQVANLK	1	1	1	WP_029434921.1		0	9.20141e+06	0.001	3.339e-05	14.91	0.0322085	4	2104.2	2.51053	44.2237	0
	High	QNAMNPEHPHQR	1	1	1	WP_029434921.1		0	905216	0.002	0.007825	18.98	0.0126174	2	1458.67	0.260412	8.41893	0
	High	DFLAGENR	1	1	1	WP_029434921.1		0	1.30711e+07	0.003	0.01073	26.6	0.00525063	2	921.443	0.166317	23.3986	0
	High	YRPFDYVGHPEADR	1	1	1	WP_029434921.1		0	1.26527e+07	0.003	0.01073	6.95	0.292663	3	1721.81	2.03997	27.5031	0
	High	APLTLESK	1	1	1	WP_029434921.1		0	1.81895e+07	0.005	0.01073	33.08	0.00194356	2	858.493	0.283598	21.3884	0
	High	TITVLDR	1	1	1	WP_029434921.1		0	1.27997e+07	0.007	0.03489	25.48	0.00637063	2	817.479	1.49264	24.2228	0
WP_029435852.1	copper-translocating P-type ATPase [Bilophila wadsworthia]	717.434	31.19	1	18	18	30	8.50346e+07	779	82.081	5.19873
	A4	Sequence	# PSMs	# Proteins	# Protein Groups	Protein Group Accessions	Modifications	ΔCn	Area	q-Value	PEP	IonScore	Exp Value	Charge	MH+ [Da]	ΔM [ppm]	RT [min]	# Missed Cleavages
	High	LLAAESFDPLFDEER	1	1	1	WP_029435852.1		0	4.37747e+07	0	5.023e-16	96.56	3.75361e-10	2	1751.85	2.74676	62.2701	0
	High	MSDAIGALMNLTPETALR	2	1	1	WP_029435852.1		0	3.52104e+07	0	5.023e-16	93.36	1.43008e-09	2	1903.97	3.4654	65.1261	0
	High	GVVTALELSR	3	1	1	WP_029435852.1		0	5.4487e+07	0	5.023e-16	71.84	1.96391e-07	2	1044.61	0.879939	37.8985	0
	High	ILGYAASLEGVSEHPLALAVTSAAEER	1	1	1	WP_029435852.1		0	4.2196e+07	0	5.023e-16	58.05	3.44685e-06	3	2754.44	2.00232	61.9093	0
	High	SAGIDEVIADVLPDGK	1	1	1	WP_029435852.1		0	1.65841e+07	0	5.023e-16	55.64	6.54955e-06	2	1598.83	2.8417	63.0618	0
	High	LDVLVFDK	2	1	1	WP_029435852.1		0	3.06447e+07	0	1.708e-05	50.61	1.56413e-05	2	948.542	2.1618	50.7799	0
	High	VGMIGDGINDAPALAR	1	1	1	WP_029435852.1		0	8.66986e+07	0	2.046e-06	48.47	4.05364e-05	2	1569.81	1.24814	45.3151	0
	High	LAELSDSGATPLLLAVNGR	2	1	1	WP_029435852.1		0	1.12194e+07	0	2.774e-12	43.7	8.74488e-05	2	1897.04	1.71985	61.2295	0
	High	AVDMGFTATPVAPEADMVDTWEAQQK	1	1	1	WP_029435852.1		0	2.82266e+07	0	5.023e-16	32.07	0.000619398	3	2808.29	3.11058	62.7407	0
	High	LVGMLAVADTIRPETAGVVK	2	1	1	WP_029435852.1		0	80278209	0	9.977e-12	26.64	0.00303479	3	2040.16	1.98215	58.8107	0
	High	YLEAVSR	1	1	1	WP_029435852.1		0	25740549	0.001	4.175e-05	48.63	2.67322e-05	2	837.447	0.94564	19.2526	0
	High	GAQMGVLVK	1	1	1	WP_029435852.1		0	1.58643e+07	0.001	0.003928	39.59	0.000296732	2	902.514	1.7624	24.0148	0
	High	VGADTALSR	3	1	1	WP_029435852.1		0	8.8127e+07	0.001	2.621e-05	37.64	0.000490733	2	889.474	0.390559	16.3899	0
	High	ETVGQLATLK	2	1	1	WP_029435852.1		0	4.36791e+07	0.001	1.708e-05	36.52	0.000679673	2	1059.61	0.612339	31.7156	0
	High	VIMLSGDNR	3	1	1	WP_029435852.1		0	1.98712e+07	0.001	6.529e-05	36.39	0.00047071	2	1004.52	1.45272	23.5029	0
	High	VGDYLQVKPGGR	2	1	1	WP_029435852.1		0	1.76268e+07	0.001	1.708e-05	32.78	0.00179258	3	1288.7	-0.379644	22.7129	0
	High	VIMLSGDNRR	1	1	1	WP_029435852.1		0	1.20865e+07	0.005	0.01073	25.04	0.0087732	3	1160.62	-0.897234	19.9039	1
	High	VISELQAAGLR	1	1	1	WP_029435852.1		0	6.17851e+07	0.005	0.01073	9	0.365088	2	1156.67	0.944058	35.8766	0
WP_029435969.1	DNA mismatch repair endonuclease MutL [Bilophila wadsworthia]	644.904	32.95	1	17	17	35	5.89162e+07	689	75.0766	5.50342
	A4	Sequence	# PSMs	# Proteins	# Protein Groups	Protein Group Accessions	Modifications	ΔCn	Area	q-Value	PEP	IonScore	Exp Value	Charge	MH+ [Da]	ΔM [ppm]	RT [min]	# Missed Cleavages
	High	VHGLVSPPGQAQPR	8	1	1	WP_029435969.1		0	4.05703e+07	0	1.62e-11	65.4	8.7963e-07	3	1442.79	0.979062	20.4703	0
	High	FPAGQSLQER	2	1	1	WP_029435969.1		0	2.0771e+07	0	5.023e-16	65.26	7.44629e-07	2	1132.58	0.566507	21.7861	0
	High	GEALPSIASVSSFR	3	1	1	WP_029435969.1		0	2.82494e+07	0	8.18e-08	54.22	1.15425e-05	2	1420.75	3.22856	54.0475	0
	High	LSVIWPDSVTETLLPFDR	2	1	1	WP_029435969.1		0	5.99467e+06	0	1.4e-14	49.59	3.35197e-05	3	2088.11	2.60633	68.8645	0
	High	LALTHTDAGFIFLAGTR	1	1	1	WP_029435969.1		0	1.33381e+07	0	1.708e-05	32.05	0.00137222	2	1803.98	2.15761	60.094	0
	High	VGPYVYMGQIGGTYLLLR	2	1	1	WP_029435969.1		0	1.71479e+07	0	5.023e-16	31.7	0.00172401	2	2000.07	1.45435	65.5599	0
	High	IEAGGFSGMSQPLVLPLEYTLHPAER	2	1	1	WP_029435969.1		0	6.90597e+07	0	1.708e-05	19.5	0.0314165	3	2812.44	2.05164	64.5187	0
	High	GTVVEIR	2	1	1	WP_029435969.1		0	2.68706e+07	0.001	0.003375	56.38	9.78113e-06	2	773.452	0.348516	20.6916	0
	High	DLFATIPAR	2	1	1	WP_029435969.1		0	6.43449e+07	0.001	1.708e-05	51.47	2.06727e-05	2	1003.56	0.805795	45.1258	0
	High	SVFGAVLR	2	1	1	WP_029435969.1		0	4.33441e+07	0.001	1.708e-05	49.4	2.52594e-05	2	848.5	0.835655	41.5377	0
	High	AVEEAVVR	1	1	1	WP_029435969.1		0	3.93277e+07	0.001	0.003647	40.72	0.000232988	2	872.484	0.382875	16.6744	0
	High	ITSMDDLWHISSFGFR	1	1	1	WP_029435969.1		0	20144281	0.001	1.708e-05	34.17	0.000669943	3	1911.91	2.15805	64.5969	0
	High	MNETSPHDGSPAGR	1	1	1	WP_029435969.1		0	9.14957e+06	0.001	1.708e-05	23.97	0.00399917	3	1455.63	-0.240124	10.1076	0
	High	NQIAAGEVVERPASVVK	3	1	1	WP_029435969.1		0	3.21334e+07	0.001	8.833e-05	11.01	0.154538	3	1766.98	2.05272	27.344	0
	High	MLLYVNGR	1	1	1	WP_029435969.1		0	3.47017e+06	0.002	0.007825	28.59	0.0031822	2	965.524	0.619654	33.7991	0
	High	DNASLLILDQHAAHER	1	1	1	WP_029435969.1		0	3.19019e+07	0.002	0.007825	13.34	0.139034	3	1802.92	3.2508	33.3412	0
	High	AQELLTR	1	1	1	WP_029435969.1		0	2.47871e+07	0.005	0.01409	42.17	0.000239661	2	830.474	0.647915	19.0672	0
WP_005024894.1	MULTISPECIES: (Fe-S)-binding protein [Bilophila]	640.781	33.15	1	21	21	28	3.66142e+07	718	78.8473	7.88428
	A4	Sequence	# PSMs	# Proteins	# Protein Groups	Protein Group Accessions	Modifications	ΔCn	Area	q-Value	PEP	IonScore	Exp Value	Charge	MH+ [Da]	ΔM [ppm]	RT [min]	# Missed Cleavages
	High	EGYVELFAGQPGR	1	1	1	WP_005024894.1		0	2.04624e+07	0	2.089e-11	67.07	4.41756e-07	2	1422.7	1.5938	48.4629	0
	High	AVLNDPILSQALR	2	1	1	WP_005024894.1		0	2.67704e+07	0	5.023e-16	62.14	7.94225e-07	2	1409.81	1.84918	56.0361	0
	High	LIPSFDDAMATLR	1	1	1	WP_005024894.1		0	3.66956e+07	0	5.023e-16	59.36	3.93984e-06	2	1449.74	1.80889	61.3812	0
	High	TDLSAALEDTFQR	1	1	1	WP_005024894.1		0	1.5558e+07	0	5.023e-16	55.66	6.38363e-06	2	1466.72	2.97878	57.6853	0
	High	LDGIADTGAAR	1	1	1	WP_005024894.1		0	5.88087e+06	0	4.295e-14	45.51	5.90499e-05	2	1059.54	1.4156	21.5658	0
	High	YAQKPLTGGEQFIR	1	1	1	WP_005024894.1		0	3.3179e+07	0	1.073e-07	41.58	0.000139005	3	1607.86	2.13686	29.3204	0
	High	YIEQDGNSLPMNLLASTLK	2	1	1	WP_005024894.1		0	0	0	5.023e-16	38.33	0.000425989	3	2107.08	3.56219	65.0637	0
	High	NATGQHLTSYVTWIAGGVPTASAPDGK	1	1	1	WP_005024894.1		0	3.9968e+07	0	1.708e-05	25.19	0.00908074	3	2699.35	2.56287	59.3833	0
	High	LDRPVSANPSLR	1	1	1	WP_005024894.1		0	2.82601e+07	0	1.708e-05	23.18	0.010338	3	1324.73	-0.408484	19.8763	0
	High	LMQGHNIR	1	1	1	WP_005024894.1		0	6.41744e+06	0.001	0.003375	55	4.90153e-06	2	968.51	0.584469	12.2285	0
	High	TQVADTFTK	1	1	1	WP_005024894.1		0	1.95374e+07	0.001	1.708e-05	52.44	9.69279e-06	2	1010.52	-0.0345489	20.4171	0
	High	ELIAEVAAR	1	1	1	WP_005024894.1		0	1.36281e+07	0.001	1.708e-05	48.25	2.91766e-05	2	971.554	1.78917	29.1011	0
	High	VHVAVGGIDK	2	1	1	WP_005024894.1		0	2.12389e+07	0.001	0.0007409	46.31	2.92355e-05	3	994.567	-0.985382	19.8209	0
	High	MVTTLPR	1	1	1	WP_005024894.1		0	4.44076e+06	0.001	1.708e-05	44.02	0.000124828	2	817.461	0.732296	22.3733	0
	High	FPEVSAALLR	5	1	1	WP_005024894.1		0	2.49962e+07	0.001	1.708e-05	37.66	0.000377071	2	1102.63	1.73014	51.9758	0
	High	SMHVVFVDNGR	1	1	1	WP_005024894.1		0	4.33758e+06	0.002	0.007825	19.21	0.0209912	2	1260.62	2.39922	27.7787	0
	High	IYSGLNDR	1	1	1	WP_005024894.1		0	2.01191e+07	0.003	0.007825	30.1	0.00224765	2	937.475	1.10806	19.8633	0
	High	KLDGIADTGAAR	1	1	1	WP_005024894.1		0	7.05937e+06	0.004	0.01073	28.32	0.00441694	2	1187.64	2.39413	18.1798	1
	High	VTHISELLAENLK	1	1	1	WP_005024894.1		0	1.10859e+07	0.004	0.01073	15.37	0.0493684	2	1466.83	2.71585	47.0207	0
	High	GVQVHLAR	1	1	1	WP_005024894.1		0	1.04764e+07	0.005	0.01073	39.12	0.000122172	2	879.517	1.14044	17.4573	0
	High	VMDFSTFAK	1	1	1	WP_005024894.1		0	1.9375e+07	0.008	0.05826	17.79	0.0257829	2	1045.5	2.11659	44.2779	0
WP_029435975.1	ATP-dependent helicase [Bilophila wadsworthia]	631.548	31.17	1	18	18	33	4.12458e+07	741	82.4418	6.81494
	A4	Sequence	# PSMs	# Proteins	# Protein Groups	Protein Group Accessions	Modifications	ΔCn	Area	q-Value	PEP	IonScore	Exp Value	Charge	MH+ [Da]	ΔM [ppm]	RT [min]	# Missed Cleavages
	High	LLAGEAGNVMAVGDDAQSIYAFR	1	1	1	WP_029435975.1		0	3.70689e+07	0	5.023e-16	110.67	1.49982e-11	3	2368.17	3.17482	61.6589	0
	High	LAINPLDMPSFER	2	1	1	WP_029435975.1		0	3.42187e+07	0	1.708e-05	47.1	5.36207e-05	2	1502.77	1.62342	60.5927	0
	High	TQTIIGLLSK	2	1	1	WP_029435975.1		0	4.15606e+07	0	5.144e-06	43.19	4.78597e-05	2	1073.66	1.14668	52.9421	0
	High	STQPVLDVANAVLAPASEGFR	4	1	1	WP_029435975.1		0	3.59253e+07	0	3.682e-14	39.3	0.000270226	3	2142.12	1.33048	64.5332	0
	High	DAQHLLPHADALESIGEAYR	1	1	1	WP_029435975.1		0	3.76851e+07	0	1.708e-05	33.53	0.00137519	3	2206.09	2.44781	52.0918	0
	High	YIMVDEYQDTNR	2	1	1	WP_029435975.1		0	2.44561e+07	0	1.708e-05	28.69	0.00134887	2	1546.68	0.217634	32.6444	0
	High	VNFPGFGLK	3	1	1	WP_029435975.1		0	2.42601e+07	0.001	2.264e-05	51.07	1.71958e-05	2	978.542	0.787095	51.5275	0
	High	YAEAVHVK	2	1	1	WP_029435975.1		0	1.20679e+07	0.001	0.003417	45.54	8.51726e-05	2	916.488	-0.89439	13.4989	0
	High	VEELLDR	1	1	1	WP_029435975.1		0	0	0.001	0.002649	42.74	0.000130367	2	873.468	0.0316737	23.2366	0
	High	LEENYR	1	1	1	WP_029435975.1		0	1.19592e+07	0.001	0.004299	36.63	0.000238997	2	823.394	-0.474539	14.0896	0
	High	VVLSTIHSSK	1	1	1	WP_029435975.1		0	1.659e+07	0.001	1.708e-05	36.56	0.000375361	3	1070.62	-1.09698	16.9794	0
	High	LAWLAEQGVPASDMLLLTFTR	1	1	1	WP_029435975.1		0	2.54693e+06	0.001	1.708e-05	34.72	0.000758896	3	2332.24	2.17358	71.0262	0
	High	LVRPMSDLTQANVVAAR	2	1	1	WP_029435975.1		0	2.43143e+07	0.001	5.271e-05	26.41	0.00548544	3	1841.01	0.286666	36.1875	0
	High	LQAIFPDDWPR	1	1	1	WP_029435975.1		0	4.44917e+07	0.001	0.0002225	25.01	0.00914951	2	1357.69	2.25343	59.5133	0
	High	EISIGDVLQR	2	1	1	WP_029435975.1		0	2.6122e+07	0.001	1.893e-05	22.84	0.0163799	2	1129.62	0.685664	48.6922	0
	High	STSFAGDPAFSRPSLDIPR	2	1	1	WP_029435975.1		0	3.14686e+07	0.001	0.0002861	13.47	0.150676	3	2021.01	0.836148	47.8818	0
	High	EIAVLFR	2	1	1	WP_029435975.1		0	1.66986e+07	0.002	0.007825	35.89	0.000412211	2	847.504	0.489224	44.6851	0
	High	NILDFPK	2	1	1	WP_029435975.1		0	5.01472e+06	0.004	0.01073	42.61	0.000227535	2	846.473	1.31108	44.3056	0
	High	LVRPmSDLTQANVVAAR	1	1	1	WP_029435975.1	M5(Oxidation)	0	6.10752e+06	0.007	0.03481	16.45	0.066807	3	1857.01	2.4966	27.1474	0
WP_029436277.1	endopeptidase La [Bilophila wadsworthia]	628.819	30.85	1	22	22	35	4.77681e+07	820	90.677	6.62451
	A4	Sequence	# PSMs	# Proteins	# Protein Groups	Protein Group Accessions	Modifications	ΔCn	Area	q-Value	PEP	IonScore	Exp Value	Charge	MH+ [Da]	ΔM [ppm]	RT [min]	# Missed Cleavages
	High	LATMHGDSAEASVVR	2	1	1	WP_029436277.1		0	4.14234e+07	0	5.023e-16	81.05	1.76678e-08	3	1543.76	1.06088	21.0746	0
	High	LLGAPIFIDDEAER	1	1	1	WP_029436277.1		0	55456820	0	5.023e-16	77.49	5.88185e-08	2	1558.81	0.28984	58.6326	0
	High	ESAQAALTYAR	1	1	1	WP_029436277.1		0	3.91049e+07	0	1.813e-13	55.83	7.44466e-06	2	1180.6	1.26569	25.1791	0
	High	GIPTGDIMGVLSNVNEPGR	2	1	1	WP_029436277.1		0	43634687	0	5.023e-16	55.49	7.20344e-06	3	1925.98	2.29182	61.7449	0
	High	NPVIILDEIDK	2	1	1	WP_029436277.1		0	26928606	0	1.511e-08	54.49	6.22355e-06	2	1268.71	1.77374	56.1367	0
	High	EQSVQAVEAAATHGR	3	1	1	WP_029436277.1		0	2.0442e+07	0	1.708e-05	52.19	1.66086e-05	3	1553.77	1.98114	25.9857	0
	High	TYIGAMPGR	2	1	1	WP_029436277.1		0	30582985	0	1.656e-08	51.76	1.7337e-05	2	965.488	0.749267	24.3807	0
	High	LSDLIAANLR	1	1	1	WP_029436277.1		0	3.90153e+07	0	8.623e-08	42.29	0.000159354	2	1085.63	2.36491	42.3569	0
	High	ILEYLSVR	1	1	1	WP_029436277.1		0	2.9341e+07	0	8.641e-06	41	8.34045e-05	2	992.58	2.35778	42.4858	0
	High	NPVIILDEIDKLGNDFR	3	1	1	WP_029436277.1		0	1.6091e+07	0	1.708e-05	40.05	0.000266909	2	1971.06	2.75734	66.7404	1
	High	IVVHTVDSIDDVLPLVFEK	2	1	1	WP_029436277.1		0	1.29859e+07	0	3.214e-07	25.41	0.00561093	3	2138.18	3.03578	65.0114	0
	High	VTAAGLPR	3	1	1	WP_029436277.1		0	4.23231e+07	0.001	0.003506	41.12	7.7085e-05	2	784.468	-0.043857	19.2161	0
	High	LGNDFR	1	1	1	WP_029436277.1		0	1.05146e+07	0.001	0.00533	36.03	0.000673541	2	721.363	0.392879	17.2775	0
	High	GIGHVILPAK	1	1	1	WP_029436277.1		0	2.01227e+07	0.001	1.708e-05	30.76	0.000837471	2	1004.63	2.47934	23.7178	0
	High	DRLEIISLPGYTQQEK	2	1	1	WP_029436277.1		0	1.23681e+07	0.001	1.708e-05	23.95	0.013491	3	1890	0.327165	49.6825	1
	High	LIITHLVHESEVATMQIK	2	1	1	WP_029436277.1		0	4.11154e+07	0.001	0.003375	19.93	0.01626	4	2062.14	1.89722	54.3907	0
	High	ELTLPDAAMNR	1	1	1	WP_029436277.1		0	4.42129e+07	0.003	0.007825	17.24	0.0387038	2	1230.62	1.10934	38.3102	0
	High	DVLDEDHYGLTK	1	1	1	WP_029436277.1		0	4.76898e+06	0.003	0.01073	7.95	0.160325	3	1404.67	1.03352	30.3212	0
	High	GGLTLTGQLGDVMK	1	1	1	WP_029436277.1		0	28228257	0.005	0.01073	20.44	0.0216876	2	1389.74	1.97483	54.4023	0
	High	TYLDWLAELPWK	1	1	1	WP_029436277.1		0	5.59263e+06	0.005	0.01073	17.24	0.0405918	2	1534.8	1.59962	70.5797	0
	High	LEIISLPGYTQQEK	1	1	1	WP_029436277.1		0	1.01921e+07	0.007	0.03586	2.57	1.66005	2	1618.87	1.04247	54.3409	0
	High	ADDLYPVGSVALILR	1	1	1	WP_029436277.1		0	2.58893e+07	0.009	0.05826	8.75	0.400056	2	1601.89	1.68073	64.0635	0
WP_029436340.1	DNA gyrase subunit A [Bilophila wadsworthia]	621.521	26.85	2	21	21	27	23764831	812	90.2554	6.91748
	A4	Sequence	# PSMs	# Proteins	# Protein Groups	Protein Group Accessions	Modifications	ΔCn	Area	q-Value	PEP	IonScore	Exp Value	Charge	MH+ [Da]	ΔM [ppm]	RT [min]	# Missed Cleavages
	High	SVLDDEALVLLTSTNK	2	1	1	WP_029436340.1		0	1.5346e+07	0	5.023e-16	89.06	2.79372e-09	2	1717.93	2.42833	63.9978	0
	High	FELSEVQAQAILDMR	1	1	1	WP_029436340.1		0	6.23215e+06	0	5.023e-16	73.32	1.37348e-07	2	1749.89	0.970627	63.5468	0
	High	sQNVNIEHEMR	1	1	1	WP_029436340.1	N-Term(Acetyl)	0	1.89348e+07	0	5.023e-16	64.61	3.4512e-07	2	1398.65	1.75821	25.941	0
	High	GTMPEIVINSLYK	1	1	1	WP_029436340.1		0	1.95981e+07	0	1.708e-05	48.08	4.5123e-05	2	1464.78	2.61055	60.6178	0
	High	TALAYFLDHR	2	1	1	WP_029436340.1		0	1.49821e+07	0	1.708e-05	42.79	0.000149915	2	1206.63	2.23661	49.8479	0
	High	IAALINDR	1	1	1	WP_029436340.1		0	1.60057e+07	0.001	1.708e-05	54.3	7.05917e-06	2	885.516	0.637373	23.8118	0
	High	GFQSLIIR	1	1	1	WP_029436340.1		0	1.74022e+07	0.001	0.003375	49.05	1.929e-05	2	933.554	2.2358	45.6496	0
	High	LAQDFSMR	1	1	1	WP_029436340.1		0	6.13265e+06	0.001	1.708e-05	42.69	8.07405e-05	2	967.47	3.4378	26.1087	0
	High	IVGDVIGK	1	1	1	WP_029436340.1		0	0	0.001	0.003623	41.61	0.000276096	2	800.487	-0.487264	22.3237	0
	High	GKIEEELR	1	1	1	WP_029436340.1		0	3.37325e+06	0.001	0.003375	41.42	0.000292049	2	973.531	0.0178052	17.4376	1
	High	EIPFGLNK	1	1	1	WP_029436340.1		0	1.0435e+07	0.001	0.003506	35.11	0.00132577	2	917.509	0.266676	37.6802	0
	High	ALDHIDEVVSLIR	1	1	1	WP_029436340.1		0	1.63698e+07	0.001	1.708e-05	34.93	0.000690937	2	1479.82	2.67799	57.9662	0
	High	AHILEGLLK	2	1	1	WP_029436340.1		0	2.50564e+07	0.001	2.034e-05	34.04	0.000393523	2	993.611	1.58419	38.1984	0
	High	YHPHGDSAVYDALVR	3	1	1	WP_029436340.1		0	2.66399e+07	0.001	0.000953	33.4	0.000914176	4	1699.82	2.22916	30.1883	0
	High	LASEFLNDIDK	1	1	1	WP_029436340.1		0	6.77354e+06	0.001	1.708e-05	30.36	0.00257726	2	1264.65	2.6015	48.1199	0
	High	IDGVSDLR	1	1	1	WP_029436340.1		0	0	0.001	0.004951	28.43	0.00653148	2	874.463	0.647529	22.9905	0
	High	SSAALYAR	1	1	1	WP_029436340.1		0	8.69339e+06	0.002	0.007825	62.36	9.873e-07	2	838.442	-0.0874368	16.9032	0
	High	VVIELK	1	1	1	WP_029436340.1		0	8.19525e+06	0.003	0.01073	31.48	0.000924578	2	700.461	1.37054	26.4706	0
	High	ETVDFRPNYDNTLAEPVVLPTK	1	1	1	WP_029436340.1		0	1.80672e+07	0.003	0.007825	6.16	0.581047	3	2518.29	2.95829	51.7159	0
	High	AIPDVR	1	2	1	WP_029436340.1		0	4.12626e+06	0.005	0.01073	34.72	0.000455338	2	670.388	0.0924282	18.8722	0
	High	SFLFATR	2	1	1	WP_029436340.1		0	1.34104e+07	0.005	0.01073	30.23	0.000948418	2	841.458	1.46417	41.9991	0
WP_029434900.1	aldehyde ferredoxin oxidoreductase [Bilophila wadsworthia]	580.955	28.5	1	13	13	19	6.9923e+07	579	61.2353	5.66846
	A4	Sequence	# PSMs	# Proteins	# Protein Groups	Protein Group Accessions	Modifications	ΔCn	Area	q-Value	PEP	IonScore	Exp Value	Charge	MH+ [Da]	ΔM [ppm]	RT [min]	# Missed Cleavages
	High	AIVLDPAGTPVIR	2	1	1	WP_029434900.1		0	7.39382e+07	0	5.023e-16	73.62	4.33481e-08	2	1321.79	2.65535	46.8129	0
	High	AFNAAAGFTK	2	1	1	WP_029434900.1		0	3.72157e+07	0	5.023e-16	60.37	1.51525e-06	2	997.513	2.53792	27.7483	0
	High	TDPLSAEGQAEISR	1	1	1	WP_029434900.1		0	2.81928e+07	0	9.274e-16	59.43	2.22349e-06	2	1473.72	2.32869	28.03	0
	High	LVFSPGLMAGSAAASSGR	3	1	1	WP_029434900.1		0	6.18115e+07	0	3.104e-15	55.82	7.85455e-06	3	1678.86	1.1438	50.9678	0
	High	GGVGAVMGSK	1	1	1	WP_029434900.1		0	2.90414e+07	0	1.708e-05	54.44	1.02529e-05	2	862.447	1.55194	17.9239	0
	High	ILGAGTATTAR	1	1	1	WP_029434900.1		0	7.40194e+07	0	2.798e-14	53.49	1.18644e-05	2	1031.59	0.549869	18.9139	0
	High	LGYAAIIIEGER	2	1	1	WP_029434900.1		0	3.54896e+07	0	5.993e-06	50.75	1.93521e-05	2	1304.72	1.44446	50.9622	0
	High	ESNSGGTGGQFMAR	1	1	1	WP_029434900.1		0	2.12632e+07	0	4.511e-08	39.04	0.000124443	2	1398.61	-0.257727	20.3192	0
	High	INVGAENGPVATIEELGAYAGLGGR	1	1	1	WP_029434900.1		0	6.24093e+06	0	1.826e-06	19.89	0.0302567	3	2428.25	1.25183	68.0768	0
	High	LPLYFSR	2	1	1	WP_029434900.1		0	5.07504e+07	0.001	9.37e-05	40.2	0.000114599	2	895.505	1.84848	41.8691	0
	High	MFSNYPLVAALQEK	1	1	1	WP_029434900.1		0	0	0.001	1.708e-05	36.85	0.000557653	2	1610.83	2.11773	61.9117	0
	High	DAVTFEK	1	1	1	WP_029434900.1		0	9.35767e+06	0.002	0.007825	43.43	0.000104407	2	809.404	-0.480907	19.9573	0
	High	GQAMPAYDPR	1	1	1	WP_029434900.1		0	3.30973e+07	0.007	0.0395	30.01	0.00164621	2	1105.51	1.22166	21.7642	0
WP_029435916.1	peptidase M16 [Bilophila wadsworthia]	575.37	35.96	1	27	27	40	6.61559e+07	965	105.436	5.0083
	A4	Sequence	# PSMs	# Proteins	# Protein Groups	Protein Group Accessions	Modifications	ΔCn	Area	q-Value	PEP	IonScore	Exp Value	Charge	MH+ [Da]	ΔM [ppm]	RT [min]	# Missed Cleavages
	High	DFVELGTLLASK	1	1	1	WP_029435916.1		0	3.71033e+07	0	5.023e-16	65.85	4.9403e-07	2	1292.71	1.17423	63.4178	0
	High	FFFWGDDPEEQR	1	1	1	WP_029435916.1		0	4.15654e+07	0	5.023e-16	59.78	1.04947e-06	2	1572.68	2.25181	61.2783	0
	High	GSLQTFLNAFTFPDK	1	1	1	WP_029435916.1		0	1.17167e+07	0	5.023e-16	55.57	6.37864e-06	2	1685.86	1.74958	68.2894	0
	High	QDAILNLTADAGTLAAVQPYAAALGR	1	1	1	WP_029435916.1		0	8.09032e+06	0	1.708e-05	46.5	3.58195e-05	3	2584.38	2.05844	66.8256	0
	High	ALPTAFSVPLER	2	1	1	WP_029435916.1		0	6.69567e+06	0	1.708e-05	43.04	0.000129114	2	1300.73	1.00807	53.6409	0
	High	ASQQAPDSPEALAAIPSLTLADLPR	2	1	1	WP_029435916.1		0	7.19877e+07	0	1.432e-09	36.01	0.000538813	3	2532.34	2.93978	66.0955	0
	High	TGGMDAAPLVATMR	1	1	1	WP_029435916.1		0	4.25312e+07	0	1.708e-05	35.04	0.000783321	2	1390.69	2.96932	41.8706	0
	High	STVILTPDSGLAAER	1	1	1	WP_029435916.1		0	6.77552e+07	0	1.708e-05	31.51	0.00250743	2	1529.82	0.493733	38.1575	0
	High	IYDALSDEDHK	2	1	1	WP_029435916.1		0	7.28182e+06	0	1.708e-05	29.64	0.00124939	2	1305.6	2.22052	21.2585	0
	High	SFHESHYHPSNTR	2	1	1	WP_029435916.1		0	1.877e+07	0	1.708e-05	27.47	0.00178636	3	1598.71	-0.187443	9.8905	0
	High	SLATWLYDGDPIAPLAWEKPLAALK	1	1	1	WP_029435916.1		0	7.65294e+06	0	5.023e-16	19.69	0.0198688	3	2739.48	2.7148	69.0798	0
	High	EEILGTTR	1	1	1	WP_029435916.1		0	1.23155e+07	0.001	0.003375	44.14	0.000131063	2	918.49	0.654724	20.7907	0
	High	ADLEILR	2	1	1	WP_029435916.1		0	1.53087e+07	0.001	0.003506	42.89	0.000172205	2	829.479	1.60616	34.2035	0
	High	QTFFSVGLR	2	1	1	WP_029435916.1		0	1.69325e+07	0.001	0.002315	36.93	0.000344706	2	1054.57	1.37905	49.3064	0
	High	ETDSAVPLQPR	1	1	1	WP_029435916.1		0	1.5014e+07	0.001	1.708e-05	36.57	0.000396527	2	1212.62	0.238064	21.9973	0
	High	FTQMVLEER	2	1	1	WP_029435916.1		0	3.4898e+07	0.001	1.708e-05	34.12	0.000832604	2	1152.57	1.37133	32.72	0
	High	SLTEMGTSK	2	1	1	WP_029435916.1		0	1.81571e+07	0.001	5.314e-05	33.43	0.000635518	2	953.461	0.567453	17.017	0
	High	TLATYDATADYLR	2	1	1	WP_029435916.1		0	1.69419e+07	0.001	1.983e-05	27.45	0.00404746	2	1473.73	4.09414	42.295	0
	High	FALLEPYLSR	1	1	1	WP_029435916.1		0	5.87249e+07	0.001	1.708e-05	27.34	0.00239852	2	1208.67	2.60495	60.0131	0
	High	WFLDNEHR	2	1	1	WP_029435916.1		0	2.14638e+07	0.001	1.708e-05	25	0.00315479	2	1116.52	1.7323	32.6861	0
	High	EPFVELLK	1	1	1	WP_029435916.1		0	6.49338e+06	0.001	0.00371	23.25	0.0146677	2	974.557	1.64004	52.2174	0
	High	LEQSLIPAGHGTVIAR	2	1	1	WP_029435916.1		0	47105674	0.001	0.003375	16.3	0.0363355	3	1661.94	1.48917	33.4457	0
	High	HDATGAELLSIVNNDENK	1	1	1	WP_029435916.1		0	9.56401e+06	0.001	0.003375	11.87	0.15278	3	1939.94	2.03514	47.751	0
	High	VVSDWDSVR	2	1	1	WP_029435916.1		0	24027894	0.002	0.007825	19.32	0.0385935	2	1062.52	2.4415	27.8743	0
	High	GLILNR	1	1	1	WP_029435916.1		0	3.60643e+06	0.003	0.01073	35.9	0.000578339	2	685.435	-0.144283	23.3737	0
	High	AAANEALIVPAQVNYVGK	2	1	1	WP_029435916.1		0	2.31419e+07	0.003	0.01073	20.14	0.0213021	2	1828	2.72378	46.9993	0
	High	GVVFNEMK	1	1	1	WP_029435916.1		0	1.97253e+07	0.006	0.03473	14.12	0.0890693	2	923.466	0.717755	28.0949	0
WP_029435534.1	penicillin-binding protein [Bilophila wadsworthia]	574.399	32.36	1	22	22	29	4.54957e+07	788	87.195	7.48877
	A4	Sequence	# PSMs	# Proteins	# Protein Groups	Protein Group Accessions	Modifications	ΔCn	Area	q-Value	PEP	IonScore	Exp Value	Charge	MH+ [Da]	ΔM [ppm]	RT [min]	# Missed Cleavages
	High	NFWNETIYESQPDLR	1	1	1	WP_029435534.1		0	2.01617e+07	0	5.023e-16	92.18	8.47477e-10	2	1911.89	2.94921	58.9535	0
	High	DAISPQNAYVMSYLLK	1	1	1	WP_029435534.1		0	3.86303e+07	0	5.023e-16	62.06	1.83579e-06	2	1812.92	0.595104	63.8402	0
	High	SGTGGSMALPIFVEYAK	2	1	1	WP_029435534.1		0	38840830	0	5.023e-16	58.48	2.98002e-06	2	1727.87	1.33413	62.8215	0
	High	AFLINLQSGTK	1	1	1	WP_029435534.1		0	4.09929e+07	0	1.708e-05	56.28	3.65033e-06	2	1191.68	1.75322	47.7265	0
	High	IADYRPALTTTVLAR	2	1	1	WP_029435534.1		0	3.76044e+07	0	9.141e-07	34.82	0.000477934	3	1660.94	2.8622	39.6988	0
	High	LPFYTGTEPGSSTSEEAISGVNTR	2	1	1	WP_029435534.1		0	51504839	0	4.482e-09	32.65	0.00119515	3	2500.19	1.11126	48.7784	0
	High	NPYNPDEAELNKPIR	2	1	1	WP_029435534.1		0	3.38609e+07	0	7.855e-10	27.55	0.00421902	2	1769.88	1.10363	25.7831	0
	High	TALALSR	1	1	1	WP_029435534.1		0	2.52088e+07	0.001	1.708e-05	60.51	3.20112e-06	2	731.441	-0.200656	20.3559	0
	High	QGAWYLEEVR	1	1	1	WP_029435534.1		0	16657868	0.001	1.708e-05	51.74	1.57423e-05	2	1250.62	2.47328	48.2365	0
	High	FILSVK	1	1	1	WP_029435534.1		0	1.96982e+07	0.001	0.00056	46.87	2.05102e-05	2	706.45	0.855993	35.606	0
	High	LLLTPER	1	1	1	WP_029435534.1		0	3.11352e+07	0.001	0.003703	40.94	8.03471e-05	2	841.515	1.50703	27.3936	0
	High	QGGSTITQQVIK	1	1	1	WP_029435534.1		0	2.11877e+07	0.001	1.708e-05	36.31	0.00072504	2	1259.7	1.38911	23.1036	0
	High	FLISLDQMPK	1	1	1	WP_029435534.1		0	3.77607e+07	0.001	1.708e-05	33.26	0.00127457	2	1191.65	1.48735	58.6484	0
	High	QLIDLFSEENAK	1	1	1	WP_029435534.1		0	2.50979e+07	0.001	1.708e-05	30.22	0.00270922	2	1406.72	1.8101	55.9323	0
	High	YSGFIDNAQLSWAK	2	1	1	WP_029435534.1		0	4.39895e+07	0.001	1.708e-05	28.82	0.00314928	2	1599.78	2.11006	55.6824	0
	High	DGSVIGSFYR	3	1	1	WP_029435534.1		0	0	0.001	1.708e-05	25.96	0.00354918	2	1100.54	2.89812	42.5357	0
	High	QGAWYLEEVRR	1	1	1	WP_029435534.1		0	8.57383e+06	0.002	0.007825	12.16	0.173318	3	1406.72	0.421194	38.6346	1
	High	SHFSPDMLANGER	1	1	1	WP_029435534.1		0	1.25483e+07	0.003	0.01073	11.87	0.064859	2	1460.66	2.15761	28.8369	0
	High	IPVADLK	1	1	1	WP_029435534.1		0	7.07096e+06	0.005	0.01073	30.4	0.00090985	1	755.467	1.09829	23.0038	0
	High	GPLLLR	1	1	1	WP_029435534.1		0	1.90092e+07	0.005	0.01104	28.42	0.00143539	2	668.447	1.84089	27.6937	0
	High	EVVNAGTATK	1	1	1	WP_029435534.1		0	2.24593e+06	0.005	0.01073	23.45	0.0151372	2	989.527	0.288579	11.61	0
	High	APSQYNPYRDPSAAIGR	1	1	1	WP_029435534.1		0	8.12723e+06	0.006	0.02946	6.4	0.595626	3	1862.92	1.87371	27.4214	1
WP_029434707.1	glycogen debranching protein [Bilophila wadsworthia]	532.309	29.99	1	17	17	31	5.84405e+07	677	75.5956	6.87354
	A4	Sequence	# PSMs	# Proteins	# Protein Groups	Protein Group Accessions	Modifications	ΔCn	Area	q-Value	PEP	IonScore	Exp Value	Charge	MH+ [Da]	ΔM [ppm]	RT [min]	# Missed Cleavages
	High	HVLLSSLEESLLVGGR	2	1	1	WP_029434707.1		0	2.32205e+07	0	5.023e-16	67.25	2.54293e-07	3	1708.96	2.09042	60.8639	0
	High	GFAYQEDLFQPGQFEIR	1	1	1	WP_029434707.1		0	3.10959e+07	0	5.023e-16	61.07	1.40693e-06	2	2044.98	2.25104	63.1682	0
	High	TLAPSAPGYRPLYEGGPAER	2	1	1	WP_029434707.1		0	7.44275e+07	0	5.206e-07	24.25	0.00920802	3	2102.07	2.46909	34.1703	0
	High	DEAYHQGTVWPWLLGAYGEAVLR	1	1	1	WP_029434707.1		0	1.06134e+07	0	1.708e-05	20.38	0.0174082	3	2631.3	1.18912	68.7943	0
	High	YASVLSR	3	1	1	WP_029434707.1		0	2.74095e+07	0.001	1.708e-05	46.65	3.78476e-05	2	795.437	1.16277	21.119	0
	High	NIIEHYGGGK	2	1	1	WP_029434707.1		0	3.05704e+07	0.001	1.708e-05	45.94	5.73037e-05	2	1087.55	0.810421	19.2057	0
	High	VKPLLAFR	3	1	1	WP_029434707.1		0	3.22445e+07	0.001	0.003506	34.34	0.000367257	2	943.609	0.205649	33.2375	0
	High	AAWDVPGSVR	3	1	1	WP_029434707.1		0	4.54383e+07	0.001	0.003375	33.75	0.000716884	2	1057.54	1.10395	33.4259	0
	High	YWVTDER	2	1	1	WP_029434707.1		0	2.07701e+07	0.001	1.708e-05	32.49	0.000562302	2	968.449	1.76558	26.8332	0
	High	GTAPDTPPVVLR	2	1	1	WP_029434707.1		0	5.54556e+07	0.001	0.0008454	32.36	0.00119057	2	1222.68	1.33343	29.7834	0
	High	GDYLADVWR	2	1	1	WP_029434707.1		0	3.31957e+07	0.001	1.791e-05	32.24	0.00125377	2	1094.53	1.96689	51.281	0
	High	LLHLLK	1	1	1	WP_029434707.1		0	6.84087e+06	0.001	0.00369	32.06	0.000620826	2	736.509	0.968476	25.7606	0
	High	AFGEPEWR	1	1	1	WP_029434707.1		0	2.98462e+07	0.001	0.00123	29.3	0.00193858	2	991.466	2.44437	33.9583	0
	High	MGLAASSESLEGHLAR	2	1	1	WP_029434707.1		0	4.33809e+07	0.001	1.708e-05	25.86	0.00765283	2	1628.81	1.2167	35.3964	0
	High	ELMLIPGHR	2	1	1	WP_029434707.1		0	2.86931e+07	0.001	0.003506	25.45	0.00513183	2	1065.59	1.63067	32.6779	0
	High	HPGVFYPR	1	1	1	WP_029434707.1		0	1.44131e+07	0.002	0.007825	35.31	0.000588884	2	972.506	1.32947	21.6636	0
	High	GNEHLEEMDAGEWPVFR	1	1	1	WP_029434707.1		0	6.4651e+06	0.005	0.01073	1.54	0.699794	3	2015.89	1.47635	55.7047	0
WP_029436064.1	DNA-directed RNA polymerase subunit beta' [Bilophila wadsworthia]	529.489	13.12	1	17	17	22	2.49313e+07	1387	153.7	6.87354
	A4	Sequence	# PSMs	# Proteins	# Protein Groups	Protein Group Accessions	Modifications	ΔCn	Area	q-Value	PEP	IonScore	Exp Value	Charge	MH+ [Da]	ΔM [ppm]	RT [min]	# Missed Cleavages
	High	FATSDLNDLYR	3	1	1	WP_029436064.1		0	2.97518e+07	0	5.023e-16	70.6	1.43709e-07	2	1314.63	0.551492	44.6764	0
	High	TANSGYLTR	2	1	1	WP_029436064.1		0	1.47058e+07	0	5.023e-16	56.51	2.23357e-06	2	982.497	2.26242	17.5129	0
	High	LGIQAFEPLLVEGK	2	1	1	WP_029436064.1		0	2.81392e+07	0	9.648e-14	55.15	6.10984e-06	2	1513.87	2.37482	63.646	0
	High	AIQISIASPENIR	1	1	1	WP_029436064.1		0	8.54437e+06	0	3.153e-09	53.97	7.01517e-06	2	1411.79	0.714082	45.2373	0
	High	SLDDLFSVR	1	1	1	WP_029436064.1		0	1.16446e+07	0	1.708e-05	51.25	1.72476e-05	2	1051.54	2.22126	55.9866	0
	High	SVIVVGPYLK	1	1	1	WP_029436064.1		0	1.4967e+07	0	1.708e-05	39.45	0.000113232	2	1074.66	1.25695	45.5954	0
	High	LMELGAPDIIIR	1	1	1	WP_029436064.1		0	1.69029e+07	0	1.708e-05	36.76	0.000579873	2	1340.76	2.14512	59.3927	0
	High	VAELFEVR	1	1	1	WP_029436064.1		0	6.31525e+06	0	1.708e-05	36.45	0.000520868	2	962.532	1.791	40.5732	0
	High	SGISIGVK	1	1	1	WP_029436064.1		0	3.49282e+06	0.001	0.003698	54	7.36498e-06	2	760.457	0.689642	23.4963	0
	High	VVDVWTK	2	1	1	WP_029436064.1		0	7.20638e+06	0.001	1.708e-05	48.93	4.79768e-05	2	846.474	1.96003	26.8044	0
	High	DGEQVLAGDIIAR	1	1	1	WP_029436064.1		0	4.18946e+06	0.001	1.708e-05	24.95	0.00719751	2	1356.71	1.79087	44.9648	0
	High	EGLTVLQYFTSTHGAR	1	1	1	WP_029436064.1		0	9.37217e+06	0.001	1.708e-05	24.21	0.0121381	2	1779.9	1.25253	60.4561	0
	High	HIEVIVR	1	1	1	WP_029436064.1		0	0	0.003	0.007825	24.53	0.00351536	2	865.525	-0.226662	20.2874	0
	High	MGHIELAAPVAHIWFLK	1	1	1	WP_029436064.1		0	5.93379e+06	0.003	0.007825	10.06	0.261364	3	1933.06	1.87358	61.8306	0
	High	KPETINYR	1	1	1	WP_029436064.1		0	1.00777e+07	0.004	0.01073	19.69	0.0289977	2	1020.55	0.884855	14.0095	0
	High	EGVAQVLGK	1	1	1	WP_029436064.1		0	4.02041e+06	0.005	0.01074	35.73	0.000935552	2	900.516	1.06099	24.5319	0
	High	EISTDILTDPK	1	1	1	WP_029436064.1		0	1.00406e+07	0.005	0.01073	18.22	0.0444449	2	1231.64	0.667688	36.1195	0
WP_005028367.1	30S ribosomal protein S1 [Bilophila wadsworthia]	525.671	39.65	2	23	23	29	8.32514e+07	570	64.2593	5.14795
	A4	Sequence	# PSMs	# Proteins	# Protein Groups	Protein Group Accessions	Modifications	ΔCn	Area	q-Value	PEP	IonScore	Exp Value	Charge	MH+ [Da]	ΔM [ppm]	RT [min]	# Missed Cleavages
	High	QLVPDPWQDITAR	2	1	1	WP_005028367.1		0	1.05581e+08	0	5.023e-16	71.44	2.11749e-07	2	1538.8	2.18797	59.1162	0
	High	QDLLQTLAEGQVVTGK	1	1	1	WP_005028367.1		0	2.44396e+07	0	5.023e-16	61.35	1.75878e-06	2	1699.92	1.05458	61.3577	0
	High	VLTVDQESEK	1	1	1	WP_005028367.1		0	4.45385e+07	0	9.627e-06	57.31	4.92318e-06	2	1147.58	-1.17641	17.8162	0
	High	YPEGTILEGVIK	1	1	1	WP_005028367.1		0	3.10261e+07	0	1.249e-12	54.47	8.57455e-06	2	1318.73	0.491722	52.9758	0
	High	QGDEVEVVILGVDPEK	1	1	1	WP_005028367.1		0	1.18566e+07	0	7.037e-07	51.11	1.74254e-05	2	1725.9	3.84907	59.852	0
	High	EMVTLGQDLELK	1	1	1	WP_005028367.1		0	3.75925e+07	0	1.958e-06	37.16	0.000615389	2	1375.72	2.99611	50.5294	0
	High	QLTEDPWTNVPTAYPVGGLVK	1	1	1	WP_005028367.1		0	4.50556e+07	0	5.717e-10	25.65	0.0081681	2	2285.18	0.694748	61.5988	0
	High	ISLGMK	2	1	1	WP_005028367.1		0	1.18134e+07	0.001	0.003677	47.02	5.66037e-05	1	648.375	0.82821	23.1124	0
	High	VDVFVAR	1	1	1	WP_005028367.1		0	35395441	0.001	0.001351	45.15	8.55378e-05	2	805.458	2.12341	27.5419	0
	High	VSLGLK	1	2	1	WP_005028367.1		0	1.9111e+07	0.001	0.003641	40.61	0.000238964	2	616.403	0.21155	22.8615	0
	High	VGDRVDVFVAR	1	1	1	WP_005028367.1		0	9.11787e+06	0.001	1.708e-05	39.49	0.000365497	3	1232.68	2.31454	28.2767	1
	High	SGPEAGQSLGDLLK	1	1	1	WP_005028367.1		0	8.1627e+07	0.001	1.708e-05	32.1	0.00184979	2	1371.72	2.73108	46.6422	0
	High	IIHVSAEDRR	1	1	1	WP_005028367.1		0	1.28801e+07	0.001	1.708e-05	28.9	0.00186796	3	1195.66	1.06211	13.904	1
	High	SEGQIPTAEFR	1	1	1	WP_005028367.1		0	6.25463e+07	0.001	1.708e-05	25.86	0.00648545	2	1234.61	2.13267	30.0435	0
	High	MQLFDQLEDVQEK	3	1	1	WP_005028367.1		0	4.86287e+07	0.001	0.0002924	18.01	0.0229281	2	1622.78	1.87293	55.4813	0
	High	IIHVSAEDR	2	1	1	WP_005028367.1		0	2.89454e+07	0.003	0.007825	25.55	0.00348265	2	1039.55	0.720796	16.885	0
	High	FPEASR	2	1	1	WP_005028367.1		0	7.57811e+06	0.005	0.01073	38.32	0.000382801	2	706.353	1.05669	13.8003	0
	High	KNEQEGTITLSFEK	1	1	1	WP_005028367.1		0	1.18626e+07	0.005	0.01073	19.98	0.0231062	3	1623.82	1.33564	33.3208	1
	High	RQDLLQTLAEGQVVTGK	1	1	1	WP_005028367.1		0	5.91532e+07	0.005	0.01088	14.77	0.0533482	3	1856.03	0.769549	53.1191	1
	High	VDDDNVLVDVNFK	1	1	1	WP_005028367.1		0	1.54157e+07	0.005	0.01073	7.78	0.366794	2	1491.74	2.33975	50.7619	0
	High	VLSFDK	1	1	1	WP_005028367.1		0	3194905	0.006	0.03473	33.15	0.000992553	2	708.393	0.237953	23.2789	0
	High	FTLGIK	1	1	1	WP_005028367.1		0	2.66453e+07	0.007	0.03477	31.1	0.000774408	2	678.419	1.32493	34.6469	0
	High	DAEGNLVVK	1	1	1	WP_005028367.1		0	4.88162e+07	0.008	0.05826	23.35	0.0136402	2	944.506	1.37509	20.8294	0
WP_016360617.1	tetratricopeptide repeat protein [Bilophila wadsworthia]	487.311	32.88	1	24	24	30	2.93611e+07	800	87.8505	5.87158
	A4	Sequence	# PSMs	# Proteins	# Protein Groups	Protein Group Accessions	Modifications	ΔCn	Area	q-Value	PEP	IonScore	Exp Value	Charge	MH+ [Da]	ΔM [ppm]	RT [min]	# Missed Cleavages
	High	LGQLDEAEER	1	1	1	WP_016360617.1		0	9.36408e+06	0	5.023e-16	67.6	2.86737e-07	2	1159.56	1.3567	21.1546	0
	High	FESAAALDTGSPLPYR	1	1	1	WP_016360617.1		0	3.08164e+07	0	5.023e-16	50.75	2.06142e-05	2	1694.84	1.10826	45.1904	0
	High	GPGGFQAGR	2	1	1	WP_016360617.1		0	1.10256e+07	0	1.708e-05	44.13	9.65917e-05	2	846.422	0.586557	15.0084	0
	High	VLPFEAHAVYFPR	1	1	1	WP_016360617.1		0	2.9867e+07	0	1.654e-14	43.13	0.000150786	3	1545.82	2.2913	52.2225	0
	High	FSLALLHVDMAR	2	1	1	WP_016360617.1		0	5.32526e+06	0	4.985e-07	34.73	0.00126192	3	1372.74	1.5514	59.4687	0
	High	HGELLGVFMAR	1	1	1	WP_016360617.1		0	3.24297e+06	0.001	2.091e-05	41.23	0.000218473	3	1229.65	-0.207956	49.8963	0
	High	DLLDLEQR	1	1	1	WP_016360617.1		0	8.62826e+06	0.001	3.137e-05	40.31	0.000228121	2	1001.53	1.38208	41.756	0
	High	FFEEAIQR	1	1	1	WP_016360617.1		0	9857288	0.001	0.000416	38.74	0.000253953	2	1039.52	1.43633	30.764	0
	High	LLLPLVR	2	1	1	WP_016360617.1		0	2.27528e+07	0.001	3.127e-05	38.28	0.000148242	2	823.577	0.483896	52.3788	0
	High	GEIVLLEVR	1	1	1	WP_016360617.1		0	4.5324e+06	0.001	1.714e-05	37.57	0.000279975	2	1027.62	1.29727	49.9118	0
	High	GGTLGLIVVR	2	1	1	WP_016360617.1		0	2.17931e+07	0.001	0.003375	33.33	0.000882579	2	984.621	0.80834	45.1118	0
	High	LTQETGAIQSAFAR	2	1	1	WP_016360617.1		0	2.25076e+07	0.001	0.003375	32.43	0.00160014	2	1492.78	2.81983	36.7558	0
	High	AQLAAEVAR	1	1	1	WP_016360617.1		0	2.19017e+07	0.001	0.003758	31.89	0.00152079	2	928.521	-0.20428	19.7094	0
	High	EFGLESGEGSSR	1	1	1	WP_016360617.1		0	6.91441e+06	0.001	0.003548	28.77	0.00132425	2	1254.56	2.61811	25.4295	0
	High	SGLATHEVLLER	1	1	1	WP_016360617.1		0	1.31235e+07	0.001	1.708e-05	27.67	0.00393304	3	1324.72	1.649	27.97	0
	High	LSPSHLYALIR	1	1	1	WP_016360617.1		0	9.44698e+06	0.001	1.708e-05	23.9	0.00570332	3	1269.73	1.7763	46.9335	0
	High	QSVALRPEYR	1	1	1	WP_016360617.1		0	6.91276e+06	0.001	0.001912	20.24	0.0345377	3	1218.66	1.40966	20.5254	0
	High	LVEAFSGQLPEQAFGAR	1	1	1	WP_016360617.1		0	2.73998e+07	0.001	0.0005394	12.39	0.164378	2	1819.94	1.84627	55.452	0
	High	NGWLVLSR	1	1	1	WP_016360617.1		0	5126556	0.002	0.007825	36.29	0.000740134	2	944.533	1.96642	48.2585	0
	High	EHLHQALLR	1	1	1	WP_016360617.1		0	0	0.004	0.01073	11.69	0.230398	3	1116.63	-0.654891	16.3946	0
	High	NISYGFADR	1	1	1	WP_016360617.1		0	1.35573e+07	0.005	0.02079	22.86	0.00516381	2	1042.5	1.65424	29.6647	0
	High	LLLEGGHIR	2	1	1	WP_016360617.1		0	1.16735e+07	0.006	0.03473	20.59	0.00870903	2	1007.6	1.41973	25.4952	0
	High	QFGVQPHAGYALYPQDMDGTR	1	1	1	WP_016360617.1		0	1.64414e+07	0.007	0.05826	6.63	0.249861	3	2351.09	0.365655	43.8088	0
	High	SGLTTGLVR	1	1	1	WP_016360617.1		0	5.94539e+06	0.009	0.05826	30.68	0.00222317	2	903.527	0.758756	25.9085	0
WP_029434401.1	hypothetical protein [Bilophila wadsworthia]	474.537	18.8	1	16	16	21	2.78507e+07	798	88.1128	6.06201
	A4	Sequence	# PSMs	# Proteins	# Protein Groups	Protein Group Accessions	Modifications	ΔCn	Area	q-Value	PEP	IonScore	Exp Value	Charge	MH+ [Da]	ΔM [ppm]	RT [min]	# Missed Cleavages
	High	LSEDVAAFSR	1	1	1	WP_029434401.1		0	2.08406e+07	0	5.023e-16	74.83	7.07031e-08	2	1094.55	1.72386	30.0516	0
	High	TASPSTPIR	3	1	1	WP_029434401.1		0	2.7824e+07	0	1.601e-07	52.31	1.40997e-05	2	929.506	1.11867	14.886	0
	High	LLSDLVSDIR	2	1	1	WP_029434401.1		0	1.32185e+07	0	5.114e-06	37.77	0.000359284	2	1130.64	2.83174	53.7761	0
	High	GGLGVVAALR	1	1	1	WP_029434401.1		0	2.24045e+07	0	7.612e-09	34.47	0.000356427	2	912.565	2.09237	39.9569	0
	High	DNLISSDGK	1	1	1	WP_029434401.1		0	1.06207e+07	0.001	0.003375	51.83	1.60756e-05	2	948.464	1.21544	17.9117	0
	High	TLGTGDVR	1	1	1	WP_029434401.1		0	1.77505e+07	0.001	0.002511	47.47	5.19276e-05	2	818.437	0.139139	15.1068	0
	High	LTDWVLR	2	1	1	WP_029434401.1		0	2.08709e+07	0.001	0.0005694	47.17	5.66007e-05	2	902.511	1.39328	43.0005	0
	High	VYLINVR	1	1	1	WP_029434401.1		0	1.99589e+07	0.001	0.003375	41.85	0.000120829	2	876.531	0.356909	36.1008	0
	High	TVGMLLEMR	1	1	1	WP_029434401.1		0	1.77983e+07	0.001	1.708e-05	39.63	0.000337568	2	1049.55	1.39004	49.1222	0
	High	GVFGDTVK	1	1	1	WP_029434401.1		0	5.22692e+06	0.001	0.003375	33.3	0.00121611	2	822.437	1.20468	23.2743	0
	High	TVSVLDIIK	2	1	1	WP_029434401.1		0	3.20577e+07	0.001	0.003375	30.14	0.000965984	2	987.611	2.02502	56.2056	0
	High	MAGNLDWTK	1	1	1	WP_029434401.1		0	2.07812e+07	0.001	0.002981	30.04	0.00222937	2	1035.5	2.1163	30.7054	0
	High	DVTWLGNAER	1	1	1	WP_029434401.1		0	23670359	0.001	2.268e-05	23.45	0.00813341	2	1160.57	0.407203	37.928	0
	High	SMNDLLADGQR	1	1	1	WP_029434401.1		0	7.71341e+06	0.001	0.003506	19.22	0.0185495	2	1219.58	2.0221	31.0971	0
	High	QAYDFVDER	1	1	1	WP_029434401.1		0	9.33645e+06	0.003	0.01073	19.85	0.0103269	2	1142.51	1.99219	30.2392	0
	High	APSAPTPGMPGAPAR	1	1	1	WP_029434401.1		0	2.06381e+07	0.006	0.03473	10.79	0.225094	2	1377.7	2.26179	23.5435	0
WP_029435951.1	signal recognition particle-docking protein FtsY [Bilophila wadsworthia]	468.897	18.68	1	9	9	15	4.70068e+07	514	56.1117	4.80518
	A4	Sequence	# PSMs	# Proteins	# Protein Groups	Protein Group Accessions	Modifications	ΔCn	Area	q-Value	PEP	IonScore	Exp Value	Charge	MH+ [Da]	ΔM [ppm]	RT [min]	# Missed Cleavages
	High	AAAVEQLGIWAER	4	1	1	WP_029435951.1		0	4.08715e+07	0	5.023e-16	74.34	1.06757e-07	2	1413.75	3.11652	51.3036	0
	High	DQYDILFIDTAGR	1	1	1	WP_029435951.1		0	10952870	0	5.023e-16	63.4	9.14176e-07	2	1526.75	1.90021	61.1707	0
	High	SILIVDATTGQNALQQTK	2	1	1	WP_029435951.1		0	4.42268e+07	0	5.023e-16	57.25	3.10802e-06	2	1901.04	1.6431	47.1766	0
	High	VLLAAADTFR	2	1	1	WP_029435951.1		0	5.59221e+07	0	4.182e-09	56.7	4.06213e-06	2	1076.61	0.888104	41.5809	0
	High	EAAGIDELILTK	1	1	1	WP_029435951.1		0	3.5046e+07	0	8.135e-14	41.55	0.000216951	2	1272.71	1.34762	50.9188	0
	High	SNLMDELHK	1	1	1	WP_029435951.1		0	1.59135e+07	0.001	0.0006037	47.4	2.4566e-05	2	1086.53	2.09466	27.8752	0
	High	DTLLLTLR	2	1	1	WP_029435951.1		0	1.695e+07	0.001	0.003506	45.71	4.29655e-05	2	944.58	2.07931	51.4442	0
	High	SELQYR	1	1	1	WP_029435951.1		0	1.41326e+07	0.001	0.0004576	43.67	7.94642e-05	2	795.4	0.642083	16.6025	0
	High	GFFSSIK	1	1	1	WP_029435951.1		0	11867549	0.001	0.004128	23.24	0.00521666	2	785.419	0.2927	38.8115	0
WP_029435737.1	diguanylate cyclase [Bilophila wadsworthia]	468.254	30.83	1	22	22	29	1.41522e+08	824	91.831	6.81494
	A4	Sequence	# PSMs	# Proteins	# Protein Groups	Protein Group Accessions	Modifications	ΔCn	Area	q-Value	PEP	IonScore	Exp Value	Charge	MH+ [Da]	ΔM [ppm]	RT [min]	# Missed Cleavages
	High	LIGQLTNIHHQK	2	1	1	WP_029435737.1		0	1.40415e+07	0	1.784e-14	60.09	2.35078e-06	3	1401.8	0.693021	20.7641	0
	High	LELTDNLR	4	1	1	WP_029435737.1		0	3.77006e+08	0	1.025e-07	52.87	2.09149e-05	2	973.531	-0.849648	31.6916	0
	High	IAIIELLR	1	1	1	WP_029435737.1		0	1.73028e+07	0	1.708e-05	52.09	6.16552e-06	2	940.621	2.30814	62.0019	0
	High	ILEISTLDAVGR	1	1	1	WP_029435737.1		0	2.16642e+07	0	7.122e-09	49.55	2.8284e-05	2	1286.73	1.97794	50.5675	0
	High	VLWANAGFYALAGR	1	1	1	WP_029435737.1		0	7.9217e+06	0	4.127e-09	36.9	0.000551269	2	1508.8	2.27835	62.9245	0
	High	ELTTVMNLTR	1	1	1	WP_029435737.1		0	15388244	0.001	1.708e-05	46.2	5.99708e-05	2	1177.63	2.35697	40.3565	0
	High	ALELEQQR	1	1	1	WP_029435737.1		0	9.48953e+06	0.001	1.708e-05	45.74	6.26712e-05	2	986.528	1.81101	21.3029	0
	High	MFADNVSEQR	1	1	1	WP_029435737.1		0	0	0.001	1.708e-05	36.94	0.000201823	2	1196.54	0.539619	22.2256	0
	High	VSGVLVGAINMEHLTR	2	1	1	WP_029435737.1		0	1.35156e+07	0.001	1.708e-05	33.98	0.000899876	3	1695.93	2.28822	51.2649	0
	High	QHLLTVADR	2	1	1	WP_029435737.1		0	7.70443e+06	0.001	0.003506	33.84	0.0004337	2	1052.59	1.27863	20.5142	0
	High	YETIFHKPR	1	1	1	WP_029435737.1		0	1.03283e+07	0.001	3.984e-05	32.17	0.00154718	3	1190.63	-0.729704	20.1719	0
	High	ADAALYQIK	1	1	1	WP_029435737.1		0	1.03594e+07	0.001	0.003375	28.37	0.00392974	2	992.543	2.23795	27.5519	0
	High	TGGDEFVVLAK	1	1	1	WP_029435737.1		0	1.20185e+07	0.001	2.335e-05	26.74	0.00497815	2	1135.6	-0.123756	38.4293	0
	High	DGVPVFQGVFVDVSK	1	1	1	WP_029435737.1		0	9.70881e+06	0.001	0.005294	23.11	0.0144152	2	1592.84	3.36291	62.6125	0
	High	GTVIASVNPGENATSR	1	1	1	WP_029435737.1		0	1.74167e+07	0.002	0.007825	25.11	0.00616638	2	1572.8	2.37659	24.2001	0
	High	ALQGAQTLDGPLVLPYTQEK	1	1	1	WP_029435737.1		0	1.64222e+07	0.002	0.007825	12.48	0.118637	3	2142.15	2.93374	57.5976	0
	High	AFIISTPIYDR	2	1	1	WP_029435737.1		0	2.5895e+07	0.003	0.007825	14.01	0.0655366	2	1295.7	2.11062	51.4011	0
	High	SHAEYEQDVHDEALLVVHPDDR	1	1	1	WP_029435737.1		0	8.50133e+06	0.003	0.01073	0.75	1.05174	4	2574.19	2.86792	36.831	0
	High	IEQGVDSYALTLR	1	1	1	WP_029435737.1		0	1.88385e+07	0.005	0.02013	11.84	0.193118	2	1464.77	2.57896	43.8954	0
	High	ALNTMVQR	1	1	1	WP_029435737.1		0	12001538	0.007	0.05826	31.84	0.00232396	2	932.498	-0.375263	20.2487	0
	High	TYAELFAK	1	1	1	WP_029435737.1		0	8.1289e+06	0.007	0.03473	20.83	0.0123906	2	942.495	2.21171	36.4599	0
	High	DETGR	1	1	1	WP_029435737.1		0	1.20119e+06	0.008	0.05826	21.63	0.00790129	1	577.258	0.0504795	14.3707	0
WP_029437046.1	molecular chaperone Hsp90 [Bilophila wadsworthia]	463.953	22.37	1	14	14	19	23874104	769	83.3129	5.79541
	A4	Sequence	# PSMs	# Proteins	# Protein Groups	Protein Group Accessions	Modifications	ΔCn	Area	q-Value	PEP	IonScore	Exp Value	Charge	MH+ [Da]	ΔM [ppm]	RT [min]	# Missed Cleavages
	High	ATDSLLTVVDGIMR	1	1	1	WP_029437046.1		0	0	0	5.023e-16	81.47	1.96035e-08	2	1490.79	1.38287	66.4075	0
	High	SAFLANMTHDMR	2	1	1	WP_029437046.1		0	1.38316e+07	0	5.023e-16	66.62	2.17255e-07	2	1393.63	-0.446471	39.5944	0
	High	ADQWETGALLSFEK	1	1	1	WP_029437046.1		0	9.48985e+06	0	5.023e-16	63.08	1.40231e-06	2	1594.78	3.81876	60.2589	0
	High	TPLTGILGMTELLER	3	1	1	WP_029437046.1		0	6.7807e+06	0	5.023e-16	60.97	1.63966e-06	2	1643.91	3.02797	68.8905	0
	High	LSLVTDDTVPDR	1	1	1	WP_029437046.1		0	1.63287e+07	0	1.468e-10	50.27	2.20835e-05	2	1330.69	1.21722	34.3003	0
	High	QIAESFTSTLASFR	1	1	1	WP_029437046.1		0	13148878	0	1.708e-05	45.79	7.64536e-05	2	1557.8	2.90435	60.5096	0
	High	IQTATLFSSIVDTR	1	1	1	WP_029437046.1		0	1.71721e+07	0	2.155e-06	44.61	7.4377e-05	2	1551.84	2.63118	61.1476	0
	High	LASVVADLLPFTR	2	1	1	WP_029437046.1		0	1.96188e+07	0	1.048e-05	41.28	0.000137775	2	1401.81	1.7451	65.8462	0
	High	LAGIFLGEEPNIR	1	1	1	WP_029437046.1		0	3.0453e+07	0	1.708e-05	22.51	0.0140262	2	1428.79	1.94558	55.9544	0
	High	DRHELFDLVSDK	1	1	1	WP_029437046.1		0	5.49937e+06	0.001	0.00121	39.92	0.000264834	3	1473.74	1.55933	40.5325	1
	High	YSLLEADR	2	1	1	WP_029437046.1		0	9.29475e+06	0.001	1.708e-05	37.08	0.000303621	2	966.491	1.83243	30.2783	0
	High	VNPAYMTR	1	1	1	WP_029437046.1		0	7.38725e+06	0.002	0.007825	27.39	0.00337421	2	951.472	0.4122	20.0015	0
	High	LQPDAVLLDMR	1	1	1	WP_029437046.1		0	3.77936e+06	0.005	0.01073	19.1	0.0239902	2	1270.68	1.88934	56.5107	0
	High	IFESFEQGSGVR	1	1	1	WP_029437046.1		0	2.15505e+07	0.005	0.01073	11.26	0.134671	2	1355.66	2.36618	35.4915	0
WP_029434922.1	phosphate acetyltransferase [Bilophila wadsworthia]	456.277	35.74	1	18	18	21	4.25939e+07	705	77.4156	5.35107
	A4	Sequence	# PSMs	# Proteins	# Protein Groups	Protein Group Accessions	Modifications	ΔCn	Area	q-Value	PEP	IonScore	Exp Value	Charge	MH+ [Da]	ΔM [ppm]	RT [min]	# Missed Cleavages
	High	VTPMMFEFNLAEQAQK	1	1	1	WP_029434922.1		0	9.31318e+06	0	5.023e-16	74.7	7.45457e-08	2	1883.91	4.21307	62.8581	0
	High	GLTLEQAQER	1	1	1	WP_029434922.1		0	1.16221e+07	0	1.708e-05	63.33	1.37032e-06	2	1144.6	1.08346	22.6621	0
	High	LMEGWTGIPVPILSVK	1	1	1	WP_029434922.1		0	3.11836e+07	0	5.023e-16	59.33	1.63353e-06	2	1739.98	3.19656	66.7246	0
	High	TVVTLGLMHFLQSQVR	2	1	1	WP_029434922.1		0	1.95042e+07	0	5.023e-16	58.34	2.71126e-06	2	1829.02	3.41484	64.7934	0
	High	GIADIILLGDTDAIQEK	1	1	1	WP_029434922.1		0	1.3872e+07	0	5.023e-16	57.52	3.98275e-06	2	1784.97	2.41466	63.9198	0
	High	FNAYAQQYYEMR	1	1	1	WP_029434922.1		0	2.86845e+07	0	5.023e-16	54.95	3.19132e-06	2	1583.7	1.99045	40.3615	0
	High	LQDATIIQPTASPR	1	1	1	WP_029434922.1		0	4.81486e+07	0	1.708e-05	42.19	8.75726e-05	2	1510.82	1.36296	28.9523	0
	High	ISPEDYR	1	1	1	WP_029434922.1		0	1.34469e+07	0	1.708e-05	39.77	0.000147614	2	879.421	0.694715	20.7493	0
	High	AANALAIGPVLQGLNKPVNDLSR	2	1	1	WP_029434922.1		0	4.01582e+07	0	5.023e-16	27.32	0.00184914	3	2331.32	1.77811	60.0821	0
	High	APTSPVAGHASVFIFPDLNTGNNTYK	1	1	1	WP_029434922.1		0	3.94749e+07	0	6.652e-09	26.93	0.0057789	3	2718.36	2.67844	59.5868	0
	High	SNLELLK	1	1	1	WP_029434922.1		0	1.1969e+07	0.001	0.003731	42.27	0.000266816	2	816.484	1.80663	29.3558	0
	High	IVLPEGEELR	2	1	1	WP_029434922.1		0	3.01939e+07	0.001	0.0008914	37.98	0.000270675	2	1154.64	2.34133	37.1943	0
	High	DSSINLILK	1	1	1	WP_029434922.1		0	9.00231e+06	0.001	2.65e-05	31.64	0.00198792	2	1002.58	1.30248	44.8227	0
	High	HFELDMLYR	1	1	1	WP_029434922.1		0	1.5253e+07	0.001	1.708e-05	27.81	0.00405664	2	1223.59	1.10954	50.4666	0
	High	AHSLYITGTEGSSGK	1	1	1	WP_029434922.1		0	1.33474e+07	0.001	1.709e-05	25.37	0.00871207	3	1507.74	1.5664	20.6698	0
	High	WMNADVLFGK	1	1	1	WP_029434922.1		0	1.86634e+07	0.001	0.0003942	23.56	0.0101328	2	1180.58	2.22858	59.1034	0
	High	APELLLDGPIQYDAAIDPEVAR	1	1	1	WP_029434922.1		0	0	0.002	0.007825	10.58	0.218746	2	2366.23	2.05646	63.4681	0
	High	VAMLSYSTGSSGK	1	1	1	WP_029434922.1		0	2.55713e+07	0.005	0.01073	6.73	0.30787	2	1287.63	2.61116	26.9375	0
WP_029434434.1	phosphoenolpyruvate synthase [Bilophila wadsworthia]	446.2	18.33	1	17	17	26	2.05769e+07	1189	130.727	5.98584
	A4	Sequence	# PSMs	# Proteins	# Protein Groups	Protein Group Accessions	Modifications	ΔCn	Area	q-Value	PEP	IonScore	Exp Value	Charge	MH+ [Da]	ΔM [ppm]	RT [min]	# Missed Cleavages
	High	TFVNNVVDGFASSQEGIDQLR	1	1	1	WP_029434434.1		0	1.23305e+07	0	5.023e-16	73.2	1.10085e-07	3	2296.12	1.06164	62.7742	0
	High	IILMSELPSNAILAR	2	1	1	WP_029434434.1		0	2.43737e+07	0	3.521e-06	48.59	1.93699e-05	2	1640.95	3.27072	61.9793	0
	High	GYLDTVHNLR	3	1	1	WP_029434434.1		0	1.20092e+07	0	1.171e-06	47.85	4.83974e-05	2	1187.62	1.10161	29.6577	0
	High	FYSTLETSADLAEHVR	3	1	1	WP_029434434.1		0	1.87259e+07	0	5.023e-16	43.66	8.61053e-05	3	1838.89	0.774615	45.2641	0
	High	EIGDQVSYAALNPAVQETLR	1	1	1	WP_029434434.1		0	1.58086e+07	0	1.708e-05	37.84	0.000493312	3	2174.12	2.82556	56.5775	0
	High	GLVAISGITSASVVPDTYYR	1	1	1	WP_029434434.1		0	7.07694e+06	0	1.708e-05	33.67	0.00118123	2	2069.09	1.14847	60.4087	0
	High	EQLDAGLVSLDLR	1	1	1	WP_029434434.1		0	9.83824e+06	0	1.708e-05	32.88	0.00136536	2	1428.77	2.62994	58.2894	0
	High	TDPDMVPGMR	2	1	1	WP_029434434.1		0	9.86033e+06	0.001	2.165e-05	40.53	8.83019e-05	2	1118.5	2.96865	27.6929	0
	High	LVLTGADIVR	2	1	1	WP_029434434.1		0	1.86311e+07	0.001	1.708e-05	37.46	0.000242289	2	1056.64	1.31967	40.0527	0
	High	SMVDEAYNR	2	1	1	WP_029434434.1		0	5.76381e+06	0.001	1.708e-05	33.28	0.000468781	2	1084.47	1.79603	21.413	0
	High	DDGSEVVIR	1	1	1	WP_029434434.1		0	4.70455e+06	0.001	1.708e-05	32.67	0.00132485	2	989.492	1.83375	21.2701	0
	High	IDWASPEVTK	1	1	1	WP_029434434.1		0	1.1679e+07	0.001	0.003375	20.23	0.0241847	2	1145.58	0.334104	34.4144	0
	High	VGLVLADIGQALFLSR	2	1	1	WP_029434434.1		0	1.29694e+07	0.001	0.003375	14.14	0.0385478	3	1671.98	0.0556045	70.7776	0
	High	GEILAAER	1	1	1	WP_029434434.1		0	1.05303e+07	0.004	0.01073	31.21	0.00208129	2	858.468	0.418248	20.0007	0
	High	DHEFLPK	1	1	1	WP_029434434.1		0	5.4451e+06	0.005	0.01073	30.37	0.001102	2	885.448	1.77919	21.2299	0
	High	AWYDAETAR	1	1	1	WP_029434434.1		0	9.19146e+06	0.005	0.02378	17.98	0.0222909	2	1082.49	1.43698	30.082	0
	High	EHVGNITGFAEELEK	1	1	1	WP_029434434.1		0	8.79761e+06	0.008	0.05826	14.89	0.053516	3	1672.82	2.12331	47.3278	0
WP_029435578.1	dissimilatory-type sulfite reductase subunit beta [Bilophila wadsworthia]	428.564	26.92	1	12	12	21	3.82137e+07	483	53.5164	6.63916
	A4	Sequence	# PSMs	# Proteins	# Protein Groups	Protein Group Accessions	Modifications	ΔCn	Area	q-Value	PEP	IonScore	Exp Value	Charge	MH+ [Da]	ΔM [ppm]	RT [min]	# Missed Cleavages
	High	WNTLTSTIK	1	1	1	WP_029435578.1		0	3.87913e+07	0	5.921e-16	64.07	9.01006e-07	2	1063.58	1.85834	32.4655	0
	High	AVMDTMFEEFK	2	1	1	WP_029435578.1		0	42831971	0	5.023e-16	61.83	6.54591e-07	2	1347.6	1.97322	59.8394	0
	High	VVVAYIPNEPPR	7	1	1	WP_029435578.1		0	2.92356e+07	0	5.023e-16	60.81	1.41075e-06	2	1353.76	2.37384	36.4325	0
	High	WLYHEILEPGVLVHVAESGDK	1	1	1	WP_029435578.1		0	1.42058e+07	0	2.897e-12	17.26	0.0300691	3	2391.24	3.49177	60.7303	0
	High	LGDWAER	1	1	1	WP_029435578.1		0	1.25635e+07	0.001	1.708e-05	53.74	6.12869e-06	2	846.413	2.47269	23.5816	0
	High	ISDIGPR	1	1	1	WP_029435578.1		0	3.30179e+07	0.001	1.708e-05	44.06	4.12277e-05	2	757.42	-0.464506	16.7274	0
	High	HIVEVYSENANK	1	1	1	WP_029435578.1		0	1.02934e+07	0.001	1.708e-05	40.25	0.000245456	3	1402.7	0.855147	18.662	0
	High	FAAGSYK	1	1	1	WP_029435578.1		0	1.24612e+07	0.001	1.708e-05	35.73	0.000266667	2	743.373	0.4236	16.6107	0
	High	TMSVTNIR	1	1	1	WP_029435578.1		0	10167405	0.001	2.268e-05	32.25	0.00181677	2	921.482	-0.513535	22.755	0
	High	KYDSFFPEVIK	2	1	1	WP_029435578.1		0	1.80483e+07	0.003	0.007826	17.45	0.0638599	2	1372.72	2.5701	49.8531	1
	High	ALKEDLAGR	1	1	1	WP_029435578.1		0	6.45622e+06	0.005	0.01073	30.85	0.00201449	3	972.547	-0.24579	15.9137	1
	High	AFVSSGYNPEKPMEGR	1	1	1	WP_029435578.1		0	2.42913e+07	0.005	0.01073	5.16	0.777213	3	1768.84	3.47902	27.5634	0
	High	TmSVTNIR	1	1	1	WP_029435578.1	M2(Oxidation)	0	973120	0.009	0.05826	21.8	0.0168477	2	937.478	1.07812	16.4836	0
WP_034506293.1	ATP-dependent metallopeptidase FtsH/Yme1/Tma family protein [Bilophila wadsworthia]	417.001	27.41	1	15	15	22	3.51177e+07	642	69.9431	5.41455
	A4	Sequence	# PSMs	# Proteins	# Protein Groups	Protein Group Accessions	Modifications	ΔCn	Area	q-Value	PEP	IonScore	Exp Value	Charge	MH+ [Da]	ΔM [ppm]	RT [min]	# Missed Cleavages
	High	AFLQNNLMVLLAGR	1	1	1	WP_034506293.1		0	3.13773e+06	0	5.023e-16	104.4	8.16926e-11	2	1559.88	2.81528	67.1074	0
	High	GTPGFSGAALENLVNEAALQAAR	2	1	1	WP_034506293.1		0	7.94902e+06	0	5.023e-16	83.41	1.39091e-08	2	2257.16	0.113861	67.0972	0
	High	HVNLEVIAR	2	1	1	WP_034506293.1		0	2.14659e+07	0	4.229e-11	51.13	7.69077e-06	2	1050.61	2.57051	25.4581	0
	High	ALGVTMQLPEGDR	1	1	1	WP_034506293.1		0	2.25995e+07	0	5.023e-16	45.65	6.39835e-05	2	1386.7	-0.545379	41.3173	0
	High	ITAYHEGGHALVAK	2	1	1	WP_034506293.1		0	1.55486e+07	0	5.023e-16	28.2	0.00355687	3	1466.78	1.51732	17.1476	0
	High	QVVVPTPDVK	2	1	1	WP_034506293.1		0	5.76576e+06	0.001	0.003375	34.47	0.000357273	2	1081.63	2.19093	27.777	0
	High	LGQDTVFMR	2	1	1	WP_034506293.1		0	2.86051e+07	0.001	0.00164	31.83	0.00164036	2	1066.54	1.28758	32.5541	0
	High	LLPGTDPVHK	1	1	1	WP_034506293.1		0	16625825	0.001	0.003431	25.69	0.00499082	2	1076.61	-0.00967853	20.0405	0
	High	LLQENINLLHALAK	3	1	1	WP_034506293.1		0	2.04195e+07	0.001	0.003375	14.55	0.0349921	2	1589.94	2.22918	56.0376	0
	High	SFQIYVPNDPGLVDK	1	1	1	WP_034506293.1		0	3.68859e+07	0.003	0.007825	14.23	0.094393	2	1691.87	4.44848	55.8558	0
	High	DLFVQGK	1	1	1	WP_034506293.1		0	5.87087e+06	0.004	0.01073	35.44	0.000671534	2	806.442	1.21111	25.1413	0
	High	VTFDDVAGVDEAK	1	1	1	WP_034506293.1		0	6.05668e+06	0.005	0.02219	15.36	0.0582143	2	1365.66	2.26145	35.3519	0
	High	VTIIPR	1	1	1	WP_034506293.1		0	7.70448e+06	0.006	0.03473	24.89	0.00323571	2	698.457	0.886623	23.2913	0
	High	GVLLVGPPGTGK	1	1	1	WP_034506293.1		0	3.98621e+07	0.006	0.03147	17.06	0.0196322	2	1094.66	0.684298	34.5478	0
	High	ILEVHTR	1	1	1	WP_034506293.1		0	1.24649e+07	0.008	0.05826	23.11	0.00487495	2	867.505	-0.239924	15.0928	0
WP_029436752.1	precorrin-4 C(11)-methyltransferase [Bilophila wadsworthia]	416.455	20.99	2	15	15	19	2.82487e+07	867	91.4312	6.32861
	A4	Sequence	# PSMs	# Proteins	# Protein Groups	Protein Group Accessions	Modifications	ΔCn	Area	q-Value	PEP	IonScore	Exp Value	Charge	MH+ [Da]	ΔM [ppm]	RT [min]	# Missed Cleavages
	High	LYGADFSHGYR	1	1	1	WP_029436752.1		0	1.68521e+07	0	5.023e-16	70.82	1.11772e-07	2	1285.6	1.19826	28.0395	0
	High	GENAAAFAR	1	1	1	WP_029436752.1		0	1.04885e+07	0	1.708e-05	51.62	1.96266e-05	2	906.444	1.20801	18.0731	0
	High	AVAQSALPVTLYNPAGR	1	1	1	WP_029436752.1		0	0	0	1.708e-05	51	1.86667e-05	2	1727.95	0.733084	48.8303	0
	High	GVEPLELR	2	1	1	WP_029436752.1		0	1.89283e+07	0	1.708e-05	48.34	1.83193e-05	2	912.516	1.38147	31.6893	0
	High	HFAGTDQVIYTDSPEAVTAR	1	1	1	WP_029436752.1		0	3.31217e+07	0	1.691e-10	46.38	3.22202e-05	3	2178.05	1.10552	34.6072	0
	High	QALIFVGR	2	1	1	WP_029436752.1		0	2.10217e+07	0.001	0.0004183	46.49	4.26338e-05	2	903.541	0.419649	38.8003	0
	High	GTVSDIAR	1	1	1	WP_029436752.1		0	1.00643e+07	0.001	2.552e-05	44.27	0.000108492	2	818.437	0.0645642	15.3844	0
	High	NHLANEAFDGR	2	1	1	WP_029436752.1		0	1.16654e+07	0.001	1.708e-05	38.4	0.000144202	2	1243.58	1.16763	19.5743	0
	High	ILNTDAIR	1	1	1	WP_029436752.1		0	9942378	0.001	0.003375	34.3	0.0013561	2	915.528	2.14881	23.1298	0
	High	ALEQADLVVYAGSLVNPGHLK	1	1	1	WP_029436752.1		0	3.15037e+06	0.001	1.708e-05	34.3	0.000947415	2	2194.2	3.81673	62.1708	0
	High	LHTGDPAMYGAINEQIR	2	2	1	WP_029436752.1		0	2.66227e+07	0.001	0.0001359	25.85	0.00520032	3	1885.93	2.80992	36.4566	0
	High	LDAVPVPTPSAK	1	1	1	WP_029436752.1		0	2.50018e+07	0.001	0.003467	24.36	0.00567978	2	1194.68	2.11885	29.2479	0
	High	TITDAGAMYEAR	1	1	1	WP_029436752.1		0	2.00812e+07	0.001	0.003375	24.31	0.00444817	2	1298.61	2.40436	26.9046	0
	High	LPHLSAPK	1	1	1	WP_029436752.1		0	7.75857e+06	0.004	0.01073	29.5	0.00145862	2	862.515	1.01698	21.666	0
	High	ADEPAILELGEK	1	1	1	WP_029436752.1		0	1.01921e+07	0.007	0.03579	14.93	0.0771279	2	1284.67	3.33287	46.3232	0
WP_029436619.1	phosphoribosylformylglycinamidine synthase [Bilophila wadsworthia]	412.941	22.41	1	17	17	24	2.35257e+07	1004	108.31	5.38916
	A4	Sequence	# PSMs	# Proteins	# Protein Groups	Protein Group Accessions	Modifications	ΔCn	Area	q-Value	PEP	IonScore	Exp Value	Charge	MH+ [Da]	ΔM [ppm]	RT [min]	# Missed Cleavages
	High	VETHNSPSALDPYGGALTGIVGVNR	1	1	1	WP_029436619.1		0	0	0	5.023e-16	66.3	8.43922e-07	3	2524.29	2.53748	54.8796	0
	High	VFTLEGLDAQQVNTLMAK	2	1	1	WP_029436619.1		0	7.88207e+06	0	5.023e-16	61.5	2.12384e-06	2	1978.04	4.34539	62.1425	0
	High	DLLANELIQR	1	1	1	WP_029436619.1		0	13339811	0	3.318e-12	49.75	2.11851e-05	2	1184.66	0.890556	49.2286	0
	High	NAVAVGADPDR	2	1	1	WP_029436619.1		0	1.76371e+07	0	1.417e-07	47.99	3.09767e-05	2	1084.54	0.922852	15.8261	0
	High	YDGLRPWEILLSEAQER	1	1	1	WP_029436619.1		0	2.23467e+07	0	1.708e-05	37.96	0.000391892	3	2075.06	1.84194	65.696	0
	High	VPVIGALTLTEALYSESASR	2	1	1	WP_029436619.1		0	5.65455e+06	0	1.708e-05	31.85	0.00153486	3	2077.12	2.02637	67.2238	0
	High	LLVSVAPDK	1	1	1	WP_029436619.1		0	9.95187e+06	0.001	1.708e-05	43.87	5.74286e-05	2	941.569	2.50223	27.6484	0
	High	AQVGDIIVMTGGR	1	1	1	WP_029436619.1		0	1.53882e+07	0.001	1.708e-05	36.25	0.000557273	2	1316.7	1.73336	43.3216	0
	High	KAQVGDIIVMTGGR	1	1	1	WP_029436619.1		0	5.5284e+06	0.001	0.003375	32.14	0.00143571	3	1444.8	1.69759	33.73	1
	High	NWFSSPEVAAQR	2	1	1	WP_029436619.1		0	2.02573e+07	0.001	1.708e-05	29.87	0.00247293	2	1391.67	2.12986	43.1279	0
	High	GGSVVKPLTGVK	1	1	1	WP_029436619.1		0	2.661e+07	0.001	1.708e-05	27.88	0.00195516	2	1141.69	0.762478	20.1413	0
	High	AQWDADPGFAPK	1	1	1	WP_029436619.1		0	1.45671e+07	0.001	0.003474	27.62	0.00198929	2	1302.61	2.32316	35.5564	0
	High	DTAALVLGIEDR	1	1	1	WP_029436619.1		0	3.94434e+06	0.001	0.003506	24.38	0.0109426	2	1272.68	2.78914	51.6324	0
	High	DGIHGATFSSEELHEGSPATAVQIGDPITQR	3	1	1	WP_029436619.1		0	2.16203e+07	0.001	0.003375	12.08	0.130083	4	3220.56	3.26236	47.7722	0
	High	LAQLVR	1	1	1	WP_029436619.1		0	9.52459e+06	0.002	0.007825	52.71	8.30485e-06	2	699.451	-0.351657	20.3096	0
	High	LYIIGNTAR	2	1	1	WP_029436619.1		0	1.76346e+07	0.002	0.007825	22.91	0.00895443	2	1020.59	1.7691	32.2345	0
	High	SALASYR	1	1	1	WP_029436619.1		0	7.54377e+06	0.004	0.01073	32.74	0.000718346	2	767.405	0.395522	17.8606	0
WP_029434433.1	pyruvate carboxylase [Bilophila wadsworthia]	376.525	14.89	1	17	17	21	2.57479e+07	1236	137.082	6.41748
	A4	Sequence	# PSMs	# Proteins	# Protein Groups	Protein Group Accessions	Modifications	ΔCn	Area	q-Value	PEP	IonScore	Exp Value	Charge	MH+ [Da]	ΔM [ppm]	RT [min]	# Missed Cleavages
	High	GYNPFVQLGEYR	1	1	1	WP_029434433.1		0	21808865	0	5.023e-16	63.08	1.2055e-06	2	1442.71	3.31034	57.9554	0
	High	VALLDYVR	1	1	1	WP_029434433.1		0	2.17265e+07	0	1.708e-05	52.13	1.07161e-05	2	948.553	1.65805	48.4653	0
	High	ALTEYMVGGVK	2	1	1	WP_029434433.1		0	1.65562e+07	0.001	1.708e-05	43.57	9.0106e-05	2	1167.61	2.36552	37.0067	0
	High	AVLAPVAGIVK	1	1	1	WP_029434433.1		0	1.8878e+07	0.001	1.708e-05	42.58	5.5077e-05	2	1037.67	-0.0103805	41.2711	0
	High	STNVLGYSPQPK	2	1	1	WP_029434433.1		0	2.04201e+07	0.001	1.708e-05	42.24	0.000179111	2	1290.67	2.73468	27.4922	0
	High	LIAEISAK	1	1	1	WP_029434433.1		0	0	0.001	1.748e-05	39.77	0.000253053	2	844.515	1.60335	23.1912	0
	High	DANFVLK	1	1	1	WP_029434433.1		0	5.03133e+06	0.001	0.003506	37.84	0.000386427	2	806.44	-0.832374	28.1361	0
	High	FAAVPVMTATDIDK	1	1	1	WP_029434433.1		0	2.75049e+07	0.001	1.708e-05	33.17	0.00103619	2	1478.76	2.30985	47.5607	0
	High	QDVVLPAIPSK	2	1	1	WP_029434433.1		0	1.55536e+07	0.001	0.003375	28.48	0.00141906	2	1166.68	-0.301194	39.5319	0
	High	YLLGVLDR	1	1	1	WP_029434433.1		0	5.58527e+06	0.001	0.002924	24.8	0.00579479	2	948.553	1.27197	49.8091	0
	High	ADSMNLLGNK	1	1	1	WP_029434433.1		0	2.79299e+07	0.001	0.003375	23.87	0.0139469	2	1062.53	1.90279	29.007	0
	High	SYGQGDTLATAAYMEGELGLK	2	1	1	WP_029434433.1		0	5.49375e+06	0.001	0.003419	22.7	0.00966657	3	2175.03	2.82443	62.5481	0
	High	LQVEHGITESR	1	1	1	WP_029434433.1		0	8.81084e+06	0.001	0.0003069	22.64	0.0114346	3	1268.66	0.581769	18.5187	0
	High	AAPAASSAQELLLLGSDPR	1	1	1	WP_029434433.1		0	2.1304e+07	0.001	0.003375	22.34	0.0113772	3	1867	3.02278	57.7996	0
	High	HIILGLK	1	1	1	WP_029434433.1		0	1.03912e+07	0.002	0.007825	35.18	0.00030267	2	793.53	0.686251	25.0395	0
	High	TTIPFYR	1	1	1	WP_029434433.1		0	17577684	0.003	0.007825	28.28	0.00156023	2	897.483	0.334932	36.0235	0
	High	VLGIMDR	1	1	1	WP_029434433.1		0	9.7513e+06	0.007	0.03897	29.63	0.00326679	2	803.445	1.21954	30.4754	0
WP_081847476.1	formate dehydrogenase-N subunit alpha [Bilophila wadsworthia]	372.29	14.96	1	14	14	20	2.62613e+07	1016	112.621	7.63525
	A4	Sequence	# PSMs	# Proteins	# Protein Groups	Protein Group Accessions	Modifications	ΔCn	Area	q-Value	PEP	IonScore	Exp Value	Charge	MH+ [Da]	ΔM [ppm]	RT [min]	# Missed Cleavages
	High	FGFSDGLFSGFNADKK	2	1	1	WP_081847476.1		0	1.06697e+07	0	5.023e-16	82.61	7.40174e-09	2	1736.83	2.3062	60.301	1
	High	FGFSDGLFSGFNADK	1	1	1	WP_081847476.1		0	9.96417e+06	0	5.023e-16	58.11	2.24062e-06	2	1608.74	2.18587	63.8155	0
	High	AIGEVLAVADER	2	1	1	WP_081847476.1		0	2.02366e+07	0	1.147e-08	49.91	2.75654e-05	2	1242.67	2.02227	41.7878	0
	High	VTEHWQTGLMTR	2	1	1	WP_081847476.1		0	1.93661e+07	0	1.708e-05	43.51	9.58161e-05	3	1458.72	1.78765	30.1759	0
	High	IGLFPNWSYAWPMNR	1	1	1	WP_081847476.1		0	1.39764e+07	0	1.064e-07	41.24	0.000165357	2	1851.91	3.00441	68.2034	0
	High	VYETFASTGAPDK	1	1	1	WP_081847476.1		0	2.60036e+07	0	1.708e-05	30.18	0.00105534	2	1385.66	1.74855	25.3056	0
	High	EQGGVFPEPILGLGIDK	2	1	1	WP_081847476.1		0	3.10997e+07	0.001	1.708e-05	38.33	0.000345198	2	1768.95	2.80914	63.0852	0
	High	DGQGALFGPGR	2	1	1	WP_081847476.1		0	1.40697e+07	0.001	1.708e-05	38	0.000404148	2	1074.54	3.07765	27.5739	0
	High	TDYMWMSIFDR	1	1	1	WP_081847476.1		0	5.63327e+06	0.001	1.708e-05	33	0.0005	2	1464.63	2.67279	66.7825	0
	High	FPFIGTTYR	2	1	1	WP_081847476.1		0	8.17413e+06	0.001	1.708e-05	30.31	0.00242088	2	1101.58	2.55799	51.4094	0
	High	AFMVNIEK	1	1	1	WP_081847476.1		0	2.16805e+07	0.001	0.0003186	28.75	0.00286707	2	951.499	2.05528	36.3067	0
	High	WMQWR	1	1	1	WP_081847476.1		0	1.27671e+07	0.006	0.03473	26.88	0.00307674	2	806.377	0.698884	37.6785	0
	High	AGTIMYAMGWTQK	1	1	1	WP_081847476.1		0	4.35727e+06	0.007	0.03473	11.02	0.0788806	2	1457.69	-0.379821	52.5083	0
	High	SVNWWGNRPK	1	1	1	WP_081847476.1		0	0	0.008	0.05826	11.66	0.163761	2	1243.65	13.728	29.7956	0
WP_009368300.1	MULTISPECIES: fumarate reductase flavoprotein subunit [Bilophila]	363.527	18.14	1	10	10	17	2.66575e+07	623	68.2591	6.84424
	A4	Sequence	# PSMs	# Proteins	# Protein Groups	Protein Group Accessions	Modifications	ΔCn	Area	q-Value	PEP	IonScore	Exp Value	Charge	MH+ [Da]	ΔM [ppm]	RT [min]	# Missed Cleavages
	High	GDGGTLLDVNEYR	2	1	1	WP_009368300.1		0	1.0207e+07	0	5.023e-16	60.84	1.23621e-06	2	1408.67	0.0684724	41.2927	0
	High	NAMQDIMMDDVGIFR	2	1	1	WP_009368300.1		0	1.09292e+07	0	5.023e-16	60.44	9.01509e-07	2	1755.79	1.8961	65.6325	0
	High	LGGNSLAETVVSGR	1	1	1	WP_009368300.1		0	3.16667e+07	0.001	1.708e-05	53.99	1.35668e-05	2	1359.72	0.959991	35.9933	0
	High	IIPAEIPADK	4	1	1	WP_009368300.1		0	2.40007e+07	0.001	0.003375	46.63	2.71588e-05	2	1066.62	2.58924	27.3944	0
	High	NDAEWLTR	3	1	1	WP_009368300.1		0	1.08671e+07	0.001	0.003375	43.44	8.60505e-05	2	1004.48	1.18492	30.1809	0
	High	IFADSAPIVMR	1	1	1	WP_009368300.1		0	2.43052e+07	0.001	7.53e-05	35.21	0.00108468	2	1219.65	1.20671	42.7785	0
	High	GDSTDIHFADTVK	1	1	1	WP_009368300.1		0	3.05995e+06	0.001	0.003381	17.71	0.0296509	3	1405.66	1.82132	26.0954	0
	High	GFTPELSMALR	1	1	1	WP_009368300.1		0	4.9788e+06	0.002	0.007825	17.29	0.0466595	2	1221.63	1.79451	53.3045	0
	High	DLQNGVDR	1	1	1	WP_009368300.1		0	0	0.003	0.008256	30.09	0.00200795	2	916.449	0.420899	13.9724	0
	High	DGELVAYIAK	1	1	1	WP_009368300.1		0	7.04578e+06	0.007	0.05826	19.84	0.0233444	2	1078.58	0.771061	40.3327	0
WP_029435322.1	hypothetical protein [Bilophila wadsworthia]	358.258	24.18	1	15	15	20	3.60439e+07	732	80.6842	5.52881
	A4	Sequence	# PSMs	# Proteins	# Protein Groups	Protein Group Accessions	Modifications	ΔCn	Area	q-Value	PEP	IonScore	Exp Value	Charge	MH+ [Da]	ΔM [ppm]	RT [min]	# Missed Cleavages
	High	LGELLSSDLPSR	2	1	1	WP_029435322.1		0	3.12786e+07	0	5.023e-16	72.21	2.01393e-07	2	1286.7	1.51379	42.1227	0
	High	MNIVAAVTAGDSNLLIPGR	1	1	1	WP_029435322.1		0	5.68057e+06	0	5.023e-16	62.98	1.03218e-06	2	1912.03	-0.584636	64.1621	0
	High	IGGLDQVTLR	1	1	1	WP_029435322.1		0	3.25615e+07	0	2.896e-09	40.84	0.000259604	2	1071.62	1.50788	35.9801	0
	High	LSDPALLAESRPELALEEIR	2	1	1	WP_029435322.1		0	3.21874e+07	0	5.023e-16	26.83	0.00373484	3	2222.21	2.27142	60.1038	0
	High	FAPYAELVAR	2	1	1	WP_029435322.1		0	4.17213e+07	0.001	1.708e-05	50.05	2.61967e-05	2	1136.61	1.49441	45.8356	0
	High	PNHAAFNWK	2	1	1	WP_029435322.1		0	4.37846e+06	0.001	1.708e-05	44.85	5.56479e-05	2	1084.53	1.41054	23.1116	0
	High	IQEVLDAVR	1	1	1	WP_029435322.1		0	25509751	0.001	1.708e-05	42.81	0.000115192	2	1042.59	1.49104	30.5157	0
	High	DTIAVPLLGVR	1	1	1	WP_029435322.1		0	3.38489e+07	0.001	2.647e-05	18.94	0.0127342	2	1153.7	1.60101	58.8926	0
	High	FEALTQQDEDAAGHLK	1	1	1	WP_029435322.1		0	1.82968e+07	0.001	0.003375	16.57	0.0363483	3	1772.85	1.35091	29.3967	0
	High	IDDYFTR	1	1	1	WP_029435322.1		0	1.2011e+07	0.002	0.007825	27.84	0.00164048	2	929.437	1.09011	28.9198	0
	High	LVDNPISIR	2	1	1	WP_029435322.1		0	0	0.002	0.007825	27.59	0.00173768	2	1026.6	1.4411	33.1128	0
	High	LVLYHHHLHR	1	1	1	WP_029435322.1		0	9.54371e+06	0.002	0.007825	19.04	0.0230766	4	1324.74	-0.0960746	14.8186	0
	High	QEQTSDIAAPK	1	1	1	WP_029435322.1		0	9.07745e+06	0.005	0.01073	23.88	0.00798058	2	1187.59	0.571478	15.5819	0
	High	HGVFVDTQGQSWEAVLVK	1	1	1	WP_029435322.1		0	9.48277e+06	0.005	0.0162	8.84	0.38532	3	2000.03	2.45362	56.867	0
	High	LQFDAR	1	1	1	WP_029435322.1		0	0	0.008	0.05826	33.43	0.00188386	2	749.394	-0.340106	22.0573	0
WP_005028754.1	NAD-dependent alcohol dehydrogenase [Bilophila wadsworthia]	337.875	27.91	1	8	8	15	4.85411e+07	387	40.8266	5.33838
	A4	Sequence	# PSMs	# Proteins	# Protein Groups	Protein Group Accessions	Modifications	ΔCn	Area	q-Value	PEP	IonScore	Exp Value	Charge	MH+ [Da]	ΔM [ppm]	RT [min]	# Missed Cleavages
	High	YAIVADILR	3	1	1	WP_005028754.1		0	2.15049e+07	0	1.374e-11	64.54	4.39451e-07	2	1033.61	1.48714	54.9994	0
	High	DLLNDLDIATGLSNYGVK	2	1	1	WP_005028754.1		0	9442350	0	5.023e-16	51.7	2.19727e-05	2	1921	1.906	67.7893	0
	High	AASVLLSNEGPIDK	3	1	1	WP_005028754.1		0	37924096	0.001	1.708e-05	46.86	6.07886e-05	2	1413.76	3.02852	34.0356	0
	High	IVHGLGAIK	2	1	1	WP_005028754.1		0	1.4209e+07	0.001	1.708e-05	36.34	0.000231723	2	907.573	0.766198	21.0754	0
	High	AFIVTDPGLAK	2	1	1	WP_005028754.1		0	6.3617e+07	0.001	0.003506	28.8	0.00375703	2	1131.64	1.9553	39.4191	0
	High	AFGADVIIGFGGGSALDTTK	1	1	1	WP_005028754.1		0	8.67398e+06	0.001	1.708e-05	28.77	0.00464588	2	1896.98	2.75711	61.8265	0
	High	IGVQKPLEEALTAGGIEWK	1	1	1	WP_005028754.1		0	4.40821e+07	0.001	1.708e-05	19.57	0.013801	3	2039.12	1.94627	60.5499	0
	High	AFVHYTVK	1	1	1	WP_005028754.1		0	1.52534e+07	0.007	0.03615	23.6	0.00894857	2	964.526	0.982115	21.6419	0
WP_005030472.1	preprotein translocase subunit SecA [Bilophila wadsworthia]	331.304	16.78	1	13	13	16	1.73633e+07	852	95.9831	5.5415
	A4	Sequence	# PSMs	# Proteins	# Protein Groups	Protein Group Accessions	Modifications	ΔCn	Area	q-Value	PEP	IonScore	Exp Value	Charge	MH+ [Da]	ΔM [ppm]	RT [min]	# Missed Cleavages
	High	LGEGVVELGGLHILGTER	2	1	1	WP_005030472.1		0	1.2104e+07	0	5.023e-16	62.14	1.31353e-06	3	1849.02	2.55587	59.127	0
	High	EEAGPLYADLLR	1	1	1	WP_005030472.1		0	1.59268e+07	0	5.023e-16	61.72	2.32177e-06	2	1346.69	-0.457189	57.4844	0
	High	FYLSLEDDLMR	1	1	1	WP_005030472.1		0	3.81505e+06	0	5.023e-16	60.04	1.33762e-06	2	1401.67	1.55426	62.7518	0
	High	DIEDEKPVR	2	1	1	WP_005030472.1		0	5.02606e+06	0.001	1.708e-05	54.75	6.36434e-06	2	1100.56	0.872648	15.0463	0
	High	DMPDLIYR	1	1	1	WP_005030472.1		0	6.97714e+06	0.001	1.708e-05	39.78	0.000194613	2	1022.5	1.9844	43.1434	0
	High	VLPGDAPLPTR	1	1	1	WP_005030472.1		0	9.07203e+06	0.001	0.003375	28.96	0.00203292	2	1135.65	0.940069	28.0965	0
	High	GVHVVTVNDYLAK	2	1	1	WP_005030472.1		0	8.04992e+06	0.001	0.003375	25.91	0.00577009	3	1414.77	2.5982	34.5919	0
	High	EGFNMFQELLVHIR	1	1	1	WP_005030472.1		0	3.224e+06	0.001	0.003506	16.81	0.0541968	3	1732.89	2.06943	67.983	0
	High	TVIYSLR	1	1	1	WP_005030472.1		0	1.0134e+07	0.003	0.007825	32.65	0.000541963	2	851.5	1.39885	28.8794	0
	High	VEGHHFEIR	1	1	1	WP_005030472.1		0	3.92599e+06	0.003	0.01073	24.62	0.00759316	3	1123.56	0.546705	16.5697	0
	High	FYAEQLVQR	1	1	1	WP_005030472.1		0	1.87461e+07	0.004	0.01073	12.97	0.0883157	2	1153.6	1.12228	36.2335	0
	High	TLLDYDNVMNQQR	1	1	1	WP_005030472.1		0	1.7417e+07	0.004	0.01073	6.25	0.41499	2	1609.77	1.37882	45.0846	0
	High	MQAIIQAIK	1	1	1	WP_005030472.1		0	1.41166e+07	0.007	0.03473	17.46	0.0484578	2	1015.6	1.73209	36.3052	0
WP_029435319.1	dimethyl sulfoxide reductase subunit A [Bilophila wadsworthia]	325.824	16.13	1	13	13	18	3.04658e+07	812	89.6822	7.6792
	A4	Sequence	# PSMs	# Proteins	# Protein Groups	Protein Group Accessions	Modifications	ΔCn	Area	q-Value	PEP	IonScore	Exp Value	Charge	MH+ [Da]	ΔM [ppm]	RT [min]	# Missed Cleavages
	High	AIGMLAVLTGNVGIK	2	1	1	WP_029435319.1		0	2.97362e+07	0	5.023e-16	64.82	3.28829e-07	2	1456.86	2.56119	65.2837	0
	High	LPMATFPTLENPVK	2	1	1	WP_029435319.1		0	3.53349e+07	0	5.023e-16	53.03	1.54298e-05	2	1557.84	3.31098	58.0708	0
	High	GTIDTYGNEAVYLNYGTGALGSTMGK	1	1	1	WP_029435319.1		0	1.94482e+07	0	1.683e-08	35.39	0.000317975	3	2653.25	1.92065	59.9929	0
	High	ISWEEAFK	1	1	1	WP_029435319.1		0	2.05559e+07	0	1.708e-05	31.64	0.00140525	2	1009.5	1.42893	50.0622	0
	High	EAFTEGR	1	1	1	WP_029435319.1		0	2.28964e+06	0.001	0.003375	41.06	0.000133183	2	809.379	-0.0241192	14.557	0
	High	LLPTALAK	3	1	1	WP_029435319.1		0	1.88756e+07	0.001	0.007825	32.89	0.000512826	2	826.541	1.48795	28.6761	0
	High	IEIYSPR	2	1	1	WP_029435319.1		0	1.5376e+07	0.001	0.003506	30.26	0.00207216	2	877.477	-0.406516	25.7846	0
	High	YGMQQLR	1	1	1	WP_029435319.1		0	6.79869e+06	0.001	2.476e-05	29.3	0.0011749	2	895.445	-0.816971	22.3465	0
	High	TPAWASR	1	1	1	WP_029435319.1		0	1.49848e+07	0.002	0.007825	39.24	0.000238248	2	788.406	0.870043	20.1956	0
	High	YTIGYDEESLPK	1	1	1	WP_029435319.1		0	2.63264e+07	0.002	0.007825	18.7	0.0148386	2	1414.68	2.46015	37.5062	0
	High	GIEFGDR	1	1	1	WP_029435319.1		0	3.33901e+06	0.005	0.01822	29.41	0.00177555	2	793.385	0.791272	23.0534	0
	High	VIIIDPR	1	1	1	WP_029435319.1		0	20845896	0.006	0.03473	23.06	0.0049314	2	825.52	1.13739	29.1905	0
	High	LIAPIK	1	1	1	WP_029435319.1		0	0	0.007	0.04148	35.21	0.000300587	2	654.455	0.700681	22.866	0
WP_005026158.1	ATP-dependent RecD-like DNA helicase [Bilophila wadsworthia]	307.234	24.63	1	17	17	18	2.02397e+07	743	82.8372	6.43018
	A4	Sequence	# PSMs	# Proteins	# Protein Groups	Protein Group Accessions	Modifications	ΔCn	Area	q-Value	PEP	IonScore	Exp Value	Charge	MH+ [Da]	ΔM [ppm]	RT [min]	# Missed Cleavages
	High	GTVGAANLNLR	1	1	1	WP_005026158.1		0	1.46609e+07	0	2.226e-13	61.78	1.46023e-06	2	1085.61	2.25576	26.9492	0
	High	GIGFLTADALAAK	1	1	1	WP_005026158.1		0	2.32097e+07	0	3.499e-13	52.51	1.1221e-05	2	1247.7	1.58076	56.0282	0
	High	LVVLVGEPR	2	1	1	WP_005026158.1		0	1.54203e+07	0	1.822e-10	47.47	1.78636e-05	2	981.61	0.971588	35.1077	0
	High	NLVQFLQPHDIGASFAVR	1	1	1	WP_005026158.1		0	7.97526e+06	0	9.714e-06	18.74	0.0414345	3	2012.08	3.2517	61.8504	0
	High	ALAMAVK	1	1	1	WP_005026158.1		0	6.35273e+06	0.001	1.708e-05	49.96	2.87637e-05	2	703.417	0.000791227	20.8155	0
	High	YTWLAR	1	1	1	WP_005026158.1		0	7.71727e+06	0.001	4.555e-05	40.4	0.000209762	2	809.43	-0.230884	32.9744	0
	High	ILLAAPTGR	1	1	1	WP_005026158.1		0	1.60409e+07	0.001	0.003375	27.03	0.00197683	2	911.565	-2.16779	28.2798	0
	High	FQLDPFDEIQVLSPMHK	1	1	1	WP_005026158.1		0	7.56091e+06	0.001	1.708e-05	26.81	0.00521123	3	2044.03	2.89002	64.8001	0
	High	IFDEEPQR	1	1	1	WP_005026158.1		0	7.58512e+06	0.001	0.003375	25.18	0.00515762	2	1033.5	1.97827	21.2021	0
	High	HYGPQALSIVQENPYR	1	1	1	WP_005026158.1		0	1.4958e+07	0.001	9.029e-05	22.34	0.0145861	3	1871.94	2.34396	41.7861	0
	High	LGITLAEEQLEAVR	1	1	1	WP_005026158.1		0	1.28969e+07	0.001	0.003504	22.27	0.0145267	2	1541.86	3.09406	57.0954	0
	High	LLEISGITQK	1	1	1	WP_005026158.1		0	1.74197e+07	0.001	0.003506	20.32	0.0176504	2	1101.65	1.40734	39.1766	0
	High	NLIYTGVTR	1	1	1	WP_005026158.1		0	1.06305e+07	0.001	0.0002898	19.38	0.0224923	2	1036.58	1.35287	29.4477	0
	High	LSDFYFMR	1	1	1	WP_005026158.1		0	8.88512e+06	0.002	0.007825	20.73	0.0139471	2	1078.5	0.510084	52.2576	0
	High	AFGEDTLR	1	1	1	WP_005026158.1		0	8.28394e+06	0.003	0.007825	29.43	0.00302166	2	908.449	1.86017	23.5648	0
	High	IQAGTLYTLMK	1	1	1	WP_005026158.1		0	2.00895e+07	0.006	0.03473	17.55	0.0307637	2	1238.68	1.24134	50.698	0
	High	LYLASGLIK	1	1	1	WP_005026158.1		0	1.36487e+07	0.008	0.05826	17.19	0.0190533	2	977.605	2.41711	46.9734	0
WP_005027869.1	MULTISPECIES: elongation factor Tu [Bilophila]	306.904	23.17	1	7	7	12	3.8549e+07	397	43.4502	5.52881
	A4	Sequence	# PSMs	# Proteins	# Protein Groups	Protein Group Accessions	Modifications	ΔCn	Area	q-Value	PEP	IonScore	Exp Value	Charge	MH+ [Da]	ΔM [ppm]	RT [min]	# Missed Cleavages
	High	ELLSSYGYPGDEIPVVR	2	1	1	WP_005027869.1		0	4.44129e+07	0	5.023e-16	74.02	1.34735e-07	2	1893.97	2.99484	58.1632	0
	High	ETDKPFLMPIEDVFSISGR	2	1	1	WP_005027869.1		0	2.37193e+07	0	5.023e-16	55.77	7.81308e-06	3	2181.1	2.57658	65.876	0
	High	LLDQGQAGDNIGALLR	2	1	1	WP_005027869.1		0	4.18319e+07	0	5.023e-16	48.61	2.961e-05	2	1653.89	-0.404107	55.4788	0
	High	TTLTAAITK	1	1	1	WP_005027869.1		0	1.54034e+07	0.001	1.708e-05	49.7	2.08946e-05	2	919.547	1.56441	23.452	0
	High	GQVLAAPK	2	1	1	WP_005027869.1		0	1.8733e+07	0.001	0.007825	38.62	0.000137079	2	783.473	0.437218	16.509	0
	High	AEVYVLSK	1	1	1	WP_005027869.1		0	7.82055e+06	0.001	1.708e-05	35.27	0.000401175	2	908.51	1.52792	24.8325	0
	High	VGEEVEIVGIRPTVK	2	1	1	WP_005027869.1		0	2.94022e+07	0.001	0.001497	22.71	0.00534527	3	1624.93	0.584209	37.9313	0
WP_029436492.1	isoleucine--tRNA ligase [Bilophila wadsworthia]	294.196	16.9	1	15	15	21	1.59197e+07	941	106.096	6.22705
	A4	Sequence	# PSMs	# Proteins	# Protein Groups	Protein Group Accessions	Modifications	ΔCn	Area	q-Value	PEP	IonScore	Exp Value	Charge	MH+ [Da]	ΔM [ppm]	RT [min]	# Missed Cleavages
	High	HIPEALHPGAK	1	1	1	WP_029436492.1		0	1.56826e+07	0	2.148e-12	32.17	0.00124381	3	1169.64	0.488022	14.9148	0
	High	NDVEWIPSWGEER	4	1	1	WP_029436492.1		0	1.23055e+07	0	1.708e-05	22.46	0.00595922	2	1616.74	2.50097	58.3507	0
	High	SPSIYVR	1	1	1	WP_029436492.1		0	1.09918e+07	0.001	0.0003507	54.1	7.58638e-06	2	821.451	-0.836328	21.8477	0
	High	LAVSVAK	1	1	1	WP_029436492.1		0	4.83978e+06	0.001	3.479e-05	51	1.82695e-05	2	687.441	1.41724	18.1042	0
	High	LYSSAPASR	1	1	1	WP_029436492.1		0	1.58117e+07	0.001	1.708e-05	47.61	3.72768e-05	2	951.49	0.680583	13.6502	0
	High	LGVLGDWDHPYK	2	1	1	WP_029436492.1		0	1.01973e+07	0.001	1.708e-05	43.92	9.3267e-05	3	1399.7	1.92104	46.0899	0
	High	MWVSSVDYR	2	1	1	WP_029436492.1		0	16264866	0.001	0.007825	23.91	0.00405481	2	1142.53	2.35361	37.2297	0
	High	ISAEIVNR	1	1	1	WP_029436492.1		0	1.46142e+07	0.002	0.007825	41.54	0.000298119	2	901.512	1.80373	21.3252	0
	High	WWEENNIYGTMLEASGSR	1	1	1	WP_029436492.1		0	4.1131e+06	0.002	0.007825	3.83	0.413019	3	2142.96	2.49188	62.9048	0
	High	SLNLPDTSFPMK	1	1	1	WP_029436492.1		0	4.42127e+06	0.003	0.01073	16.86	0.0618189	2	1349.68	0.465743	50.507	0
	High	LVDAYR	1	1	1	WP_029436492.1		0	1.23132e+07	0.005	0.0115	31.8	0.00148656	2	736.399	0.428009	17.3211	0
	High	KPVIFR	2	1	1	WP_029436492.1		0	7.97394e+06	0.006	0.03473	31.17	0.000762026	2	759.487	-0.18031	17.863	0
	High	AVLTHGYVVDGEGR	1	1	1	WP_029436492.1		0	1.12926e+07	0.006	0.02612	21.1	0.0186299	2	1472.75	1.68072	23.4226	0
	High	YLLGNLK	1	1	1	WP_029436492.1		0	1.17641e+07	0.007	0.03482	29.09	0.00191131	2	820.493	0.126936	36.1819	0
	High	TMLPEYESATATELANFVEK	1	1	1	WP_029436492.1		0	7.13009e+06	0.009	0.05826	1.48	1.45799	3	2244.08	2.44318	64.6166	0
WP_029436314.1	RNA polymerase sigma factor RpoD [Bilophila wadsworthia]	294.125	17.8	1	9	10	10	2.4538e+07	590	68.176	5.47803
	A4	Sequence	# PSMs	# Proteins	# Protein Groups	Protein Group Accessions	Modifications	ΔCn	Area	q-Value	PEP	IonScore	Exp Value	Charge	MH+ [Da]	ΔM [ppm]	RT [min]	# Missed Cleavages
	High	GLQFLDLIQEGNIGLMK	1	1	1	WP_029436314.1		0	1.40342e+07	0	5.023e-16	78.01	3.95312e-08	2	1889.02	1.67374	68.3789	0
	High	AVAPAEEVVNTK	1	1	1	WP_029436314.1		0	0	0	5.023e-16	61.36	1.20638e-06	2	1227.66	0.791625	22.0049	0
	High	VILLLEEIR	1	1	1	WP_029436314.1		0	1.86439e+07	0	5.928e-06	58.61	1.37395e-06	2	1097.69	1.32299	62.8342	0
	High	IPVHMIETINK	1	1	1	WP_029436314.1		0	2.7071e+07	0	5.292e-08	53.2	7.65808e-06	2	1294.72	1.4825	30.5902	0
	High	YLVQELGR	1	1	1	WP_029436314.1		0	1.33358e+07	0.001	1.708e-05	43.12	0.000131633	2	977.543	1.93471	32.2806	0
[truncated: 881 more rows]
