# Supplementary material for: Radical-mediated C-S bond cleavage in C2 sulfonate degradation by anaerobic bacteria
Source: Nat Commun. 2019 Apr 8;10:1609. doi: 10.1038/s41467-019-09618-8 (PMC6453916; doi:10.1038/s41467-019-09618-8)
Supplement: Supplementary file 7 — Supplementary Data 4 [file 41467_2019_9618_MOESM7_ESM.xlsx]

## Sheet: Isethionate_IseG
Accession	Description	Score	Coverage	# Proteins	# Unique Peptides	# Peptides	# PSMs	Area	# AAs	MW [kDa]	calc. pI
WP_005024906.1	glycyl radical protein [Bilophila wadsworthia]	16201.2	67.35	2	56	56	646	1.87238e+10	830	93.9051	6.02393
	A4	Sequence	# PSMs	# Proteins	# Protein Groups	Protein Group Accessions	Modifications	ΔCn	Area	q-Value	PEP	IonScore	Exp Value	Charge	MH+ [Da]	ΔM [ppm]	RT [min]	# Missed Cleavages
	High	DTYTSGGAYTNFASAVEMALYDGK	41	1	1	WP_005024906.1		0	2.88112e+09	0	4.47e-12	162.65	5.41963e-17	2	2532.13	2.59594	69.1766	0
	High	ALYFTQSMAETVGQPLVLR	10	1	1	WP_005024906.1		0	8.46456e+09	0	3.078e-12	135.97	5.81739e-14	2	2124.12	2.59128	63.3115	0
	High	ALYFTQSmAETVGQPLVLR	6	1	1	WP_005024906.1	M8(Oxidation)	0	8.40113e+08	0	2.034e-10	129.5	2.63674e-13	2	2140.11	1.86784	58.8114	0
	High	SWDEFWNAYVQQHMLLLR	6	1	1	WP_005024906.1		0	1.54926e+09	0	2.505e-10	109.89	2.30772e-11	2	2336.13	1.48455	68.1285	0
	High	IAGYSAYFVDLTPDLQNDLIAR	7	1	1	WP_005024906.1		0	2.80867e+09	0	2.05e-09	109.67	3.075e-11	2	2455.26	2.21797	66.5766	0
	High	NITVMVQDDQLLLGR	11	1	1	WP_005024906.1		0	7538403870	0	3.192e-07	107.84	4.11093e-11	3	1714.92	2.50493	60.3928	0
	High	DTYTSGGAYTNFASAVEmALYDGK	5	1	1	WP_005024906.1	M18(Oxidation)	0	1.21498e+09	0	1.53e-08	103.07	4.92006e-11	2	2548.13	5.2459	68.5929	0
	High	NITVmVQDDQLLLGR	27	1	1	WP_005024906.1	M5(Oxidation)	0	1.43034e+09	0	9.462e-08	99.67	3.29079e-10	2	1730.91	2.21849	54.995	0
	High	TAPCYGNDDEYADEIGR	2	1	1	WP_005024906.1		0	2.60484e+07	0	2.711e-08	97.49	1.77816e-10	2	1888.76	-0.992129	39.7419	0
	High	DATNDLTYLFLK	12	1	1	WP_005024906.1		0	1.54338e+10	0	1.507e-06	92.97	1.08502e-09	2	1413.73	2.53978	66.0873	0
	High	SWDEFWNAYVQQHmLLLR	9	1	1	WP_005024906.1	M14(Oxidation)	0	7.57995e+08	0	1.843e-05	85.08	6.6748e-09	2	2352.14	7.99569	65.6224	0
	High	DFYEAVQSQYFTQMFSR	10	1	1	WP_005024906.1		0	5.1556e+09	0	1.81e-07	75.68	2.69755e-08	2	2146.96	2.14834	66.2059	0
	High	DFYEAVQSQYFTQmFSR	4	1	1	WP_005024906.1	M14(Oxidation)	0	4.27889e+08	0	9.669e-08	75.64	2.72251e-08	2	2162.96	2.90317	62.088	0
	High	mAENAEHVPANPAR	44	1	1	WP_005024906.1	M1(Oxidation)	0	1.53518e+09	0	1.237e-05	75.11	4.9331e-08	2	1522.71	2.35662	15.0868	0
	High	YLWDVAETIK	7	1	1	WP_005024906.1		0	1.66027e+10	0	9.869e-05	75.02	8.49892e-08	2	1237.65	1.716	59.1894	0
	High	EFPLHYPDLAAR	43	1	1	WP_005024906.1		0	4689328269	0	4.974e-05	73.81	1.24773e-07	2	1428.73	2.31883	45.6479	0
	High	MAENAEHVPANPAR	13	1	1	WP_005024906.1		0	9.2886e+09	0	1.794e-05	72.41	1.14823e-07	3	1506.72	2.44106	17.3861	0
	High	YGILYPELDGDFLDIAVR	6	1	1	WP_005024906.1		0	1.11365e+09	0	1.06e-07	71.34	2.16682e-07	2	2069.06	2.15211	68.7088	0
	High	DmEAGILTDEK	7	1	1	WP_005024906.1	M2(Oxidation)	0	1.0822e+09	0	6.901e-05	71.31	1.14639e-07	2	1237.56	2.03649	24.6479	0
	High	IVVEQIAPFWK	6	1	1	WP_005024906.1		0	2.0277e+10	0	2.11e-05	71.25	1.3873e-07	2	1329.76	2.50722	61.1928	0
	High	DMEAGILTDEK	8	1	1	WP_005024906.1		0	6.01289e+09	0	4.122e-05	71.02	1.77903e-07	2	1221.57	2.797	33.8657	0
	High	mAVSFAAK	14	1	1	WP_005024906.1	M1(Oxidation)	0	7.48384e+08	0	0.0006244	69.33	2.04192e-07	2	840.429	0.577493	20.0464	0
	High	TTFIQQYIVIQTR	8	1	1	WP_005024906.1		0	5.73989e+09	0	5.099e-07	66.99	4.2997e-07	2	1610.89	1.48511	60.5096	0
	High	SSIQWVHDYEVVLKR	13	1	1	WP_005024906.1		0	6.69913e+08	0	1.821e-05	65.51	8.4357e-07	2	1858.99	3.18172	50.1156	1
	High	FDGQKPAIDVER	12	1	1	WP_005024906.1		0	6.00471e+09	0	1.394e-05	65.14	7.80801e-07	2	1374.7	1.19819	22.2422	0
	High	LAALDPASPVDQVDK	17	1	1	WP_005024906.1		0	1.742e+10	0	4.004e-06	65.12	8.92068e-07	2	1538.81	2.5701	36.0902	0
	High	KAAEACADPVR	1	1	1	WP_005024906.1		0	5.425e+06	0	0.000546	64.58	5.39923e-07	2	1130.56	-1.86902	14.7919	1
	High	AAEACADPVR	5	1	1	WP_005024906.1		0	84208557	0	0.0005024	63.5	4.91352e-07	2	1002.47	0.144205	18.4971	0
	High	KYGDVQLGIQTGDAR	3	1	1	WP_005024906.1		0	7.69003e+08	0	0.0004629	63.23	1.16457e-06	3	1620.84	2.22066	28.1041	1
	High	YGDVQLGIQTGDAR	13	1	1	WP_005024906.1		0	10137446020	0	6.208e-05	60.6	2.3516e-06	2	1492.74	3.15574	34.0357	0
	High	LWHIQFNVINADTLK	6	1	1	WP_005024906.1		0	2.11129e+09	0	4.921e-05	57.96	3.83894e-06	2	1811.98	0.764771	61.51	0
	High	DLPTRPQSPASISPEDAK	16	1	1	WP_005024906.1		0	1.54118e+10	0	4.542e-07	57.61	5.20141e-06	2	1908.97	1.72277	26.4808	0
	High	KDmEAGILTDEK	4	1	1	WP_005024906.1	M3(Oxidation)	0	2.82754e+08	0	3.974e-05	56.34	4.64547e-06	2	1365.66	1.1309	20.0537	1
	High	mDQYFYPFYK	20	1	1	WP_005024906.1	M1(Oxidation)	0	3.09928e+09	0	0.0002368	55.1	3.08298e-06	2	1417.62	2.15454	54.975	0
	High	MPNRDTYTSGGAYTNFASAVEMALYDGK	1	1	1	WP_005024906.1		0	4.49314e+07	0	2.029e-05	54.45	3.58072e-06	3	3030.37	2.28048	66.2874	1
	High	FIVNETSSFR	20	1	1	WP_005024906.1		0	18474285723	0	0.0001989	53	9.02137e-06	2	1199.61	1.59067	35.8439	0
	High	YVPFTSHVPFGK	21	1	1	WP_005024906.1		0	1.15412e+10	0	0.0005394	51.57	1.84606e-05	2	1378.72	2.25728	41.7121	0
	High	SSIQWVHDYEVVLK	10	1	1	WP_005024906.1		0	9.45836e+09	0	0.0004628	51.07	2.07131e-05	3	1702.88	1.70027	55.0978	0
	High	MDQYFYPFYK	6	1	1	WP_005024906.1		0	1.36903e+10	0	0.000954	48.04	1.56664e-05	2	1401.62	2.73161	58.5386	0
	High	LTYDDPDGLISR	16	1	1	WP_005024906.1		0	1.49601e+10	0	0.0003429	45.86	4.4101e-05	2	1364.67	1.4809	37.9369	0
	High	HFAQPMGSVLHALCR	5	1	1	WP_005024906.1		0	9.89427e+06	0	4.049e-05	41.46	0.000164334	3	1666.83	1.28054	49.9572	0
	High	HFAQPmGSVLHALCR	2	1	1	WP_005024906.1	M6(Oxidation)	0	2.88555e+07	0	8.1e-05	40.65	0.000219553	3	1682.83	-0.207333	36.6124	0
	High	LEDNIAGKEDIYR	5	1	1	WP_005024906.1		0	1600852439	0	0.000706	39.7	0.000321456	2	1535.77	2.13686	26.1626	1
	High	REFPLHYPDLAAR	14	1	1	WP_005024906.1		0	599455408	0	0.0002977	39.69	0.000241648	3	1584.83	0.78216	36.3189	1
	High	VAWFPLADGSSPSHGADHNGPTAILLSNHNTK	30	1	1	WP_005024906.1		0	8.49984e+09	0	0.0003393	35.69	0.000593503	5	3311.63	2.50042	54.2762	0
	High	tQVAEIK	1	1	1	WP_005024906.1	N-Term(Acetyl)	0	3842829453	0.001	0.008562	58.19	5.38553e-06	1	830.464	2.21297	24.7912	0
	High	AAEACADPVRK	1	1	1	WP_005024906.1		0	1.41756e+06	0.001	0.006888	57.91	2.50802e-06	2	1130.56	-0.789284	13.7508	1
	High	LEDNIAGK	5	1	1	WP_005024906.1		0	7.24612e+09	0.001	0.001506	56.92	5.99545e-06	2	859.453	1.05551	15.8207	0
	High	FGSGFPK	6	1	1	WP_005024906.1		0	5631239124	0.001	0.01036	56.68	2.14783e-06	2	739.378	1.04019	24.1414	0
	High	ALmNVAK	16	1	1	WP_005024906.1	M3(Oxidation)	0	5.80233e+07	0.001	0.008423	55.89	8.50186e-06	2	762.418	0.490793	12.5787	0
	High	VVSATPNGR	2	1	1	WP_005024906.1		0	3.29749e+07	0.001	0.001659	53.63	9.32048e-06	2	900.49	0.194892	10.1769	0
	High	MAVSFAAK	6	1	1	WP_005024906.1		0	7032417789	0.001	0.00363	52.43	1.05724e-05	2	824.434	0.935715	25.8887	0
	High	ALMNVAK	4	1	1	WP_005024906.1		0	7.29976e+09	0.001	0.01483	52.34	1.95454e-05	2	746.423	0.639285	19.9834	0
	High	LVQFIR	4	1	1	WP_005024906.1		0	7448350224	0.001	0.01674	48.06	1.55944e-05	2	775.483	0.798935	33.2381	0
	High	LWHIQFNVINADTLKK	4	1	1	WP_005024906.1		0	6.88539e+08	0.001	0.008531	48.04	2.04147e-05	4	1940.08	2.39962	57.7754	1
	High	EMGINNDAR	3	1	1	WP_005024906.1		0	5.85383e+09	0.001	0.002777	46.19	2.39867e-05	2	1019.46	1.29242	16.6975	0
	High	CVEGDAGTEK	2	1	1	WP_005024906.1		0	3.13767e+06	0.001	0.001828	43.96	4.00839e-05	2	1008.43	1.91013	12.0544	0
	High	EmGINNDAR	20	1	1	WP_005024906.1	M2(Oxidation)	0	54310082	0.001	0.004578	42.62	5.4572e-05	2	1035.45	1.0551	10.5872	0
	High	ALPAEVHK	7	1	1	WP_005024906.1		0	1.11943e+10	0.001	0.00959	39.79	0.000220404	2	864.494	0.212631	13.7348	0
	High	KDMEAGILTDEK	6	1	1	WP_005024906.1		0	5.59602e+08	0.001	0.01241	35.22	0.000811641	2	1349.66	1.98939	24.4946	1
	High	YGDVQLGIQTGDARK	3	1	1	WP_005024906.1		0	2.17664e+08	0.001	0.01032	34.47	0.000928909	2	1620.84	2.75615	27.3504	1
	High	MDQYFYPFYKK	1	1	1	WP_005024906.1		0	4.91449e+07	0.001	0.004657	33.29	0.000773542	2	1529.72	3.54072	47.5053	1
	High	GFNGLKQEMEEK	2	1	1	WP_005024906.1		0	48943022	0.001	0.004932	27.88	0.00236248	3	1409.68	1.70066	26.1745	1
	High	VFKLLER	1	1	1	WP_005024906.1		0	3.15871e+06	0.003	0.0478	43.81	4.14925e-05	2	904.563	1.68543	30.331	1
	High	TYHEALNK	1	1	1	WP_005024906.1		0	3.0328e+07	0.003	0.03809	28.97	0.00285222	2	975.489	-0.514716	10.7148	0
	High	TQVAEIK	1	1	1	WP_005024906.1		0	3.44727e+07	0.004	0.05356	39.3	0.000505206	2	788.451	-0.00100335	14.4203	0
	High	TWCDLK	1	2	1	WP_005024906.1		0	1.78579e+07	0.004	0.0643	26.61	0.00414719	1	765.361	0.989754	34.3034	0
	High	LVFEDKK	1	1	1	WP_005024906.1		0	5.64914e+08	0.005	0.07549	48.57	3.96136e-05	2	878.499	0.944493	17.4069	1
	High	TYHEALNKALPAEVHK	1	1	1	WP_005024906.1		0	4.90825e+06	0.005	0.07646	12.17	0.14865	4	1820.97	1.63825	21.78	1
	High	KLVFEDK	1	1	1	WP_005024906.1		0	2.62296e+09	0.006	0.08328	54.72	9.61269e-06	2	878.499	0.80554	20.4968	1
WP_029436494.1	ATP-dependent chaperone ClpB [Bilophila wadsworthia]	3887.77	69.84	1	49	49	159	5.24358e+08	872	96.8729	5.46533
	A4	Sequence	# PSMs	# Proteins	# Protein Groups	Protein Group Accessions	Modifications	ΔCn	Area	q-Value	PEP	IonScore	Exp Value	Charge	MH+ [Da]	ΔM [ppm]	RT [min]	# Missed Cleavages
	High	VIGQDEAVQAVSDAVLR	3	1	1	WP_029436494.1		0	5.0027e+08	0	1.237e-07	89.36	3.01282e-09	2	1769.94	1.76792	59.2898	0
	High	ALAEALFDSEENIVR	2	1	1	WP_029436494.1		0	2.52196e+08	0	3.703e-08	89.14	4.26646e-09	2	1676.85	2.81841	60.4109	0
	High	VVIDATEDGLTFGVK	4	1	1	WP_029436494.1		0	2.52965e+08	0	9.581e-07	88.63	4.38682e-09	2	1563.83	1.42704	53.3573	0
	High	AIDLIDEAAAMIR	3	1	1	WP_029436494.1		0	265559260	0	1.96e-06	87.63	5.95414e-09	2	1401.75	3.25705	66.9295	0
	High	SEGQIILFIDELHTIVGAGK	4	1	1	WP_029436494.1		0	1.63414e+08	0	1.543e-09	82.72	1.09586e-08	2	2140.17	2.68698	70.849	0
	High	TIFALDMGALIAGAK	6	1	1	WP_029436494.1		0	2.06458e+08	0	3.238e-06	81.79	1.42377e-08	2	1491.83	3.08318	66.8715	0
	High	LIGAPPGYVGYDEGGQLTEAVR	7	1	1	WP_029436494.1		0	1.26962e+08	0	1.62e-07	75.53	6.99745e-08	3	2262.14	1.71776	52.6536	0
	High	EPASTGLGQVAADAGLSADKFTETMMAVR	3	1	1	WP_029436494.1		0	2.65166e+08	0	4.463e-07	75.43	7.16044e-08	4	2924.42	2.99626	66.1196	1
	High	AHPDVFNTLLQLLDDGR	7	1	1	WP_029436494.1		0	9.11789e+07	0	2.136e-05	72.88	1.39112e-07	3	1924	2.38623	70.7402	0
	High	ISDSSIVEAVVLSNR	3	1	1	WP_029436494.1		0	2.49171e+08	0	2.204e-05	71.67	2.14442e-07	3	1588.86	1.81104	60.6605	0
	High	EALTTAQGLAAQYGHQEVDAEHLALALVNQEDGFVPR	3	1	1	WP_029436494.1		0	1.72136e+08	0	4.591e-06	70.23	2.13394e-07	4	3961.98	2.9828	66.7081	0
	High	TDGAMDAGNLLKPLLAR	4	1	1	WP_029436494.1		0	2.75671e+08	0	3.166e-07	69.79	2.67633e-07	2	1755.95	2.02573	59.9836	0
	High	GPGAEMGTITISQR	2	1	1	WP_029436494.1		0	3.89624e+08	0	1.286e-05	65.49	7.20344e-07	2	1417.71	1.65397	31.7748	0
	High	FTETMMAVR	1	1	1	WP_029436494.1		0	7.54861e+07	0	0.0001283	64.92	5.47582e-07	2	1085.52	3.04281	32.2132	0
	High	ALVTALEAVLK	3	1	1	WP_029436494.1		0	512997659	0	0.0001669	63.86	4.10176e-07	2	1127.71	1.76521	63.6563	0
	High	EPASTGLGQVAADAGLSADK	2	1	1	WP_029436494.1		0	1.02596e+08	0	4.583e-05	60.53	2.43407e-06	2	1857.92	2.11411	44.4973	0
	High	VMQLEIER	3	1	1	WP_029436494.1		0	2.86478e+08	0	0.0005228	56.84	6.31393e-06	2	1017.54	1.78002	33.3976	0
	High	FQTVLVEEPSVEDTISILR	2	1	1	WP_029436494.1		0	2.99726e+08	0	2.404e-07	56.4	6.29989e-06	2	2175.16	1.52685	64.3771	0
	High	LRDEYVSVEHIFAELLR	7	1	1	WP_029436494.1		0	1.81413e+08	0	8.527e-06	55.38	7.38823e-06	3	2089.11	1.49475	67.4397	1
	High	TIFALDmGALIAGAK	1	1	1	WP_029436494.1	M7(Oxidation)	0	2.38498e+07	0	0.0004643	54.68	6.80816e-06	2	1507.82	3.10361	59.1484	0
	High	YLQSHVETPLAK	5	1	1	WP_029436494.1		0	188310667	0	0.0006986	51.55	2.23949e-05	3	1385.74	1.02996	22.9279	0
	High	VDETVLFKPLLPEQIGQIIDLQLR	2	1	1	WP_029436494.1		0	3.99568e+07	0	1.109e-05	49.69	1.07145e-05	3	2777.59	2.34787	70.7837	0
	High	KPYSVILFDEIEK	6	1	1	WP_029436494.1		0	7.15097e+07	0	8.601e-05	49.34	2.21184e-05	2	1580.86	1.85447	57.4567	0
	High	AGLSDPSRPQGSFIFLGPTGVGK	6	1	1	WP_029436494.1		0	5.59806e+08	0	1.38e-05	48.75	3.66718e-05	2	2288.21	1.57221	55.5171	0
	High	NLQMTQAELK	1	1	1	WP_029436494.1		0	0	0	0.001011	46.88	7.79442e-05	2	1175.61	2.38228	27.0392	0
	High	VTSANPEESYEALSK	2	1	1	WP_029436494.1		0	3.63048e+08	0	0.0001735	43.58	0.000100862	2	1624.77	1.68851	31.1515	0
	High	LHEAENGQEAPR	3	1	1	WP_029436494.1		0	3.54305e+07	0	0.00033	43.21	9.55059e-05	3	1350.64	-0.804292	9.98809	0
	High	NTIVIMTSNIGSYR	4	1	1	WP_029436494.1		0	208680395	0	0.0002756	42.91	0.000135596	2	1568.81	1.83233	48.5	0
	High	RKPYSVILFDEIEK	2	1	1	WP_029436494.1		0	2.30871e+07	0	3.895e-05	42.91	8.95443e-05	3	1736.96	1.16176	49.141	1
	High	TEIDSLPTELDEANR	2	1	1	WP_029436494.1		0	1.84375e+08	0	0.000246	42.38	0.000101167	2	1702.82	1.98057	44.1196	0
	High	GKLDPVIGR	1	1	1	WP_029436494.1		0	1.14497e+08	0.001	0.01295	59.97	1.00455e-06	2	954.575	2.38296	20.8106	1
	High	LAIDDATR	3	1	1	WP_029436494.1		0	2.11836e+08	0.001	0.003828	59.18	5.8579e-06	2	874.465	1.83408	21.4086	0
	High	DLKGEIEQTR	1	1	1	WP_029436494.1		0	5.0025e+07	0.001	0.00921	55.75	7.84914e-06	2	1188.62	1.68065	25.1411	1
	High	NLVEAASK	1	1	1	WP_029436494.1		0	4.77318e+07	0.001	0.01436	48.41	4.9753e-05	2	831.458	0.780479	16.0603	0
	High	FEVHHGVR	3	1	1	WP_029436494.1		0	1.59546e+08	0.001	0.002187	45.63	5.06025e-05	2	980.506	0.227352	11.0336	0
	High	NLQmTQAELK	2	1	1	WP_029436494.1	M4(Oxidation)	0	1.79171e+07	0.001	0.00237	45.02	9.44324e-05	2	1191.61	2.11021	20.7283	0
	High	NNPVLIGEAGVGK	3	1	1	WP_029436494.1		0	4.14654e+08	0.001	0.001239	44.67	6.31207e-05	2	1267.7	1.77888	31.2876	0
	High	LDMSEYMEK	2	1	1	WP_029436494.1		0	164903243	0.001	0.001372	44.31	3.69803e-05	2	1145.49	2.14692	37.1609	0
	High	AVLSEVQK	3	1	1	WP_029436494.1		0	2.40928e+08	0.001	0.01534	43.96	0.000152681	1	873.506	1.8603	18.8049	0
	High	LDmSEYMEK	1	1	1	WP_029436494.1	M3(Oxidation)	0	8.69292e+06	0.001	0.002392	41.76	6.65227e-05	2	1161.48	2.39653	21.7183	0
	High	YIEKDPALER	3	1	1	WP_029436494.1		0	9.19378e+07	0.001	0.01302	40.95	0.000281234	3	1233.65	1.11543	19.567	1
	High	RGDLQAASELK	1	1	1	WP_029436494.1		0	5.01028e+07	0.001	0.01133	39.25	0.000368436	3	1187.64	0.412642	19.2992	1
	High	FIIGGQVR	2	1	1	WP_029436494.1		0	2.97147e+08	0.001	0.01629	36.04	0.000423106	2	889.527	1.27775	31.6927	0
	High	TAIAEGLAYR	2	1	1	WP_029436494.1		0	3.15062e+08	0.001	0.005776	36.04	0.000634659	2	1064.58	2.41045	30.6973	0
	High	QEVRPDDVADIVAR	6	1	1	WP_029436494.1		0	1.66279e+08	0.001	0.003897	35.35	0.000641834	3	1582.82	1.46738	34.3459	0
	High	TDGAmDAGNLLKPLLAR	4	1	1	WP_029436494.1	M5(Oxidation)	0	9.07485e+06	0.001	0.002437	34.3	0.00109603	2	1771.94	1.84599	54.6298	0
	High	GDLQAASELK	2	1	1	WP_029436494.1		0	1.79374e+07	0.001	0.004424	28.66	0.00353976	2	1031.54	0.325411	22.8201	0
	High	LIHLPDKLHER	1	1	1	WP_029436494.1		0	6.46683e+06	0.001	0.003069	19.66	0.0270358	3	1370.79	0.175602	22.5709	1
	High	QHFKPEFLNR	5	1	1	WP_029436494.1		0	1.41819e+08	0.002	0.01998	32.67	0.00154115	3	1315.69	0.870109	24.441	0
	High	GDVPEGLK	3	1	1	WP_029436494.1		0	1.13558e+08	0.004	0.05772	29.72	0.0014399	2	814.431	0.109679	19.1541	0
	High	VmQLEIER	1	1	1	WP_029436494.1	M2(Oxidation)	0	1.10278e+07	0.004	0.05961	9.77	0.35322	2	1033.54	0.589839	24.0112	0
	High	LENELR	2	1	1	WP_029436494.1		0	6.40502e+07	0.005	0.06791	37.46	0.000592262	2	773.416	0.917816	15.6168	0
	High	LIHLPDK	1	1	1	WP_029436494.1		0	2.10382e+07	0.005	0.07996	32.56	0.000665551	1	835.503	-1.08283	22.4896	0
	High	NTIVImTSNIGSYR	1	1	1	WP_029436494.1	M6(Oxidation)	0	1.63135e+07	0.005	0.07487	3.99	0.837952	2	1584.81	2.40356	38.2485	0
	High	FTETMmAVR	1	1	1	WP_029436494.1	M6(Oxidation)	0	3.72481e+06	0.006	0.08993	20.53	0.00883019	2	1101.51	1.74151	23.2383	0
	High	YRGEFEER	1	1	1	WP_029436494.1		0	3.13184e+07	0.007	0.1002	21.59	0.0100547	2	1085.5	1.28761	15.3437	1
WP_029434389.1	pyruvate, phosphate dikinase [Bilophila wadsworthia]	3654.09	59.64	1	46	46	141	4.0889e+08	882	98.3152	5.88428
	A4	Sequence	# PSMs	# Proteins	# Protein Groups	Protein Group Accessions	Modifications	ΔCn	Area	q-Value	PEP	IonScore	Exp Value	Charge	MH+ [Da]	ΔM [ppm]	RT [min]	# Missed Cleavages
	High	IDHNLGTAVNIQTMVFGNMGEDSGSGVAFSR	2	1	1	WP_029434389.1		0	1.27127e+08	0	2.5345e-13	130.34	9.22508e-14	3	3224.52	2.01065	63.1383	0
	High	FIQmFSDVVMEIPK	4	1	1	WP_029434389.1	M4(Oxidation)	0	2.42544e+07	0	1.91e-08	117.57	3.76217e-12	2	1699.84	0.619892	62.4711	0
	High	AAQGVTQDQELSVESLLAVIDK	4	1	1	WP_029434389.1		0	2.14102e+08	0	9.87e-07	99.24	3.09723e-10	3	2314.22	2.06494	68.5871	0
	High	FGDEDDPLLLSVR	2	1	1	WP_029434389.1		0	2.95703e+08	0	2.653e-07	87.91	4.53062e-09	2	1475.74	2.72102	58.1093	0
	High	VDYEQQLFTVGSTVVR	3	1	1	WP_029434389.1		0	2.95255e+08	0	2.263e-07	84.41	1.03239e-08	2	1840.95	1.98709	61.2339	0
	High	QEIEEDFPEDVTR	6	1	1	WP_029434389.1		0	7.99129e+06	0	1.089e-05	76.51	2.56861e-08	2	1606.73	2.42548	39.203	0
	High	IAHDMVGEGLIDK	2	1	1	WP_029434389.1		0	7.43451e+07	0	2.035e-05	71.93	1.18624e-07	2	1397.71	2.61069	30.679	0
	High	TPRPIAELGEDMPEIFEQFR	2	1	1	WP_029434389.1		0	50861875	0	4.075e-08	71.68	1.79989e-07	3	2375.18	3.23692	65.6435	0
	High	IDHNLGTAVNIQTMVFGNmGEDSGSGVAFSR	1	1	1	WP_029434389.1	M19(Oxidation)	0	2.06811e+07	0	5.315e-07	70.91	8.0904e-08	3	3240.51	2.5905	61.0039	0
	High	ANADTPEDAEK	1	1	1	WP_029434389.1		0	2.61278e+07	0	2.407e-05	69.09	1.23018e-07	2	1160.51	0.620864	10.3277	0
	High	LYGEYLINAQGEDVVAGVR	2	1	1	WP_029434389.1		0	7.83477e+07	0	2.963e-06	68.82	3.34611e-07	3	2066.06	2.90078	57.988	0
	High	FGAQGIGLTR	2	1	1	WP_029434389.1		0	1.86128e+08	0	8.585e-05	66.41	5.37116e-07	2	1019.56	1.34619	31.173	0
	High	IMQENDFYSILK	2	1	1	WP_029434389.1		0	3.61543e+08	0	3.741e-05	65.69	5.39548e-07	2	1500.74	2.23132	58.5822	0
	High	LLVETTELR	4	1	1	WP_029434389.1		0	3.50987e+08	0	0.0003991	64.72	6.40846e-07	2	1073.62	3.08244	33.9933	0
	High	VETTPDDIHGIVQAQGILTSR	5	1	1	WP_029434389.1		0	4.32066e+08	0	5.069e-06	64.54	7.38277e-07	3	2250.18	2.23721	50.1366	0
	High	LAAAQAALK	2	1	1	WP_029434389.1		0	3.53638e+08	0	0.0008086	64.51	8.67293e-07	2	856.526	1.2847	18.8876	0
	High	GGMTSHAAVVTR	1	1	1	WP_029434389.1		0	1.0518e+08	0	0.0001255	63.88	7.77595e-07	3	1186.6	0.372544	14.3171	0
	High	IDPEHLAHVLHR	6	1	1	WP_029434389.1		0	1.43563e+08	0	0.0001584	60.78	1.37874e-06	2	1436.78	2.40893	29.3848	0
	High	MGALLPLR	5	1	1	WP_029434389.1		0	1.66919e+08	0	0.0006973	60.75	1.43037e-06	2	870.524	1.43276	43.5308	0
	High	KLYGEYLINAQGEDVVAGVR	4	1	1	WP_029434389.1		0	73349451	0	8.454e-05	60.61	2.47654e-06	3	2194.15	1.95287	50.1683	1
	High	DMQDIELTIER	2	1	1	WP_029434389.1		0	7.47773e+07	0	7.022e-05	59.73	1.91546e-06	2	1362.66	2.41778	49.6731	0
	High	KGELISIDGTTGQVILGAVPLKDPELSK	2	1	1	WP_029434389.1		0	2.94082e+08	0	5.304e-07	58.71	1.34267e-06	3	2878.62	2.02169	60.614	2
	High	FEHILQEQK	1	1	1	WP_029434389.1		0	2.05779e+07	0	0.0002249	54.84	8.53048e-06	2	1171.61	2.71065	21.4743	0
	High	KDNPQLLEEK	1	1	1	WP_029434389.1		0	3.58908e+07	0	0.0003927	53.98	1.03986e-05	2	1213.64	-0.0756295	17.9452	1
	High	MILATTTEER	2	1	1	WP_029434389.1		0	3.46357e+08	0	0.0008845	50.02	1.79173e-05	2	1164.6	2.29037	24.6825	0
	High	LGITYPEVYEMQMHAIFNAASR	1	1	1	WP_029434389.1		0	7.37982e+07	0	9.978e-06	49.12	3.42893e-05	3	2541.23	0.102113	65.5635	0
	High	YVYLFHEGNAR	4	1	1	WP_029434389.1		0	2.09002e+08	0	9.773e-05	48.63	2.81031e-05	2	1368.67	2.09662	32.5524	0
	High	LLDPPLHEFLPSLEK	6	1	1	WP_029434389.1		0	4.3306e+08	0	6.738e-05	44.64	4.46625e-05	2	1747.97	4.16548	60.6932	0
	High	LHEANPmMGHR	5	1	1	WP_029434389.1	M7(Oxidation)	0	19636941	0	0.001007	44.5	3.53973e-05	3	1308.59	-0.112186	10.4787	0
	High	GELISIDGTTGQVILGAVPLKDPELSK	1	1	1	WP_029434389.1		0	5.93259e+07	0	1.66e-05	41.14	9.61413e-05	3	2750.52	1.4055	62.7539	1
	High	SGAVFSmPGMMDTILNLGLNAATFK	3	1	1	WP_029434389.1	M7(Oxidation)	0	7.02997e+06	0	0.000424	38.49	0.000389343	3	2602.28	3.48789	70.9037	0
	High	FIQMFSDVVMEIPK	3	1	1	WP_029434389.1		0	2.29826e+08	0	0.0004292	30.4	0.00186962	2	1683.85	0.86818	66.3041	0
	High	DGYTVLPEIEIPLTISK	4	1	1	WP_029434389.1		0	2.60989e+08	0	0.0007996	18.17	0.0350532	2	1888.04	2.63409	65.9366	0
	High	AEMEILK	2	1	1	WP_029434389.1		0	1.02177e+08	0.001	0.01274	53.78	1.57048e-05	2	833.445	1.32044	27.3483	0
	High	LHEANPMMGHR	6	1	1	WP_029434389.1		0	1.09588e+08	0.001	0.002259	47.88	1.62544e-05	3	1292.6	1.4535	15.215	0
	High	GGmTSHAAVVTR	1	1	1	WP_029434389.1	M3(Oxidation)	0	7.0843e+06	0.001	0.004121	43.65	6.68855e-05	3	1202.59	-0.85999	9.46487	0
	High	DNPQLLEEK	3	1	1	WP_029434389.1		0	9.21302e+07	0.001	0.004866	42.47	6.79487e-05	2	1085.55	1.4891	22.9083	0
	High	TEHMFMAQER	2	1	1	WP_029434389.1		0	1.0395e+08	0.001	0.001534	40.49	8.91189e-05	2	1279.56	1.21084	22.0614	0
	High	AEmEILK	1	1	1	WP_029434389.1	M3(Oxidation)	0	6.07266e+06	0.001	0.01388	39.96	0.000328007	2	849.439	0.815071	17.4295	0
	High	DNPFAVLDR	2	1	1	WP_029434389.1		0	2.7946e+08	0.001	0.01268	39.71	0.000304681	2	1046.53	2.28084	50.8573	0
	High	mGALLPLR	1	1	1	WP_029434389.1	M1(Oxidation)	0	1.54369e+07	0.001	0.0116	38.68	0.000420109	2	886.519	1.29074	35.1003	0
	High	EYQTILEWADEVR	2	1	1	WP_029434389.1		0	1.76341e+08	0.001	0.001104	35.91	0.000487252	2	1651.8	2.59923	63.8392	0
	High	RFGDEDDPLLLSVR	1	1	1	WP_029434389.1		0	1.66489e+07	0.001	0.003747	30.61	0.0022593	3	1631.84	1.56417	50.1052	1
	High	mILATTTEER	1	1	1	WP_029434389.1	M1(Oxidation)	0	2.52939e+07	0.001	0.01544	26.98	0.00491096	2	1180.59	1.18983	20.2547	0
	High	FLPAYIHQHILK	5	1	1	WP_029434389.1		0	1.38472e+08	0.001	0.01101	22.3	0.00587449	3	1479.85	1.725	38.4314	0
	High	MKELLGGK	2	1	1	WP_029434389.1		0	2.63214e+07	0.002	0.0286	57.56	3.94623e-06	2	875.503	1.43932	17.8512	1
	High	LYILQTR	2	1	1	WP_029434389.1		0	2.43908e+08	0.002	0.02563	36.88	0.000215372	2	906.543	2.49856	33.994	0
	High	TEHmFMAQER	3	1	1	WP_029434389.1	M4(Oxidation)	0	8.92397e+06	0.002	0.02826	20.06	0.00983943	3	1295.55	1.71847	16.5955	0
	High	IAVEEGR	1	1	1	WP_029434389.1		0	5.80844e+07	0.003	0.02977	45.42	9.1865e-05	2	773.414	-0.989108	13.5451	0
	High	LLAQVVK	1	1	1	WP_029434389.1		0	1.46978e+08	0.004	0.06587	39.87	0.000139102	2	770.514	0.533773	23.4294	0
	High	IAHDMVGEGLIDKK	3	1	1	WP_029434389.1		0	1.04157e+08	0.004	0.05841	28.78	0.00251625	3	1525.81	1.44312	25.5401	1
	High	ImQENDFYSILK	1	1	1	WP_029434389.1	M2(Oxidation)	0	1.02562e+07	0.004	0.05615	8.25	0.291766	2	1516.74	2.7435	53.0915	0
	High	KFGAQGIGLTR	1	1	1	WP_029434389.1		0	3.11214e+07	0.005	0.08182	38.58	0.000249616	3	1147.66	0.3871	25.1964	1
	High	LPYVQR	1	1	1	WP_029434389.1		0	220871432	0.005	0.06968	35.9	0.000771119	2	775.447	0.671274	22.1378	0
	High	DKFEHILQEQK	2	1	1	WP_029434389.1		0	1.10331e+08	0.005	0.06875	19.87	0.0247293	3	1414.74	1.84543	24.6325	1
	High	IAHDmVGEGLIDK	1	1	1	WP_029434389.1	M5(Oxidation)	0	4.20571e+06	0.005	0.07354	8.88	0.226484	3	1413.71	1.39786	24.3361	0
	High	IAHDmVGEGLIDKK	1	1	1	WP_029434389.1	M5(Oxidation)	0	1.0628e+07	0.008	0.1192	20.31	0.0195533	3	1541.8	1.65825	21.2111	1
WP_029435865.1	polyribonucleotide nucleotidyltransferase [Bilophila wadsworthia]	3396.91	46.04	1	31	31	142	8.73925e+08	745	80.7901	5.8335
	A4	Sequence	# PSMs	# Proteins	# Protein Groups	Protein Group Accessions	Modifications	ΔCn	Area	q-Value	PEP	IonScore	Exp Value	Charge	MH+ [Da]	ΔM [ppm]	RT [min]	# Missed Cleavages
	High	IEELAAGAGLEAAMR	10	1	1	WP_029435865.1		0	2.40456e+08	0	6.935e-07	86.83	5.18728e-09	2	1501.77	0.393527	48.8492	0
	High	ALSSVGDIIGHIEK	10	1	1	WP_029435865.1		0	2.10368e+08	0	1.549e-06	77.96	3.59901e-08	3	1438.79	1.66306	51.7848	0
	High	mDSLTGDVTK	1	1	1	WP_029435865.1	M1(Oxidation)	0	62335514	0	0.0001522	76.66	3.56028e-08	2	1082.51	1.45605	19.3385	0
	High	MAFTPQEDDAALLAR	11	1	1	WP_029435865.1		0	7.02638e+08	0	2.236e-06	75.75	5.45449e-08	2	1648.8	1.66829	49.287	0
	High	TFMLHYNFPPFSVGEVKPVR	15	1	1	WP_029435865.1		0	2.77426e+08	0	2.004e-08	72.86	1.24226e-07	3	2365.22	3.35908	60.814	0
	High	VAQASDVAHLGEDMLVK	3	1	1	WP_029435865.1		0	546982547	0	2.929e-06	71.92	1.92806e-07	2	1782.91	2.26158	47.7955	0
	High	AITAATGASVDIEDSGR	6	1	1	WP_029435865.1		0	1.34033e+08	0	2.199e-06	70.83	1.85859e-07	2	1633.81	2.04348	29.5111	0
	High	MDSLTGDVTK	1	1	1	WP_029435865.1		0	163870519	0	0.0002396	59.69	1.77208e-06	2	1066.51	0.944936	22.6227	0
	High	IAGTAEGVTAVQMDIK	3	1	1	WP_029435865.1		0	3.22301e+08	0	6.14e-05	57.4	4.82221e-06	2	1603.84	1.99502	40.3536	0
	High	YAPQHAEVFVNPEVIR	5	1	1	WP_029435865.1		0	8.5737e+08	0	2.504e-05	54.33	1.27297e-05	2	1868.97	2.84618	40.8581	0
	High	TFmLHYNFPPFSVGEVKPVR	2	1	1	WP_029435865.1	M3(Oxidation)	0	3.79381e+07	0	5.438e-06	54.13	8.88644e-06	4	2381.22	2.10856	59.5019	0
	High	TVRPIEIQPGILPR	7	1	1	WP_029435865.1		0	8.90459e+08	0	3.089e-05	50.32	9.26766e-06	3	1588.96	2.13974	44.2846	0
	High	GFFPLTVEYSER	5	1	1	WP_029435865.1		0	3.82722e+08	0	0.000299	47.23	3.40622e-05	2	1444.71	2.52075	60.2012	0
	High	ITGLTTEImR	1	1	1	WP_029435865.1	M9(Oxidation)	0	6.31147e+07	0	0.0002921	45.05	5.78325e-05	2	1150.62	1.59029	29.2358	0
	High	ISIFAPTAESMEQAK	2	1	1	WP_029435865.1		0	8.11885e+08	0	0.0005321	39.92	0.000244462	2	1622.81	1.94007	48.1913	0
	High	ELVQYYDQRPDLGK	3	1	1	WP_029435865.1		0	4.18346e+08	0	0.0004781	38.75	0.000366718	2	1723.87	2.55301	32.6567	0
	High	mAFTPQEDDAALLAR	3	1	1	WP_029435865.1	M1(Oxidation)	0	9.62225e+07	0	0.000463	36.1	0.000454121	2	1664.8	1.55373	43.5541	0
	High	ALKPIIPAGDGFPFTVR	7	1	1	WP_029435865.1		0	8.73946e+08	0	0.0003109	32.94	0.000660607	2	1799.03	2.17725	60.0793	0
	High	AHGSALFTR	5	1	1	WP_029435865.1		0	2.83797e+08	0.001	0.001255	60.31	2.74677e-06	2	959.507	1.02153	18.9212	0
	High	mIIGPGGK	2	1	1	WP_029435865.1	M1(Oxidation)	0	5.53878e+07	0.001	0.01441	52.94	1.67693e-05	2	788.433	-0.189099	15.8086	0
	High	INGQFILNPTVK	3	1	1	WP_029435865.1		0	2.35629e+08	0.001	0.001195	52.06	1.27572e-05	2	1343.77	2.37288	44.7279	0
	High	ITGLTTEIMR	3	1	1	WP_029435865.1		0	5.46719e+08	0.001	0.00116	48.17	3.81013e-05	2	1134.62	1.97245	39.2204	0
	High	IPGSFFR	6	1	1	WP_029435865.1		0	3.82156e+08	0.001	0.016	47.81	3.14596e-05	2	823.447	1.05258	38.2034	0
	High	EIGHGALAEK	2	1	1	WP_029435865.1		0	1.99568e+08	0.001	0.004917	40.36	0.000174885	2	1024.54	0.994774	13.7975	0
	High	EIILETGR	3	1	1	WP_029435865.1		0	2.32723e+08	0.001	0.01517	40.01	0.000364161	2	930.527	1.28815	25.877	0
	High	KEIQPLVEAQVK	2	1	1	WP_029435865.1		0	5.03485e+07	0.001	0.01052	36.66	0.000226563	3	1381.81	1.13759	25.2556	1
	High	IAGTAEGVTAVQmDIK	1	1	1	WP_029435865.1	M13(Oxidation)	0	20828809	0.001	0.00564	35.89	0.000747133	2	1619.84	3.53197	34.1441	0
	High	ADPTYGEDEK	1	1	1	WP_029435865.1		0	1.6001e+08	0.001	0.002086	35.54	0.000278593	2	1124.47	-0.416923	13.1614	0
	High	EIQPLVEAQVK	1	1	1	WP_029435865.1		0	5.06762e+08	0.001	0.01278	28.44	0.00143219	2	1253.71	1.53174	32.9062	0
	High	MIIGPGGK	1	1	1	WP_029435865.1		0	2.38871e+08	0.002	0.02683	45.91	8.20635e-05	2	772.44	1.28359	21.7883	0
	High	ILDEGTR	3	1	1	WP_029435865.1		0	2.62692e+08	0.002	0.02025	42.57	0.000193673	2	803.425	-1.02927	14.5189	0
	High	VIEINGDR	1	1	1	WP_029435865.1		0	1.26544e+08	0.002	0.02174	39.41	0.000274923	2	915.491	1.15218	20.3655	0
	High	LHILGEMK	3	1	1	WP_029435865.1		0	2.49631e+08	0.002	0.01898	37.52	0.000221264	2	940.531	2.19438	27.307	0
	High	REIGHGALAEK	1	1	1	WP_029435865.1		0	4.92885e+07	0.002	0.02807	31.86	0.00091228	3	1180.64	-0.0140608	10.639	1
	High	EIGRPSER	2	1	1	WP_029435865.1		0	5.25792e+06	0.002	0.02016	21.02	0.0142322	3	943.495	-0.918594	9.54965	0
	High	LIDRPIRPLFPK	4	1	1	WP_029435865.1		0	5.53341e+08	0.002	0.02238	16.01	0.0250017	3	1464.91	1.34804	33.3202	0
	High	LHILGEmK	1	1	1	WP_029435865.1	M7(Oxidation)	0	2.61442e+07	0.003	0.03994	25.04	0.00422994	2	956.524	0.773828	21.2263	0
	High	RILDEGTR	1	1	1	WP_029435865.1		0	7.30621e+06	0.004	0.06644	30.97	0.00263945	2	959.528	0.935142	13.4453	1
	High	IEELAAGAGLEAAmR	1	1	1	WP_029435865.1	M14(Oxidation)	0	5.81332e+07	0.005	0.07767	15.07	0.0809046	2	1517.77	2.61371	35.8628	0
WP_029435931.1	anaerobic ribonucleoside-triphosphate reductase [Bilophila wadsworthia]	3385.89	49.93	1	32	32	122	5.01188e+08	755	84.688	6.41748
	A4	Sequence	# PSMs	# Proteins	# Protein Groups	Protein Group Accessions	Modifications	ΔCn	Area	q-Value	PEP	IonScore	Exp Value	Charge	MH+ [Da]	ΔM [ppm]	RT [min]	# Missed Cleavages
	High	LGILADHNVDAFFAELDK	2	1	1	WP_029435931.1		0	272855886	0	7.997e-13	116.23	6.67049e-12	2	1988.02	1.97872	65.1198	0
	High	NYPFLMGQGIWIDSER	4	1	1	WP_029435931.1		0	2.34679e+08	0	2.427e-08	111.21	1.09741e-11	2	1925.92	-0.367271	64.9436	0
	High	GNLSFTSINLPR	11	1	1	WP_029435931.1		0	3.41243e+08	0	5.257e-06	89.2	2.94555e-09	2	1318.71	1.14272	53.262	0
	High	ATYQAMEALVHNLNTMHSR	7	1	1	WP_029435931.1		0	5.04602e+08	0	2.346e-07	84.08	6.6443e-09	2	2187.05	1.69884	58.7788	0
	High	MVDLVFEQLLER	2	1	1	WP_029435931.1		0	3.15379e+08	0	2.814e-07	83.82	1.22411e-08	2	1491.79	2.60774	66.6195	0
	High	mVDLVFEQLLER	2	1	1	WP_029435931.1	M1(Oxidation)	0	3.68067e+07	0	1.042e-06	76.03	6.98487e-08	2	1507.79	2.39033	65.1389	0
	High	ENANIDGDTAMGMMLR	5	1	1	WP_029435931.1		0	1.6206e+08	0	4.935e-06	74.66	3.41169e-08	2	1738.76	2.43626	50.7938	0
	High	NYPFLmGQGIWIDSER	4	1	1	WP_029435931.1	M6(Oxidation)	0	42005901	0	3.462e-07	74.39	6.36851e-08	2	1941.92	2.06572	62.3997	0
	High	AGAQIPFSSINYGTDTSPEGR	3	1	1	WP_029435931.1		0	2.69416e+08	0	5.679e-08	73.87	8.20408e-08	2	2168.03	1.97943	47.962	0
	High	LNFSVIATPAEGLSGK	5	1	1	WP_029435931.1		0	6.16951e+08	0	4.391e-05	71.27	1.90344e-07	2	1603.87	2.34996	57.3863	0
	High	AYIEENESILDEK	3	1	1	WP_029435931.1		0	3.45778e+08	0	1.229e-05	71.09	1.51717e-07	2	1552.74	3.03202	37.5157	0
	High	FGSIEGITDK	2	1	1	WP_029435931.1		0	1.0632e+08	0	2.548e-05	69.04	3.30557e-07	2	1066.54	2.04161	32.3834	0
	High	NVLLATEAGLGNGETPIFPIHIFK	4	1	1	WP_029435931.1		0	2.816e+08	0	3.634e-08	68.83	2.09469e-07	2	2551.39	0.719264	65.7023	0
	High	AASSQGGKDYVLSLK	1	1	1	WP_029435931.1		0	4.51345e+07	0	0.0001319	58.84	3.0695e-06	3	1523.81	2.32305	28.2602	1
	High	VMANMNDPSR	1	1	1	WP_029435931.1		0	3.11999e+08	0	0.0001424	58.67	1.3551e-06	2	1134.5	0.63506	17.0953	0
	High	QFYEMYILNPK	3	1	1	WP_029435931.1		0	3.03766e+08	0	0.0002471	54.2	8.17407e-06	2	1445.72	2.55743	58.2657	0
	High	DYYTNSFHIPVYYSISAYNK	2	1	1	WP_029435931.1		0	5.5165e+07	0	2.259e-05	52.66	5.40717e-06	3	2445.15	2.28516	61.2368	0
	High	LNEQFEDAIPDVEQVQDLVEK	4	1	1	WP_029435931.1		0	1.05516e+08	0	9.36e-06	44.89	6.48679e-05	3	2458.2	2.1887	64.1653	0
	High	QFYEmYILNPK	1	1	1	WP_029435931.1	M5(Oxidation)	0	3.30138e+07	0	0.0004624	41.61	0.00014495	2	1461.71	1.99967	47.9554	0
	High	EILTQHAPALNIDFAVK	5	1	1	WP_029435931.1		0	3.72453e+08	0	2.421e-05	41.04	0.000137733	2	1880.03	1.38814	55.2214	0
	High	DMGVGYGSINHPVDR	3	1	1	WP_029435931.1		0	1.93862e+08	0	0.0009493	36.2	0.000251877	3	1616.75	1.88081	27.1948	0
	High	FGSIEGITDKDYYTNSFHIPVYYSISAYNK	2	1	1	WP_029435931.1		0	1.12813e+08	0	1.473e-06	34.79	0.000497842	3	3492.67	1.79565	61.883	1
	High	LGPDDEVR	9	1	1	WP_029435931.1		0	2.47938e+08	0.001	0.002192	64.34	3.86535e-07	2	900.443	0.8756	18.817	0
	High	IAQAIFR	1	1	1	WP_029435931.1		0	3.82012e+08	0.001	0.009848	57.56	2.63082e-06	2	818.49	1.4762	27.4112	0
	High	EGEPNYDLFK	6	1	1	WP_029435931.1		0	9.03429e+07	0.001	0.002994	49.96	1.6148e-05	2	1211.56	2.29064	40.9203	0
	High	HDGEGVDIEVLR	3	1	1	WP_029435931.1		0	1.54769e+08	0.001	0.002985	46.96	5.23568e-05	3	1338.67	1.32134	33.3822	0
	High	IAAEVLER	2	1	1	WP_029435931.1		0	3.18575e+08	0.001	0.004641	46.23	8.33812e-05	2	900.516	0.993213	23.9755	0
	High	VmANMNDPSR	1	1	1	WP_029435931.1	M2(Oxidation)	0	3.59764e+07	0.001	0.005877	43.45	4.50786e-05	2	1150.5	0.695868	13.3704	0
	High	GGFGTGHGFLR	3	1	1	WP_029435931.1		0	233739404	0.001	0.005511	43.23	9.5067e-05	2	1105.56	1.93975	29.0495	0
	High	IVPFDVNK	3	1	1	WP_029435931.1		0	3.19265e+08	0.001	0.01046	40.79	0.000304294	2	931.527	1.93939	32.0232	0
	High	ALEYTEK	2	1	1	WP_029435931.1		0	8.81453e+07	0.001	0.01571	37.97	0.000223423	2	853.432	1.52774	16.6763	0
	High	DYVLSLK	4	1	1	WP_029435931.1		0	1.9914e+08	0.002	0.01855	46.59	2.18761e-05	1	837.474	2.70659	37.7154	0
	High	ATYQAmEALVHNLNTMHSR	3	1	1	WP_029435931.1	M6(Oxidation)	0	1.89782e+07	0.002	0.01962	14.43	0.0486781	4	2203.04	2.70804	36.6853	0
	High	AYILYR	2	1	1	WP_029435931.1		0	2.21717e+08	0.003	0.03957	36.87	0.000267266	2	798.452	1.06012	29.2337	0
	High	IVGFIR	1	1	1	WP_029435931.1		0	2.74209e+08	0.004	0.06048	38.8	0.000138417	2	704.447	1.57353	32.0857	0
	High	DmGVGYGSINHPVDR	1	1	1	WP_029435931.1	M2(Oxidation)	0	24948337	0.005	0.07605	3.4	0.456005	3	1632.75	1.57502	22.3719	0
	High	ENANIDGDTAmGMMLR	3	1	1	WP_029435931.1	M11(Oxidation)	0	1.63654e+07	0.007	0.1001	13.61	0.043448	2	1754.75	1.55536	38.5428	0
	High	VKEGVNFR	1	1	1	WP_029435931.1		0	1.61226e+07	0.008	0.1192	37.76	0.000360113	3	948.527	0.897085	16.1641	1
	High	EGVNFR	1	1	1	WP_029435931.1		0	1.71903e+08	0.009	0.1205	40.77	0.000226133	2	721.363	0.731322	19.2816	0
WP_005028133.1	DNA topoisomerase (ATP-hydrolyzing) subunit B [Bilophila wadsworthia]	3284.23	57.36	1	40	40	109	2.9613e+08	795	88.9341	5.89697
	A4	Sequence	# PSMs	# Proteins	# Protein Groups	Protein Group Accessions	Modifications	ΔCn	Area	q-Value	PEP	IonScore	Exp Value	Charge	MH+ [Da]	ΔM [ppm]	RT [min]	# Missed Cleavages
	High	VTVEDAEAASDTFEQLMGDR	3	1	1	WP_005028133.1		0	8.17702e+07	0	5.777e-10	128.21	1.5065e-13	2	2183.98	1.06316	64.0097	0
	High	GLGEMNPEQLWVTTMNPENR	5	1	1	WP_005028133.1		0	1.39152e+08	0	1.981e-08	113.81	5.82275e-12	2	2316.08	1.64484	65.151	0
	High	TANANAYTADSITILEGLQAVR	2	1	1	WP_005028133.1		0	110647582	0	1.033e-08	113.04	1.51461e-11	2	2292.19	2.89399	65.3458	0
	High	MYLNSWEALDAIR	2	1	1	WP_005028133.1		0	139344431	0	1.039e-06	96.93	4.76505e-10	2	1581.77	0.190753	62.9757	0
	High	DPADSELFIVEGDSAGGSAK	3	1	1	WP_005028133.1		0	8.25783e+07	0	9.897e-09	93.66	8.61053e-10	2	1964.91	2.06212	49.9147	0
	High	IVIMTDADVDGAHIR	4	1	1	WP_005028133.1		0	1.22752e+08	0	2.112e-06	84.26	6.74951e-09	2	1625.84	3.03484	37.7048	0
	High	EQEYAASDIFDLHALTLEEAR	2	1	1	WP_005028133.1		0	8.18946e+07	0	1.868e-07	82.23	1.19682e-08	2	2421.16	3.05346	62.4548	0
	High	mYLNSWEALDAIR	1	1	1	WP_005028133.1	M1(Oxidation)	0	1.39438e+07	0	5.09e-06	76.08	3.57576e-08	2	1597.77	3.2186	60.9704	0
	High	NPNTQAILPLR	6	1	1	WP_005028133.1		0	3.13198e+08	0	4.834e-05	75.57	4.02131e-08	2	1236.71	2.78714	37.7063	0
	High	FKPDETIFETTEFSYDTLK	2	1	1	WP_005028133.1		0	1.43662e+08	0	4.796e-07	74.77	7.50209e-08	2	2311.11	2.06464	60.7141	0
	High	VPAVQVVMTK	3	1	1	WP_005028133.1		0	9.74643e+07	0	4.55e-05	74.64	1.09939e-07	2	1071.62	1.20933	30.0536	0
	High	VSVEFFISK	4	1	1	WP_005028133.1		0	9.01415e+06	0	0.0004418	70.96	1.56327e-07	2	1055.58	2.98278	51.1497	0
	High	LGNSEVAGIVGGVVYGK	5	1	1	WP_005028133.1		0	3.33696e+08	0	1.7e-05	66.98	5.81297e-07	2	1618.88	2.4569	56.8906	0
	High	FEELAYLNK	2	1	1	WP_005028133.1		0	1.1128e+08	0	8.911e-05	63.37	7.13398e-07	2	1126.58	2.48076	40.8374	0
	High	DLFLALVDVEDR	1	1	1	WP_005028133.1		0	0	0	4.231e-05	57.33	7.21215e-06	2	1404.74	3.29132	66.9662	0
	High	NKEQEYAASDIFDLHALTLEEAR	2	1	1	WP_005028133.1		0	3.1549e+07	0	2.684e-05	57.19	3.72421e-06	3	2663.3	1.63977	60.2247	1
	High	ALMGQIENISHR	4	1	1	WP_005028133.1		0	190507025	0	0.0003374	56.16	5.81047e-06	3	1368.71	1.05861	34.3537	0
	High	FIKDDYELNAFLMQR	2	1	1	WP_005028133.1		0	137884946	0	4.582e-05	56.01	6.13997e-06	2	1902.95	2.25087	59.5153	1
	High	ALITAMGAGIGEEDTDYDKLR	3	1	1	WP_005028133.1		0	1.34061e+08	0	1.447e-05	53.77	1.09137e-05	3	2239.09	1.5852	50.5213	1
	High	GVPQEELQYIGESDSHGTTVR	7	1	1	WP_005028133.1		0	4.64588e+07	0	2.892e-05	47.22	2.65539e-05	3	2302.1	1.78434	39.6577	0
	High	ENMYTFANNIR	3	1	1	WP_005028133.1		0	1.49671e+08	0	0.0008052	46.11	2.44326e-05	2	1372.63	1.19693	44.0492	0
	High	GYLYIAQPPLYR	8	1	1	WP_005028133.1		0	2.19875e+08	0	0.0007061	34.82	0.000774583	2	1453.79	2.02881	54.4384	0
	High	FDNSAYK	1	1	1	WP_005028133.1		0	5.29459e+07	0.001	0.004342	51.95	6.36752e-06	2	844.384	0.0855722	14.8339	0
	High	DAELAGINR	2	1	1	WP_005028133.1		0	4.77693e+07	0.001	0.00258	50.88	1.38819e-05	2	958.496	0.823179	22.4991	0
	High	EGGTHLAGFK	1	1	1	WP_005028133.1		0	7.63109e+07	0.001	0.002347	48.2	4.01094e-05	2	1016.52	1.03796	18.5539	0
	High	GALSDNALPGK	1	1	1	WP_005028133.1		0	7.27839e+07	0.001	0.001057	47.83	2.63706e-05	2	1042.55	1.02566	22.3652	0
	High	EGLTAVLSVK	2	1	1	WP_005028133.1		0	9.26889e+07	0.001	0.005242	47.27	3.28124e-05	2	1016.6	2.45087	42.9941	0
	High	VRDAELAGINR	3	1	1	WP_005028133.1		0	2.33254e+07	0.001	0.006347	46.03	6.36122e-05	3	1213.67	1.68288	20.8202	1
	High	GIPVDIHPK	2	1	1	WP_005028133.1		0	5.74351e+07	0.001	0.006323	41.39	0.00013796	2	975.565	2.37858	22.6848	0
	High	VFALIENANGHR	3	1	1	WP_005028133.1		0	5.53071e+07	0.001	0.001735	39.04	0.000336794	2	1340.71	1.40866	32.8684	0
	High	EKVPAVQVVMTK	2	1	1	WP_005028133.1		0	4.71456e+07	0.001	0.01267	38.32	0.000257655	3	1328.76	2.4375	27.6624	1
	High	FIKDDYELNAFLmQR	1	1	1	WP_005028133.1	M13(Oxidation)	0	2.148e+07	0.001	0.0154	31.32	0.00169718	3	1918.94	2.9666	57.5142	1
	High	LPQPQFEGQTK	3	1	1	WP_005028133.1		0	214208753	0.001	0.006935	28.06	0.00429866	2	1272.66	1.47137	24.9258	0
	High	VSDDMEVEAPNGTLFR	1	1	1	WP_005028133.1		0	5.8928e+07	0.001	0.01002	28.06	0.00164131	2	1779.82	1.67736	47.507	0
	High	RPAmYIGSTDYR	1	1	1	WP_005028133.1	M4(Oxidation)	0	4.72587e+06	0.001	0.008197	25.13	0.00475698	3	1445.69	2.52029	21.4572	0
	High	FKPDETIFETTEFSYDTLKK	1	1	1	WP_005028133.1		0	4.15187e+07	0.001	0.004327	22.84	0.0122199	3	2439.21	4.10293	57.84	1
	High	ALITAMGAGIGEEDTDYDK	1	1	1	WP_005028133.1		0	3.59297e+07	0.001	0.001889	19.78	0.0115716	2	1969.91	1.75141	48.4062	0
	High	ALmGQIENISHR	1	1	1	WP_005028133.1	M3(Oxidation)	0	5.16594e+06	0.001	0.0109	19.75	0.0211851	3	1384.7	0.509185	23.7392	0
	High	LDTYFQENPK	1	1	1	WP_005028133.1		0	2.41495e+08	0.001	0.01268	18.14	0.0383654	2	1254.6	1.3733	28.6367	0
	High	REFIER	1	1	1	WP_005028133.1		0	6.14816e+07	0.002	0.01887	43.79	9.81901e-05	2	849.459	0.909276	15.3228	1
	High	NYAGLIDR	2	1	1	WP_005028133.1		0	1.20563e+08	0.002	0.02842	33.85	0.0012569	2	921.48	0.836217	28.5336	0
	High	RFEELAYLNK	1	1	1	WP_005028133.1		0	1.06381e+08	0.003	0.04797	27.09	0.00342009	2	1282.68	0.81081	36.0909	1
	High	ENmYTFANNIR	1	1	1	WP_005028133.1	M3(Oxidation)	0	1.04227e+07	0.004	0.06757	14.76	0.0333403	2	1388.63	3.08688	32.3319	0
	High	IVImTDADVDGAHIR	1	1	1	WP_005028133.1	M4(Oxidation)	0	4.4284e+06	0.004	0.05956	8.12	0.285215	3	1641.83	0.964079	30.1571	0
	High	AINNYIK	1	1	1	WP_005028133.1		0	5.41835e+07	0.005	0.07205	34.51	0.000654895	2	835.467	0.243607	22.7245	0
	High	GLGEMNPEQLWVTTmNPENR	1	1	1	WP_005028133.1	M15(Oxidation)	0	0	0.005	0.06782	2.93	0.763996	3	2332.07	1.45277	61.3975	0
WP_005027857.1	elongation factor G [Bilophila wadsworthia]	3132.07	54.77	1	29	29	138	2.59375e+09	692	76.3159	5.33838
	A4	Sequence	# PSMs	# Proteins	# Protein Groups	Protein Group Accessions	Modifications	ΔCn	Area	q-Value	PEP	IonScore	Exp Value	Charge	MH+ [Da]	ΔM [ppm]	RT [min]	# Missed Cleavages
	High	LELLDTVAEEDEELMEK	2	1	1	WP_005027857.1		0	1.16123e+08	0	1.491e-08	131.2	1.4413e-13	2	2005.96	2.43755	64.2933	0
	High	RLELLDTVAEEDEELMEK	2	1	1	WP_005027857.1		0	3.40252e+08	0	1.173e-10	103.81	7.9023e-11	2	2162.06	2.6356	62.2827	1
	High	AQVPLSEMFGYATDLR	6	1	1	WP_005027857.1		0	2.67737e+09	0	9.575e-07	100.48	2.50702e-10	2	1797.89	1.42555	64.4155	0
	High	IGETHEGGATMDWMAQEQER	7	1	1	WP_005027857.1		0	9.85015e+08	0	8.221e-10	98.15	1.52746e-10	2	2275.98	2.13194	37.119	0
	High	GYEFVNAITGGVIPK	3	1	1	WP_005027857.1		0	2497472670	0	7.591e-07	82.95	1.26748e-08	2	1564.84	2.21134	61.4521	0
	High	VPAAIAEEVSK	4	1	1	WP_005027857.1		0	2.6064e+09	0	1.535e-05	75.42	6.88987e-08	2	1113.62	2.81098	27.6194	0
	High	NIGIMAHIDAGK	3	1	1	WP_005027857.1		0	6.33902e+08	0	6.283e-05	69.71	1.97775e-07	3	1239.65	1.823	32.4465	0
	High	SAGAGDIVALVGmK	6	1	1	WP_005027857.1	M13(Oxidation)	0	2.94475e+08	0	9.249e-06	68.78	4.23789e-07	2	1304.69	3.33568	46.4348	0
	High	VLDGAVAVFDAVAGVEPQSETVWR	9	1	1	WP_005027857.1		0	1.35335e+09	0	5.664e-07	68.55	3.90983e-07	2	2515.29	2.67448	68.8807	0
	High	LELLDTVAEEDEELmEK	2	1	1	WP_005027857.1	M15(Oxidation)	0	3.20004e+07	0	4.758e-06	67.44	2.34392e-07	2	2021.95	1.91454	61.8518	0
	High	LASDPFVGHLAFFR	7	1	1	WP_005027857.1		0	1.56437e+09	0	7.707e-07	65.92	8.57126e-07	2	1576.83	4.3636	61.1114	0
	High	GNEETGQTLIAGMGELHLDIIVDR	2	1	1	WP_005027857.1		0	4.51994e+07	0	1.269e-05	61.58	1.87657e-06	3	2581.31	5.5715	64.55	0
	High	RPVVLESLDIPEPVIEVAIEPK	3	1	1	WP_005027857.1		0	1.2593e+09	0	2.645e-08	60.71	8.47169e-07	2	2442.39	1.70109	64.1467	0
	High	IYSGVIEAGSTLYNANTGK	6	1	1	WP_005027857.1		0	1691592155	0	1.309e-05	55.85	7.54046e-06	2	1957.99	1.25127	48.9944	0
	High	IGETHEGGATMDWmAQEQER	4	1	1	WP_005027857.1	M14(Oxidation)	0	1.7948e+08	0	8.153e-05	53.28	4.68781e-06	3	2291.97	3.61079	27.9347	0
	High	GLQITYGEVPEDLKDLYEEK	3	1	1	WP_005027857.1		0	1.33689e+09	0	1.257e-06	50.38	2.65704e-05	2	2339.17	1.85281	61.3053	1
	High	SAGAGDIVALVGMK	6	1	1	WP_005027857.1		0	2.30837e+09	0	0.0006021	48.88	3.9473e-05	2	1288.7	2.17823	57.2007	0
	High	AQVPLSEmFGYATDLR	4	1	1	WP_005027857.1	M8(Oxidation)	0	124406340	0	0.0005122	47	4.28981e-05	2	1813.88	1.32255	53.4599	0
	High	EFNVNANVGKPQVAYR	3	1	1	WP_005027857.1		0	1.00894e+09	0	7.766e-05	46.5	6.49229e-05	2	1805.93	2.49411	30.5507	0
	High	VTLVFGSYHEVDSSEQAFYVAGSmAIK	2	1	1	WP_005027857.1	M24(Oxidation)	0	5.79349e+07	0	7.732e-06	39.8	0.000162305	3	2951.42	1.74962	60.617	0
	High	ATFTMQFHHYEK	6	1	1	WP_005027857.1		0	873746143	0	0.0004534	35.18	0.00030267	3	1539.71	2.83976	27.4821	0
	High	DALSAALNK	4	1	1	WP_005027857.1		0	1.13496e+09	0.001	0.001143	52.46	1.64588e-05	2	902.494	-0.104279	28.636	0
	High	IGANFFR	2	1	1	WP_005027857.1		0	1.72943e+09	0.001	0.01671	49.63	2.06897e-05	2	824.443	1.55651	37.2029	0
	High	ATFTmQFHHYEK	3	1	1	WP_005027857.1	M5(Oxidation)	0	5.71559e+07	0.001	0.001915	43.08	4.90874e-05	2	1555.7	2.04681	22.1575	0
	High	ILYYTGENHK	3	1	1	WP_005027857.1		0	911458524	0.001	0.001109	42.81	0.000138754	2	1237.62	1.74311	21.1229	0
	High	EYIPSIDK	3	1	1	WP_005027857.1		0	1.21555e+09	0.001	0.005046	42.24	0.000137318	2	964.501	2.23817	27.724	0
	High	EPLAGLVFK	6	1	1	WP_005027857.1		0	5.87246e+08	0.001	0.007377	42.24	0.000149259	1	973.574	2.34636	50.9263	0
	High	SGVLAGFPVVDVK	4	1	1	WP_005027857.1		0	2.29809e+09	0.001	0.003322	40.74	0.00021505	2	1287.73	3.1043	58.0447	0
	High	TDRDALSAALNK	3	1	1	WP_005027857.1		0	137552048	0.001	0.001553	39.45	0.000255377	3	1274.67	2.33429	23.9637	1
	High	LASTGDTICDEK	1	1	1	WP_005027857.1		0	7.25144e+06	0.001	0.001726	36.07	0.000296607	2	1252.58	2.19043	21.9441	0
	High	NIGImAHIDAGK	3	1	1	WP_005027857.1	M5(Oxidation)	0	1.38157e+07	0.001	0.002997	35.76	0.000517648	3	1255.65	0.113682	32.4198	0
	High	GLQITYGEVPEDLK	3	1	1	WP_005027857.1		0	1.55293e+08	0.001	0.001172	33.95	0.00110747	2	1561.81	2.00481	49.1597	0
	High	FDGVVDLINGR	2	1	1	WP_005027857.1		0	1.41378e+08	0.001	0.001077	32.89	0.00154213	2	1204.63	0.604997	52.9663	0
	High	VTLVFGSYHEVDSSEQAFYVAGSMAIK	5	1	1	WP_005027857.1		0	1.7241e+07	0.001	0.005406	27.08	0.00421152	3	2935.43	4.60123	63.2123	0
	High	IGETHEGGATmDWmAQEQER	1	1	1	WP_005027857.1	M11(Oxidation); M14(Oxidation)	0	0	0.001	0.01326	9.48	0.112453	3	2307.96	0.605708	22.6635	0
	High	SVDMIR	1	1	1	WP_005027857.1		0	6.61109e+08	0.002	0.02675	43.73	0.000105911	2	720.371	0.545766	19.9842	0
	High	RLELLDTVAEEDEELmEK	2	1	1	WP_005027857.1	M16(Oxidation)	0	122765828	0.002	0.0278	9.66	0.167622	3	2178.05	1.91827	59.9235	1
	High	GIQDALK	1	1	1	WP_005027857.1		0	6.81185e+08	0.003	0.03432	34.48	0.00131887	1	744.427	2.01956	22.1675	0
	High	SVDmIR	1	1	1	WP_005027857.1	M4(Oxidation)	0	4.55763e+06	0.005	0.0793	39.68	0.000145323	2	736.366	0.476938	19.8324	0
WP_029434403.1	non-ribosomal peptide synthetase [Bilophila wadsworthia]	3116.07	43.29	1	73	73	145	1.36685e+08	2095	235.528	5.36377
	A4	Sequence	# PSMs	# Proteins	# Protein Groups	Protein Group Accessions	Modifications	ΔCn	Area	q-Value	PEP	IonScore	Exp Value	Charge	MH+ [Da]	ΔM [ppm]	RT [min]	# Missed Cleavages
	High	GTITSATNTGIEHLSAYIGLR	2	1	1	WP_029434403.1		0	1.11167e+08	0	5.206e-10	127.45	4.76701e-13	2	2175.15	2.6603	61.0619	0
	High	VEHILVMDEGASAAAIPESLR	2	1	1	WP_029434403.1		0	7.08552e+07	0	3.324e-07	91.38	2.18334e-09	3	2208.14	1.27532	54.5986	0
	High	MNEQVSTLAGFSVDR	1	1	1	WP_029434403.1		0	5.90707e+07	0	1.696e-06	86.08	5.54859e-09	2	1653.8	3.33814	47.3353	0
	High	MNQIHPEPLSGTLVDILEETAAR	1	1	1	WP_029434403.1		0	7.05985e+07	0	5.614e-09	83.55	8.83141e-09	3	2534.3	3.05272	67.0722	0
	High	GTGATLIASEDLITEAR	3	1	1	WP_029434403.1		0	91642242	0	7.282e-06	74.85	9.49288e-08	2	1717.9	2.42459	54.9112	0
	High	TVGSFIDIFPVR	1	1	1	WP_029434403.1		0	2.03488e+07	0	3.463e-05	73.24	8.06211e-08	2	1350.75	3.21154	64.47	0
	High	nQIHPEPLSGTLVDILEETAAR	1	1	1	WP_029434403.1	N-Term(Acetyl)	0	8.69801e+06	0	2.254e-06	72.49	1.40909e-07	3	2445.27	3.32499	69.5541	0
	High	EVFAEAEIGEDFLR	2	1	1	WP_029434403.1		0	1.86069e+07	0	4.715e-06	71.75	1.53719e-07	2	1624.79	2.57084	61.9887	0
	High	TMAEAWNAVFANPSHDR	3	1	1	WP_029434403.1		0	6.27667e+07	0	9.874e-06	69.17	1.20773e-07	3	1916.87	1.71026	54.9351	0
	High	GADAELAQLLHR	4	1	1	WP_029434403.1		0	1.01657e+08	0	0.0005281	67.33	6.19505e-07	3	1293.69	0.969005	48.192	0
	High	MLDTGDLEFLGR	2	1	1	WP_029434403.1		0	6.24447e+07	0	1.747e-05	67	4.38958e-07	2	1366.67	3.09	59.0244	0
	High	FINEYGPTEATVASTYFR	4	1	1	WP_029434403.1		0	8.07485e+07	0	9.287e-07	65.58	5.53388e-07	2	2065.99	2.72208	59.1944	0
	High	LLPASYAVLAANLPGHGK	7	1	1	WP_029434403.1		0	1.21547e+08	0	5.011e-05	59.72	1.38657e-06	2	1792.02	2.5109	57.2652	0
	High	ATSMSSIIFSNSIGMYAGEVSGMK	1	1	1	WP_029434403.1		0	6.96264e+06	0	0.0001252	57.58	1.9204e-06	3	2468.16	4.23216	66.0246	0
	High	VMLGGEVISTK	2	1	1	WP_029434403.1		0	9.70479e+07	0	0.0002142	56.67	6.13543e-06	2	1133.63	1.75947	33.4138	0
	High	GITFLNITPSHFSLLSSAR	2	1	1	WP_029434403.1		0	6.49457e+07	0	7.6e-05	55.14	7.34871e-06	2	2061.12	1.89971	63.6193	0
	High	AIIDSSEDEIVR	2	1	1	WP_029434403.1		0	5.64568e+07	0	0.0001255	54.22	1.05964e-05	2	1346.68	1.80241	33.0945	0
	High	GQNYYPADIEHIALSGMEK	3	1	1	WP_029434403.1		0	101490941	0	1.536e-06	53.86	6.37282e-06	3	2136.01	3.27466	59.1997	0
	High	EIILMFYIPAK	2	1	1	WP_029434403.1		0	1.81715e+07	0	0.0002362	52.83	9.3815e-06	2	1337.76	2.10658	66.3141	0
	High	EAFEYQTVASIVSR	3	1	1	WP_029434403.1		0	5.65352e+07	0	0.0001975	52.51	1.7112e-05	2	1599.81	3.24718	57.8479	0
	High	AEAVSVSAELMPLIGDISK	2	1	1	WP_029434403.1		0	3.2719e+07	0	1.788e-05	52.22	2.09927e-05	2	1930.03	3.5626	66.579	0
	High	AFAVLTDMFK	1	1	1	WP_029434403.1		0	1.36143e+08	0	0.0004063	51.37	1.16713e-05	2	1142.59	1.14628	63.4306	0
	High	APIVADSSNER	3	1	1	WP_029434403.1		0	8.82413e+07	0	0.0007514	50.25	1.32169e-05	2	1158.58	0.735354	15.531	0
	High	TPLILSVDASR	2	1	1	WP_029434403.1		0	1.40386e+08	0	0.000115	49.6	3.56355e-05	2	1171.67	1.63889	41.5443	0
	High	VAYMLEDSGAR	1	1	1	WP_029434403.1		0	3.56164e+07	0	0.0002964	49.11	1.90253e-05	2	1211.57	2.01182	29.0164	0
	High	IEAGEIESALR	2	1	1	WP_029434403.1		0	6.64517e+07	0	0.0003728	47.71	5.59131e-05	2	1187.63	2.09383	40.9413	0
	High	mNQIHPEPLSGTLVDILEETAAR	3	1	1	WP_029434403.1	M1(Oxidation)	0	3.35381e+07	0	5.853e-06	45.28	6.37439e-05	3	2550.29	0.695663	66.5416	0
	High	EHESVTEAVVVPR	2	1	1	WP_029434403.1		0	4.00955e+07	0	0.000996	41.59	0.000183758	3	1451.75	0.872022	25.4205	0
	High	EVYHYDFAEMTEAER	2	1	1	WP_029434403.1		0	2.09374e+07	0	0.0005501	41.17	7.62026e-05	3	1889.8	1.84055	43.5125	0
	High	NAEAFVPNPFNPADPSDR	5	1	1	WP_029434403.1		0	7.59816e+07	0	0.0001603	38.07	0.000194944	2	1957.91	1.61948	54.0644	0
	High	HFMNELLK	2	1	1	WP_029434403.1		0	8.16616e+07	0	0.0001624	37.7	0.000467017	2	1031.54	1.69363	31.8587	0
	High	NALEFQLGLFK	1	1	1	WP_029434403.1		0	6450397	0	0.0009975	35.41	0.000532319	2	1279.71	2.06267	63.2697	0
	High	YPEHGIFHVASGDTSEEFQSYPELLR	4	1	1	WP_029434403.1		0	1.33526e+08	0	0.0001441	35.33	0.000381016	3	3008.41	1.08585	57.4409	0
	High	GRPVAGVVLVASPPPGVIGGLR	3	1	1	WP_029434403.1		0	76029423	0	4.207e-05	34.39	0.000363053	3	2068.24	1.83815	54.7509	0
	High	DFSIEPPQNEIEALLQK	3	1	1	WP_029434403.1		0	8.22414e+07	0	7.214e-05	30.4	0.00255363	2	1971.01	1.46828	66.3207	0
	High	AEEAGIVALTDVERPEAR	3	1	1	WP_029434403.1		0	4.8255e+07	0	5.542e-05	30.23	0.00237105	3	1926	2.57765	43.6596	0
	High	TEAAIPESTLHGLIEEQIR	1	1	1	WP_029434403.1		0	3.71069e+07	0	0.0003055	25.96	0.0069716	3	2107.11	3.52923	58.3205	0
	High	KGADAELAQLLHR	1	1	1	WP_029434403.1		0	1.63872e+07	0.001	0.002741	61.77	1.26402e-06	3	1421.79	1.61198	40.3364	1
	High	IVASSLGIK	2	1	1	WP_029434403.1		0	83572957	0.001	0.001208	60.12	1.36185e-06	2	887.557	1.15392	27.2359	0
	High	ADQVAGLLR	2	1	1	WP_029434403.1		0	2.32394e+07	0.001	0.004879	44.81	4.95554e-05	2	942.538	1.19687	31.1545	0
	High	QMADYLWPR	2	1	1	WP_029434403.1		0	1.48187e+07	0.001	0.008546	43.32	0.000111741	2	1179.56	1.74211	49.8047	0
	High	SLSYAAFGK	1	1	1	WP_029434403.1		0	2.02872e+07	0.001	0.01051	42.11	9.22765e-05	2	943.49	1.48639	32.5961	0
	High	SVIDEER	1	1	1	WP_029434403.1		0	7.73309e+06	0.001	0.01148	41.88	0.000119997	2	847.416	0.365645	15.5535	0
	High	IVDFQEDDR	1	1	1	WP_029434403.1		0	4.44003e+07	0.001	0.002204	41.64	8.5686e-05	2	1136.52	1.50095	24.3515	0
	High	EELGITAAER	1	1	1	WP_029434403.1		0	2.8935e+07	0.001	0.001961	41.18	0.000160037	2	1088.56	0.657989	25.2241	0
	High	EMAQVLYR	2	1	1	WP_029434403.1		0	7.68822e+07	0.001	0.01332	39.36	0.000260725	2	1009.52	1.59781	28.0604	0
	High	IADKDGKPLPADR	2	1	1	WP_029434403.1		0	2.30616e+07	0.001	0.001293	39.33	0.000239196	3	1395.76	0.843466	11.568	1
	High	SFDTLAGQLGIMK	1	1	1	WP_029434403.1		0	3.36834e+07	0.001	0.002388	38.85	0.000306244	2	1380.73	4.18757	60.3758	0
	High	NIVNFLTWVK	3	1	1	WP_029434403.1		0	7.29259e+07	0.001	0.002019	36.33	0.000465618	2	1233.7	1.74124	66.1318	0
	High	IFHVWEAIK	4	1	1	WP_029434403.1		0	9.73718e+07	0.001	0.007217	33.44	0.00144927	3	1142.64	0.11079	45.1866	0
	High	TEGAHMLIK	1	1	1	WP_029434403.1		0	4.32574e+07	0.001	0.01121	32.72	0.000908759	2	999.53	1.09025	19.1174	0
	High	QYHILLEQLIR	1	1	1	WP_029434403.1		0	1.26694e+07	0.001	0.007824	30.03	0.0012414	3	1425.82	2.24133	58.9468	0
	High	YIPQHDDSAVLQFSSGSTGMPK	2	1	1	WP_029434403.1		0	7.08288e+07	0.001	0.00204	27.82	0.00272574	3	2365.12	2.28319	42.5733	0
	High	LQTHFDEPIVQIAR	2	1	1	WP_029434403.1		0	2.53277e+07	0.001	0.01464	27.08	0.00391769	2	1666.9	2.97827	42.9748	0
	High	LMVSEQVVR	1	1	1	WP_029434403.1		0	7.08891e+07	0.001	0.01345	24.62	0.0134606	2	1060.58	2.02977	27.7267	0
	High	mLDTGDLEFLGR	1	1	1	WP_029434403.1	M1(Oxidation)	0	6.69099e+06	0.001	0.006633	23.2	0.0078974	2	1382.66	1.8762	55.0652	0
	High	TGAPGTFIDLVIYDYR	1	1	1	WP_029434403.1		0	6.56592e+06	0.001	0.005378	18.3	0.0332799	2	1800.92	1.72473	67.6981	0
	High	DAAVIRPVTELEK	4	1	1	WP_029434403.1		0	8.20138e+07	0.001	0.007016	13.03	0.0895927	3	1440.81	0.492678	31.6832	0
	High	MDPFQFAQRPFLWMEK	1	1	1	WP_029434403.1		0	4.49789e+07	0.001	0.004247	3.07	1.08498	3	2071	2.74218	65.827	0
	High	VGVVEIR	2	1	1	WP_029434403.1		0	7.42226e+07	0.002	0.02244	52.49	1.88819e-05	2	771.473	0.364904	23.7186	0
	High	LETPEFR	1	1	1	WP_029434403.1		0	8.02143e+06	0.002	0.02731	32.58	0.00151821	2	891.458	1.20721	27.444	0
	High	EGFIDFGLK	1	1	1	WP_029434403.1		0	2.76764e+07	0.002	0.02046	28.41	0.00281212	2	1025.53	1.58615	57.266	0
	High	TPDSEALTYEGR	1	1	1	WP_029434403.1		0	1.46479e+07	0.002	0.02615	23.04	0.00495416	2	1338.62	1.44696	24.4212	0
	High	ALNYVVGR	1	1	1	WP_029434403.1		0	1.6703e+07	0.003	0.03371	35.32	0.000616906	2	891.505	0.861944	24.7649	0
	High	EQYFAGAR	1	1	1	WP_029434403.1		0	1.20404e+07	0.003	0.04487	27.38	0.00182377	2	941.45	2.03855	21.3895	0
	High	SKEIIIVR	1	1	1	WP_029434403.1		0	2.34157e+07	0.004	0.06468	46.4	2.28544e-05	2	957.611	2.08991	21.7372	1
	High	SLIASLNR	2	1	1	WP_029434403.1		0	2.28831e+07	0.004	0.05124	28.57	0.00423936	2	873.516	0.937069	30.9071	0
	High	MDGDFRPDVFDK	1	1	1	WP_029434403.1		0	9.33184e+06	0.004	0.06134	14.06	0.0391715	2	1441.65	2.73728	37.7496	0
	High	TmAEAWNAVFANPSHDR	1	1	1	WP_029434403.1	M2(Oxidation)	0	7.12081e+06	0.004	0.06706	1.41	0.721058	3	1932.87	2.11649	43.9988	0
	High	TVPEVHAR	1	1	1	WP_029434403.1		0	1.01426e+07	0.005	0.07029	40.56	0.000149434	2	908.496	0.715135	12.1111	0
	High	ELEGALGR	1	1	1	WP_029434403.1		0	2.11868e+07	0.005	0.0738	38.36	0.000320939	2	844.454	1.61124	21.1337	0
	High	AYILQR	1	1	1	WP_029434403.1		0	4.57927e+06	0.005	0.08018	37.92	0.000266369	2	763.446	-0.197591	22.6513	0
	High	EFIETLAK	1	1	1	WP_029434403.1		0	1.59794e+07	0.005	0.07452	19.16	0.0242678	2	950.521	1.43839	33.5177	0
	High	NLIANIR	2	1	1	WP_029434403.1		0	7.71865e+07	0.006	0.08487	28.82	0.00190269	2	813.495	1.62098	30.4181	0
	High	DYLNTLR	1	1	1	WP_029434403.1		0	3.15529e+07	0.007	0.09913	25.51	0.00731094	2	894.47	1.79968	31.2867	0
	High	EDHQINLR	1	1	1	WP_029434403.1		0	1.75563e+07	0.009	0.1231	18.53	0.0252506	2	1024.52	1.3752	16.1161	0
WP_029434554.1	type VI secretion system contractile sheath small subunit [Bilophila wadsworthia]	2443.9	49.24	1	31	31	89	5.03329e+08	719	80.1117	5.33838
	A4	Sequence	# PSMs	# Proteins	# Protein Groups	Protein Group Accessions	Modifications	ΔCn	Area	q-Value	PEP	IonScore	Exp Value	Charge	MH+ [Da]	ΔM [ppm]	RT [min]	# Missed Cleavages
	High	VQITYDVEVGDAIVK	1	1	1	WP_029434554.1		0	7.20593e+07	0	1.214e-07	104.23	1.01944e-10	2	1648.88	1.93621	52.1762	0
	High	EKELSDLGFIALIYR	2	1	1	WP_029434554.1		0	1.10142e+08	0	2.067e-06	91.49	1.45463e-09	2	1766.97	2.55969	65.3425	1
	High	MLFPTGDSVSELDALR	4	1	1	WP_029434554.1		0	2.66674e+08	0	2.706e-06	82.89	1.41362e-08	2	1750.87	1.87003	61.687	0
	High	ELSDLGFIALIYR	1	1	1	WP_029434554.1		0	5.21491e+07	0	1.84e-06	80.52	1.50817e-08	2	1509.84	3.55943	68.9143	0
	High	GYEGGGAVENLNVYK	2	1	1	WP_029434554.1		0	4.80144e+08	0	3.276e-06	76.37	4.49816e-08	2	1569.76	1.95736	34.9745	0
	High	IFQSADYIEWR	2	1	1	WP_029434554.1		0	303309747	0	7.347e-06	74.92	7.08635e-08	2	1427.7	1.56765	53.9574	0
	High	YLNNWISQYVLLSDDAGDDIK	2	1	1	WP_029434554.1		0	3.67919e+07	0	4.434e-07	73.07	1.06032e-07	2	2442.19	1.39519	67.5028	0
	High	MAEVAAAAHTPLLSAASPQLFGLGSFTDLPLPR	5	1	1	WP_029434554.1		0	2.43894e+08	0	1.278e-09	71.05	1.25638e-07	3	3349.77	1.95483	68.2621	0
	High	GLHYLVFNTETSDR	4	1	1	WP_029434554.1		0	2.31532e+08	0	2.625e-06	71	1.9461e-07	2	1651.81	2.45775	42.34	0
	High	AVEFDQSLLFK	2	1	1	WP_029434554.1		0	2.69803e+08	0	3.294e-05	67.7	3.82105e-07	2	1296.69	2.93992	58.5416	0
	High	MLFPTGDSVSELDALRK	3	1	1	WP_029434554.1		0	2.46231e+08	0	3.478e-06	63.15	1.45252e-06	3	1878.97	2.0606	56.7476	1
	High	FITEDASAAWR	3	1	1	WP_029434554.1		0	4.8816e+08	0	6.745e-05	62.76	1.13878e-06	2	1266.61	2.01158	39.2738	0
	High	LPYGNDTDPVETFVYEEDVAGPSPDR	2	1	1	WP_029434554.1		0	1.04961e+08	0	7.441e-07	59.28	1.35737e-06	3	2882.31	2.19425	62.3635	0
	High	AAFFSGQTVHKPPVYTSDTANANAR	4	1	1	WP_029434554.1		0	3.713e+08	0	3.568e-05	57.58	3.84081e-06	4	2650.31	2.57278	30.3437	0
	High	mLFPTGDSVSELDALR	2	1	1	WP_029434554.1	M1(Oxidation)	0	2.01444e+07	0	1.478e-05	57.16	4.51927e-06	2	1766.87	1.6221	59.4006	0
	High	NVETLAAFFER	2	1	1	WP_029434554.1		0	447134966	0	0.0001346	55.92	5.62889e-06	2	1296.66	1.81299	63.6701	0
	High	mLFPTGDSVSELDALRK	1	1	1	WP_029434554.1	M1(Oxidation)	0	1.26039e+07	0	0.0005274	36.54	0.000576731	3	1894.96	3.05176	51.1096	1
	High	EALASVDAAR	2	1	1	WP_029434554.1		0	2.7876e+08	0.001	0.001047	65	7.58947e-07	2	1002.52	1.4209	20.6637	0
	High	LFNASFK	2	1	1	WP_029434554.1		0	179576233	0.001	0.006546	58.33	1.9096e-06	2	826.447	1.01705	31.6934	0
	High	YGWTAAIR	2	1	1	WP_029434554.1		0	2.2128e+08	0.001	0.002412	52.71	1.47344e-05	2	937.491	2.40885	36.6868	0
	High	NLLQDLAAK	2	1	1	WP_029434554.1		0	3.29097e+08	0.001	0.001863	50.36	2.20908e-05	2	985.569	1.68657	50.0131	0
	High	RNLLQDLAAK	2	1	1	WP_029434554.1		0	7.67813e+07	0.001	0.002091	42.26	9.21153e-05	2	1141.67	2.69894	40.12	1
	High	LPYLLNASR	5	1	1	WP_029434554.1		0	5.41682e+08	0.001	0.005361	41.88	0.000152429	2	1046.6	1.81787	41.8154	0
	High	VGSFmTADNVSK	1	1	1	WP_029434554.1	M5(Oxidation)	0	4.64874e+07	0.001	0.003209	41.36	0.000102359	2	1271.6	2.19161	20.706	0
	High	LVAELPPPAV	12	1	1	WP_029434554.1		0	34378149	0.001	0.00293	37.43	0.000243969	2	1005.6	0.280296	48.8922	0
	High	VGSFMTADNVSK	1	1	1	WP_029434554.1		0	2.24137e+08	0.001	0.011	35.61	0.000412184	2	1255.6	2.5446	27.266	0
	High	DNFDDImK	1	1	1	WP_029434554.1	M7(Oxidation)	0	0	0.001	0.008327	35.23	0.000299206	2	1013.43	0.772857	22.7747	0
	High	TFAAVDRDNFDDIMK	1	1	1	WP_029434554.1		0	4.85248e+07	0.001	0.01347	29.63	0.00108635	2	1757.83	8.14912	46.2575	1
	High	EDLGLPPVPEYK	5	1	1	WP_029434554.1		0	1.98227e+08	0.001	0.001609	29.51	0.00235082	2	1356.71	2.17131	47.3129	0
	High	LDGNDALQASLQK	3	1	1	WP_029434554.1		0	4.48823e+08	0.001	0.01005	29.32	0.00339155	2	1372.71	1.48359	29.7684	0
	High	VDVSEDPGNPGAYK	2	1	1	WP_029434554.1		0	120372581	0.001	0.003956	27.48	0.00285838	2	1447.67	0.716189	22.5886	0
	High	DNFDDIMK	2	1	1	WP_029434554.1		0	1.07358e+08	0.002	0.01876	37.8	0.000165566	2	997.431	1.13327	36.2563	0
	High	DKVGSFMTADNVSK	2	1	1	WP_029434554.1		0	8.62584e+07	0.003	0.03875	20.99	0.0175155	3	1498.72	1.53082	26.2994	1
	High	TFAAVDR	1	1	1	WP_029434554.1		0	1.16648e+08	0.006	0.09028	35.66	0.000706274	2	779.406	1.3818	18.3498	0
	High	TVAPALK	1	1	1	WP_029434554.1		0	1.61842e+08	0.008	0.1148	23.16	0.00531365	2	699.44	0.258507	16.202	0
WP_029436204.1	DNA polymerase I [Bilophila wadsworthia]	2349.68	60.98	1	46	46	112	1.60899e+08	874	97.0997	6.49365
	A4	Sequence	# PSMs	# Proteins	# Protein Groups	Protein Group Accessions	Modifications	ΔCn	Area	q-Value	PEP	IonScore	Exp Value	Charge	MH+ [Da]	ΔM [ppm]	RT [min]	# Missed Cleavages
	High	TINFGLIYGMGPQK	1	1	1	WP_029436204.1		0	1.10737e+08	0	1.73e-06	85.8	7.62778e-09	2	1538.81	3.01781	61.0209	0
	High	KFDGQLEAMFLYR	2	1	1	WP_029436204.1		0	33213091	0	3.059e-05	70.33	2.54878e-07	2	1617.81	1.46116	59.9781	1
	High	GFYANQSMQR	1	1	1	WP_029436204.1		0	5.46079e+07	0	0.0001621	68.39	1.44534e-07	2	1201.54	0.208529	22.3213	0
	High	LDAEALAGFLEEVQK	1	1	1	WP_029436204.1		0	6.11645e+07	0	7.905e-06	66.27	8.61575e-07	2	1632.85	3.09498	66.8159	0
	High	TTFNQLATATGR	2	1	1	WP_029436204.1		0	1.7027e+08	0	4.007e-05	64.14	9.05874e-07	2	1280.66	1.49234	31.6727	0
	High	FEQEPIYLMDGSAFVYR	2	1	1	WP_029436204.1		0	6.83628e+07	0	8.366e-08	63.97	7.01517e-07	2	2064.98	1.68383	63.499	0
	High	EIVYTGLTPK	4	1	1	WP_029436204.1		0	68595245	0	0.0001919	63.66	1.09784e-06	2	1120.63	1.88236	32.6771	0
	High	VAVEHDASETVDSGK	2	1	1	WP_029436204.1		0	6.97552e+07	0	3.621e-06	63.27	8.2421e-07	2	1543.73	1.75717	15.9072	0
	High	FDGQLEAMFLYR	1	1	1	WP_029436204.1		0	8.4211e+06	0	6.414e-05	62.69	8.07405e-07	2	1489.72	0.930789	63.3454	0
	High	LFHEYASLEAIR	8	1	1	WP_029436204.1		0	7.39897e+07	0	0.0005369	60.47	2.5128e-06	3	1448.76	2.17534	42.4246	0
	High	LSGHHPVVDALLEFR	5	1	1	WP_029436204.1		0	4.82168e+07	0	1.549e-05	57.34	4.33579e-06	3	1689.91	1.77471	50.8177	0
	High	SDGFPTSALFIVAR	3	1	1	WP_029436204.1		0	6.46693e+07	0	6.171e-05	57.09	5.37443e-06	2	1480.78	2.42936	62.8877	0
	High	QLSLLDTPK	1	1	1	WP_029436204.1		0	7.71816e+07	0	0.0008131	56.91	6.31483e-06	2	1014.59	3.09181	36.6845	0
	High	SAQQLGDVLFNR	3	1	1	WP_029436204.1		0	152389400	0	0.000179	55.29	7.54293e-06	2	1347.7	1.79994	49.0343	0
	High	EQGYVTTLAGR	3	1	1	WP_029436204.1		0	1.13302e+08	0	0.0006527	52.64	1.44293e-05	2	1194.61	2.14957	26.4017	0
	High	ADWGAAENWGDAH	2	1	1	WP_029436204.1		0	4.14169e+07	0	0.0001625	52.43	5.70125e-06	2	1399.57	-0.371453	39.8035	0
	High	HFYENVEEMAR	4	1	1	WP_029436204.1		0	7.72537e+07	0	0.0007961	48.64	1.36449e-05	3	1424.63	1.64638	30.9688	0
	High	SFEEETGLKPTQWPDVQAIIGDSSDNIPGVR	2	1	1	WP_029436204.1		0	7.74246e+07	0	2.775e-06	47	4.68887e-05	3	3385.66	0.558266	63.9077	0
	High	QAINTLIQGSAADIIK	2	1	1	WP_029436204.1		0	9.27893e+07	0	6.008e-05	46.09	3.56753e-05	2	1655.94	2.46016	58.3472	0
	High	LAMLAVHGDETLR	5	1	1	WP_029436204.1		0	7.27553e+07	0	0.0003591	43.93	9.10296e-05	2	1425.75	1.5828	34.623	0
	High	HFAFVLDGHGPNFR	3	1	1	WP_029436204.1		0	1.28265e+08	0	0.0001674	41.09	0.00020229	2	1613.8	0.558931	44.854	0
	High	VAALMANVRPGGIVLDVPLK	2	1	1	WP_029436204.1		0	6.4169e+07	0	0.0001362	39.18	0.000120495	2	2033.2	2.89567	60.3724	0
	High	LLLQVHDELLLEVPEAAAQEAGER	1	1	1	WP_029436204.1		0	2.02293e+07	0	2.1e-05	34.76	0.000768649	3	2643.41	2.8395	63.5205	0
	High	HELFPLYK	3	1	1	WP_029436204.1		0	1.34796e+08	0	0.000482	33.03	0.00156787	2	1046.57	2.42154	37.7979	0
	High	VLAHLSR	1	1	1	WP_029436204.1		0	2.92566e+07	0.001	0.001297	60.43	9.03587e-07	2	795.484	0.673958	14.3081	0
	High	EAQGPFNIR	4	1	1	WP_029436204.1		0	4.08808e+07	0.001	0.002568	54.76	9.19036e-06	2	1031.53	2.46745	30.3244	0
	High	QLTTLDTSR	3	1	1	WP_029436204.1		0	5.31946e+07	0.001	0.001131	52.8	1.7581e-05	2	1034.55	1.72517	20.6563	0
	High	DETLLAAFR	3	1	1	WP_029436204.1		0	5.00567e+07	0.001	0.002251	51.35	2.23511e-05	2	1035.55	1.70185	55.3478	0
	High	EERPVILVATDK	1	1	1	WP_029436204.1		0	1.52612e+07	0.001	0.003259	51.25	1.49979e-05	2	1369.77	1.49381	26.7156	0
	High	QIDPIHR	3	1	1	WP_029436204.1		0	2.92882e+07	0.001	0.008949	48.01	5.13906e-05	2	878.485	0.404605	16.1062	0
	High	FVIAPDVK	2	1	1	WP_029436204.1		0	1.27393e+08	0.001	0.002875	46.52	6.1282e-05	2	888.52	1.15337	33.3263	0
	High	LSGAHLVELMK	2	1	1	WP_029436204.1		0	7.62245e+07	0.001	0.006403	41.35	9.16031e-05	2	1197.67	2.64326	37.9582	0
	High	LISADYSQIELR	2	1	1	WP_029436204.1		0	1.39257e+08	0.001	0.001337	39.57	0.000331224	2	1407.75	2.23964	44.5244	0
	High	RPLPDIQAESQQAR	3	1	1	WP_029436204.1		0	2.69896e+07	0.001	0.003203	35.9	0.000449819	3	1608.85	0.941426	23.3863	0
	High	EFELSSLER	2	1	1	WP_029436204.1		0	7.06289e+07	0.001	0.00956	35.28	0.000815329	2	1109.55	-1.07352	45.4343	0
	High	SATPEDLIK	1	1	1	WP_029436204.1		0	6.94382e+07	0.001	0.01474	35.16	0.00102104	2	973.522	1.72037	28.178	0
	High	LSSSNPNLQNIPVR	4	1	1	WP_029436204.1		0	1.29627e+08	0.001	0.01078	31.84	0.001342	2	1538.83	2.02838	32.0239	0
	High	TASLLFDAPPSEITPDQR	5	1	1	WP_029436204.1		0	33520499	0.001	0.003023	30.66	0.00240524	2	1957.99	2.10877	53.8347	0
	High	STYLEPLPR	2	1	1	WP_029436204.1		0	1.60038e+08	0.001	0.01219	29	0.00383972	2	1075.58	1.61062	33.1352	0
	High	ALLHTHADWGR	1	1	1	WP_029436204.1		0	4.68592e+07	0.001	0.003208	26.68	0.00644349	2	1276.66	1.91807	21.9408	0
	High	TINFGLIYGmGPQK	1	1	1	WP_029436204.1	M10(Oxidation)	0	7.03411e+06	0.001	0.0109	24.01	0.0109228	2	1554.8	2.56723	55.5613	0
	High	ITEDVYR	1	1	1	WP_029436204.1		0	6.45049e+07	0.002	0.0222	46.71	3.19957e-05	2	895.453	1.37621	20.1321	0
	High	IPLSEAK	2	1	1	WP_029436204.1		0	6.54123e+07	0.002	0.01904	44.84	7.05405e-05	2	757.445	-0.388552	16.5127	0
	High	GFYANQSmQR	1	1	1	WP_029436204.1	M8(Oxidation)	0	7.16316e+06	0.002	0.02118	24.23	0.00376678	2	1217.54	2.17653	17.5855	0
	High	QEAATLLR	1	1	1	WP_029436204.1		0	4.32733e+07	0.003	0.03609	47.7	7.21754e-05	2	901.511	1.1267	22.8072	0
	High	FEQEPIYLmDGSAFVYR	1	1	1	WP_029436204.1	M9(Oxidation)	0	0	0.003	0.03688	24.29	0.00614446	2	2080.97	2.23733	59.4361	0
	High	DGFASMKPALQK	1	1	1	WP_029436204.1		0	5.51151e+07	0.005	0.08137	14.99	0.0839935	2	1292.67	1.59325	28.185	0
	High	RLSGAHLVELMK	1	1	1	WP_029436204.1		0	8798873	0.007	0.1049	12.44	0.0769722	3	1353.77	1.68607	31.3275	1
	High	RQAINTLIQGSAADIIK	1	1	1	WP_029436204.1		0	2.12334e+07	0.008	0.1171	16.75	0.0210848	3	1812.04	1.9124	49.1508	1
WP_029435741.1	phenylalanine--tRNA ligase subunit beta [Bilophila wadsworthia]	2258.74	56.07	1	36	36	102	4.32191e+08	799	88.1508	5.59229
	A4	Sequence	# PSMs	# Proteins	# Protein Groups	Protein Group Accessions	Modifications	ΔCn	Area	q-Value	PEP	IonScore	Exp Value	Charge	MH+ [Da]	ΔM [ppm]	RT [min]	# Missed Cleavages
	High	IAILEDVTLIDLYEPK	1	1	1	WP_029435741.1		0	6.96607e+07	0	1.982e-07	100.4	1.50482e-10	2	1845.03	1.87479	67.8628	0
	High	VLTSADLLIR	6	1	1	WP_029435741.1		0	1.73403e+08	0	1.144e-05	93.95	4.42989e-10	2	1100.67	2.40785	47.3114	0
	High	EFVPVEAGAQEVGDR	4	1	1	WP_029435741.1		0	1.498e+08	0	3.263e-06	81.05	1.21712e-08	3	1602.78	1.51809	36.1856	0
	High	LALASEASYR	2	1	1	WP_029435741.1		0	1.32903e+08	0	1.545e-05	79.37	2.13881e-08	2	1080.57	2.79244	27.7447	0
	High	AVSLMAELSGGVVR	3	1	1	WP_029435741.1		0	9.46549e+07	0	0.0002125	68.61	3.3053e-07	3	1388.76	1.13238	61.4712	0
	High	GLGLNEAENYSFVGHK	5	1	1	WP_029435741.1		0	2.16046e+08	0	3.463e-06	66.74	5.2959e-07	2	1734.85	2.25786	42.4456	0
	High	TEIAPSLLQNVR	3	1	1	WP_029435741.1		0	3.35243e+08	0	0.0003484	60.63	2.42191e-06	2	1340.76	2.76285	45.9922	0
	High	VPVALVGTTMPGGMVIK	3	1	1	WP_029435741.1		0	6.15638e+08	0	4.125e-07	58.49	3.46869e-06	2	1669.94	2.17773	58.3165	0
	High	DGMKPVALAGVMGGLDTEISDASR	2	1	1	WP_029435741.1		0	2.79791e+07	0	1.482e-05	57.81	4.96731e-06	2	2390.17	1.86191	63.0157	0
	High	DVTVIAPLTLSVAAVEK	1	1	1	WP_029435741.1		0	1.31947e+08	0	2.105e-05	51.52	7.03024e-06	2	1726	1.92819	63.7349	0
	High	DGmKPVALAGVMGGLDTEISDASR	1	1	1	WP_029435741.1	M3(Oxidation)	0	2.03796e+07	0	0.0007199	50.03	2.88004e-05	3	2406.17	3.70359	61.1531	0
	High	DLDHLGLSK	3	1	1	WP_029435741.1		0	1.10638e+08	0	0.000303	47.23	2.64928e-05	2	997.533	1.43468	26.88	0
	High	EVDLIEEIAR	2	1	1	WP_029435741.1		0	113547186	0	0.000795	45.57	6.23997e-05	2	1186.63	2.00176	57.3663	0
	High	IDIINPLTEEQNVLR	2	1	1	WP_029435741.1		0	3.45693e+08	0	0.0002249	43.97	8.81907e-05	3	1766.97	1.47657	61.6962	0
	High	LFEVANVFEADPASQTTAK	2	1	1	WP_029435741.1		0	140868244	0	2.32e-05	43.08	0.000154992	3	2038.02	1.9119	60.2557	0
	High	VPVALVGTTmPGGMVIK	5	1	1	WP_029435741.1	M10(Oxidation)	0	6.09825e+07	0	0.0002278	36.33	0.000628585	2	1685.94	2.42181	48.5208	0
	High	GLVEHFAAFLNLSAPVFTR	2	1	1	WP_029435741.1		0	67627109	0	2.991e-05	36.02	0.000625086	2	2089.13	2.606	68.3403	0
	High	ELGLSEDHNGIMVLPEGFK	3	1	1	WP_029435741.1		0	9.47074e+07	0	0.0002978	32.88	0.000953173	3	2085.04	2.09249	58.4044	0
	High	LTMLGLELEDIIHPYDAIK	3	1	1	WP_029435741.1		0	130342896	0	0.000705	27.15	0.00443331	3	2184.17	1.52423	68.4354	0
	High	LVEGVTIR	1	1	1	WP_029435741.1		0	1.59503e+08	0.001	0.003848	55.19	6.9619e-06	2	886.537	1.10248	25.7697	0
	High	IVTLDGQER	4	1	1	WP_029435741.1		0	1.85648e+08	0.001	0.002797	51.7	2.53531e-05	2	1030.55	0.691954	22.0051	0
	High	TEISVAR	1	1	1	WP_029435741.1		0	1.15727e+08	0.001	0.007621	48.94	3.76549e-05	2	775.431	-0.297478	16.367	0
	High	LWAAPHPR	4	1	1	WP_029435741.1		0	9.56321e+07	0.001	0.002012	47.19	5.92055e-05	2	947.522	0.839927	21.9977	0
	High	ALSVFPASSR	4	1	1	WP_029435741.1		0	2.48137e+08	0.001	0.001353	46.36	6.58938e-05	2	1034.56	1.59632	32.7598	0
	High	LPLTLPK	5	1	1	WP_029435741.1		0	1.34808e+08	0.001	0.005468	46.06	2.47155e-05	2	781.52	2.02386	37.7255	0
	High	DIVVGHVLTK	4	1	1	WP_029435741.1		0	1.85876e+08	0.001	0.002023	43.78	4.17802e-05	2	1080.64	2.54219	27.0111	0
	High	FGQPESR	1	1	1	WP_029435741.1		0	5.60924e+07	0.001	0.01303	41.92	0.000115684	2	820.395	0.510651	12.234	0
	High	NVMVESAVFRPETIR	2	1	1	WP_029435741.1		0	2.00505e+08	0.001	0.001166	39.2	0.000306577	2	1747.92	1.88671	43.8892	0
	High	TNIAHGNMGVR	2	1	1	WP_029435741.1		0	8.96895e+07	0.001	0.002018	37.06	0.000334541	3	1169.59	1.05652	15.3222	0
	High	GVDQINSR	2	1	1	WP_029435741.1		0	2.06471e+07	0.001	0.01656	36.67	0.000473612	2	888.455	1.58618	12.8579	0
	High	VTVDGKPVGVVGQVK	2	1	1	WP_029435741.1		0	186926722	0.001	0.00114	34.11	0.000387231	2	1481.87	1.8181	25.8916	0
	High	VPVALVGTTmPGGmVIK	1	1	1	WP_029435741.1	M10(Oxidation); M14(Oxidation)	0	2.71512e+07	0.001	0.003396	28.09	0.00357049	2	1701.93	0.509561	39.8908	0
	High	LIDALDLDTEILEIGITPNR	1	1	1	WP_029435741.1		0	2.59477e+06	0.001	0.002479	26.2	0.00395807	3	2224.21	3.27774	69.3082	0
	High	LTmLGLELEDIIHPYDAIK	1	1	1	WP_029435741.1	M3(Oxidation)	0	1.52291e+07	0.001	0.002432	24.04	0.00887529	3	2200.16	2.54824	66.1221	0
	High	GMDTIPETLPAVSRPLDR	5	1	1	WP_029435741.1		0	1.12981e+08	0.001	0.001493	11.86	0.195489	3	1968.03	2.57691	46.7381	0
	High	VTTPSWR	2	1	1	WP_029435741.1		0	7.52679e+07	0.002	0.02697	33.1	0.00210605	2	846.448	1.68762	23.3838	0
	High	MLLSLK	1	1	1	WP_029435741.1		0	6.94042e+07	0.003	0.04317	41.22	7.92847e-05	2	704.438	1.03447	37.1615	0
	High	NVmVESAVFRPETIR	1	1	1	WP_029435741.1	M3(Oxidation)	0	1.46076e+07	0.003	0.03814	1.13	2.42835	3	1763.91	1.66519	38.1954	0
	High	EAALAFK	1	1	1	WP_029435741.1		0	6.30181e+07	0.004	0.05656	55.33	8.49959e-06	2	749.42	1.43362	24.6194	0
	High	QSPMWMR	2	1	1	WP_029435741.1		0	6.87888e+07	0.004	0.06664	33.13	0.000559368	2	935.424	1.6245	31.5719	0
	High	VAQSLIK	1	1	1	WP_029435741.1		0	9.57283e+07	0.007	0.1018	45.85	8.32051e-05	2	758.477	0.478974	19.216	0
	High	GmDTIPETLPAVSRPLDR	1	1	1	WP_029435741.1	M2(Oxidation)	0	1.18997e+07	0.008	0.1105	5.4	0.850789	3	1984.02	1.58133	41.2421	0
WP_009369166.1	MULTISPECIES: leucine--tRNA ligase [Bilophila]	2254.72	54.07	1	37	37	100	2.85023e+08	836	94.4504	5.94775
	A4	Sequence	# PSMs	# Proteins	# Protein Groups	Protein Group Accessions	Modifications	ΔCn	Area	q-Value	PEP	IonScore	Exp Value	Charge	MH+ [Da]	ΔM [ppm]	RT [min]	# Missed Cleavages
	High	KAIADALEASGK	1	1	1	WP_009369166.1		0	2.11285e+07	0	9.916e-06	92.89	1.54213e-09	2	1173.65	1.81692	21.2255	1
	High	ETDTMDTFVESSWYFAR	2	1	1	WP_009369166.1		0	3.05607e+07	0	2.624e-07	82.49	5.62302e-09	2	2084.89	1.75232	65.0699	0
	High	EEVEQLALTEQNIVR	5	1	1	WP_009369166.1		0	1.10898e+08	0	4.328e-06	78.77	4.24766e-08	2	1770.93	4.18444	50.5896	0
	High	ITDYADELLADLSK	2	1	1	WP_009369166.1		0	1.32774e+08	0	2.949e-06	77.83	4.28522e-08	2	1566.8	3.83756	65.7962	0
	High	AIADALEASGK	1	1	1	WP_009369166.1		0	203701209	0	4.02e-05	77.64	5.33779e-08	2	1045.55	1.33834	24.9662	0
	High	QVPIWLGNFVLAEYGTGAVMAVPAHDQR	7	1	1	WP_009369166.1		0	276449081	0	8.129e-08	71.57	1.35842e-07	3	3039.56	2.0644	68.4842	0
	High	APFDMEALR	1	1	1	WP_009369166.1		0	1.76678e+08	0	0.0002317	67.8	3.48513e-07	2	1049.51	1.58944	44.5808	0
	High	IVVIQPEGEAPLTPENLTEAYTAPGVLVNSGEFDGLPNEDAK	2	1	1	WP_009369166.1		0	6.59861e+07	0	1.297e-08	65.15	4.27689e-07	4	4394.21	3.82643	65.7506	0
	High	YYVLEMFPYPSGNLHMGHVR	3	1	1	WP_009369166.1		0	1.46283e+08	0	1.866e-06	64.99	6.49761e-07	2	2410.16	3.548	60.4341	0
	High	DFDWSDTGIEGASR	2	1	1	WP_009369166.1		0	1.42827e+08	0	1.124e-05	64.69	3.38821e-07	2	1555.67	1.43937	48.8499	0
	High	VFTTRPDTVFGVTFMTLAPEHPLVESLISGKPNEAEAR	6	1	1	WP_009369166.1		0	2.16051e+08	0	2.598e-10	63.85	5.56332e-07	4	4157.14	0.948498	65.5219	0
	High	EIDEPFANLLTQGmVLK	2	1	1	WP_009369166.1	M14(Oxidation)	0	4.41859e+07	0	9.476e-06	63.29	1.03139e-06	2	1934	1.84069	64.5646	0
	High	EIDEPFANLLTQGMVLK	2	1	1	WP_009369166.1		0	3.00707e+08	0	2.036e-06	62.08	2.04416e-06	2	1918	0.923248	67.3577	0
	High	SVGAEITFPLESGEGDIK	3	1	1	WP_009369166.1		0	243587727	0	2.821e-05	57.26	4.98019e-06	2	1848.93	2.18075	57.2015	0
	High	LPLDVQTHTDGK	3	1	1	WP_009369166.1		0	1.12514e+08	0	0.0001263	56.53	6.22527e-06	2	1323.69	1.93201	22.3997	0
	High	LGYSYDWDR	2	1	1	WP_009369166.1		0	1.84668e+08	0	0.0005033	51.75	7.01761e-06	2	1174.52	1.3628	39.3464	0
	High	MQGFNVmHPMGWDAFGLPAENAAIK	3	1	1	WP_009369166.1	M7(Oxidation)	0	3.62677e+07	0	6.225e-05	22.63	0.00544465	3	2748.28	2.35856	62.3232	0
	High	YYVLEMFPYPSGNLHmGHVR	1	1	1	WP_009369166.1	M16(Oxidation)	0	2.84816e+07	0	0.0005338	8.52	0.260119	3	2426.15	2.65292	58.2255	0
	High	KVVVIPGK	2	1	1	WP_009369166.1		0	1.32559e+08	0.001	0.002808	71.88	6.47098e-08	2	839.571	0.055262	17.0403	1
	High	IEVPASASK	2	1	1	WP_009369166.1		0	1.23166e+08	0.001	0.001091	55.14	9.03279e-06	2	901.499	0.38145	17.914	0
	High	DFDFSK	1	1	1	WP_009369166.1		0	52824889	0.001	0.008112	53.88	4.08291e-06	1	758.338	2.88429	27.7795	0
	High	LEGGWPDR	4	1	1	WP_009369166.1		0	1.26615e+08	0.001	0.001944	50.54	8.80988e-06	2	929.449	1.321	25.1449	0
	High	RYDPAAIETK	3	1	1	WP_009369166.1		0	1.38672e+08	0.001	0.006417	48.34	4.25009e-05	3	1163.61	0.395668	18.5359	1
	High	NDKAPFDMEALR	4	1	1	WP_009369166.1		0	3.22844e+07	0.001	0.009136	48.33	3.30508e-05	3	1406.68	1.39749	38.7333	1
	High	GKIEVPASASK	2	1	1	WP_009369166.1		0	2.92599e+07	0.001	0.01139	43.27	0.000117744	3	1086.62	0.402222	15.5375	1
	High	WEQLFFLR	1	1	1	WP_009369166.1		0	2.24997e+08	0.001	0.001043	42.96	0.000101165	2	1138.61	2.01628	64.1751	0
	High	ELTQWFLK	3	1	1	WP_009369166.1		0	2.48431e+08	0.001	0.002952	42.85	0.000127106	2	1064.58	2.07426	57.5425	0
	High	NYSIGDVVAR	4	1	1	WP_009369166.1		0	2.19145e+08	0.001	0.003223	39.51	0.000347026	2	1093.57	2.52618	33.9721	0
	High	SIDQEPWPVWK	3	1	1	WP_009369166.1		0	2.77913e+08	0.001	0.001209	37.44	0.000315528	2	1384.69	2.01425	55.4996	0
	High	HNIHPSVWTHANIDNMR	6	1	1	WP_009369166.1		0	2.42568e+08	0.001	0.001098	36.27	0.000401281	3	2041.98	2.38083	27.3275	0
	High	DELATTEEGR	1	1	1	WP_009369166.1		0	9.93569e+07	0.001	0.004119	29.01	0.00125603	2	1120.51	0.467045	16.8316	0
	High	RETDTMDTFVESSWYFAR	1	1	1	WP_009369166.1		0	8.33536e+06	0.001	0.009363	27.62	0.00172572	3	2241	4.62698	62.137	1
	High	MQGFNVMHPMGWDAFGLPAENAAIK	2	1	1	WP_009369166.1		0	2.71765e+08	0.001	0.00352	2.61	0.630519	4	2732.28	1.55627	64.0961	0
	High	DLGYFPK	2	1	1	WP_009369166.1		0	1.2438e+08	0.002	0.02688	37.07	0.000422122	1	839.432	2.83364	34.1784	0
	High	YGADTVR	2	1	1	WP_009369166.1		0	1.33961e+08	0.003	0.03128	51.79	8.27771e-06	2	781.383	-0.967548	13.2018	0
	High	LVNVVAN	1	1	1	WP_009369166.1		0	1.62501e+08	0.003	0.03714	39.52	0.000134024	1	728.431	1.79321	24.1005	0
	High	SKGNTVDPTEMIAK	1	1	1	WP_009369166.1		0	2.47272e+07	0.003	0.04358	18.57	0.0430885	2	1490.76	2.12862	25.5615	1
	High	QVPIWLGNFVLAEYGTGAVmAVPAHDQR	1	1	1	WP_009369166.1	M20(Oxidation)	0	1.90545e+07	0.003	0.039	5.36	0.509375	3	3055.56	3.9375	66.8806	0
	High	MQGFNVmHPmGWDAFGLPAENAAIK	1	1	1	WP_009369166.1	M7(Oxidation); M10(Oxidation)	0	1.46703e+07	0.004	0.05795	5.58	0.276039	3	2764.27	2.10893	60.2929	0
	High	GNTVDPTEMIAK	2	1	1	WP_009369166.1		0	1.76788e+08	0.005	0.06999	11.56	0.216452	2	1275.63	1.95018	31.2973	0
	High	HLEGLTVR	2	1	1	WP_009369166.1		0	2.01643e+08	0.007	0.1065	22.84	0.00545996	2	924.527	0.648653	20.6542	0
	High	LRDWNISR	1	1	1	WP_009369166.1		0	3.89932e+07	0.009	0.1216	27.78	0.00566864	3	1059.57	0.326582	23.1966	1
WP_029436316.1	DNA mismatch repair protein MutS [Bilophila wadsworthia]	1943.11	41.51	1	27	27	73	2.19211e+08	783	86.1801	6.78564
	A4	Sequence	# PSMs	# Proteins	# Protein Groups	Protein Group Accessions	Modifications	ΔCn	Area	q-Value	PEP	IonScore	Exp Value	Charge	MH+ [Da]	ΔM [ppm]	RT [min]	# Missed Cleavages
	High	YLTGIVQNELPFIR	3	1	1	WP_029436316.1		0	1.97577e+08	0	3.714e-10	111.3	1.22316e-11	2	1662.93	2.35084	63.2958	0
	High	AAVSPSSAPLDADALWALR	3	1	1	WP_029436316.1		0	1.9987e+08	0	7.443e-09	102.17	1.63819e-10	2	1911	1.51036	63.0328	0
	High	RAEQYLLLDGQDMTAVMDR	2	1	1	WP_029436316.1		0	6.02067e+07	0	1.438e-07	81.33	1.58285e-08	3	2225.07	2.40157	58.8843	1
	High	LSDFPDLEGLFPHLEK	5	1	1	WP_029436316.1		0	124666669	0	1.539e-06	68.85	3.58371e-07	2	1856.95	2.99019	65.4064	0
	High	AEQYLLLDGQDMTAVMDR	2	1	1	WP_029436316.1		0	2.61481e+07	0	4.244e-07	63.62	5.21412e-07	3	2068.97	2.78189	62.0069	0
	High	DADAVNAAHTLFDEVR	5	1	1	WP_029436316.1		0	9.68289e+07	0	3.974e-05	59.22	2.39348e-06	2	1743.83	2.04048	55.9653	0
	High	AAQSINENGAMWPSLR	3	1	1	WP_029436316.1		0	3.23417e+07	0	3.319e-05	58.9	2.0612e-06	2	1744.85	1.85005	47.8399	0
	High	DLVASMPLPEMTLSALSR	4	1	1	WP_029436316.1		0	1.07773e+08	0	1.948e-05	58.68	5.42076e-06	3	1931	1.93563	67.3548	0
	High	VSLGLFPLR	2	1	1	WP_029436316.1		0	1.4424e+08	0	0.0005235	58.45	1.78612e-06	2	1001.62	1.42562	60.4488	0
	High	DESSPELMLVR	1	1	1	WP_029436316.1		0	3.25037e+07	0	0.0001458	56.85	6.40268e-06	2	1275.63	1.95018	44.7913	0
	High	TFPGIASFALAPEDQGGDGVTIVTFK	3	1	1	WP_029436316.1		0	1.29717e+08	0	1.148e-06	56.41	6.51396e-06	3	2638.35	1.90066	66.3032	0
	High	GAHVVAATHFPALK	7	1	1	WP_029436316.1		0	6.64203e+07	0	0.0003173	52.67	1.24373e-05	3	1418.79	1.45319	26.2355	0
	High	TWSAHSGFR	2	1	1	WP_029436316.1		0	4.92363e+07	0	0.000955	41.66	0.000105762	3	1048.5	0.70188	21.0808	0
	High	HLGNAWEATDR	2	1	1	WP_029436316.1		0	5.65782e+07	0	0.0008801	37.61	0.000277409	2	1269.6	2.47009	21.432	0
	High	QGGPHPVDLIFRPTDR	2	1	1	WP_029436316.1		0	1.20792e+08	0	0.0005332	31.96	0.00213326	4	1804.95	1.19071	37.9362	0
	High	AASVLFDPGTK	2	1	1	WP_029436316.1		0	1.7719e+08	0.001	0.002083	50.51	2.53422e-05	2	1105.59	2.1462	32.6573	0
	High	EGVEIVHGR	2	1	1	WP_029436316.1		0	7.02602e+07	0.001	0.003545	50.47	1.70511e-05	2	995.527	0.226923	16.3878	0
	High	ALVISGGNAGGK	3	1	1	WP_029436316.1		0	21592199	0.001	0.001331	50.45	1.98346e-05	2	1043.59	3.34128	20.1798	0
	High	HPLLALDPQIR	3	1	1	WP_029436316.1		0	1.90208e+08	0.001	0.007399	41.38	0.000105528	3	1272.74	1.89615	40.5655	0
	High	LAYDQVGASQALDVAR	1	1	1	WP_029436316.1		0	2.60185e+08	0.001	0.003719	37.48	0.000678865	2	1676.86	2.24226	41.6294	0
	High	EHGLPESVLR	5	1	1	WP_029436316.1		0	2.08918e+07	0.001	0.007039	28.76	0.00345918	2	1136.61	1.2723	25.9287	0
	High	DLVASmPLPEMTLSALSR	1	1	1	WP_029436316.1	M6(Oxidation)	0	9060867	0.001	0.001845	24.01	0.0101284	2	1946.99	0.776543	62.958	0
	High	EGELDALK	1	1	1	WP_029436316.1		0	36781976	0.002	0.02088	57.19	8.11688e-06	2	874.452	0.507405	24.2322	0
	High	ETLLQGR	2	1	1	WP_029436316.1		0	7.5514e+07	0.003	0.03019	48.41	5.91267e-05	2	816.457	-0.207415	20.5891	0
	High	TYALTR	2	1	1	WP_029436316.1		0	5.17597e+07	0.003	0.04244	44.31	3.69803e-05	2	724.399	0.701672	18.4433	0
	High	SAWDLLVR	2	1	1	WP_029436316.1		0	9.80604e+07	0.003	0.03422	28.57	0.00430885	2	959.532	0.943809	56.2739	0
	High	LDVELAK	2	1	1	WP_029436316.1		0	4.90143e+07	0.004	0.06	35.51	0.00106852	2	787.457	0.620012	25.5275	0
	High	YVLPLK	1	1	1	WP_029436316.1		0	7.57161e+07	0.008	0.1177	35.78	0.000263615	2	732.467	1.72172	34.0574	0
WP_029436286.1	alanine--tRNA ligase [Bilophila wadsworthia]	1863.67	41.74	1	31	31	85	2.55629e+08	884	96.7216	5.75732
	A4	Sequence	# PSMs	# Proteins	# Protein Groups	Protein Group Accessions	Modifications	ΔCn	Area	q-Value	PEP	IonScore	Exp Value	Charge	MH+ [Da]	ΔM [ppm]	RT [min]	# Missed Cleavages
	High	VVEVMGEDYPELR	2	1	1	WP_029436286.1		0	1.96548e+08	0	2.405e-07	85.6	5.78388e-09	2	1535.74	1.85108	46.6953	0
	High	GLSMLEEEMDALADR	2	1	1	WP_029436286.1		0	1.02186e+08	0	2.289e-07	81.25	7.87389e-09	2	1679.77	3.3625	65.0055	0
	High	SEFFGYTALTGVGR	2	1	1	WP_029436286.1		0	2.47027e+08	0	5.039e-06	74.25	9.95969e-08	2	1504.75	2.08149	58.8808	0
	High	AMSEELHQLAAMLK	2	1	1	WP_029436286.1		0	1.34541e+08	0	9.632e-07	69.58	2.42339e-07	2	1571.8	3.22271	61.9282	0
	High	HGHTEVASSSLIPR	6	1	1	WP_029436286.1		0	1.11223e+08	0	2.758e-06	67.72	5.57846e-07	3	1490.77	1.97862	21.8094	0
	High	LMGQQAAIDMGAMALFGEK	2	1	1	WP_029436286.1		0	5.93067e+07	0	1.564e-05	61.38	1.74667e-06	2	1981.96	2.081	65.8336	0
	High	FDFSHIAPMTPEELAAVER	4	1	1	WP_029436286.1		0	2.93684e+08	0	3.274e-06	57.03	3.96305e-06	3	2160.05	2.31409	61.7598	0
	High	DVNAAIMADYPLTAK	7	1	1	WP_029436286.1		0	1.42715e+08	0	1.671e-05	53.99	1.19707e-05	2	1592.8	2.0218	51.9555	0
	High	FAWTFITEDLK	1	1	1	WP_029436286.1		0	1.4619e+08	0	0.0002217	52.81	8.37761e-06	2	1370.7	1.96142	65.4273	0
	High	IEAATGWNALK	1	1	1	WP_029436286.1		0	8.31504e+07	0	0.0006759	49.72	2.61316e-05	2	1173.63	2.04358	37.4527	0
	High	EVAAPIAGSGGGRPDQAQAGGTNPAGIDEAMDVLK	2	1	1	WP_029436286.1		0	88171400	0	8.94e-07	39.72	0.000298647	3	3320.62	1.06598	53.1291	0
	High	DVNAAImADYPLTAK	1	1	1	WP_029436286.1	M7(Oxidation)	0	2.56372e+07	0	0.000599	32.57	0.00113437	2	1608.8	2.96201	42.4188	0
	High	LMGMQEPFLYK	3	1	1	WP_029436286.1		0	1.96639e+08	0	0.0008252	31.31	0.00136827	2	1356.67	2.52209	55.6458	0
	High	RIEAATGWNALK	2	1	1	WP_029436286.1		0	8.9062e+07	0.001	0.003517	57.52	5.66435e-06	2	1329.73	1.95285	31.2987	1
	High	FSSTLDK	2	1	1	WP_029436286.1		0	8.84742e+07	0.001	0.004723	57.32	2.59494e-06	2	797.404	0.442904	16.9725	0
	High	VAGVAPER	2	1	1	WP_029436286.1		0	5.93838e+07	0.001	0.001635	57.32	2.50227e-06	2	798.447	0.311628	12.368	0
	High	QAGSLVTPDR	3	1	1	WP_029436286.1		0	1.31516e+08	0.001	0.002375	52.62	7.93173e-06	2	1043.55	0.906995	18.5608	0
	High	HNDLDNVGR	5	1	1	WP_029436286.1		0	8.3075e+07	0.001	0.00524	46.81	3.12674e-05	2	1039.49	0.384474	13.7544	0
	High	IIPGETAFK	3	1	1	WP_029436286.1		0	2.26176e+08	0.001	0.009443	45.45	9.40836e-05	2	975.537	-14.2017	29.4275	0
	High	VSMILYVSK	2	1	1	WP_029436286.1		0	7.37007e+07	0.001	0.001413	44.92	3.21344e-05	2	1039.59	1.94576	42.4669	0
	High	FTAPALIK	4	1	1	WP_029436286.1		0	1.7008e+08	0.001	0.01416	43.86	5.13937e-05	2	860.526	1.88381	36.9909	0
	High	VVEINGVK	1	1	1	WP_029436286.1		0	4.01847e+07	0.001	0.01463	43.32	0.000139676	2	857.51	0.997107	21.0401	0
	High	FAWTFITEDLKLPK	2	1	1	WP_029436286.1		0	3.47542e+07	0.001	0.001062	42.4	0.000103579	3	1708.93	1.85196	65.3213	1
	High	mLTANEIR	1	1	1	WP_029436286.1	M1(Oxidation)	0	2.22774e+07	0.001	0.0143	36.25	0.000687698	2	963.494	1.39277	20.234	0
	High	MLTANEIR	2	1	1	WP_029436286.1		0	9.82024e+07	0.001	0.01237	35.58	0.000816248	2	947.499	0.945221	23.7202	0
	High	DDPSLLFTNAGMVQFK	1	1	1	WP_029436286.1		0	1.23014e+07	0.001	0.001293	32.49	0.00160637	3	1782.88	1.03364	62.7417	0
	High	VVEVmGEDYPELR	1	1	1	WP_029436286.1	M5(Oxidation)	0	21820841	0.001	0.002085	31.36	0.00142572	2	1551.74	-0.0830409	36.0348	0
	High	LYITVYKDDDEAFELWQK	2	1	1	WP_029436286.1		0	3.10276e+07	0.001	0.001159	31.3	0.00129729	3	2276.12	2.51866	60.863	1
	High	AAAQAASGQGGDLMSK	1	1	1	WP_029436286.1		0	12898950	0.001	0.01136	31.21	0.00102172	3	1462.7	1.16768	18.9471	0
	High	FLEYFK	2	1	1	WP_029436286.1		0	8.63014e+07	0.001	0.007327	29.63	0.00397459	1	846.442	2.95045	43.0908	0
	High	DDPSLLFTNAGmVQFK	1	1	1	WP_029436286.1	M12(Oxidation)	0	1.6707e+07	0.001	0.003164	24.45	0.00789628	2	1798.88	4.13012	59.618	0
	High	LYDTYGFPLDIVNDVAEK	2	1	1	WP_029436286.1		0	6.61154e+06	0.001	0.007697	18.74	0.0340832	2	2072.02	1.02333	67.0345	0
	High	ELMDDIR	3	1	1	WP_029436286.1		0	5.26126e+07	0.002	0.02853	39.93	0.000259143	2	891.426	2.0749	28.3147	0
	High	LDASNIK	2	1	1	WP_029436286.1		0	0	0.002	0.02413	38.98	0.000417363	2	760.42	0.626568	15.8708	0
	High	DNADNDTALR	1	1	1	WP_029436286.1		0	3.72743e+07	0.003	0.03618	15.85	0.02594	2	1104.49	0.077427	13.7327	0
	High	LmGMQEPFLYK	3	1	1	WP_029436286.1	M2(Oxidation)	0	2.50769e+07	0.004	0.06065	14.46	0.0555049	2	1372.67	3.61821	46.3803	0
	High	VSmILYVSK	1	1	1	WP_029436286.1	M3(Oxidation)	0	5.03406e+06	0.005	0.07741	15.55	0.0557224	2	1055.58	2.10781	28.2521	0
	High	ELmDDIR	1	1	1	WP_029436286.1	M3(Oxidation)	0	3.19205e+06	0.009	0.1201	19.54	0.0172318	2	907.42	0.714111	19.5124	0
WP_029436060.1	insulinase family protein [Bilophila wadsworthia]	1777.01	60.32	1	49	49	95	1.36686e+08	882	96.7948	5.59229
	A4	Sequence	# PSMs	# Proteins	# Protein Groups	Protein Group Accessions	Modifications	ΔCn	Area	q-Value	PEP	IonScore	Exp Value	Charge	MH+ [Da]	ΔM [ppm]	RT [min]	# Missed Cleavages
	High	DFAALDASTFTPEQLER	2	1	1	WP_029436060.1		0	1.15268e+08	0	9.394e-07	77.23	3.40622e-08	2	1910.92	1.84847	60.4311	0
	High	MPDMQAILDK	2	1	1	WP_029436060.1		0	3.04562e+07	0	6.512e-05	70.69	1.74886e-07	2	1161.57	2.04611	49.4326	0
	High	LNLEDDLYR	2	1	1	WP_029436060.1		0	8.6083e+07	0	0.0003262	64.8	7.28488e-07	2	1150.58	2.2096	42.8457	0
	High	MAQAEEGFK	1	1	1	WP_029436060.1		0	3.21965e+07	0	0.0003006	63.28	4.68781e-07	2	1010.46	1.88035	18.4457	0
	High	QLVDSISVSNVGFER	3	1	1	WP_029436060.1		0	8.73943e+07	0	1.243e-05	62.15	1.40193e-06	2	1649.85	1.63474	49.8885	0
	High	TFSVNLTTPAR	3	1	1	WP_029436060.1		0	9.20891e+07	0	0.0001125	61.05	2.00235e-06	2	1206.65	1.51032	37.8299	0
	High	YLDVDSAYTIK	2	1	1	WP_029436060.1		0	9.22491e+07	0	0.0001146	54.27	6.73399e-06	2	1287.65	2.20746	40.4404	0
	High	QVLAAWVQPDR	2	1	1	WP_029436060.1		0	1.26153e+08	0	0.0001274	52.24	1.01496e-05	2	1282.69	2.41342	42.3089	0
	High	NQAHLMLIFK	4	1	1	WP_029436060.1		0	5.70649e+07	0	0.0001988	51.71	1.21415e-05	2	1214.68	3.1772	46.1506	0
	High	IGYFQFFMGGDQGER	2	1	1	WP_029436060.1		0	52851072	0	4.126e-05	51.43	8.27366e-06	2	1751.79	2.09864	64.4269	0
	High	MPDMQAILDKEWK	2	1	1	WP_029436060.1		0	5.15523e+07	0	0.0001337	46.57	4.62615e-05	2	1604.78	1.19477	59.2788	1
	High	VDVPVPAWGTRPELDIPMPGR	1	1	1	WP_029436060.1		0	28221866	0	3.6e-06	38.42	0.00032373	3	2302.21	2.19952	61.3515	0
	High	ARPWVLAVSGDFDR	2	1	1	WP_029436060.1		0	2.37221e+07	0	0.0002167	34.38	0.00134959	3	1588.83	1.6216	55.2758	0
	High	KLPPFLFPGSVYGYLQLGEPENVQK	2	1	1	WP_029436060.1		0	6.88256e+07	0	0.0009783	30.91	0.00162192	3	2820.51	3.02042	66.685	1
	High	DMAFHPTLDPQELESEK	5	1	1	WP_029436060.1		0	3.74311e+07	0	8.944e-05	30.26	0.00127155	3	1986.92	1.95582	48.8748	0
	High	KVDVPVPAWGTRPELDIPMPGR	2	1	1	WP_029436060.1		0	140707895	0	6.058e-05	28.09	0.00271668	4	2430.3	1.87743	58.8829	1
	High	ARPWVLAVSGDFDRDQILAFAK	2	1	1	WP_029436060.1		0	34178047	0	0.0001104	19.96	0.0252313	3	2475.33	4.48157	62.9563	1
	High	TVVLIPDK	2	1	1	WP_029436060.1		0	7.04566e+07	0.001	0.004821	57.1	2.5348e-06	2	884.547	1.68127	29.522	0
	High	ETLSGLASK	2	1	1	WP_029436060.1		0	2.18632e+07	0.001	0.003688	56.86	7.83039e-06	2	905.495	1.28263	22.2264	0
	High	GIKDQLAAIK	1	1	1	WP_029436060.1		0	2.81769e+07	0.001	0.00177	54.97	4.29867e-06	2	1056.64	2.47494	27.7976	1
	High	MAQAEEGFKR	1	1	1	WP_029436060.1		0	1.02349e+07	0.001	0.001324	54.7	5.25208e-06	2	1166.57	2.3743	15.3695	1
	High	LTTVVLPPK	5	1	1	WP_029436060.1		0	5.7928e+06	0.001	0.004982	44.8	3.30347e-05	2	967.62	1.71203	29.2129	0
	High	TLLADTLK	2	1	1	WP_029436060.1		0	8.91429e+07	0.001	0.005979	44.02	6.93487e-05	2	874.526	1.26811	33.056	0
	High	EVMPYEADR	1	1	1	WP_029436060.1		0	1.18992e+07	0.001	0.004577	42.75	5.29627e-05	2	1109.49	0.853473	22.8947	0
	High	AAGLAASAGR	1	1	1	WP_029436060.1		0	5.94388e+07	0.001	0.01527	41.23	0.000237307	2	844.464	0.515779	13.1277	0
	High	NVIVAELQR	3	1	1	WP_029436060.1		0	1.37517e+08	0.001	0.002437	40.64	0.000155336	2	1041.61	2.67515	34.1737	0
	High	SLPAPDQR	6	1	1	WP_029436060.1		0	6.38704e+07	0.001	0.01077	36.6	0.000218258	2	883.463	0.267402	15.8286	0
	High	NVTPEQLR	2	1	1	WP_029436060.1		0	7.41906e+07	0.001	0.01703	34.87	0.000472463	2	956.518	1.81543	20.2937	0
	High	QGLGYTVTAFNR	2	1	1	WP_029436060.1		0	5.14853e+07	0.001	0.009027	34.72	0.000472202	2	1326.68	2.46925	40.8595	0
	High	ALTTQNLR	2	1	1	WP_029436060.1		0	9.81121e+07	0.001	0.01394	33.06	0.00185367	2	916.522	1.34654	19.3603	0
	High	SKETLSGLASK	1	1	1	WP_029436060.1		0	2.4234e+07	0.001	0.01026	30.69	0.00196213	2	1120.62	2.30174	18.063	1
	High	IGYFQFFmGGDQGER	1	1	1	WP_029436060.1	M8(Oxidation)	0	1.14839e+07	0.001	0.004397	29.68	0.00113029	2	1767.78	2.88455	61.0946	0
	High	SGEAAALTMEGYPLSFTK	1	1	1	WP_029436060.1		0	1.31833e+08	0.001	0.001794	28.67	0.00285246	2	1872.91	1.47315	59.2307	0
	High	NQLEGDYYR	1	1	1	WP_029436060.1		0	4.44562e+07	0.001	0.0151	25.63	0.00272879	2	1157.52	1.00363	23.0536	0
	High	LYVHAGSSYETPDEAGISHVLEHMVFK	1	1	1	WP_029436060.1		0	45995036	0.001	0.005129	24.68	0.00782939	3	3016.48	8.20888	60.4963	0
	High	IGAFVVTAELDADKVEPFWTSLTK	1	1	1	WP_029436060.1		0	2.78096e+07	0.001	0.001387	17.59	0.0487706	3	2637.38	0.909149	67.2272	1
	High	GTPYDRPIIGYEK	3	1	1	WP_029436060.1		0	8.85929e+07	0.001	0.001218	14.76	0.0919036	3	1508.78	1.61575	29.0502	0
	High	TAPDTSPDTPALDLLETSLGGmGGPLFR	1	1	1	WP_029436060.1	M22(Oxidation)	0	5.92434e+06	0.001	0.005653	9.19	0.307284	3	2845.4	0.999367	69.8461	0
	High	LPPFLFPGSVYGYLQLGEPENVQK	1	1	1	WP_029436060.1		0	2.31663e+06	0.001	0.009163	7.38	0.475306	3	2692.41	2.09841	69.6416	0
	High	DQILAFAK	1	1	1	WP_029436060.1		0	1.68958e+07	0.002	0.02677	38.96	0.000393878	2	905.51	0.876847	38.3092	0
	High	FPLVSTR	4	1	1	WP_029436060.1		0	3.93348e+07	0.002	0.02685	37.57	0.000349969	2	819.473	0.579176	29.6077	0
	High	TLPYVSANLTYSGGDALLKPSEQGLSALVSNVLTK	1	1	1	WP_029436060.1		0	8.20236e+06	0.002	0.02347	23.06	0.0049314	4	3606.95	6.97033	68.9706	0
	High	LPNGLSVLILK	1	1	1	WP_029436060.1		0	3.33781e+07	0.002	0.02427	19.69	0.0107145	2	1166.75	2.50988	61.3089	0
	High	NAIEALR	1	1	1	WP_029436060.1		0	27121211	0.003	0.03837	41.82	0.000200586	2	786.447	-0.136554	22.7528	0
	High	TSLFYK	1	1	1	WP_029436060.1		0	3.73664e+07	0.003	0.04054	23.04	0.00695229	1	758.41	1.76248	26.8985	0
	High	LGMDVVR	2	1	1	WP_029436060.1		0	5.25878e+07	0.004	0.05091	49.19	3.4946e-05	2	789.431	2.20064	25.7291	0
	High	MFAPYK	1	1	1	WP_029436060.1		0	2.48652e+07	0.004	0.05859	31.75	0.000666761	1	756.376	1.20734	24.9131	0
	High	DQLAAIK	1	1	1	WP_029436060.1		0	2.71285e+07	0.005	0.08143	53.05	2.00657e-05	1	758.441	0.98359	20.4673	0
	High	NMQSLGSR	1	1	1	WP_029436060.1		0	3.57433e+07	0.005	0.07581	19.23	0.0208948	2	892.432	1.45673	15.3638	0
	High	NVDNGMLK	1	1	1	WP_029436060.1		0	3.20718e+07	0.005	0.06798	18.29	0.040028	2	890.441	0.855977	19.0599	0
WP_029436261.1	methionine synthase [Bilophila wadsworthia]	1653.76	34.78	1	27	27	69	1.56638e+08	805	84.9221	5.38916
	A4	Sequence	# PSMs	# Proteins	# Protein Groups	Protein Group Accessions	Modifications	ΔCn	Area	q-Value	PEP	IonScore	Exp Value	Charge	MH+ [Da]	ΔM [ppm]	RT [min]	# Missed Cleavages
	High	ADLIGLSALMTTTMVR	2	1	1	WP_029436261.1		0	5.3898e+07	0	1.596e-07	109.38	2.47992e-11	2	1692.91	2.66799	67.2912	0
	High	TLLLDGGMGTMLQAR	3	1	1	WP_029436261.1		0	1.11167e+08	0	6.986e-08	104.05	1.27904e-10	2	1576.82	2.00634	60.19	0
	High	DLQAELQAGEYGLAMR	2	1	1	WP_029436261.1		0	4.75737e+07	0	1.247e-08	97.99	3.4948e-10	2	1764.86	2.81704	60.9397	0
	High	IAIIENMLDK	7	1	1	WP_029436261.1		0	1.01942e+08	0	1.232e-05	83.6	1.52781e-08	2	1159.64	1.38264	55.1438	0
	High	LVLVDVLALAVASK	2	1	1	WP_029436261.1		0	4.81835e+07	0	2.519e-06	79.1	1.22735e-08	2	1410.9	1.64579	70.6182	0
	High	SAETMQTAFAR	1	1	1	WP_029436261.1		0	8.08543e+07	0	1.106e-05	76.84	2.17365e-08	2	1212.57	1.09527	26.3009	0
	High	IIVVATVEGDIHDIGK	5	1	1	WP_029436261.1		0	6.4891e+07	0	8.979e-07	75.45	3.70632e-08	2	1678.94	1.11818	57.397	0
	High	LPAGIDVTPFNR	2	1	1	WP_029436261.1		0	9.70656e+07	0	9.661e-06	68.57	3.40538e-07	2	1299.71	1.67728	48.356	0
	High	LIPAITEVGSK	4	1	1	WP_029436261.1		0	2.2598e+08	0	0.0004949	60.18	2.01474e-06	2	1127.67	2.64283	36.7596	0
	High	AAGDVLMGHDR	4	1	1	WP_029436261.1		0	5.38241e+07	0	0.0004432	57.01	2.68741e-06	2	1141.54	0.514013	20.1354	0
	High	ELEAGADPFELVR	2	1	1	WP_029436261.1		0	1.27025e+08	0	0.0003978	42.8	0.000146946	2	1445.73	2.39818	57.571	0
	High	QWGAPFILLPIQGR	3	1	1	WP_029436261.1		0	3.9455e+07	0	0.0003374	39.84	0.000145254	2	1595.91	3.40815	66.8226	0
	High	NIVSLMLGNHGFK	2	1	1	WP_029436261.1		0	7.44401e+07	0	0.0004529	34.78	0.00118094	2	1429.76	1.72942	60.0919	0
	High	AAMLGIPR	1	1	1	WP_029436261.1		0	8.7553e+07	0.001	0.01685	52.62	1.23079e-05	2	828.478	1.81702	32.0648	0
	High	AEAIVEAAVAHK	2	1	1	WP_029436261.1		0	5.02816e+07	0.001	0.00151	44.25	6.38924e-05	3	1208.66	0.903972	23.7946	0
	High	VSPAEPFK	1	1	1	WP_029436261.1		0	4.85541e+07	0.001	0.01122	38.5	0.000522639	2	874.467	0.587243	22.523	0
	High	ATAQTVEEAVILGDR	2	1	1	WP_029436261.1		0	1.1691e+08	0.001	0.01134	37.28	0.000542498	3	1572.83	2.66985	48.5016	0
	High	TAAFVGMGAR	1	1	1	WP_029436261.1		0	1.04269e+08	0.001	0.0018	37.11	0.00027235	2	980.499	0.99219	26.4262	0
	High	EYFLPQLLR	1	1	1	WP_029436261.1		0	8.13353e+07	0.001	0.008686	33.31	0.000816654	2	1178.66	2.52519	62.069	0
	High	ADLIGLSALmTTTMVR	2	1	1	WP_029436261.1	M10(Oxidation)	0	7.43746e+06	0.001	0.002066	29.3	0.00381842	2	1708.9	0.404072	64.2949	0
	High	TAAFVGmGAR	2	1	1	WP_029436261.1	M7(Oxidation)	0	1.75041e+07	0.001	0.008494	28.31	0.00258249	2	996.495	1.79166	18.6353	0
	High	AAGDVLmGHDR	1	1	1	WP_029436261.1	M7(Oxidation)	0	3.46499e+06	0.002	0.02765	33.04	0.000495416	3	1157.54	0.353594	15.5204	0
	High	LKLPAGIDVTPFNR	4	1	1	WP_029436261.1		0	27704237	0.002	0.01959	30.07	0.00167282	2	1540.89	1.75574	54.6718	1
	High	LPPEPFAEK	3	1	1	WP_029436261.1		0	2.461e+07	0.003	0.03244	25.78	0.00369937	2	1027.55	1.55871	29.8478	0
	High	RLVLVDVLALAVASK	1	1	1	WP_029436261.1		0	3.69823e+07	0.003	0.04161	24.01	0.00396251	2	1567	1.92003	67.4727	1
	High	REYFLPQLLR	2	1	1	WP_029436261.1		0	1.89633e+07	0.003	0.04726	14.11	0.0621041	3	1334.76	1.31667	54.524	1
	High	TLLLDGGmGTmLQAR	1	1	1	WP_029436261.1	M8(Oxidation); M11(Oxidation)	0	1.17894e+07	0.003	0.04505	6.48	0.472301	2	1608.81	2.67305	38.1346	0
	High	DTVDLVK	2	1	1	WP_029436261.1		0	1.35343e+07	0.004	0.06163	42.11	0.000190705	1	789.437	1.54813	22.2051	0
	High	MRDTVDLVK	1	1	1	WP_029436261.1		0	1.89359e+07	0.004	0.05619	25.57	0.0069333	3	1076.58	0.412785	22.1899	1
	High	TLLLDGGmGTMLQAR	1	1	1	WP_029436261.1	M8(Oxidation)	0	2.47925e+07	0.004	0.05779	21.04	0.0208567	2	1592.82	2.18977	47.8604	0
	High	LVGGCCGTTPDHIAALR	1	1	1	WP_029436261.1		0	0	0.004	0.05117	1.41	1.55396	3	1683.83	-0.368857	36.6132	0
	High	LKPLLER	1	1	1	WP_029436261.1		0	4.84264e+07	0.008	0.1155	24.69	0.00338821	2	868.563	1.89583	21.8516	0
WP_029434921.1	pyruvate:ferredoxin (flavodoxin) oxidoreductase [Bilophila wadsworthia]	1640.91	35.06	1	34	34	73	2.03236e+08	1198	129.979	5.77002
	A4	Sequence	# PSMs	# Proteins	# Protein Groups	Protein Group Accessions	Modifications	ΔCn	Area	q-Value	PEP	IonScore	Exp Value	Charge	MH+ [Da]	ΔM [ppm]	RT [min]	# Missed Cleavages
	High	ALSTHALSIFGDQQDVMAAR	4	1	1	WP_029434921.1		0	1.0041e+08	0	1.455e-06	70.22	2.56663e-07	3	2131.06	1.96799	53.9666	0
	High	VAMEIGLGGR	2	1	1	WP_029434921.1		0	6.2685e+07	0	0.0001135	69.37	3.98859e-07	2	1002.54	3.22306	33.7653	0
	High	FFGLGADGTVGANK	5	1	1	WP_029434921.1		0	8.01107e+07	0	3.348e-06	69.33	2.97536e-07	2	1353.68	2.10056	45.9098	0
	High	SGGFTVSHLR	2	1	1	WP_029434921.1		0	4.30674e+07	0	0.0004433	68.36	5.32467e-07	2	1060.55	0.165165	22.4018	0
	High	INMIMQTAFFK	3	1	1	WP_029434921.1		0	5.51377e+07	0	4.646e-05	63.1	1.44485e-06	2	1343.69	1.63889	61.4927	0
	High	GTAQNPDIYFQNTER	2	1	1	WP_029434921.1		0	1.20107e+08	0	8.843e-05	62.54	6.68623e-07	2	1753.82	2.06022	34.7034	0
	High	NLMGQTVTVR	2	1	1	WP_029434921.1		0	76174816	0	0.0001391	61.13	2.19707e-06	2	1118.6	2.37319	28.2594	0
	High	LAVDSGYWPLYR	2	1	1	WP_029434921.1		0	1.01659e+08	0	0.0001846	60.58	2.05621e-06	2	1439.74	3.07859	59.5347	0
	High	LITQLFGER	2	1	1	WP_029434921.1		0	1.09408e+08	0	0.0004208	59.26	2.25296e-06	2	1076.61	0.784009	49.1393	0
	High	LPVSAFEPDGLVPLGTTAYEK	3	1	1	WP_029434921.1		0	1.57548e+08	0	3.409e-07	57.5	5.51267e-06	2	2204.16	3.8104	62.2698	0
	High	YRPFDYVGHPEADR	4	1	1	WP_029434921.1		0	6.17276e+07	0	0.0001108	54.89	4.86509e-06	3	1721.81	1.82729	27.6217	0
	High	NLFYDAVPNVVVEAMK	5	1	1	WP_029434921.1		0	1.20135e+08	0	5.253e-06	54.85	8.51086e-06	2	1808.93	1.07817	65.6193	0
	High	EGGVFVLNSEWNTVEDLSR	2	1	1	WP_029434921.1		0	3.34557e+07	0	1.892e-06	50.78	1.71299e-05	2	2151.04	3.54481	64.6497	0
	High	LADIVAEAAK	1	1	1	WP_029434921.1		0	6.84979e+07	0	0.000608	50.19	2.728e-05	2	1000.57	1.0051	28.9474	0
	High	IEVIDYEDIRK	2	1	1	WP_029434921.1		0	3.77418e+07	0	0.0005919	49.52	3.79734e-05	2	1392.74	0.704611	36.258	1
	High	FNPELAEQGK	1	1	1	WP_029434921.1		0	5.23412e+07	0	0.0006602	48.88	3.04136e-05	2	1132.56	1.32057	23.4027	0
	High	SAYVHQYDVLEGIK	3	1	1	WP_029434921.1		0	134160519	0	0.0001494	46.37	6.22822e-05	2	1621.83	2.16905	41.8767	0
	High	YMAAFSGSAEQPK	3	1	1	WP_029434921.1		0	5.75896e+07	0	0.0005456	41.07	0.00010552	2	1386.64	2.03959	27.0675	0
	High	LAEVIPFEQAVALLK	3	1	1	WP_029434921.1		0	310071417	0	0.0003921	32.91	0.00051047	3	1640.97	2.22686	68.1807	0
	High	LFRPFSTEHLLQVIPSTVK	2	1	1	WP_029434921.1		0	3.17658e+07	0	8.132e-05	30.89	0.000812774	3	2212.25	1.15615	59.8852	0
	High	IAGELLPTVFHVSAR	2	1	1	WP_029434921.1		0	8.25601e+07	0	0.000102	28.82	0.00177147	3	1609.91	2.02847	55.6167	0
	High	QNAMNPEHPHQR	3	1	1	WP_029434921.1		0	1.49625e+07	0	0.0003279	26.49	0.00223857	3	1458.67	-0.18816	8.51495	0
	High	TPEILGGR	1	1	1	WP_029434921.1		0	3.96457e+07	0.001	0.0115	48.16	1.60394e-05	2	842.474	1.2064	23.6508	0
	High	APLTLESK	1	1	1	WP_029434921.1		0	4.23594e+07	0.001	0.004212	47.48	7.14595e-05	2	858.495	1.91879	21.7249	0
	High	FYNVDAVK	2	1	1	WP_029434921.1		0	1.00431e+08	0.001	0.00712	38.19	0.000174461	2	955.49	1.78711	26.8961	0
	High	SIAPQDSER	1	1	1	WP_029434921.1		0	2.48375e+07	0.001	0.01402	37.52	0.000247815	2	1002.49	2.17454	12.5347	0
	High	IEVIDYEDIR	1	1	1	WP_029434921.1		0	2.01522e+07	0.001	0.007037	32.87	0.00139432	2	1264.65	4.1538	46.2275	0
	High	RNLFYDAVPNVVVEAMK	1	1	1	WP_029434921.1		0	9.4703e+06	0.001	0.00361	30.24	0.00274409	3	1965.03	3.0745	62.2672	1
	High	ALVmKPLHTQIEAQVANLK	1	1	1	WP_029434921.1	M4(Oxidation)	0	2.47088e+07	0.001	0.001957	19.41	0.011428	3	2120.19	1.72967	36.0428	0
	High	ALVMKPLHTQIEAQVANLK	1	1	1	WP_029434921.1		0	1.42089e+08	0.001	0.002505	14.58	0.0347512	3	2104.2	1.79176	44.1209	0
	High	VVNWDKVNEFR	1	1	1	WP_029434921.1		0	4.11214e+06	0.002	0.01761	34.53	0.00114521	3	1405.73	2.35416	37.3314	1
	High	DFLAGENR	1	1	1	WP_029434921.1		0	3.59882e+07	0.002	0.02054	29.08	0.00284268	2	921.443	1.02742	23.8344	0
	High	VVNmNLAAVDNAIAALTEIK	1	1	1	WP_029434921.1	M4(Oxidation)	0	1.67272e+07	0.002	0.01873	22.76	0.0132416	3	2086.13	3.2115	69.3962	0
	High	IIGDNTDLYAQAYFAYDSK	1	1	1	WP_029434921.1		0	1.43656e+07	0.002	0.01739	5.03	0.565292	3	2168.02	2.13145	59.7836	0
	High	STPLGSVAK	1	1	1	WP_029434921.1		0	4.16414e+07	0.004	0.05534	21.32	0.0276714	2	859.489	1.26496	18.7905	0
	High	YmAAFSGSAEQPK	1	1	1	WP_029434921.1	M2(Oxidation)	0	5.55476e+06	0.004	0.05536	9.02	0.125017	2	1402.63	1.29019	22.0647	0
WP_029434933.1	LPS-assembly protein LptD [Bilophila wadsworthia]	1548.92	49.26	1	32	32	66	1.43308e+08	806	93.4029	6.30322
	A4	Sequence	# PSMs	# Proteins	# Protein Groups	Protein Group Accessions	Modifications	ΔCn	Area	q-Value	PEP	IonScore	Exp Value	Charge	MH+ [Da]	ΔM [ppm]	RT [min]	# Missed Cleavages
	High	FQYENWNNVQLTSDLR	2	1	1	WP_029434933.1		0	3.83958e+07	0	2.576e-09	118.21	2.18962e-12	2	2026.97	2.97476	58.2336	0
	High	LESGYDFEEAR	2	1	1	WP_029434933.1		0	6.3807e+07	0	1.149e-05	80.61	8.66902e-09	2	1315.58	1.37998	29.778	0
	High	LIHNDLTINLTPEWSIR	2	1	1	WP_029434933.1		0	5.57437e+07	0	6.127e-07	78.93	3.5183e-08	2	2035.1	2.41613	60.6542	0
	High	LSVPLDFGFGSVIGTVGLR	2	1	1	WP_029434933.1		0	1.94152e+07	0	2.787e-05	67.6	1.73368e-07	2	1934.08	1.55269	69.1151	0
	High	GMADGFLGASTWR	2	1	1	WP_029434933.1		0	1.12056e+08	0	1.863e-05	66.39	2.52576e-07	2	1368.64	2.27579	56.7875	0
	High	TWLAATGIYDKDTVAIPGTSR	2	1	1	WP_029434933.1		0	7.76852e+07	0	4.932e-06	65.5	1.0428e-06	3	2236.16	1.61106	55.9496	1
	High	SNIDYVSDQDFLR	4	1	1	WP_029434933.1		0	1.11786e+08	0	1.96e-05	65.47	4.11498e-07	2	1571.74	1.86963	48.4036	0
	High	TWLAATGIYDK	1	1	1	WP_029434933.1		0	4.33286e+07	0	0.0002259	59.06	4.03537e-06	2	1238.64	2.10015	48.0058	0
	High	IVPQIPLELEAQFQSGYMYR	1	1	1	WP_029434933.1		0	5.46085e+07	0	1.335e-06	56.51	4.91386e-06	3	2382.22	2.72484	66.5882	0
	High	YEQDPALGHGNR	3	1	1	WP_029434933.1		0	5.28381e+07	0	0.0001566	53.6	5.45645e-06	3	1356.63	-0.0204862	14.6835	0
	High	YYSATNWVYLK	6	1	1	WP_029434933.1		0	5.6318e+07	0	0.0001385	51.59	1.69889e-05	2	1407.7	1.67761	53.3644	0
	High	EFNQGPTGFDR	2	1	1	WP_029434933.1		0	9.14185e+07	0	0.0002693	51.39	9.80243e-06	2	1267.57	2.8786	26.1967	0
	High	TYFSAYDGQVTR	2	1	1	WP_029434933.1		0	1.48342e+08	0	0.0002729	44.55	5.43665e-05	2	1407.66	2.01369	34.3949	0
	High	LPQLDLFLYK	2	1	1	WP_029434933.1		0	1.24947e+08	0	0.0004752	41.67	9.87116e-05	2	1249.72	2.27261	64.2699	0
	High	TGWLTNGHVFMEGPHIYFSGSR	2	1	1	WP_029434933.1		0	2.38352e+07	0	1.989e-05	40.27	0.000140958	4	2493.18	2.43977	59.0446	0
	High	DELTYSITNIVTR	2	1	1	WP_029434933.1		0	2.98036e+07	0	0.000958	35.17	0.000836243	3	1524.79	1.78694	60.1538	0
	High	NTGIFYSPFMVLPAK	1	1	1	WP_029434933.1		0	3.79459e+07	0	5.76e-05	33.82	0.000892151	2	1684.88	3.37863	65.0078	0
	High	TMIDMDIQGYTEASR	1	1	1	WP_029434933.1		0	3.23482e+07	0	0.0005182	30.59	0.000870903	2	1730.77	1.14421	49.9738	0
	High	ISWYTGMSFR	2	1	1	WP_029434933.1		0	4.01453e+07	0.001	0.001459	49.28	2.00655e-05	2	1247.59	2.26234	57.7788	0
	High	IGPSLSVEYR	4	1	1	WP_029434933.1		0	108269078	0.001	0.001994	47.47	4.74511e-05	2	1120.6	1.99447	34.8713	0
	High	STFYQDLLR	4	1	1	WP_029434933.1		0	2.47209e+07	0.001	0.001907	46.93	3.04152e-05	2	1142.59	1.13204	54.1442	0
	High	KGSIVSVTGEGDK	1	1	1	WP_029434933.1		0	1.10846e+07	0.001	0.01018	38.89	0.00041319	2	1276.68	2.08216	17.6023	1
	High	GmADGFLGASTWR	1	1	1	WP_029434933.1	M2(Oxidation)	0	1.60872e+07	0.001	0.003616	38.48	0.000149001	2	1384.63	2.2192	47.8613	0
	High	VSAALVSNDWQR	2	1	1	WP_029434933.1		0	1.33803e+08	0.001	0.001147	37.38	0.000447885	2	1345.69	2.36549	34.7475	0
	High	EASWNLEADK	1	1	1	WP_029434933.1		0	2.5356e+07	0.001	0.01235	34.5	0.000408035	2	1162.54	1.44586	29.955	0
	High	IWQLGDESSIPLKPENAGK	3	1	1	WP_029434933.1		0	1.47779e+08	0.001	0.00897	18.83	0.0301112	3	2082.09	2.66894	48.0802	0
	High	HDHDINLR	1	1	1	WP_029434933.1		0	1.16875e+07	0.002	0.02199	29.69	0.00284607	2	1019.5	1.86108	12.4269	0
	High	VGIVASMR	2	1	1	WP_029434933.1		0	0	0.002	0.02893	20.23	0.0341431	2	832.473	2.27714	24.8174	0
	High	NTGIFYSPFmVLPAK	1	1	1	WP_029434933.1	M10(Oxidation)	0	1.42143e+07	0.002	0.02771	12.01	0.163672	2	1700.87	1.52797	62.7246	0
	High	MGKDDIHSDEAEFDLHSK	1	1	1	WP_029434933.1		0	1.75354e+07	0.003	0.04051	2.42	0.571439	3	2073.92	1.29336	25.6287	1
	High	YRDEYGR	1	1	1	WP_029434933.1		0	8.65907e+06	0.004	0.05089	30.17	0.000959334	2	958.438	0.434718	11.0854	1
	High	DDIHSDEAEFDLHSK	1	1	1	WP_029434933.1		0	1.77774e+07	0.004	0.06129	0.63	0.862919	3	1757.77	2.30048	27.6638	0
	High	TRDNLFR	1	1	1	WP_029434933.1		0	4.78076e+06	0.005	0.07747	24.22	0.0141916	2	921.491	0.560922	18.6217	1
	High	QSGLLPPDYGISDKR	1	1	1	WP_029434933.1		0	1.17285e+07	0.007	0.1044	21.17	0.0202416	3	1645.86	1.65907	33.4712	1
WP_005028751.1	MULTISPECIES: alanine dehydrogenase [Bilophila]	1533.76	60.74	1	16	16	77	2.63441e+08	377	39.8275	6.72705
	A4	Sequence	# PSMs	# Proteins	# Protein Groups	Protein Group Accessions	Modifications	ΔCn	Area	q-Value	PEP	IonScore	Exp Value	Charge	MH+ [Da]	ΔM [ppm]	RT [min]	# Missed Cleavages
	High	IQTLASNAFNIAAATK	9	1	1	WP_005028751.1		0	2.89974e+08	0	7.223e-08	106.23	5.00287e-11	2	1633.89	1.82088	53.5294	0
	High	GAGLGSMITDEEYVAAGAQMVATAK	3	1	1	WP_005028751.1		0	1.72117e+08	0	3.723e-08	76.07	4.57269e-08	2	2441.17	2.1664	65.2885	0
	High	DADLLVGSVLIPGALTPK	4	1	1	WP_005028751.1		0	2.61173e+08	0	9.698e-07	75.94	2.5408e-08	2	1779.03	3.06604	65.7423	0
	High	IEGGMGLLMGGTAGVQAAHVVILGAGTVGLSAAK	26	1	1	WP_005028751.1		0	1.14851e+08	0	1.446e-06	62.3	8.83265e-07	4	3106.68	1.1306	66.3863	0
	High	IEGGmGLLMGGTAGVQAAHVVILGAGTVGLSAAK	8	1	1	WP_005028751.1	M5(Oxidation)	0	1.12336e+08	0	1.352e-06	56.25	3.67563e-06	3	3122.68	1.68251	64.1177	0
	High	mATQVGAQMLTK	2	1	1	WP_005028751.1	M1(Oxidation)	0	3.45845e+07	0	0.0001937	47.38	5.30149e-05	2	1294.65	1.80334	25.6974	0
	High	IEGGmGLLmGGTAGVQAAHVVILGAGTVGLSAAK	1	1	1	WP_005028751.1	M5(Oxidation); M9(Oxidation)	0	2.65879e+07	0	0.000133	41.45	0.000103841	3	3138.67	2.9829	62.1556	0
	High	HGATYHDKPTFK	4	1	1	WP_005028751.1		0	6.04073e+07	0	0.000936	40.36	0.000211703	3	1401.69	0.85043	11.4698	0
	High	TSTFTLTNATMPYMVDLANK	1	1	1	WP_005028751.1		0	5.80806e+07	0	0.0005477	26.51	0.00480218	3	2219.08	1.98012	63.2064	0
	High	QIDDLFGGR	2	1	1	WP_005028751.1		0	1.36066e+08	0.001	0.001578	52.58	1.68384e-05	2	1020.51	2.72233	40.4595	0
	High	GINTYDGK	1	1	1	WP_005028751.1		0	1.23174e+07	0.001	0.008469	50.09	1.07744e-05	2	867.421	0.352506	14.5368	0
	High	VGIPTEIK	3	1	1	WP_005028751.1		0	1.4675e+08	0.001	0.00288	49.9	1.53494e-05	2	856.515	1.72341	28.1429	0
	High	LVTEAmVK	1	1	1	WP_005028751.1	M6(Oxidation)	0	2.12081e+07	0.001	0.01323	35.03	0.000816532	2	906.497	0.37228	16.5316	0
	High	GAGLGSMITDEEYVAAGAQmVATAK	1	1	1	WP_005028751.1	M20(Oxidation)	0	8.95782e+06	0.001	0.00213	32.53	0.000698088	3	2457.17	3.02398	62.3306	0
	High	KVIGIAYETVQFDNGFLPLLAPMSEVAGR	1	1	1	WP_005028751.1		0	1.57029e+07	0.001	0.00255	31.45	0.00121744	3	3135.66	2.64691	69.142	1
	High	VTILDSNLFR	2	1	1	WP_005028751.1		0	2.12219e+08	0.001	0.003807	30.11	0.00155998	2	1177.66	2.62455	57.8166	0
	High	VAMGMGAR	3	1	1	WP_005028751.1		0	6.06512e+07	0.002	0.02525	45.91	4.87252e-05	2	792.387	1.75186	17.6186	0
	High	MATQVGAQMLTK	1	1	1	WP_005028751.1		0	2.39174e+08	0.002	0.02462	22.34	0.013711	2	1278.66	1.85871	30.094	0
	High	LVTEAMVK	1	1	1	WP_005028751.1		0	7.08233e+07	0.003	0.03132	44.07	0.000115564	2	890.502	-0.0537027	22.7869	0
	High	VGITPAGVHALK	2	1	1	WP_005028751.1		0	1.16639e+08	0.003	0.03756	28.05	0.00156304	2	1162.7	1.61976	25.2837	0
	High	VIGIAYETVQFDNGFLPLLAPmSEVAGR	1	1	1	WP_005028751.1	M22(Oxidation)	0	2.32223e+06	0.008	0.1124	7.03	0.426028	3	3023.58	6.84896	69.4419	0
WP_029434705.1	DUF3417 domain-containing protein [Bilophila wadsworthia]	1513.07	37.08	1	42	42	65	6.55196e+07	1416	157.747	6.12549
	A4	Sequence	# PSMs	# Proteins	# Protein Groups	Protein Group Accessions	Modifications	ΔCn	Area	q-Value	PEP	IonScore	Exp Value	Charge	MH+ [Da]	ΔM [ppm]	RT [min]	# Missed Cleavages
	High	IFFIEDYNLAVSR	1	1	1	WP_029434705.1		0	1.77647e+07	0	2.859e-07	89.99	2.70622e-09	2	1586.83	2.43355	63.0555	0
	High	QEILLGMGGVQLMR	1	1	1	WP_029434705.1		0	1.77457e+07	0	1.093e-06	85.08	1.10212e-08	2	1544.83	1.31202	61.5324	0
	High	FNQGQLLFSLWNR	1	1	1	WP_029434705.1		0	6.78043e+06	0	3.856e-06	84.73	9.42232e-09	2	1622.85	2.52438	66.2891	0
	High	DEGGAPLEVLLQLPGR	3	1	1	WP_029434705.1		0	31875887	0	3.986e-06	83.01	1.22508e-08	2	1663.91	3.20005	66.1982	0
	High	DTQGQEQGVTILHR	2	1	1	WP_029434705.1		0	8.15144e+06	0	1.433e-05	68.13	4.46065e-07	2	1581.8	1.85208	22.8356	0
	High	ATLLFADLDR	2	1	1	WP_029434705.1		0	4.17733e+07	0	0.0002805	65.39	7.51577e-07	2	1134.62	2.14535	57.4083	0
	High	STMEAFDAYMGVSAK	1	1	1	WP_029434705.1		0	1.41817e+07	0	0.0001961	64.08	3.89915e-07	2	1607.71	2.71108	54.0406	0
	High	ALLDNVLGPGWQEQSPDSSIWSK	3	1	1	WP_029434705.1		0	2.30826e+07	0	7.148e-06	63.54	9.73694e-07	2	2527.25	2.19188	64.385	0
	High	QSMQSLIAR	1	1	1	WP_029434705.1		0	24227121	0	0.0004728	62.7	2.14813e-06	2	1033.55	1.18566	29.5342	0
	High	VLEATMSTTPTLHAFTAVTALPEPIGR	1	1	1	WP_029434705.1		0	21829693	0	3.241e-06	61.6	1.45285e-06	3	2824.49	0.867177	61.7	0
	High	LRQEILLGMGGVQLMR	1	1	1	WP_029434705.1		0	6.44526e+06	0	0.0003221	60.72	1.52501e-06	3	1814.02	2.38333	59.0285	1
	High	VLPVTPGLASPLETR	2	1	1	WP_029434705.1		0	7.11331e+07	0	3.528e-05	58.66	1.35822e-06	2	1549.9	1.05212	49.5564	0
	High	EYLNDYYIPAAQR	1	1	1	WP_029434705.1		0	4.59156e+07	0	0.0004463	54.31	7.04293e-06	2	1615.78	2.68307	43.9105	0
	High	GLSFAEAGELVR	3	1	1	WP_029434705.1		0	1.23494e+07	0	0.0005158	54.08	1.19206e-05	2	1248.66	1.87467	52.3675	0
	High	AVLLDYAALPSAQLDER	2	1	1	WP_029434705.1		0	4.02389e+07	0	3.449e-05	53.56	1.25558e-05	3	1844.98	2.13601	60.029	0
	High	GVDVFLDALAGVNEALR	1	1	1	WP_029434705.1		0	2.59836e+06	0	0.0001457	51.58	2.29358e-05	2	1758.94	3.6457	70.897	0
	High	LLIVAHDQSYLR	3	1	1	WP_029434705.1		0	4.08344e+07	0	4.732e-05	40.1	0.000190561	3	1427.8	1.41064	35.7918	0
	High	IDEIPDEGLWAVR	1	1	1	WP_029434705.1		0	4.44546e+07	0	0.0002701	37.86	0.000392836	2	1512.77	1.3476	59.1927	0
	High	LYLLDTDTPSNTADDR	1	1	1	WP_029434705.1		0	3.91194e+07	0	0.0002849	37.86	0.000261891	2	1809.86	2.74543	42.9105	0
	High	SASDLNIPLVGVGLLYR	4	1	1	WP_029434705.1		0	6.94714e+07	0	0.0001108	36	0.00043958	2	1787.01	1.45235	66.4426	0
	High	NFEGMPHDWLLTVR	4	1	1	WP_029434705.1		0	29150455	0	0.0002408	31.59	0.00100547	3	1714.84	2.66883	59.8645	0
	High	HMWQEGWK	1	1	1	WP_029434705.1		0	2.11926e+07	0.001	0.002688	38.91	0.000128224	2	1101.5	2.16606	27.2256	0
	High	SGPHVYGVR	1	1	1	WP_029434705.1		0	1.89824e+07	0.001	0.006824	37.67	0.000196652	2	971.507	1.64746	16.2116	0
	High	SMAGSGFDIYK	2	1	1	WP_029434705.1		0	2.50446e+07	0.001	0.00479	30.41	0.0010009	2	1175.54	2.71471	37.6228	0
	High	IVPLYFER	2	1	1	WP_029434705.1		0	5.59545e+07	0.001	0.01243	29.88	0.00174763	2	1036.59	2.64662	47.3654	0
	High	QQTSYEGTVAALR	1	1	1	WP_029434705.1		0	3.37087e+07	0.001	0.006549	29.84	0.00233444	2	1423.72	1.59085	31.7365	0
	High	MEAGAYNITAK	1	1	1	WP_029434705.1		0	1.95858e+07	0.001	0.006298	29.19	0.00222932	2	1168.57	0.589706	24.8872	0
	High	AHPADTQGIDMLQEVIR	1	1	1	WP_029434705.1		0	3.79299e+07	0.001	0.002959	24.76	0.0115297	3	1893.95	2.80599	57.5402	0
	High	QIAQYPENDFATLPLELVK	2	1	1	WP_029434705.1		0	4.47916e+07	0.001	0.001808	23.73	0.0135566	3	2189.16	3.40539	65.2861	0
	High	FFPHYIQAYTQALDK	1	1	1	WP_029434705.1		0	1.14905e+07	0.001	0.007546	19.81	0.0287298	3	1841.93	1.8953	57.9014	0
	High	SGHNPVAVIEK	1	1	1	WP_029434705.1		0	1.48266e+07	0.002	0.01759	27.82	0.00305613	2	1150.62	2.50816	19.789	0
	High	VIPDYSAER	1	1	1	WP_029434705.1		0	0	0.002	0.02458	26.43	0.00693905	2	1049.53	1.79364	22.4628	0
	High	LHAQIWMVR	1	1	1	WP_029434705.1		0	1.05573e+07	0.002	0.02111	16.56	0.0276001	3	1153.63	1.53099	37.9183	0
	High	LLGAAGR	2	1	1	WP_029434705.1		0	1.08652e+07	0.003	0.03435	53.41	6.84055e-06	2	657.404	0.0960957	15.5934	0
	High	ELAPDTR	1	1	1	WP_029434705.1		0	575721	0.003	0.03626	35.98	0.000277583	2	801.411	1.43644	12.871	0
	High	ITADEATVFLGR	1	1	1	WP_029434705.1		0	0	0.003	0.03214	8.94	0.293581	2	1292.69	1.64913	48.1231	0
	High	ANGVSALHGYVSR	1	1	1	WP_029434705.1		0	5.19583e+06	0.004	0.06347	15.91	0.0641121	2	1330.69	2.15168	24.2949	0
	High	VILVGYR	2	1	1	WP_029434705.1		0	2.01634e+07	0.005	0.07314	42.23	5.96994e-05	2	819.51	1.84155	30.6981	0
	High	AEIPIR	1	1	1	WP_029434705.1		0	2.19653e+07	0.005	0.07783	41.03	7.86991e-05	2	698.42	1.24059	21.3674	0
	High	IFIISGR	1	1	1	WP_029434705.1		0	2.25705e+07	0.005	0.08113	33.75	0.000463866	2	805.494	0.755614	36.0107	0
	High	MQYDMSR	1	1	1	WP_029434705.1		0	8576285	0.005	0.07801	21.42	0.00719399	2	930.382	1.44823	19.8212	0
	High	GSSLFTTHTPVDAGNER	1	1	1	WP_029434705.1		0	4.07191e+07	0.007	0.09849	7.11	0.320984	3	1788.86	2.37614	29.1558	0
WP_081847476.1	formate dehydrogenase-N subunit alpha [Bilophila wadsworthia]	1505.71	40.75	1	35	35	74	1.36991e+08	1016	112.621	7.63525
	A4	Sequence	# PSMs	# Proteins	# Protein Groups	Protein Group Accessions	Modifications	ΔCn	Area	q-Value	PEP	IonScore	Exp Value	Charge	MH+ [Da]	ΔM [ppm]	RT [min]	# Missed Cleavages
	High	FGFSDGLFSGFNADK	1	1	1	WP_081847476.1		0	5.13636e+07	0	1.183e-07	110.92	1.09228e-11	2	1608.74	1.95823	63.8491	0
	High	FGFSDGLFSGFNADKK	2	1	1	WP_081847476.1		0	5.40774e+07	0	2.094e-06	75.66	3.66719e-08	2	1736.83	1.81422	60.3127	1
	High	AIGEVLAVADER	2	1	1	WP_081847476.1		0	9.89689e+07	0	7.766e-06	75.1	8.3438e-08	2	1242.67	2.70989	42.1273	0
	High	VYETFASTGAPDK	4	1	1	WP_081847476.1		0	144239206	0	6.731e-05	66.07	2.7189e-07	2	1385.66	1.30808	25.425	0
	High	IGLFPNWSYAWPMNR	4	1	1	WP_081847476.1		0	7.53806e+07	0	7.06e-06	65.99	5.53889e-07	2	1851.91	2.80666	68.2064	0
	High	QYVIDSTNGPTVVGER	3	1	1	WP_081847476.1		0	8.66827e+07	0	5.277e-06	61.53	2.00376e-06	2	1734.87	1.33629	33.2315	0
	High	GGDSANLLTAAVGDPNSAIPESK	2	1	1	WP_081847476.1		0	5.61944e+07	0	2.014e-05	59.91	3.31805e-06	2	2184.08	1.53159	50.2593	0
	High	SLGLVYIEHQAR	5	1	1	WP_081847476.1		0	6.12819e+07	0	7.037e-05	54.6	9.70863e-06	2	1385.76	2.35412	38.2062	0
	High	EVEWEWAMEEIAK	1	1	1	WP_081847476.1		0	1.06798e+07	0	1.591e-05	54.17	3.81918e-06	2	1649.75	0.785564	65.4602	0
	High	AGHQVPAFAMLQADGSTASGNWLHAGSWTDEGNMMAR	2	1	1	WP_081847476.1		0	6.37012e+07	0	3.857e-09	52.72	5.33298e-06	4	3872.74	1.69629	62.4175	0
	High	VTEHWQTGLMTR	3	1	1	WP_081847476.1		0	6.84222e+07	0	8.303e-05	51.15	1.6882e-05	3	1458.72	1.59936	30.441	0
	High	FPFIGTTYR	4	1	1	WP_081847476.1		0	1.09436e+08	0	0.0008855	50.24	2.64946e-05	2	1101.57	1.78229	50.7318	0
	High	YGETKPDGDIMVEMMLAIR	1	1	1	WP_081847476.1		0	9.65577e+06	0	6.304e-05	49.58	2.64369e-05	3	2169.05	2.94691	66.7149	0
	High	AGTIMYAMGWTQK	1	1	1	WP_081847476.1		0	4.23223e+07	0	0.0004258	47.26	1.97328e-05	2	1457.69	1.88121	52.6588	0
	High	EQGGVFPEPILGLGIDK	3	1	1	WP_081847476.1		0	1.57297e+08	0	7.025e-06	46.98	5.01118e-05	2	1768.95	1.08396	63.0872	0
	High	DGQGALFGPGR	3	1	1	WP_081847476.1		0	6.64512e+07	0	0.0008499	41.13	0.00019658	2	1074.54	2.85044	27.9256	0
	High	DGQGALFGPGREDGPLPEFYEPMESPFEK	1	1	1	WP_081847476.1		0	23505016	0	0.0003673	33.12	0.000486374	3	3196.46	0.503677	63.531	1
	High	AIGEVLAVADERFPFIGTTYR	1	1	1	WP_081847476.1		0	1.49718e+07	0	0.0001661	28.36	0.00379292	3	2325.23	0.88334	64.5342	1
	High	TDYMWMSIFDR	1	1	1	WP_081847476.1		0	3.23525e+07	0.001	0.001122	45.51	2.80524e-05	2	1464.63	3.67293	66.7761	0
	High	ADFYVQLR	1	1	1	WP_081847476.1		0	5.57724e+07	0.001	0.006253	37.38	0.000338199	2	1011.53	1.41171	41.2153	0
	High	GASTWQLTVNDQRPK	2	1	1	WP_081847476.1		0	2.49064e+07	0.001	0.003049	36.9	0.000530852	2	1700.87	1.99558	29.4827	0
	High	QGRPWNPDKPVIQWR	3	1	1	WP_081847476.1		0	4.53298e+07	0.001	0.01279	34.61	0.000899442	4	1877	2.30893	37.7462	0
	High	SVNWWGNRPK	2	1	1	WP_081847476.1		0	77289370	0.001	0.003826	33.52	0.00102265	2	1243.63	1.16415	30.2007	0
	High	DETLTHPR	1	1	1	WP_081847476.1		0	6.795e+06	0.001	0.008031	31.68	0.000815044	2	968.48	0.798135	11.5918	0
	High	AFMVNIEK	2	1	1	WP_081847476.1		0	9.97735e+07	0.001	0.01561	31.63	0.00151155	2	951.498	0.8365	36.3315	0
	High	TDYmWMSIFDR	2	1	1	WP_081847476.1	M4(Oxidation)	0	7.89156e+06	0.001	0.009958	30.12	0.000970443	2	1480.63	2.2858	64.2144	0
	High	WVGDVVDGGGDPGTK	2	1	1	WP_081847476.1		0	9.78759e+07	0.001	0.003768	29.81	0.00135814	2	1458.69	2.62265	31.382	0
	High	IGLFPNWSYAWPmNR	1	1	1	WP_081847476.1	M13(Oxidation)	0	2.25729e+07	0.001	0.003815	21.05	0.0176678	2	1867.9	1.58384	66.3057	0
	High	TVHMIGLPWHFGWLVPK	2	1	1	WP_081847476.1		0	44890479	0.001	0.003596	19.26	0.0332015	3	2018.09	1.96927	64.5748	0
	High	SVGVQNIR	1	1	1	WP_081847476.1		0	1.08701e+08	0.002	0.0204	35.71	0.000805603	2	872.496	1.16437	19.6948	0
	High	EDGPLPEFYEPMESPFEK	2	1	1	WP_081847476.1		0	4.21343e+07	0.002	0.01904	14.14	0.0384565	3	2140.95	3.98158	62.415	0
	High	VVSVDPR	1	1	1	WP_081847476.1		0	7.04219e+07	0.003	0.03897	35.54	0.000293217	2	771.436	0.61919	15.8958	0
	High	VMNGYFLR	1	1	1	WP_081847476.1		0	3.42133e+07	0.003	0.04182	17.37	0.0338978	2	999.51	1.72277	39.4693	0
	High	TWAFEMDANGVPVRDETLTHPR	2	1	1	WP_081847476.1		0	2.0213e+07	0.003	0.03897	1.41	1.26485	3	2542.22	1.31629	48.8984	1
	High	YPFIMQK	2	1	1	WP_081847476.1		0	2.90249e+07	0.004	0.05406	26.61	0.00261928	2	926.481	0.970922	36.3025	0
	High	TWAFEMDANGVPVR	1	1	1	WP_081847476.1		0	1.27223e+07	0.004	0.05347	1.64	1.23388	2	1592.76	2.1785	56.1212	0
	High	EDGPLPEFYEPmESPFEK	1	1	1	WP_081847476.1	M12(Oxidation)	0	9.95196e+06	0.007	0.09779	4.33	0.368104	2	2156.94	2.97675	59.0478	0
	High	SNPVAFK	1	1	1	WP_081847476.1		0	5.69167e+07	0.008	0.1107	31.24	0.00244277	2	762.415	0.607662	19.4006	0
WP_029435844.1	hypothetical protein [Bilophila wadsworthia]	1486.23	47.93	1	28	29	80	4.04303e+08	941	101.433	5.59229
	A4	Sequence	# PSMs	# Proteins	# Protein Groups	Protein Group Accessions	Modifications	ΔCn	Area	q-Value	PEP	IonScore	Exp Value	Charge	MH+ [Da]	ΔM [ppm]	RT [min]	# Missed Cleavages
	High	DQNLVSSYFINHTYFWGDR	2	1	1	WP_029435844.1		0	2.41138e+08	0	3.643e-10	118.22	1.50304e-12	2	2362.09	1.81359	64.2316	0
	High	LVVGQNDPSALPENYLLFGAWK	4	1	1	WP_029435844.1		0	3.74052e+08	0	4.127e-07	65.7	7.94003e-07	3	2431.27	2.95772	66.8168	0
	High	SGVFQFSFLGNGATVAEFK	2	1	1	WP_029435844.1		0	1.99726e+07	0	1.56e-05	61.1	2.17349e-06	2	2006.01	3.7007	65.9183	0
	High	TSTGGQVLSGSSK	4	1	1	WP_029435844.1		0	2.24943e+08	0	8.273e-05	61.03	2.32714e-06	2	1208.61	2.19771	13.9367	0
	High	IADTVYHNGK	2	2	2	WP_029435843.1;WP_029435844.1		0	3.07032e+07	0	0.0002907	59.97	2.2656e-06	2	1117.56	0.187079	13.2092	0
	High	QIYDGSNQGYTGYFK	2	1	1	WP_029435844.1		0	3.39681e+08	0	6.433e-05	49.88	1.02558e-05	2	1740.79	1.75496	41.2269	0
	High	WDTNNTPDPFDDAPTAASPK	3	1	1	WP_029435844.1		0	160904112	0	4.528e-05	48.84	1.30308e-05	2	2159.95	0.784943	45.7863	0
	High	LNPLQAIHAVTVTPAYQNHIER	8	1	1	WP_029435844.1		0	3.65559e+08	0	0.0001247	41.06	0.000176272	4	2485.33	1.51218	56.3768	0
	High	NNQPVETHTNGSWAAEDYMTAIELAVANHPTVK	3	1	1	WP_029435844.1		0	9.56677e+07	0	1.639e-05	39.4	0.000114543	4	3608.71	0.090101	64.2916	0
	High	GANAGNDPVTGKPDPNAPDALLGLNGTLNFPR	1	1	1	WP_029435844.1		0	5.88943e+07	0	0.0001106	39.18	0.000217406	4	3173.61	2.68102	60.9196	0
	High	LADFAILDQDPIEVAATTPLEIQDIR	2	1	1	WP_029435844.1		0	8.07947e+07	0	0.0002417	29.66	0.00259544	3	2867.51	2.71997	68.8822	0
	High	GSQAYAAAGVTTSDQGASMLASLPAYQNSVGNK	2	1	1	WP_029435844.1		0	2.07895e+08	0	4.441e-05	29.31	0.00210995	3	3215.53	2.07477	58.9193	0
	High	LTGMLYETNAMGLFTRPSLSTAQSLQLTAR	2	1	1	WP_029435844.1		0	42501293	0	0.0003264	27.12	0.00397882	4	3271.69	2.92492	64.0635	0
	High	AQGYLDAAK	2	1	1	WP_029435844.1		0	1.99835e+08	0.001	0.00106	62.78	1.29171e-06	2	936.479	0.784156	19.38	0
	High	KADVVATLNGK	2	1	1	WP_029435844.1		0	3.8337e+07	0.001	0.002986	57.95	3.84779e-06	2	1115.64	1.5803	18.5908	1
	High	VGDDLTR	1	1	1	WP_029435844.1		0	2.40406e+07	0.001	0.007737	57.1	4.67963e-06	2	775.395	0.887161	13.9067	0
	High	HTFIHGQMEER	5	1	1	WP_029435844.1		0	2.31736e+08	0.001	0.001044	51.18	8.76391e-06	3	1384.64	1.25811	16.1995	0
	High	LVGSIEEGK	5	1	1	WP_029435844.1		0	2.85409e+08	0.001	0.003597	49.22	4.24843e-05	2	931.51	0.750577	19.1419	0
	High	SIQSSVTR	2	1	1	WP_029435844.1		0	2.25048e+08	0.001	0.006238	48.16	3.13151e-05	2	877.474	0.0709044	14.628	0
	High	HLEIYMGPGR	5	1	1	WP_029435844.1		0	2.10841e+08	0.001	0.002007	44.15	9.2302e-05	2	1172.59	2.11708	30.1389	0
	High	IVFVGSEADAK	4	1	1	WP_029435844.1		0	4.73298e+08	0.001	0.001334	38.95	0.000273803	2	1135.6	1.48865	28.6229	0
	High	RLGTLQFTANITEGK	1	1	1	WP_029435844.1		0	1.60872e+07	0.001	0.001559	36.74	0.000391897	3	1648.91	2.62583	41.9617	1
	High	ADVVATLNGK	1	1	1	WP_029435844.1		0	6.64131e+06	0.001	0.01097	33.48	0.00166036	2	987.548	0.67209	23.5089	0
	High	IVGNEFILK	2	1	1	WP_029435844.1		0	3.64685e+08	0.001	0.01001	32.76	0.000794495	2	1032.61	1.84394	42.3821	0
	High	IILHPLTFAYGGVSNHAFLK	5	1	1	WP_029435844.1		0	2.74274e+08	0.001	0.002399	22.36	0.0101634	4	2198.22	2.62254	58.7413	0
	High	AGDWVQGSNYDDSMIAEK	2	1	1	WP_029435844.1		0	2.07698e+08	0.001	0.003714	15.91	0.0255841	2	1985.86	1.67004	41.5252	0
	High	HTFIHGQmEER	1	1	1	WP_029435844.1	M8(Oxidation)	0	2.50795e+07	0.002	0.02171	36.86	0.000247276	3	1400.64	0.843387	11.591	0
	High	ETLIASMDFYTK	1	1	1	WP_029435844.1		0	1.37003e+08	0.002	0.02475	16.16	0.042368	2	1418.69	2.27392	58.4185	0
	High	LGTLQFTANITEGK	1	1	1	WP_029435844.1		0	1.8639e+08	0.003	0.04319	15.99	0.0755303	2	1492.8	1.4273	48.2105	0
	High	HPGYWDK	3	1	1	WP_029435844.1		0	132900215	0.005	0.06922	31.86	0.000650085	2	902.416	0.702552	16.804	0
WP_029436063.1	DNA-directed RNA polymerase subunit beta [Bilophila wadsworthia]	1465.74	42.83	1	49	49	76	8.29422e+07	1387	155.491	5.42725
	A4	Sequence	# PSMs	# Proteins	# Protein Groups	Protein Group Accessions	Modifications	ΔCn	Area	q-Value	PEP	IonScore	Exp Value	Charge	MH+ [Da]	ΔM [ppm]	RT [min]	# Missed Cleavages
	High	VNDYGFIETPYR	1	1	1	WP_029436063.1		0	6.7625e+07	0	2.826e-05	73.18	7.93385e-08	2	1473.71	3.85373	46.4619	0
	High	LRPSSPPTPEIAASFFDNLFR	3	1	1	WP_029436063.1		0	8.99681e+07	0	4.394e-07	65.62	7.53933e-07	3	2362.23	3.00951	69.1338	0
	High	VGDDVLMAAR	2	1	1	WP_029436063.1		0	5.19486e+07	0	0.0005523	65.56	8.7561e-07	2	1046.53	1.72434	30.0946	0
	High	DIPNVGEEMLR	2	1	1	WP_029436063.1		0	2.27034e+07	0	0.0005377	63.16	1.01442e-06	2	1272.63	1.39986	47.5472	0
	High	QIATTLLGDK	1	1	1	WP_029436063.1		0	2.95835e+07	0	0.0006652	59.08	3.83144e-06	2	1059.61	2.10998	32.6244	0
	High	TASLEFVSYEVGEPK	2	1	1	WP_029436063.1		0	4.92168e+07	0	1.253e-05	57.04	4.64588e-06	2	1655.82	1.97266	50.6341	0
	High	LVGELVENQYR	3	1	1	WP_029436063.1		0	9.12333e+07	0	0.0001417	55.99	6.54596e-06	2	1319.7	2.25094	33.4487	0
	High	LVVYDVDDETEAR	1	1	1	WP_029436063.1		0	4.71678e+07	0	5.726e-05	55.68	4.73193e-06	2	1523.73	2.08189	33.3636	0
	High	SERPLVGTGMEVDVAR	3	1	1	WP_029436063.1		0	3.95146e+07	0	7.937e-05	52.31	1.58622e-05	3	1715.88	1.46167	32.9349	0
	High	STGPYSLVTQQPLGGK	5	1	1	WP_029436063.1		0	43208204	0	0.0008441	52.18	1.75549e-05	2	1632.86	1.76797	41.174	0
	High	LPDEGLEGVFR	2	1	1	WP_029436063.1		0	6.07933e+07	0	0.0004958	46.25	6.75842e-05	2	1231.63	2.54458	50.4366	0
	High	SPGIIFEHDGGK	2	1	1	WP_029436063.1		0	29871664	0	5.015e-05	44.5	6.56405e-05	2	1256.63	1.03626	25.9928	0
	High	DGYMTDEFVHLDASR	2	1	1	WP_029436063.1		0	1.73008e+07	0	0.0002331	38.8	0.000131513	3	1755.77	1.71824	48.0504	0
	High	IIVAYDDPALYPNMGGVR	1	1	1	WP_029436063.1		0	2.77042e+07	0	0.0003472	29.35	0.00383278	3	1964	3.55438	58.0505	0
	High	EVNENVGELLVQYDHQIEYIK	1	1	1	WP_029436063.1		0	1.46642e+07	0	0.000208	28.78	0.00337707	3	2532.27	2.6318	63.0132	0
	High	GDNFLEAGLPESFNVLVK	2	1	1	WP_029436063.1		0	1.76061e+07	0	0.0005833	28.51	0.00458019	2	1949.01	2.53772	65.6379	0
	High	VIVNQLQR	1	1	1	WP_029436063.1		0	54937250	0.001	0.001463	60.36	9.18269e-07	2	969.585	1.38559	22.201	0
	High	LSALGPGGLTR	2	1	1	WP_029436063.1		0	6.53523e+07	0.001	0.003965	48.17	2.74329e-05	2	1041.61	2.66555	30.323	0
	High	ALMGSNMQR	1	1	1	WP_029436063.1		0	3.69735e+07	0.001	0.002243	46.53	3.5573e-05	2	1007.48	1.47536	20.2819	0
	High	QAVPLLR	2	1	1	WP_029436063.1		0	4.516e+07	0.001	0.01023	45.31	2.93745e-05	2	796.504	0.489382	28.4099	0
	High	SVLYDGR	1	1	1	WP_029436063.1		0	14665483	0.001	0.01206	43.04	0.000104284	2	809.416	1.04016	19.8069	0
	High	VSWHFNPELHR	2	1	1	WP_029436063.1		0	2.6592e+07	0.001	0.001105	41.37	0.000196954	2	1421.71	3.85089	33.9988	0
	High	LVDDYVTAR	2	1	1	WP_029436063.1		0	6.34482e+07	0.001	0.001832	38.69	0.000310977	2	1051.54	1.53425	25.276	0
	High	TLADDDILDAIK	1	1	1	WP_029436063.1		0	4.50914e+07	0.001	0.006391	37.16	0.00084616	2	1302.68	3.14553	57.6034	0
	High	SVFPIEDFNR	2	1	1	WP_029436063.1		0	6.51498e+07	0.001	0.005507	35.8	0.000736475	2	1223.61	2.64868	50.9509	0
	High	NGDYYDLSPVGR	1	1	1	WP_029436063.1		0	2.08006e+07	0.001	0.004184	34.88	0.000324317	2	1355.63	1.94039	36.3633	0
	High	GSWLDFDFDHK	2	1	1	WP_029436063.1		0	1.45853e+07	0.001	0.002988	33.9	0.00040738	3	1366.61	1.51489	58.5661	0
	High	KGEVLAEAGAAMTEELLMALPVK	1	1	1	WP_029436063.1		0	1.20262e+07	0.001	0.003977	33.44	0.00124547	3	2371.27	3.12896	70.9273	1
	High	LLPIVDGK	2	1	1	WP_029436063.1		0	2.60764e+07	0.001	0.01273	31.49	0.000707897	2	854.536	2.16993	33.3765	0
	High	VTTGVMYYLK	1	1	1	WP_029436063.1		0	27301165	0.001	0.003359	30.96	0.00228478	2	1174.62	1.37831	45.7255	0
	High	GLTYESPVR	1	1	1	WP_029436063.1		0	3.94075e+07	0.001	0.01238	30.84	0.00226638	2	1021.53	0.215793	25.6556	0
	High	DVHVSHYGR	1	1	1	WP_029436063.1		0	1.98015e+07	0.001	0.001086	29.09	0.00160304	3	1069.52	0.235148	11.6041	0
	High	NLDESGIIR	1	1	1	WP_029436063.1		0	2.25973e+07	0.001	0.01714	28.38	0.00559063	2	1016.54	3.06773	26.9709	0
	High	EAGITTISALHTR	1	1	1	WP_029436063.1		0	4.12493e+07	0.001	0.007697	24.7	0.00813226	2	1369.75	2.84779	29.2656	0
	High	EIYELEDDGR	1	1	1	WP_029436063.1		0	1.61813e+07	0.001	0.004599	24.39	0.00363053	2	1238.56	1.71196	29.1353	0
	High	ETGHVIAQANAAVDADR	2	1	1	WP_029436063.1		0	1.0641e+07	0.001	0.0156	18.66	0.0292711	3	1737.85	1.29621	23.3415	0
	High	IGAPVKPEDILVGK	2	1	1	WP_029436063.1		0	4.16589e+07	0.001	0.001052	16.11	0.0244326	3	1435.85	1.85751	38.9088	0
	High	ILPEEDMPFFADGRPVDIVLNPLGVPSR	1	1	1	WP_029436063.1		0	1.63499e+07	0.001	0.001901	10.44	0.225912	3	3093.62	2.70067	67.0747	0
	High	NIEDYEISR	1	1	1	WP_029436063.1		0	1.56442e+07	0.002	0.02764	27.23	0.00312237	2	1138.54	2.67328	27.9808	0
	High	QLAEMVDK	1	1	1	WP_029436063.1		0	1.0672e+07	0.003	0.02983	31.73	0.00161143	2	933.473	1.77032	21.8556	0
	High	QMEAAGVEK	1	1	1	WP_029436063.1		0	8.95989e+06	0.003	0.03995	22.88	0.010047	2	962.461	0.198496	13.14	0
	High	VGFAEEEHQQYLQQQQDMADE	1	1	1	WP_029436063.1		0	1.32196e+07	0.003	0.03924	1.8	0.659128	3	2523.08	3.36246	38.8487	0
	High	GTALQSVR	1	1	1	WP_029436063.1		0	19325668	0.004	0.04865	33.12	0.00156009	2	831.468	0.0469683	16.3707	0
	High	AQEEIYR	2	1	1	WP_029436063.1		0	2.49556e+07	0.004	0.05812	30.74	0.00219267	2	908.448	0.67284	16.9239	0
	High	MPATILLK	1	1	1	WP_029436063.1		0	2.43963e+07	0.004	0.0622	21.51	0.0116542	2	886.544	1.08584	39.2139	0
	High	GTFIINGTER	1	1	1	WP_029436063.1		0	1.63204e+07	0.005	0.08149	15.7	0.0686341	2	1107.58	0.58899	29.6245	0
	High	LGPEEITR	1	1	1	WP_029436063.1		0	0	0.007	0.09541	33.27	0.000847759	2	914.495	1.23193	22.6283	0
	High	DILYVR	1	1	1	WP_029436063.1		0	1.33244e+07	0.007	0.09729	32.43	0.00108581	2	778.447	1.24942	30.4158	0
	High	VPPGVEGTVIDVK	1	1	1	WP_029436063.1		0	1.54381e+07	0.009	0.1234	4.16	0.518005	2	1309.74	2.13017	35.8927	0
WP_029434692.1	ferrous iron transport protein B [Bilophila wadsworthia]	1465.73	38.29	2	22	22	56	1.93435e+08	726	79.1523	5.2876
	A4	Sequence	# PSMs	# Proteins	# Protein Groups	Protein Group Accessions	Modifications	ΔCn	Area	q-Value	PEP	IonScore	Exp Value	Charge	MH+ [Da]	ΔM [ppm]	RT [min]	# Missed Cleavages
	High	EAIVSTLGTAYSLGEQDPEEATSLAER	2	1	1	WP_029434692.1		0	8.26224e+07	0	3.692e-08	94.98	6.67144e-10	3	2837.38	2.25066	59.5654	0
	High	TPLEEELAAVQATLAEESLQHSWAGR	7	1	1	WP_029434692.1		0	2.48741e+08	0	3.509e-09	92.28	1.59722e-09	3	2836.42	2.07944	68.6039	0
	High	DTLQTSPEAIIADYR	7	1	1	WP_029434692.1		0	1.58526e+08	0	2.172e-05	61.68	2.00365e-06	2	1692.85	2.92599	58.4571	0
	High	AEEKPMAVVDLVDTSALER	2	1	1	WP_029434692.1		0	9.08358e+07	0	3.418e-06	60.7	2.25552e-06	3	2073.06	2.68288	57.8997	0
	High	TDVALIGGIAAK	3	1	1	WP_029434692.1		0	1.07429e+08	0	0.0002486	57.28	3.18016e-06	2	1128.67	2.73028	40.077	0
	High	GESTPFVMELPPYR	3	1	1	WP_029434692.1		0	1.05983e+08	0	0.0001151	56.46	4.06698e-06	2	1622.79	2.10399	60.1399	0
	High	GSAPLNISYGPDLDPVLTK	6	1	1	WP_029434692.1		0	1.5091e+08	0	0.0001204	56.36	5.43335e-06	2	1957.03	1.98899	58.9312	0
	High	LGMAIEPLTKPVGFDWR	2	1	1	WP_029434692.1		0	1.02567e+08	0	0.0002008	56.19	8.53549e-06	2	1930.03	3.2521	60.9189	0
	High	MPDVAAQLR	5	1	1	WP_029434692.1		0	8.37169e+07	0	0.0008416	52.79	9.73132e-06	2	1000.53	2.04448	32.4046	0
	High	mPDVAAQLR	1	1	1	WP_029434692.1	M1(Oxidation)	0	4270890	0	0.001031	52.07	1.61426e-05	2	1016.52	0.469961	22.6331	0
	High	ADRETVADHLR	1	1	1	WP_029434692.1		0	6.93176e+06	0	0.0006699	42.79	0.000118354	3	1282.65	1.45499	15.6274	1
	High	RGSAPLNISYGPDLDPVLTK	2	1	1	WP_029434692.1		0	2.33544e+07	0	3.917e-05	41.39	0.000188788	3	2113.13	1.26524	52.2802	1
	High	QLGIPVVATVAR	3	1	1	WP_029434692.1		0	1.73039e+08	0	0.0008991	34.54	0.000350728	2	1223.75	2.30785	47.1405	0
	High	AGIQVDTK	1	1	1	WP_029434692.1		0	1.20103e+07	0.001	0.006904	61.13	2.65962e-06	2	831.457	-0.467447	15.7483	0
	High	ETVADHLR	2	1	1	WP_029434692.1		0	6.48588e+07	0.001	0.006361	43.47	7.42137e-05	2	940.486	0.861185	16.3052	0
	High	VDALPEGDEAR	1	1	1	WP_029434692.1		0	1.04442e+08	0.001	0.01488	38.06	0.000187578	2	1171.56	1.75104	21.0586	0
	High	LAQDPNWNK	1	1	1	WP_029434692.1		0	7.60224e+07	0.001	0.008223	33.74	0.000634003	2	1085.54	0.713293	20.4145	0
	High	DRLELSDKLDK	1	1	1	WP_029434692.1		0	6.27293e+06	0.001	0.01312	24.05	0.0122001	3	1331.72	1.05082	22.6454	2
	High	GLLTDRYPAR	2	1	1	WP_029434692.1		0	1.63454e+07	0.001	0.01638	18.68	0.0277814	3	1161.64	1.43161	24.521	1
	High	TTAFNEYTGTHQHVGNYPGVTVDK	1	1	1	WP_029434692.1		0	1.4677e+08	0.001	0.01169	11.4	0.0760658	3	2636.24	2.10789	31.5697	0
	High	VLENDSEILR	1	1	1	WP_029434692.1		0	1.51244e+08	0.003	0.04343	28.43	0.00473712	2	1187.63	1.48554	29.5611	0
	High	TWMYLK	1	1	1	WP_029434692.1		0	3.39238e+07	0.004	0.06682	29.47	0.00146873	2	841.429	0.966328	41.3593	0
	High	MAYmLDR	1	2	1	WP_029434692.1	M4(Oxidation)	0	5316835	0.005	0.08163	39.78	0.000104947	2	915.407	0.757828	23.1778	0
WP_005025895.1	MULTISPECIES: bifunctional (p)ppGpp synthetase/guanosine-3',5'-bis(diphosphate) 3'-pyrophosphohydrolase [Bilophila]	1417.86	46.61	1	28	28	63	1.37267e+08	738	82.6869	6.87354
	A4	Sequence	# PSMs	# Proteins	# Protein Groups	Protein Group Accessions	Modifications	ΔCn	Area	q-Value	PEP	IonScore	Exp Value	Charge	MH+ [Da]	ΔM [ppm]	RT [min]	# Missed Cleavages
	High	MTEQNLTLDDMHDILAFR	1	1	1	WP_005025895.1		0	1.68247e+07	0	2.563e-08	99.17	1.93696e-10	2	2163.02	1.48229	62.8705	0
	High	LEGILSSNQIEGTVWGR	1	1	1	WP_005025895.1		0	1.10653e+08	0	2.272e-08	87.63	5.43639e-09	2	1858.97	1.26196	60.0823	0
	High	YIHPDVYAQISDWLESNQVVER	2	1	1	WP_005025895.1		0	5.37823e+07	0	1.82e-08	75.57	8.18129e-08	3	2661.3	2.67032	66.1096	0
	High	AYAYAAAAHAGQVR	2	1	1	WP_005025895.1		0	8.07627e+07	0	1.127e-06	72.33	1.75437e-07	2	1419.72	3.2637	21.5495	0
	High	IAQETMDIYVPLANR	2	1	1	WP_005025895.1		0	5.29509e+07	0	2.371e-05	71.37	2.1519e-07	2	1733.89	1.36444	53.8548	0
	High	ISMMTFDSK	1	1	1	WP_005025895.1		0	3.56236e+07	0	0.0002276	71.31	7.76586e-08	2	1059.49	2.45886	38.7867	0
	High	LQAIVSPPEILETPDAVDTVVSHR	3	1	1	WP_005025895.1		0	1.60315e+08	0	9.104e-08	71.07	2.07131e-07	3	2586.38	2.78242	61.5316	0
	High	LAANSTEAEQALVR	3	1	1	WP_005025895.1		0	1.24269e+08	0	9.093e-05	62.62	1.47694e-06	2	1472.77	1.99741	29.924	0
	High	MILAMSHDIR	5	1	1	WP_005025895.1		0	5.80792e+07	0	0.0002869	55.18	6.37117e-06	2	1186.61	3.32905	31.84	0
	High	sTVEAPASHLPLPMQNILSR	4	1	1	WP_005025895.1	N-Term(Acetyl)	0	1.27217e+08	0	1.277e-06	53.9	9.57344e-06	3	2203.16	1.42222	62.9916	0
	High	LVSVQWDGHETQPFPVR	4	1	1	WP_005025895.1		0	9.48035e+07	0	0.0001475	50.6	2.48225e-05	3	1995.01	2.58225	47.174	0
	High	EQSPPPPPK	5	1	1	WP_005025895.1		0	3.12656e+07	0.001	0.00255	52.94	1.42285e-05	2	976.511	0.815573	11.3625	0
	High	GSLADIAIVLR	1	1	1	WP_005025895.1		0	1.79362e+07	0.001	0.002204	51.61	1.17341e-05	2	1127.68	2.30961	61.0064	0
	High	GVDDMMVR	2	1	1	WP_005025895.1		0	2.89863e+07	0.001	0.006386	45.24	3.29149e-05	2	922.412	0.182976	25.9318	0
	High	LVPLNTALK	3	1	1	WP_005025895.1		0	1.13793e+08	0.001	0.004972	43.25	4.7203e-05	2	968.617	2.77039	33.9082	0
	High	MDLFKDEVYVFTPAGDVK	1	1	1	WP_005025895.1		0	4.51909e+07	0.001	0.001778	39.83	0.000291178	3	2074.03	3.961	61.0676	1
	High	DVAHLYHVIDR	4	1	1	WP_005025895.1		0	56586767	0.001	0.00112	39.34	0.00037252	3	1337.7	2.40161	32.173	0
	High	DAPEFEWLR	1	1	1	WP_005025895.1		0	5.70217e+07	0.001	0.005739	38.81	0.000243317	2	1162.56	2.70482	59.0697	0
	High	DEVYVFTPAGDVK	1	1	1	WP_005025895.1		0	1.72247e+07	0.001	0.009827	23.91	0.00955142	2	1439.71	2.1326	43.6183	0
	High	HLPSVMEVLR	3	1	1	WP_005025895.1		0	3.02746e+07	0.001	0.01075	22.81	0.00654501	2	1180.65	2.42302	47.1427	0
	High	LAEHGVASHWLYK	1	1	1	WP_005025895.1		0	5.56457e+07	0.001	0.01403	21.83	0.0150913	2	1510.78	2.60389	28.062	0
	High	EFMHTLR	2	1	1	WP_005025895.1		0	2.77522e+07	0.002	0.01807	21.23	0.0154438	3	933.462	0.570197	22.1818	0
	High	ANGYQSLHTTVIGPEGER	1	1	1	WP_005025895.1		0	7.27398e+06	0.002	0.02259	17.57	0.045496	2	1928.95	2.37429	28.1075	0
	High	LKLELEGLSFK	1	1	1	WP_005025895.1		0	3.23154e+07	0.003	0.04096	31	0.000792447	2	1276.75	2.07595	56.1092	1
	High	FKDYISMPK	1	1	1	WP_005025895.1		0	3.28322e+07	0.003	0.03631	29.53	0.00239573	2	1128.58	3.03916	32.2148	1
	High	IAQETmDIYVPLANR	1	1	1	WP_005025895.1	M6(Oxidation)	0	1.90132e+07	0.003	0.03643	5.56	0.820015	2	1749.89	1.04896	42.6399	0
	High	EFmHTLR	1	1	1	WP_005025895.1	M3(Oxidation)	0	2.71345e+06	0.004	0.05862	28.79	0.0022462	2	949.457	1.26984	15.1197	0
	High	GVDDmMVR	2	1	1	WP_005025895.1	M5(Oxidation)	0	0	0.004	0.05381	25.28	0.00295781	2	938.409	1.82622	19.9212	0
	High	IHIMAR	1	1	1	WP_005025895.1		0	2.46111e+07	0.005	0.07774	28.49	0.00141244	2	740.424	0.907142	16.1242	0
	High	FKDYISmPK	1	1	1	WP_005025895.1	M7(Oxidation)	0	2.67685e+06	0.005	0.0717	17.54	0.0396445	3	1144.57	-0.49122	22.2684	1
	High	IEIQIR	1	1	1	WP_005025895.1		0	3.69513e+07	0.008	0.1158	35.93	0.000855155	2	771.473	0.456981	28.9261	0
	High	EEQQAENIR	1	1	1	WP_005025895.1		0	3.06526e+07	0.008	0.1174	10.57	0.0920851	2	1116.53	0.948505	12.2577	0
WP_005028390.1	valine--tRNA ligase [Bilophila wadsworthia]	1286.26	38.55	1	32	32	63	1.13248e+08	882	100.169	6.04932
	A4	Sequence	# PSMs	# Proteins	# Protein Groups	Protein Group Accessions	Modifications	ΔCn	Area	q-Value	PEP	IonScore	Exp Value	Charge	MH+ [Da]	ΔM [ppm]	RT [min]	# Missed Cleavages
	High	KTEAQYVLWTALR	2	1	1	WP_005028390.1		0	2.80186e+07	0	4.07e-06	89.55	1.99651e-09	2	1578.87	2.02786	55.6043	1
	High	FNDAAQTLYK	2	1	1	WP_005028390.1		0	6.14782e+07	0	1.109e-05	83.46	9.46715e-09	2	1170.58	1.58626	26.57	0
	High	MEFVQEVIGMIR	2	1	1	WP_005028390.1		0	6.40039e+07	0	6.495e-06	78.82	3.80538e-08	2	1451.74	0.982637	68.0957	0
	High	LANEGFVSR	2	1	1	WP_005028390.1		0	7.2289e+07	0	0.0002463	74.8	1.05962e-07	2	992.517	1.00157	22.2401	0
	High	DVDGAIEAYR	1	1	1	WP_005028390.1		0	4.63061e+07	0	0.0006185	59.51	2.12693e-06	2	1108.53	1.4711	31.7336	0
	High	mEFVQEVIGMIR	1	1	1	WP_005028390.1	M1(Oxidation)	0	3.39814e+06	0	0.0006961	51.76	1.46697e-05	2	1467.74	2.60672	65.1551	0
	High	YVDKEFGTGALK	2	1	1	WP_005028390.1		0	4.88752e+07	0	0.000529	50.42	2.22416e-05	2	1327.69	1.52933	25.1734	1
	High	AELNIAPSYR	3	1	1	WP_005028390.1		0	7.86917e+07	0	0.0004865	50.21	2.62019e-05	2	1133.6	1.74676	30.5858	0
	High	TYYNWLDNIR	2	1	1	WP_005028390.1		0	3.62149e+07	0	0.0004459	48.09	3.88097e-05	2	1357.66	1.93291	59.7655	0
	High	TEAQYVLWTALR	1	1	1	WP_005028390.1		0	1.56383e+07	0	0.0003942	46.84	4.3473e-05	2	1450.77	2.9637	62.1108	0
	High	HVYLHALVR	2	1	1	WP_005028390.1		0	3.47272e+07	0	0.000259	46.09	2.45454e-05	3	1107.64	0.674108	22.346	0
	High	LGELIIDADGEAPK	2	1	1	WP_005028390.1		0	6.41305e+07	0	8.435e-05	44.75	6.36434e-05	2	1440.76	1.83826	44.0062	0
	High	GYEPHAVEDHWR	2	1	1	WP_005028390.1		0	2.73137e+07	0	0.000397	41.55	8.3981e-05	2	1495.67	1.52459	22.2281	0
	High	FALMNLPEDVPAAVELDK	2	1	1	WP_005028390.1		0	8.90798e+07	0	0.0001232	37.6	0.000582163	3	1972.01	1.80906	64.4608	0
	High	STGNVIDPLVMIEK	1	1	1	WP_005028390.1		0	115154342	0	0.0009769	34.94	0.00109013	2	1515.81	2.55861	61.2663	0
	High	TVVEPHMSEQWFVASTK	2	1	1	WP_005028390.1		0	50012063	0	6.685e-05	28.53	0.00280563	3	1975.96	2.21124	47.5589	0
	High	VLWLPGTDHAGIATQNVVER	4	1	1	WP_005028390.1		0	1.1796e+08	0	0.0005135	17.99	0.0341538	3	2176.16	1.82483	50.6179	0
	High	APAEIVER	2	1	1	WP_005028390.1		0	4.39191e+07	0.001	0.002612	54.71	5.24e-06	2	884.485	1.6888	17.6617	0
	High	EVILTLAR	4	1	1	WP_005028390.1		0	6.8862e+07	0.001	0.007854	41.52	0.000123321	2	914.568	0.613603	37.9823	0
	High	IDKELGGLNQK	1	1	1	WP_005028390.1		0	1.6533e+07	0.001	0.006703	40	0.00018	3	1214.67	0.722874	19.0088	1
	High	VQGLHHQWLLHR	3	1	1	WP_005028390.1		0	1.58182e+07	0.001	0.001471	35.71	0.000483362	3	1523.84	2.69795	22.9122	0
	High	MLGDSVDWTR	2	1	1	WP_005028390.1		0	5.77918e+07	0.001	0.01156	33	0.0008019	2	1179.55	2.45063	39.5739	0
	High	IVEDLQASGQLVK	2	1	1	WP_005028390.1		0	1.06629e+08	0.001	0.005734	30.25	0.00254896	2	1399.78	2.3768	33.124	0
	High	AAVPEMTQIFPENWmK	1	1	1	WP_005028390.1	M15(Oxidation)	0	4.76788e+06	0.001	0.005591	26.44	0.00431274	2	1907.91	1.34228	61.4356	0
	High	AAVPEMTQIFPENWMK	2	1	1	WP_005028390.1		0	8.47113e+07	0.001	0.009886	10.5	0.245094	3	1891.91	2.8527	64.6272	0
	High	YGTDALR	1	1	1	WP_005028390.1		0	3.23348e+07	0.002	0.02362	49.02	2.25565e-05	2	795.401	1.39686	18.1893	0
	High	VVPLFADR	2	1	1	WP_005028390.1		0	1.0015e+08	0.002	0.01976	34.53	0.00135663	2	916.526	1.06741	38.3077	0
	High	YAGLVGK	3	1	1	WP_005028390.1		0	3.61652e+07	0.003	0.03914	44.07	5.28852e-05	2	707.409	0.426692	19.016	0
	High	LTVLLRPSDAHQK	1	1	1	WP_005028390.1		0	1.77373e+07	0.003	0.0443	17	0.0199054	2	1477.85	0.879531	22.5101	0
	High	MMMMGLHFMDQVPFK	1	1	1	WP_005028390.1		0	2.1865e+07	0.003	0.03732	5.73	0.266667	3	1842.83	1.53226	63.6128	0
	High	VAELTDAR	1	1	1	WP_005028390.1		0	0	0.004	0.05972	31.25	0.0028121	2	874.473	11.9545	16.7533	0
	High	LTALQQR	1	1	1	WP_005028390.1		0	5.27385e+07	0.005	0.07367	29.05	0.00522696	2	829.489	0.367873	15.9963	0
	High	QIWWGHR	1	1	1	WP_005028390.1		0	2.50324e+07	0.005	0.08208	26.66	0.00280507	2	982.502	1.0832	29.4211	0
	High	STGNVIDPLVmIEK	1	1	1	WP_005028390.1	M11(Oxidation)	0	6.19202e+06	0.005	0.07841	17.56	0.0605089	2	1531.81	1.7076	50.2679	0
	High	ELGGLNQK	1	1	1	WP_005028390.1		0	9.48315e+06	0.006	0.09119	27.23	0.00520394	2	858.468	0.074408	16.5221	0
WP_081847500.1	ribonuclease R [Bilophila wadsworthia]	1205.63	37.53	1	27	27	51	7.72552e+07	842	93.6149	8.38232
	A4	Sequence	# PSMs	# Proteins	# Protein Groups	Protein Group Accessions	Modifications	ΔCn	Area	q-Value	PEP	IonScore	Exp Value	Charge	MH+ [Da]	ΔM [ppm]	RT [min]	# Missed Cleavages
	High	TLASTDLAQSDLLTLK	3	1	1	WP_081847500.1		0	8.30398e+07	0	1.393e-08	116.2	5.39737e-12	2	1689.93	1.3406	57.3593	0
	High	DAEALAHLLLER	2	1	1	WP_081847500.1		0	4.62973e+07	0	2.857e-06	76.26	4.37695e-08	2	1350.74	3.56688	62.0199	0
	High	LIEEFMLAANEAVAR	2	1	1	WP_081847500.1		0	3.84119e+07	0	7.102e-07	72.75	1.91118e-07	2	1676.87	3.13149	63.2356	0
	High	LTDVHIGR	2	1	1	WP_081847500.1		0	1.90459e+07	0	0.0004746	71.34	9.18142e-08	2	910.512	1.0883	18.9503	0
	High	YADLLVHR	3	1	1	WP_081847500.1		0	2.88206e+07	0	0.000224	69.61	2.95368e-07	2	986.543	1.21135	25.5409	0
	High	GSLDFDLPEAQFIVNR	1	1	1	WP_081847500.1		0	4.96877e+07	0	4.236e-06	66.97	4.92228e-07	2	1820.92	2.11275	63.6708	0
	High	IVTGVLSIQR	2	1	1	WP_081847500.1		0	6.61043e+07	0	0.0005136	59.01	1.50724e-06	2	1085.67	0.225712	36.1133	0
	High	VSLGLEEDAMVQER	1	1	1	WP_081847500.1		0	1.28279e+07	0	0.0005823	51.66	1.39879e-05	2	1575.77	2.07057	44.3728	0
	High	GVPFVTIDGEDAR	1	1	1	WP_081847500.1		0	2.72865e+07	0	0.0002072	48.53	3.22647e-05	2	1375.69	2.96386	45.1289	0
	High	ALSFTLGATPGPILAGHK	5	1	1	WP_081847500.1		0	4.86308e+07	0	3.429e-05	47.54	2.11437e-05	3	1750.99	1.30131	54.9421	0
	High	LQPDIFIHPGFLGDAWHGDR	2	1	1	WP_081847500.1		0	3.72079e+07	0	0.0001501	30.88	0.00240892	3	2291.14	3.35397	60.9814	0
	High	LNHEIPLDFPPNVLAEAAELEK	1	1	1	WP_081847500.1		0	1.0483e+07	0	8.263e-05	18.56	0.0417947	3	2459.28	1.28288	64.8895	0
	High	LGQAVTVR	1	1	1	WP_081847500.1		0	4.65971e+07	0.001	0.001261	60.74	2.19267e-06	2	843.505	0.682061	17.5353	0
	High	DFDDAVYVR	2	1	1	WP_081847500.1		0	3.5309e+07	0.001	0.004835	52.57	5.5335e-06	2	1099.51	1.47009	35.7783	0
	High	STGEVEGIK	3	1	1	WP_081847500.1		0	1.91559e+07	0.001	0.006371	44.83	7.39916e-05	2	919.472	-0.818542	15.6653	0
	High	IGELLLVTPEEK	1	1	1	WP_081847500.1		0	79324342	0.001	0.002385	30.75	0.00206142	2	1340.77	2.02403	50.1024	0
	High	VEVALQPAPQHR	1	1	1	WP_081847500.1		0	2.86095e+07	0.001	0.01171	29.31	0.00328215	3	1344.74	1.78844	20.8371	0
	High	TSAFFPGVIR	2	1	1	WP_081847500.1		0	6.94014e+07	0.001	0.006932	26.14	0.0035267	2	1094.6	1.60836	49.9724	0
	High	ELAVHVTR	2	1	1	WP_081847500.1		0	1.53956e+07	0.002	0.02174	34.16	0.000382798	2	924.528	2.16706	18.2437	0
	High	GYFGDTVR	3	1	1	WP_081847500.1		0	2.49448e+07	0.002	0.02178	29.32	0.00116673	2	914.437	0.669437	26.4849	0
	High	LTYEGVQEALDHGGELAGR	1	1	1	WP_081847500.1		0	4.94895e+07	0.002	0.01773	14.81	0.0809405	3	2014.99	1.66251	53.0293	0
	High	IHPAPDPDR	3	1	1	WP_081847500.1		0	2.26738e+07	0.003	0.04763	19.05	0.01929	2	1017.51	0.606498	10.9155	0
	High	LRDILVQANGTPQEYLVGR	2	1	1	WP_081847500.1		0	6.42695e+06	0.003	0.04535	13.43	0.0726307	3	2142.17	2.01773	49.4015	1
	High	QKELAVHVTR	1	1	1	WP_081847500.1		0	2.05973e+06	0.005	0.06782	35.16	0.000304068	3	1180.68	0.974031	14.6722	1
	High	VGFDDR	1	1	1	WP_081847500.1		0	1.82272e+07	0.005	0.06806	34.54	0.000632809	2	708.331	0.0749036	17.4384	0
	High	VEDGLWR	2	1	1	WP_081847500.1		0	2.33174e+07	0.006	0.08978	13.87	0.14152	2	874.443	1.35907	29.8421	0
	High	LSTLFR	1	1	1	WP_081847500.1		0	2.49324e+07	0.008	0.1087	29.23	0.00119116	2	736.437	1.81921	30.7296	0
WP_029436222.1	formate acetyltransferase [Bilophila wadsworthia]	1148.18	36.28	1	24	24	48	1.23226e+08	802	90.0266	6.26514
	A4	Sequence	# PSMs	# Proteins	# Protein Groups	Protein Group Accessions	Modifications	ΔCn	Area	q-Value	PEP	IonScore	Exp Value	Charge	MH+ [Da]	ΔM [ppm]	RT [min]	# Missed Cleavages
	High	VAGFSSYFTR	2	1	1	WP_029436222.1		0	57018424	0	1.542e-05	76.53	6.1141e-08	2	1134.56	2.18502	47.0796	0
	High	LALSSLGEVR	3	1	1	WP_029436222.1		0	1.08956e+08	0	7.239e-05	73.84	1.23914e-07	2	1044.61	2.28223	41.0878	0
	High	GILEEVEAAYR	1	1	1	WP_029436222.1		0	73336709	0	0.0001053	65.08	9.93459e-07	2	1249.65	2.17328	60.7359	0
	High	IYLDGNPIVGSLAGGR	4	1	1	WP_029436222.1		0	101994384	0	6.106e-05	64.72	1.06246e-06	2	1601.87	2.14018	57.666	0
	High	IALNAVIAYAHR	2	1	1	WP_029436222.1		0	42974998	0	5.819e-05	63.77	6.29638e-07	2	1311.76	2.87729	47.2285	0
	High	FLPSALEGPSGTR	3	1	1	WP_029436222.1		0	1.58728e+08	0	0.000216	62.37	1.65137e-06	2	1331.7	2.0323	37.3062	0
	High	GYSIDWSDLEQR	1	1	1	WP_029436222.1		0	57704555	0	2.187e-05	59.94	1.36878e-06	2	1468.68	3.31401	55.1286	0
	High	LVEFAMYDGYDPHTR	3	1	1	WP_029436222.1		0	4.23805e+07	0	4.959e-05	58.13	1.53451e-06	2	1813.83	3.49818	46.3223	0
	High	YGQYMYPFYK	2	1	1	WP_029436222.1		0	5.94368e+07	0	0.0001063	54.18	3.8104e-06	2	1359.61	1.61932	49.5362	0
	High	AALLDTSQNMDPER	2	1	1	WP_029436222.1		0	93130964	0	0.0002774	52.99	7.28397e-06	2	1560.74	1.80922	31.7126	0
	High	ELYGGNAELLVK	3	1	1	WP_029436222.1		0	6.65152e+07	0	0.0001303	52.45	1.50746e-05	2	1305.71	1.34895	41.5714	0
	High	HLEIAVYQGDAYAK	2	1	1	WP_029436222.1		0	37085705	0	3.555e-05	51.65	2.2911e-05	3	1577.8	1.81196	33.593	0
	High	HGNDIEDVDQLTR	2	1	1	WP_029436222.1		0	3.45107e+07	0	9.777e-05	44.4	6.89848e-05	3	1511.71	0.800186	28.3213	0
	High	GVALTDASVSAMPGTDVNGSTALIK	2	1	1	WP_029436222.1		0	2.23177e+07	0	0.0004951	23.82	0.0136935	3	2375.22	1.24826	53.1363	0
	High	QLTWEQLK	1	1	1	WP_029436222.1		0	4.91097e+07	0.001	0.006079	44.76	0.000121981	2	1045.57	2.6501	40.3334	0
	High	GSYVTFEGQPNLAK	3	1	1	WP_029436222.1		0	2.99561e+07	0.001	0.00926	36.68	0.000483262	2	1510.76	2.75941	37.1425	0
	High	EQIVPNIFR	1	1	1	WP_029436222.1		0	8.59932e+07	0.001	0.01123	35.62	0.00106921	2	1115.62	1.49049	50.7572	0
	High	SGSGQPQFMNMNAAVAR	1	1	1	WP_029436222.1		0	7.76409e+07	0.001	0.001924	34.32	0.000368952	2	1765.81	1.18052	39.7821	0
	High	ALAANFEGYEDIQK	1	1	1	WP_029436222.1		0	5.00043e+07	0.001	0.009372	32.52	0.00137141	2	1568.76	2.58158	43.0164	0
	High	HMDHAYDAQR	2	1	1	WP_029436222.1		0	1.09515e+07	0.001	0.01646	18.31	0.0147221	3	1243.53	-0.494388	9.31599	0
	High	MLLNLIK	2	1	1	WP_029436222.1		0	3.97153e+07	0.002	0.02749	45.48	3.39767e-05	1	844.534	1.81914	51.1892	0
	High	MKPSYLEK	2	1	1	WP_029436222.1		0	7.02602e+07	0.003	0.03082	34.3	0.00063161	2	995.525	1.88709	16.6127	0
	High	KISDLGNSTR	1	1	1	WP_029436222.1		0	6.96107e+06	0.004	0.05517	39.07	0.000346863	2	1090.59	1.53889	13.3613	1
	High	YGQYmYPFYK	1	1	1	WP_029436222.1	M5(Oxidation)	0	1.34354e+07	0.004	0.05818	8.2	0.150998	2	1375.61	3.34478	42.2071	0
	High	HLIYDTK	1	1	1	WP_029436222.1		0	7.90684e+07	0.006	0.09228	34.06	0.00139389	2	889.478	-0.32117	16.4269	0
WP_005024894.1	MULTISPECIES: (Fe-S)-binding protein [Bilophila]	1134.83	39.42	1	26	26	54	1.0024e+08	718	78.8473	7.88428
	A4	Sequence	# PSMs	# Proteins	# Protein Groups	Protein Group Accessions	Modifications	ΔCn	Area	q-Value	PEP	IonScore	Exp Value	Charge	MH+ [Da]	ΔM [ppm]	RT [min]	# Missed Cleavages
	High	EGYVELFAGQPGR	1	1	1	WP_005024894.1		0	6.31071e+07	0	6.41e-05	66.92	4.5728e-07	2	1422.7	2.02281	48.2502	0
	High	TDLSAALEDTFQR	2	1	1	WP_005024894.1		0	5.82886e+07	0	0.0001182	60.6	2.00322e-06	2	1466.72	2.81233	57.7412	0
	High	LDGIADTGAAR	1	1	1	WP_005024894.1		0	1.49483e+07	0	0.0001529	56.24	4.99136e-06	2	1059.55	2.45249	21.7809	0
	High	DVALQNMDAFEK	1	1	1	WP_005024894.1		0	4.70913e+07	0	0.0001221	50.41	1.13739e-05	2	1380.65	0.751268	45.0103	0
	High	VTHISELLAENLK	5	1	1	WP_005024894.1		0	3.61074e+07	0	7.867e-05	49.94	1.72365e-05	2	1466.82	1.55076	46.824	0
	High	FPEVSAALLR	9	1	1	WP_005024894.1		0	11058452	0	0.0003846	46.99	4.3997e-05	2	1102.63	0.955185	51.7869	0
	High	NATGQHLTSYVTWIAGGVPTASAPDGK	2	1	1	WP_005024894.1		0	1.20622e+08	0	2.142e-05	43.75	0.0001244	3	2699.35	2.90204	59.4369	0
	High	HLDELFVQFK	2	1	1	WP_005024894.1		0	4.3957e+07	0	0.0005663	39.94	0.000314313	2	1275.68	1.63777	49.5167	0
	High	SMTVEEIQTNTALEAK	2	1	1	WP_005024894.1		0	4.52461e+07	0	0.0004429	38.24	0.000367423	2	1764.87	2.19322	38.6638	0
	High	LDRPVSANPSLR	1	1	1	WP_005024894.1		0	7.31884e+07	0	0.0003944	36.43	0.000489146	3	1324.73	0.213509	20.0685	0
	High	YAQKPLTGGEQFIR	2	1	1	WP_005024894.1		0	9.32874e+07	0	0.001013	34.94	0.000657285	3	1607.86	1.79521	29.4415	0
	High	YIEQDGNSLPMNLLASTLK	2	1	1	WP_005024894.1		0	6.58308e+07	0	4.686e-05	34.45	0.00105882	3	2107.08	2.25869	65.081	0
	High	TQVADTFTK	2	1	1	WP_005024894.1		0	5.75622e+07	0.001	0.003327	50.9	1.21925e-05	2	1010.52	2.44185	20.7487	0
	High	ALPAIADK	2	1	1	WP_005024894.1		0	2.10374e+07	0.001	0.008848	49.38	1.38414e-05	2	798.472	0.460095	23.14	0
	High	ELIAEVAAR	1	1	1	WP_005024894.1		0	5.038e+07	0.001	0.002149	49.38	2.24923e-05	2	971.554	2.04045	29.3013	0
	High	GVQVHLAR	1	1	1	WP_005024894.1		0	2.62296e+07	0.001	0.006775	48.05	1.56304e-05	2	879.518	1.9038	17.6251	0
	High	KLDGIADTGAAR	2	1	1	WP_005024894.1		0	2.11712e+07	0.001	0.01373	41.61	0.000220877	2	1187.64	1.88021	18.3852	1
	High	VHVAVGGIDK	2	1	1	WP_005024894.1		0	6.5293e+07	0.001	0.004696	38.86	0.00015602	2	994.569	1.39082	19.9436	0
	High	AVLNDPILSQALR	2	1	1	WP_005024894.1		0	8.68116e+07	0.001	0.001102	37.44	0.000234392	2	1409.81	1.58942	56.1499	0
	High	VMDFSTFAK	2	1	1	WP_005024894.1		0	5.71649e+07	0.001	0.003687	35.74	0.000426697	2	1045.5	1.76631	44.59	0
	High	SMHVVFVDNGR	2	1	1	WP_005024894.1		0	1.37125e+07	0.001	0.007485	28.6	0.00241567	2	1260.62	2.20555	27.9791	0
	High	mVTTLPR	1	1	1	WP_005024894.1	M1(Oxidation)	0	3.46727e+06	0.002	0.0174	41.69	0.000186351	2	833.456	1.69314	18.3401	0
	High	YIEQDGNSLPmNLLASTLK	1	1	1	WP_005024894.1	M11(Oxidation)	0	9.59983e+06	0.002	0.02528	19.04	0.0318083	2	2123.08	5.13183	60.5379	0
	High	HLPSMFAK	2	1	1	WP_005024894.1		0	4.92405e+07	0.003	0.04515	30.43	0.00217376	2	930.488	1.16842	26.5852	0
	High	MVTTLPR	1	1	1	WP_005024894.1		0	2.25805e+07	0.004	0.05668	39.2	0.000378713	2	817.46	0.358974	22.7352	0
	High	IYSGLNDR	1	1	1	WP_005024894.1		0	5.58795e+07	0.005	0.07504	29.62	0.00251031	2	937.475	1.4987	20.0179	0
	High	HQTEDITSLVR	1	1	1	WP_005024894.1		0	6.71051e+07	0.005	0.06819	15.14	0.0658322	2	1298.67	1.61193	28.7185	0
	High	KAVLNDPILSQALR	1	1	1	WP_005024894.1		0	6.09144e+06	0.006	0.08703	19.78	0.0115716	3	1537.91	1.29	45.4358	1
WP_029434900.1	aldehyde ferredoxin oxidoreductase [Bilophila wadsworthia]	1130.47	32.82	1	15	15	42	1.95996e+08	579	61.2353	5.66846
	A4	Sequence	# PSMs	# Proteins	# Protein Groups	Protein Group Accessions	Modifications	ΔCn	Area	q-Value	PEP	IonScore	Exp Value	Charge	MH+ [Da]	ΔM [ppm]	RT [min]	# Missed Cleavages
	High	INVGAENGPVATIEELGAYAGLGGR	5	1	1	WP_029434900.1		0	1.36391e+08	0	5.504e-09	112.73	1.52e-11	2	2428.25	2.23764	68.1408	0
	High	AIVLDPAGTPVIR	4	1	1	WP_029434900.1		0	2.26399e+08	0	1.696e-05	73.77	4.18765e-08	2	1321.79	2.65535	46.5479	0
	High	ESNSGGTGGQFMAR	2	1	1	WP_029434900.1		0	6.32182e+07	0	1.714e-05	72.4	5.74077e-08	2	1398.61	2.36067	20.6851	0
	High	AFNAAAGFTK	3	1	1	WP_029434900.1		0	1.14702e+08	0	9.443e-05	70.37	1.42342e-07	2	997.512	1.80368	28.1216	0
	High	ILGAGTATTAR	2	1	1	WP_029434900.1		0	193400362	0	7.42e-05	67.78	4.41821e-07	2	1031.59	1.0232	19.1714	0
	High	TDPLSAEGQAEISR	3	1	1	WP_029434900.1		0	9.71826e+07	0	0.0001822	65.18	5.91609e-07	2	1473.72	2.24586	28.205	0
	High	LGYAAIIIEGER	3	1	1	WP_029434900.1		0	1.01363e+08	0	0.0001653	62.67	1.2167e-06	2	1304.72	1.8187	50.6509	0
	High	LVFSPGLMAGSAAASSGR	5	1	1	WP_029434900.1		0	1.68188e+08	0	7.148e-05	60.83	2.56072e-06	3	1678.86	1.79819	50.6416	0
	High	MFSNYPLVAALQEK	4	1	1	WP_029434900.1		0	5.9295e+07	0	0.0001332	49.77	3.005e-05	2	1610.83	2.49663	62.028	0
	High	WGDIDGIIAMIHEIGK	2	1	1	WP_029434900.1		0	2.99788e+07	0	0.0007105	31.48	0.0019914	3	1767.91	1.80936	70.5603	0
	High	GGVGAVMGSK	1	1	1	WP_029434900.1		0	6.67904e+07	0.001	0.004279	60.73	2.36678e-06	2	862.446	0.985784	18.1253	0
	High	LPLYFSR	2	1	1	WP_029434900.1		0	1.39537e+08	0.001	0.013	46.83	2.4899e-05	2	895.505	1.71216	42.0447	0
	High	ESVAPHNVR	2	1	1	WP_029434900.1		0	8.81437e+06	0.001	0.003269	36.01	0.00068918	3	1008.52	-1.06098	9.87739	0
	High	GQAMPAYDPR	1	1	1	WP_029434900.1		0	8.91322e+07	0.002	0.02801	30.5	0.00147056	2	1105.51	1.33208	22.17	0
	High	GQAmPAYDPR	1	1	1	WP_029434900.1	M4(Oxidation)	0	5.72658e+06	0.003	0.04119	22.97	0.00503466	2	1121.51	1.60221	16.2237	0
	High	LVFSPGLmAGSAAASSGR	1	1	1	WP_029434900.1	M8(Oxidation)	0	4.61759e+07	0.004	0.06511	15.29	0.0843034	2	1694.86	2.05249	40.2905	0
	High	DAVTFEK	1	1	1	WP_029434900.1		0	2.40151e+07	0.006	0.08791	34.55	0.000806729	2	809.405	0.951835	20.1329	0
WP_029434434.1	phosphoenolpyruvate synthase [Bilophila wadsworthia]	1069.74	35.49	1	31	31	50	6.91138e+07	1189	130.727	5.98584
	A4	Sequence	# PSMs	# Proteins	# Protein Groups	Protein Group Accessions	Modifications	ΔCn	Area	q-Value	PEP	IonScore	Exp Value	Charge	MH+ [Da]	ΔM [ppm]	RT [min]	# Missed Cleavages
	High	DLVSIDTSYGLGEAVVGGR	1	1	1	WP_029434434.1		0	1.04183e+07	0	9.366e-08	81.86	1.56391e-08	2	1907.98	2.17715	60.6982	0
	High	TFVNNVVDGFASSQEGIDQLR	1	1	1	WP_029434434.1		0	3.22489e+07	0	2.904e-06	69.48	2.53619e-07	3	2296.12	1.93884	62.8165	0
	High	GYLDTVHNLR	2	1	1	WP_029434434.1		0	2.54884e+07	0	0.0004678	63.01	1.55011e-06	2	1187.62	1.92389	29.8883	0
	High	AAAAAEILLTGNGASR	1	1	1	WP_029434434.1		0	2.60986e+07	0	4.35e-05	60.16	2.7951e-06	2	1485.81	2.28578	41.0058	0
	High	GLVAISGITSASVVPDTYYR	1	1	1	WP_029434434.1		0	1.97587e+07	0	5.668e-06	60.1	2.58968e-06	2	2069.1	3.27236	60.3971	0
	High	AEFMLGNVGVHPAALEAFDNGELER	1	1	1	WP_029434434.1		0	3.0277e+07	0	5.145e-08	59.57	2.26336e-06	3	2686.3	2.08797	62.3569	0
	High	EAILDALTQSETTGQEELAAQAK	1	1	1	WP_029434434.1		0	2.26323e+07	0	6.449e-06	57.63	4.91864e-06	3	2417.21	0.933235	61.2896	0
	High	EQLDAGLVSLDLR	1	1	1	WP_029434434.1		0	3.52746e+07	0	0.0001893	57.3	5.30695e-06	2	1428.77	2.03188	58.3647	0
	High	FYSTLETSADLAEHVR	4	1	1	WP_029434434.1		0	5.19475e+07	0	1.684e-05	56.29	4.69927e-06	3	1838.89	0.675041	45.063	0
	High	IILMSELPSNAILAR	2	1	1	WP_029434434.1		0	5.21399e+07	0	7.697e-05	49.07	1.73432e-05	2	1640.94	2.45243	62.0296	0
	High	EIGDQVSYAALNPAVQETLR	4	1	1	WP_029434434.1		0	44207701	0	0.0009626	44.33	0.000110693	2	2174.11	2.49486	56.926	0
	High	VASAILADVGGDTSHAAITSR	2	1	1	WP_029434434.1		0	8.50662e+07	0	2.268e-05	39.12	0.000379631	3	2012.05	2.48464	40.2289	0
	High	NPDEIMAVYR	4	1	1	WP_029434434.1		0	2.71522e+07	0.001	0.00126	49.79	1.94165e-05	2	1207.58	2.76496	37.6205	0
	High	IGEDAELLVGGK	1	1	1	WP_029434434.1		0	2.23982e+07	0.001	0.001049	47.93	3.54342e-05	2	1200.65	2.4576	37.3603	0
	High	DIHDWEIESFK	2	1	1	WP_029434434.1		0	1.42321e+07	0.001	0.001103	43.72	4.2462e-05	3	1418.66	0.985484	49.1019	0
	High	DDGSEVVIR	1	1	1	WP_029434434.1		0	1.08696e+07	0.001	0.00278	43.22	0.00012149	2	989.493	3.06742	21.4735	0
	High	SMVDEAYNR	1	1	1	WP_029434434.1		0	1.21191e+07	0.001	0.003159	40.71	8.47169e-05	2	1084.48	2.35883	21.7615	0
	High	LVLTGADIVR	1	1	1	WP_029434434.1		0	31504486	0.001	0.002318	40.51	0.000120042	2	1056.64	2.59046	40.1421	0
	High	VGLVLADIGQALFLSR	3	1	1	WP_029434434.1		0	6.30045e+07	0.001	0.001303	40.34	9.22508e-05	2	1671.98	1.88888	70.7645	0
	High	TDPDMVPGMR	1	1	1	WP_029434434.1		0	2.68334e+07	0.001	0.005839	35.99	0.000251171	2	1118.5	2.31383	27.8929	0
	High	IDWASPEVTK	3	1	1	WP_029434434.1		0	26333007	0.001	0.003229	35.3	0.000737802	2	1145.59	1.71935	34.7254	0
	High	SIPGEIGTLIR	2	1	1	WP_029434434.1		0	5.92707e+07	0.001	0.01469	34.98	0.000651259	2	1155.67	1.37667	55.0811	0
	High	EHVGNITGFAEELEK	1	1	1	WP_029434434.1		0	2.36467e+07	0.001	0.001485	25.5	0.00465033	3	1672.82	2.01385	47.1557	0
	High	GLLPLHEVGGEMDVEALPQTK	1	1	1	WP_029434434.1		0	9.14376e+06	0.001	0.001441	25.23	0.00914745	3	2233.16	1.93793	55.3568	0
	High	NVPDFEVGLLR	2	1	1	WP_029434434.1		0	55893698	0.001	0.006042	23.04	0.013408	2	1258.68	2.07115	58.5059	0
	High	AWYDAETAR	1	1	1	WP_029434434.1		0	2.06737e+07	0.002	0.01952	18.77	0.0185835	2	1082.49	1.88805	30.336	0
	High	DHEFLPK	1	1	1	WP_029434434.1		0	1.19302e+07	0.003	0.0406	34.02	0.000475534	2	885.448	1.29667	21.3992	0
	High	GEILAAER	1	1	1	WP_029434434.1		0	2.28275e+07	0.003	0.04626	29.14	0.00335222	2	858.469	0.702639	20.1745	0
	High	LLDEYTER	1	1	1	WP_029434434.1		0	33270141	0.003	0.03371	22.13	0.0107161	2	1038.51	1.69395	25.0303	0
	High	EVPVPER	1	1	1	WP_029434434.1		0	1.29622e+07	0.007	0.09933	28.81	0.00151251	2	825.447	0.565449	17.3318	0
	High	NYNTALISR	1	1	1	WP_029434434.1		0	2.17601e+07	0.008	0.1178	13.95	0.0845706	2	1051.55	1.4281	25.4867	0
WP_029434433.1	pyruvate carboxylase [Bilophila wadsworthia]	1028.02	26.38	1	28	28	47	5.69446e+07	1236	137.082	6.41748
	A4	Sequence	# PSMs	# Proteins	# Protein Groups	Protein Group Accessions	Modifications	ΔCn	Area	q-Value	PEP	IonScore	Exp Value	Charge	MH+ [Da]	ΔM [ppm]	RT [min]	# Missed Cleavages
	High	SYGQGDTLATAAYMEGELGLK	2	1	1	WP_029434433.1		0	1.48801e+07	0	3.851e-08	98.77	2.25657e-10	2	2175.03	2.18519	62.6298	0
	High	LTDMDIEAER	1	1	1	WP_029434433.1		0	6.54731e+06	0	0.0006347	67.47	1.96967e-07	2	1192.55	2.50694	27.8791	0
	High	GYNPFVQLGEYR	2	1	1	WP_029434433.1		0	52251732	0	6.631e-05	60.99	1.87097e-06	2	1442.71	1.87195	58.2627	0
	High	LQVEHGITESR	3	1	1	WP_029434433.1		0	2.0154e+07	0	0.0004432	60.43	1.90204e-06	3	1268.66	1.23125	18.7066	0
	High	ALTEYMVGGVK	3	1	1	WP_029434433.1		0	4.46814e+07	0	0.0004222	56.97	4.11864e-06	2	1167.61	2.15642	37.2362	0
	High	LVEITPSPWAGITPELR	1	1	1	WP_029434433.1		0	53203857	0	2.198e-06	55.59	5.38313e-06	2	1879.04	3.8579	62.6605	0
	High	STNVLGYSPQPK	3	1	1	WP_029434433.1		0	5.06945e+07	0	0.0002005	47.23	5.58241e-05	2	1290.67	1.7889	27.5072	0
	High	AAPAASSAQELLLLGSDPR	3	1	1	WP_029434433.1		0	5.74498e+07	0	0.0004141	47.21	3.7071e-05	2	1867	3.74919	57.9428	0
	High	YGVDLVEEQIAVAFGAK	1	1	1	WP_029434433.1		0	1.84591e+07	0	2.319e-05	42.71	0.000139307	2	1808.94	0.910131	67.8704	0
	High	FAAVPVMTATDIDK	2	1	1	WP_029434433.1		0	6.01801e+07	0	0.0002403	36.83	0.000446106	2	1478.76	2.97024	47.3966	0
	High	HIILGLK	1	1	1	WP_029434433.1		0	3.18354e+07	0.001	0.01182	48.92	1.27929e-05	2	793.531	1.53233	25.6245	0
	High	YVSPGGPGVR	2	1	1	WP_029434433.1		0	3.70527e+07	0.001	0.00469	47.83	4.77967e-05	2	988.521	-0.42874	17.9756	0
	High	AVLAPVAGIVK	2	1	1	WP_029434433.1		0	3.50385e+07	0.001	0.002382	43.72	4.23614e-05	2	1037.67	0.813089	41.4685	0
	High	VALLDYVR	3	1	1	WP_029434433.1		0	4.81108e+07	0.001	0.00598	42.47	9.90919e-05	2	948.553	1.27197	48.3627	0
	High	ASAMAQASFGNPR	2	1	1	WP_029434433.1		0	1.86823e+07	0.001	0.002115	42.33	8.77185e-05	2	1307.62	1.0936	23.6087	0
	High	TFEQVLDEVR	3	1	1	WP_029434433.1		0	6.79162e+06	0.001	0.004426	40.29	0.000318038	2	1235.63	1.13145	53.0372	0
	High	QVIPYYDR	1	1	1	WP_029434433.1		0	1.89017e+07	0.001	0.01002	33.18	0.000721259	2	1053.54	1.76957	29.1345	0
	High	QDVVLPAIPSK	2	1	1	WP_029434433.1		0	3.01398e+07	0.002	0.02695	27.21	0.00190108	2	1166.68	1.58216	39.6586	0
	High	EPSPYPHGDR	1	1	1	WP_029434433.1		0	3.54004e+06	0.002	0.01784	16.39	0.0229071	3	1154.52	0.691439	12.902	0
	High	HMTDGLFVPSVGAAAK	1	1	1	WP_029434433.1		0	1.92084e+07	0.002	0.02357	7.86	0.44194	3	1600.82	1.94415	40.7011	0
	High	LIAEISAK	1	1	1	WP_029434433.1		0	1.79686e+07	0.003	0.03277	41.94	0.000153536	2	844.515	0.808353	23.6123	0
	High	DANFVLK	1	1	1	WP_029434433.1		0	1.33236e+07	0.003	0.03349	36.16	0.000568942	2	806.44	-0.60532	28.4019	0
	High	LGIPVVPGSEGAVDVPAAR	1	1	1	WP_029434433.1		0	1.24026e+07	0.003	0.03298	10.87	0.12277	3	1804	2.73593	51.0493	0
	High	VLGIMDR	1	1	1	WP_029434433.1		0	2.26446e+07	0.004	0.05128	36.31	0.000701651	2	803.445	0.839707	30.8026	0
	High	AYLDLDLIIAK	1	1	1	WP_029434433.1		0	6257452	0.004	0.05018	13.42	0.0614234	2	1247.73	1.88744	63.4323	0
	High	WPELVLHYHR	1	1	1	WP_029434433.1		0	0	0.005	0.07298	11.7	0.189303	3	1349.71	1.86671	43.3235	0
	High	TTIPFYR	1	1	1	WP_029434433.1		0	4.37364e+07	0.007	0.09663	30.04	0.00108992	2	897.484	1.08301	36.2816	0
	High	GKPILVANR	1	1	1	WP_029434433.1		0	2.33787e+07	0.008	0.1089	18.06	0.0155944	2	967.607	1.95815	15.4807	0
WP_029436064.1	DNA-directed RNA polymerase subunit beta' [Bilophila wadsworthia]	1026.78	27.69	1	31	31	46	4.45659e+07	1387	153.7	6.87354
	A4	Sequence	# PSMs	# Proteins	# Protein Groups	Protein Group Accessions	Modifications	ΔCn	Area	q-Value	PEP	IonScore	Exp Value	Charge	MH+ [Da]	ΔM [ppm]	RT [min]	# Missed Cleavages
	High	TANSGYLTR	4	1	1	WP_029436064.1		0	2.17056e+07	0	6.51e-05	80.98	7.97995e-09	2	982.498	2.7594	17.7589	0
	High	FATSDLNDLYR	2	1	1	WP_029436064.1		0	4.57747e+07	0	7.362e-06	73.43	7.0361e-08	2	1314.63	1.85146	44.73	0
	High	LGIQAFEPLLVEGK	2	1	1	WP_029436064.1		0	4.80089e+07	0	1.339e-05	65.36	5.6759e-07	2	1513.87	1.72975	63.652	0
	High	AIQISIASPENIR	2	1	1	WP_029436064.1		0	15511115	0	0.0004319	55.79	5.00903e-06	2	1411.79	2.01105	45.2964	0
	High	EGLTVLQYFTSTHGAR	2	1	1	WP_029436064.1		0	3.99141e+07	0	2.286e-05	52.72	1.71061e-05	2	1779.9	1.3897	60.4417	0
	High	LMELGAPDIIIR	1	1	1	WP_029436064.1		0	2.86568e+07	0	0.0004165	50.5	2.45094e-05	2	1340.76	2.32721	59.4377	0
	High	DGEQVLAGDIIAR	1	1	1	WP_029436064.1		0	1.19316e+07	0	0.0008806	49	2.89553e-05	2	1356.71	1.43097	45.0281	0
	High	GLLEELNLEEIK	1	1	1	WP_029436064.1		0	1.069e+07	0	0.0001191	45.98	7.44427e-05	2	1399.77	2.5509	62.6394	0
	High	VLLYPVYDPATGDLLYPENTLIDEPVAK	1	1	1	WP_029436064.1		0	1.65859e+07	0	0.0009227	18.26	0.0283631	3	3118.63	2.05113	66.8897	0
	High	SGISIGVK	2	1	1	WP_029436064.1		0	9.8277e+06	0.001	0.007585	54.56	6.47399e-06	2	760.457	0.609381	23.9583	0
	High	VLTEAALK	1	1	1	WP_029436064.1		0	7.06521e+06	0.001	0.006998	54.08	9.38018e-06	2	844.514	-0.131189	22.6462	0
	High	VAELFEVR	2	1	1	WP_029436064.1		0	1.94793e+07	0.001	0.002776	48.55	3.35128e-05	2	962.533	2.17147	40.9428	0
	High	VVDVWTK	2	1	1	WP_029436064.1		0	17978889	0.001	0.01251	48.12	5.78138e-05	2	846.474	2.24845	27.1061	0
	High	SSANANASQIR	1	1	1	WP_029436064.1		0	6.71494e+06	0.001	0.006937	44.05	0.000104291	2	1118.56	1.14312	11.6001	0
	High	SLDDLFSVR	2	1	1	WP_029436064.1		0	1.58971e+07	0.001	0.002781	42.96	0.00011634	2	1051.54	2.33735	55.9686	0
	High	EISTDILTDPK	1	1	1	WP_029436064.1		0	2.77543e+07	0.001	0.003637	40.77	0.000247071	2	1231.64	1.95614	36.3099	0
	High	SVIVVGPYLK	2	1	1	WP_029436064.1		0	1.92614e+07	0.001	0.002346	39.58	0.000109893	2	1074.66	0.916181	45.8988	0
	High	SGQVAVIDEQGR	1	1	1	WP_029436064.1		0	1.08466e+07	0.001	0.001448	39.36	0.000266519	2	1258.64	2.07498	21.2973	0
	High	MALELFKPFIYSELEK	2	1	1	WP_029436064.1		0	1.01837e+07	0.001	0.005305	24.6	0.0100554	2	1958.04	1.07522	65.4832	0
	High	QEANLSFNPIFMMSNSGAR	1	1	1	WP_029436064.1		0	8.8963e+06	0.001	0.006601	21.34	0.0110177	3	2113.98	1.66702	63.739	0
	High	MGHIELAAPVAHIWFLK	2	1	1	WP_029436064.1		0	1.01433e+07	0.001	0.008887	18.62	0.0350381	4	1933.06	2.27709	61.9265	0
	High	DMLIPDSK	1	1	1	WP_029436064.1		0	6.53408e+06	0.002	0.02225	33.92	0.00103405	2	918.46	-0.487707	28.9269	0
	High	EYPVLLNR	2	1	1	WP_029436064.1		0	6.14748e+06	0.002	0.02813	29.51	0.00347026	2	1003.56	1.55555	35.0275	0
	High	ATQDVSAEMNK	1	1	1	WP_029436064.1		0	1.85273e+07	0.002	0.0254	21.21	0.00870358	2	1193.55	0.0496239	15.7438	0
	High	HIEVIVR	1	1	1	WP_029436064.1		0	8626757	0.004	0.05674	41.25	7.48118e-05	2	865.527	1.46577	20.3967	0
	High	EYVDQDITVPDQK	1	1	1	WP_029436064.1		0	7.30128e+06	0.006	0.08302	5.9	0.475523	2	1549.74	2.66741	30.5965	0
	High	VTVTEPGGTSFLVGEQVDK	1	1	1	WP_029436064.1		0	8.6985e+06	0.006	0.09501	2.29	1.88864	2	1963.01	2.19657	46.7828	0
	High	LDEATHQASMTIIEYR	1	1	1	WP_029436064.1		0	5.29825e+06	0.007	0.09971	5.91	0.679588	2	1877.91	2.48945	37.5268	0
	High	TFHIGGTASK	1	1	1	WP_029436064.1		0	6.30585e+06	0.008	0.113	21.36	0.0252243	2	1018.53	1.86012	18.3933	0
	High	KPETINYR	1	1	1	WP_029436064.1		0	1.4983e+07	0.009	0.1201	17.27	0.0506249	2	1020.55	0.585824	14.4439	0
	High	GAGQLPAVYSLPVGAIIMVK	1	1	1	WP_029436064.1		0	6607052	0.009	0.1197	6.59	0.218761	3	1984.13	1.85012	66.4554	0
WP_029435319.1	dimethyl sulfoxide reductase subunit A [Bilophila wadsworthia]	1001.21	27.96	1	21	21	53	1.5961e+08	812	89.6822	7.6792
	A4	Sequence	# PSMs	# Proteins	# Protein Groups	Protein Group Accessions	Modifications	ΔCn	Area	q-Value	PEP	IonScore	Exp Value	Charge	MH+ [Da]	ΔM [ppm]	RT [min]	# Missed Cleavages
	High	AIGMLAVLTGNVGIK	2	1	1	WP_029435319.1		0	1.37377e+08	0	2.727e-07	78.44	1.4288e-08	2	1456.86	3.14772	65.3117	0
	High	ISWEEAFK	2	1	1	WP_029435319.1		0	1.08327e+08	0	0.0005654	57.28	3.8349e-06	2	1009.5	1.48939	49.8038	0
	High	LPmATFPTLENPVK	2	1	1	WP_029435319.1	M3(Oxidation)	0	5.04905e+07	0	0.0002484	55.52	9.67875e-06	2	1573.83	2.63018	50.6333	0
	High	YTIGYDEESLPK	2	1	1	WP_029435319.1		0	1.51672e+08	0	0.0008012	46.67	2.36806e-05	2	1414.68	2.63273	37.4968	0
	High	LPMATFPTLENPVK	2	1	1	WP_029435319.1		0	1.89781e+08	0	0.0001773	43.53	0.000133083	2	1557.84	2.91919	58.107	0
	High	GTIDTYGNEAVYLNYGTGALGSTMGK	2	1	1	WP_029435319.1		0	1.11155e+08	0	0.0001113	42.3	6.7717e-05	3	2653.25	2.8178	59.9987	0
	High	LAELAETWTLLPGQAITALPEYIPNPEGAISPER	1	1	1	WP_029435319.1		0	1.75504e+07	0	4.86e-05	24.96	0.00398942	4	3660.92	1.1411	70.4394	0
	High	QmTATTAGIR	2	1	1	WP_029435319.1	M2(Oxidation)	0	1.00996e+07	0.001	0.003846	44.02	7.52928e-05	2	1065.54	-0.651805	13.6442	0
	High	IEIYSPR	4	1	1	WP_029435319.1		0	1.01808e+08	0.001	0.006459	41.97	0.000133419	2	877.479	1.88888	25.92	0
	High	LLPTALAK	6	1	1	WP_029435319.1		0	1.03731e+08	0.001	0.009088	40.25	9.41825e-05	1	826.541	1.87344	29.0203	0
	High	ITGIPPAR	6	1	1	WP_029435319.1		0	4.29158e+07	0.001	0.006893	39.1	0.000122735	2	824.5	0.934006	20.1493	0
	High	QMTATTAGIR	1	1	1	WP_029435319.1		0	9.76883e+07	0.001	0.00646	38.41	0.000461477	2	1049.54	1.23917	19.5905	0
	High	KEWPLQLIGHHYK	2	1	1	WP_029435319.1		0	3.13618e+07	0.001	0.003134	36.59	0.000482417	3	1648.9	1.09582	36.0727	1
	High	AIGmLAVLTGNVGIK	1	1	1	WP_029435319.1	M4(Oxidation)	0	9.10839e+06	0.001	0.006145	32.34	0.000729306	2	1472.85	1.34458	56.6688	0
	High	YFPENHIAYK	3	1	1	WP_029435319.1		0	16080381	0.001	0.004313	31.94	0.00147139	2	1281.63	1.99783	25.6844	0
	High	AFRDDPEANPLPSPSGK	2	1	1	WP_029435319.1		0	3.31425e+07	0.001	0.01549	30.67	0.00252826	3	1797.88	1.00777	26.3995	1
	High	DDPEANPLPSPSGK	3	1	1	WP_029435319.1		0	5.70793e+06	0.001	0.00952	29.8	0.0012042	2	1423.67	1.40718	23.3183	0
	High	EWPLQLIGHHYK	3	1	1	WP_029435319.1		0	2.97267e+07	0.001	0.005043	26.81	0.00489855	2	1520.8	2.36037	47.6734	0
	High	EAFTEGR	1	1	1	WP_029435319.1		0	2.86376e+07	0.002	0.02722	38.2	0.000257305	2	809.379	0.27752	14.75	0
	High	SWPPAATPVAR	1	1	1	WP_029435319.1		0	1.23854e+07	0.003	0.04367	19.58	0.0242339	2	1152.62	2.166	31.3012	0
	High	YGMQQLR	1	1	1	WP_029435319.1		0	2.87795e+07	0.004	0.06685	35.96	0.00029154	2	895.446	0.409941	22.6864	0
	High	VIIIDPR	1	1	1	WP_029435319.1		0	114878597	0.005	0.07536	35.08	0.000309721	2	825.52	0.250162	29.6627	0
	High	TPAWASR	2	1	1	WP_029435319.1		0	6.30247e+07	0.005	0.07406	30.64	0.00207115	2	788.405	0.328132	20.5614	0
	High	LIAPIK	1	1	1	WP_029435319.1		0	3.9255e+07	0.006	0.09456	38.82	0.000130909	2	654.456	1.63329	23.1156	0
WP_029434578.1	outer membrane protein assembly factor BamA [Bilophila wadsworthia]	980.939	41.27	1	32	32	52	6.40996e+07	899	100.719	5.61768
	A4	Sequence	# PSMs	# Proteins	# Protein Groups	Protein Group Accessions	Modifications	ΔCn	Area	q-Value	PEP	IonScore	Exp Value	Charge	MH+ [Da]	ΔM [ppm]	RT [min]	# Missed Cleavages
	High	GYDSEDLAPR	1	1	1	WP_029434578.1		0	5.95222e+06	0	0.0001164	69.59	1.0964e-07	2	1122.51	1.33338	22.462	0
	High	ELALQEHGILSWVTGTGVLR	2	1	1	WP_029434578.1		0	3.13839e+07	0	2.982e-06	60.83	1.52817e-06	3	2179.19	2.16838	65.456	0
	High	SSYLDLSFVNPR	2	1	1	WP_029434578.1		0	4.76566e+07	0	0.0001763	59.95	2.12432e-06	2	1397.71	1.46963	57.8801	0
	High	VLDPDVVLMR	3	1	1	WP_029434578.1		0	6.03199e+07	0	0.0002033	58.06	3.98603e-06	2	1156.64	1.72551	49.8477	0
	High	YTLFDIPDTASR	2	1	1	WP_029434578.1		0	6.48808e+07	0	0.0001187	57.34	3.50553e-06	2	1398.69	2.4206	57.2841	0
	High	IEGLQGIDAGDLKK	2	1	1	WP_029434578.1		0	1.71368e+07	0	0.0004788	52.28	1.59722e-05	3	1456.8	1.48151	34.213	1
	High	GDAITDIQIR	3	1	1	WP_029434578.1		0	4.28119e+07	0	0.0002874	50.1	3.17602e-05	2	1101.59	1.30256	36.325	0
	High	EGFYLAEVNYR	2	1	1	WP_029434578.1		0	3.26792e+07	0	0.0008898	48.84	2.61234e-05	2	1360.66	2.43297	50.0145	0
	High	IWDLGYFSDVNADIEQGGQGR	1	1	1	WP_029434578.1		0	7.76549e+06	0	4.1e-05	44.32	4.80777e-05	2	2340.09	1.74695	64.1743	0
	High	VGGVFENSNKPVPVFDR	4	1	1	WP_029434578.1		0	6.70981e+07	0	8.344e-05	39.71	0.000288645	2	1860.96	1.51054	39.7125	0
	High	VSMEYGGGGIGGNDNFFKPIGELQSFHTLFR	2	1	1	WP_029434578.1		0	5.52659e+07	0	0.0001788	27.17	0.00239834	4	3374.63	1.42682	65.266	0
	High	VLVFTVK	2	1	1	WP_029434578.1		0	3.66822e+07	0.001	0.005451	54.06	3.91715e-06	2	805.52	2.03933	38.6798	0
	High	FAYGFPLDK	2	1	1	WP_029434578.1		0	2.62301e+07	0.001	0.002774	46.36	3.6993e-05	2	1057.54	1.24572	48.9772	0
	High	TGDAFSIDAR	2	1	1	WP_029434578.1		0	2.40662e+07	0.001	0.003099	45.42	6.6028e-05	2	1052.5	1.40006	28.2761	0
	High	LADGDQFDGSK	1	1	1	WP_029434578.1		0	28701980	0.001	0.001445	44.63	3.43534e-05	2	1152.52	1.65122	18.901	0
	High	NQQISQLNLATAR	2	1	1	WP_029434578.1		0	5.02725e+07	0.001	0.001412	36.93	0.00044609	2	1456.79	1.30459	32.479	0
	High	GYSLGLQGFVSGK	1	1	1	WP_029434578.1		0	1.89523e+07	0.001	0.004617	35.87	0.000504702	2	1312.69	1.29541	52.8201	0
	High	ANSASAVLVFDVK	1	1	1	WP_029434578.1		0	19121798	0.001	0.004374	35.47	0.000610153	2	1320.72	2.31569	49.4161	0
	High	FFIGGIDSIR	2	1	1	WP_029434578.1		0	5.82518e+07	0.001	0.002405	34.9	0.000550109	2	1124.61	1.28438	56.3804	0
	High	IEGLQGIDAGDLK	1	1	1	WP_029434578.1		0	2.3352e+07	0.001	0.001161	32.6	0.00145628	2	1328.71	2.87418	43.7331	0
	High	GDLIDSDER	1	1	1	WP_029434578.1		0	1.76588e+07	0.001	0.006967	32.24	0.000656739	2	1019.47	1.48258	20.6662	0
	High	NPNHIFHWR	1	1	1	WP_029434578.1		0	1.77888e+07	0.001	0.0019	29.22	0.00353038	3	1220.61	1.19238	25.3628	0
	High	LFHPIGEYTSVSVGYR	2	1	1	WP_029434578.1		0	3.52619e+07	0.001	0.001605	20.57	0.018417	3	1824.93	2.70376	44.5494	0
	High	LLAEDIQK	1	1	1	WP_029434578.1		0	0	0.002	0.02002	20.36	0.0331362	2	929.531	0.71013	22.9106	0
	High	YFTQADTTIVPTDKDDEVDLR	2	1	1	WP_029434578.1		0	4.20688e+07	0.002	0.01919	15.49	0.0522603	3	2442.17	2.45666	43.7921	1
	High	YFTQADTTIVPTDK	1	1	1	WP_029434578.1		0	2.58777e+07	0.002	0.02457	12.29	0.144599	2	1599.79	1.87969	35.7582	0
	High	MVDAAGQQGAQPYFAQK	1	1	1	WP_029434578.1		0	3.77505e+07	0.004	0.05648	6.6	0.393797	2	1809.86	1.82274	29.4633	0
	High	LGEIGFK	1	1	1	WP_029434578.1		0	28714887	0.005	0.0726	48.12	3.46883e-05	2	763.435	0.655024	28.8255	0
	High	SVGLELR	1	1	1	WP_029434578.1		0	1.6692e+07	0.006	0.09099	38.17	0.000647722	2	773.452	1.05873	26.9387	0
	High	ERPTSGVVGR	1	1	1	WP_029434578.1		0	1.13503e+07	0.006	0.09123	9.48	0.247983	3	1057.58	0.272477	10.6119	0
	High	VTELYR	1	1	1	WP_029434578.1		0	2.84086e+07	0.007	0.103	31.87	0.000975195	2	780.426	0.996313	19.1359	0
	High	SPMGDLR	1	1	1	WP_029434578.1		0	1.58299e+07	0.008	0.1178	27.4	0.00282054	2	775.378	1.03013	20.3047	0
WP_029435975.1	ATP-dependent helicase [Bilophila wadsworthia]	967.351	46.02	1	24	24	45	6.27918e+07	741	82.4418	6.81494
	A4	Sequence	# PSMs	# Proteins	# Protein Groups	Protein Group Accessions	Modifications	ΔCn	Area	q-Value	PEP	IonScore	Exp Value	Charge	MH+ [Da]	ΔM [ppm]	RT [min]	# Missed Cleavages
	High	LLAGEAGNVMAVGDDAQSIYAFR	2	1	1	WP_029435975.1		0	6.0098e+07	0	2.848e-08	93	8.77078e-10	3	2368.17	2.78822	61.7076	0
	High	STQPVLDVANAVLAPASEGFR	4	1	1	WP_029435975.1		0	5.82503e+07	0	1.348e-05	65.58	6.36397e-07	2	2142.13	3.35975	64.6902	0
	High	LAWLAEQGVPASDMLLLTFTR	1	1	1	WP_029435975.1		0	3.20153e+06	0	1.791e-05	59	2.70669e-06	3	2332.24	2.64464	71.0536	0
	High	LAINPLDMPSFER	2	1	1	WP_029435975.1		0	45127120	0	6.068e-05	56.59	6.03021e-06	2	1502.77	1.86711	60.5615	0
	High	VNFPGFGLK	2	1	1	WP_029435975.1		0	46605682	0	0.0008848	51.29	1.59749e-05	2	978.542	1.34846	50.8153	0
	High	LVRPMSDLTQANVVAAR	3	1	1	WP_029435975.1		0	3.22548e+07	0	0.0004282	51.25	1.72476e-05	3	1841.01	1.28126	36.5408	0
	High	YPDLWSDMLLLDK	1	1	1	WP_029435975.1		0	22778812	0	1.843e-05	49.82	2.08463e-05	2	1608.8	2.81853	68.8188	0
	High	LQAIFPDDWPR	3	1	1	WP_029435975.1		0	7.00273e+07	0	0.0007219	37.51	0.000514515	2	1357.69	1.89379	59.5401	0
	High	MIDISTLNPAQLEAVTAPDGPVLVIAGAGSGK	1	1	1	WP_029435975.1		0	4.58548e+07	0	0.0001795	32.92	0.000893384	3	3105.66	2.8791	67.6808	0
	High	ELANPNAGR	2	1	1	WP_029435975.1		0	1.5885e+07	0.001	0.001977	52.75	6.9015e-06	2	941.481	0.578927	12.1491	0
	High	EISIGDVLQR	2	1	1	WP_029435975.1		0	3.85974e+07	0.001	0.002219	50.38	2.88609e-05	2	1129.62	1.11792	48.3176	0
	High	YAEAVHVK	1	1	1	WP_029435975.1		0	2.04507e+07	0.001	0.005408	41.99	0.000192886	2	916.488	-0.494809	13.6464	0
	High	IYHVAAQGDFDALR	2	1	1	WP_029435975.1		0	2.11318e+07	0.001	0.004486	40.12	0.000272369	3	1575.8	3.98677	36.72	0
	High	TQTIIGLLSK	2	1	1	WP_029435975.1		0	3.99214e+07	0.001	0.005512	36.47	0.00022489	2	1073.66	1.60146	52.5293	0
	High	YIMVDEYQDTNR	2	1	1	WP_029435975.1		0	4.00115e+07	0.001	0.004242	24.41	0.00361385	2	1546.69	2.82211	33.1978	0
	High	DAQHLLPHADALESIGEAYR	2	1	1	WP_029435975.1		0	2.33676e+07	0.001	0.001412	22.35	0.0177541	3	2206.09	1.70081	52.1079	0
	High	STSFAGDPAFSRPSLDIPR	2	1	1	WP_029435975.1		0	5.26882e+07	0.001	0.005479	10.15	0.333288	3	2021.01	2.10456	47.9641	0
	High	ATDLLGYSIGGVHGGTFHSFAFSVLR	1	1	1	WP_029435975.1		0	1.04052e+07	0.001	0.01152	1.13	1.54181	3	2709.39	4.04783	62.8318	0
	High	EIAVLFR	1	1	1	WP_029435975.1		0	2.4889e+07	0.002	0.02412	45.82	4.18909e-05	2	847.504	0.633259	44.8748	0
	High	VVLSTIHSSK	1	1	1	WP_029435975.1		0	2.47196e+07	0.002	0.02849	23.32	0.00791496	2	1070.62	-1.19844	17.1863	0
	High	AREDLELFVPATLYSR	1	1	1	WP_029435975.1		0	1.45153e+07	0.002	0.02201	12.06	0.158687	3	1879.99	0.836035	60.6374	1
	High	NILDFPK	3	1	1	WP_029435975.1		0	1.09238e+07	0.004	0.04846	46.14	0.000100936	2	846.473	0.662134	44.2051	0
	High	VEELLDR	2	1	1	WP_029435975.1		0	1.12019e+07	0.004	0.05901	38.85	0.000319276	2	873.468	0.0316737	23.6903	0
	High	LEENYR	1	1	1	WP_029435975.1		0	1.83375e+07	0.004	0.05642	35.23	0.000329908	2	823.394	-0.0297811	14.3586	0
	High	LVRPmSDLTQANVVAAR	1	1	1	WP_029435975.1	M5(Oxidation)	0	5.59493e+06	0.004	0.06605	12.44	0.168198	3	1857	1.70778	27.3925	0
WP_005030536.1	ATP-dependent Clp protease ATP-binding subunit ClpA [Bilophila wadsworthia]	933.679	42.14	1	25	25	33	5.01954e+07	757	82.7251	6.63916
	A4	Sequence	# PSMs	# Proteins	# Protein Groups	Protein Group Accessions	Modifications	ΔCn	Area	q-Value	PEP	IonScore	Exp Value	Charge	MH+ [Da]	ΔM [ppm]	RT [min]	# Missed Cleavages
	High	EALEDPLAGEVLFGR	1	1	1	WP_005030536.1		0	4.52525e+07	0	4.872e-07	88.67	5.22951e-09	2	1615.84	2.25271	62.6184	0
	High	IYSLDLGAVLAGAR	2	1	1	WP_005030536.1		0	3.47977e+07	0	1.999e-06	83.38	9.64316e-09	2	1418.8	1.43247	63.7957	0
	High	AVEAMFSPEFR	1	1	1	WP_005030536.1		0	2.77117e+07	0	1.919e-05	74.28	6.53188e-08	2	1283.61	1.78586	48.9155	0
	High	TLKDDLGSVLFGQDEAVDIVTR	1	1	1	WP_005030536.1		0	2.31935e+07	0	8.786e-06	65.54	4.46807e-07	3	2391.25	2.09646	63.4289	1
	High	VNLTLTPEAR	2	1	1	WP_005030536.1		0	3.97084e+07	0	0.0005578	63.49	1.02974e-06	2	1113.63	1.83382	31.7344	0
	High	VLDSALAHVK	1	1	1	WP_005030536.1		0	2.28225e+07	0	8.239e-05	62.01	6.28015e-07	2	1052.61	1.03382	23.1651	0
	High	NVVLIMTSNAGVR	2	1	1	WP_005030536.1		0	38988012	0	0.0001335	60.92	2.02274e-06	2	1373.76	2.56547	44.9595	0
	High	LIGAPPGYVGFDQGGLLTEAVR	1	1	1	WP_005030536.1		0	5.58831e+07	0	2.817e-07	56.27	4.957e-06	3	2230.19	0.866528	62.7447	0
	High	DMDASPMGFIEAPAGK	2	1	1	WP_005030536.1		0	2.93441e+07	0	4.839e-05	42.8	5.23564e-05	2	1636.74	1.86175	55.4617	0
	High	LAVLESISHNDEEGQDESSSESGEGEGGAESAK	1	1	1	WP_005030536.1		0	1.61196e+07	0	6.861e-05	25.03	0.00313307	3	3334.44	2.52913	33.8991	0
	High	MGVAFLR	2	1	1	WP_005030536.1		0	2.67616e+07	0.001	0.007235	60.28	1.68761e-06	2	793.44	1.21833	40.7753	0
	High	YTVDLTAR	1	1	1	WP_005030536.1		0	32172444	0.001	0.009442	52.11	1.01504e-05	2	938.496	2.26229	27.3379	0
	High	TAIAEGLALR	2	1	1	WP_005030536.1		0	47169242	0.001	0.002683	46.21	6.94062e-05	2	1014.6	2.35064	36.1405	0
	High	NNPLYVGDPGTGK	1	1	1	WP_005030536.1		0	3.5773e+07	0.001	0.002243	38.66	0.000265482	2	1331.66	2.32467	26.3365	0
	High	QALDHFFK	1	1	1	WP_005030536.1		0	1.78722e+07	0.001	0.01056	37.44	0.000676132	2	1005.52	1.60316	32.5749	0
	High	TPYAVVLMDEIEK	1	1	1	WP_005030536.1		0	1.89008e+07	0.001	0.002219	33.2	0.00124444	2	1507.78	2.56191	63.8612	0
	High	AIDVMDEAGASVR	2	1	1	WP_005030536.1		0	3.43841e+07	0.001	0.003758	31.31	0.00122035	2	1333.64	-0.793843	35.1327	0
	High	FDMSEYMEK	1	1	1	WP_005030536.1		0	1.97572e+07	0.001	0.004907	29.17	0.00120773	2	1179.47	2.41674	42.9331	0
	High	HEYLTLEHVLYGIASEPSGR	1	1	1	WP_005030536.1		0	1.14697e+07	0.001	0.001236	26.81	0.00562813	4	2271.15	2.27167	60.5388	0
	High	TDRPAGSFLFYGPTGVGK	1	1	1	WP_005030536.1		0	4.75339e+07	0.001	0.003232	20.75	0.0218763	3	1869.95	1.42263	48.4811	0
	High	RHEYLTLEHVLYGIASEPSGR	1	1	1	WP_005030536.1		0	1.34686e+07	0.001	0.01643	15.4	0.089405	4	2427.25	1.6038	58.1764	1
	High	LDPLVGR	1	1	1	WP_005030536.1		0	1.26378e+07	0.003	0.04647	53.19	6.71627e-06	2	769.457	0.477673	24.3523	0
	High	ALGLAVEELKR	2	1	1	WP_005030536.1		0	3.07551e+07	0.004	0.06171	29.76	0.00179659	2	1198.72	2.06204	35.3219	1
	High	AAVELSAR	1	1	1	WP_005030536.1		0	1.98418e+07	0.005	0.08019	43.53	0.00018188	2	816.459	1.35021	18.1664	0
	High	YSSSSLR	1	1	1	WP_005030536.1		0	1.39057e+07	0.006	0.08622	41.34	7.34514e-05	2	799.395	1.05076	13.9083	0
WP_029436206.1	hydroxylamine reductase [Bilophila wadsworthia]	917.803	52.04	1	20	20	42	9.51383e+07	538	58.0001	6.48096
	A4	Sequence	# PSMs	# Proteins	# Protein Groups	Protein Group Accessions	Modifications	ΔCn	Area	q-Value	PEP	IonScore	Exp Value	Charge	MH+ [Da]	ΔM [ppm]	RT [min]	# Missed Cleavages
	High	GVLEQDTDDFTVR	2	1	1	WP_029436206.1		0	4.60215e+07	0	7.15e-07	92.2	8.13455e-10	2	1494.71	2.97325	37.7072	0
	High	ALFSTLTNVNFDPAALEEVAR	3	1	1	WP_029436206.1		0	4.68245e+07	0	1.553e-07	88.31	4.05819e-09	2	2278.18	1.57807	66.4958	0
	High	TLLDAAPAVLDAVK	1	1	1	WP_029436206.1		0	7.64358e+07	0	8.326e-05	57.33	3.14376e-06	2	1396.81	2.21617	60.6633	0
	High	VALALADALK	2	1	1	WP_029436206.1		0	4.06162e+07	0	0.0003428	55.68	4.05594e-06	2	984.61	1.17981	48.366	0
	High	LAPVADLQDHVIYALR	2	1	1	WP_029436206.1		0	8.14236e+07	0	8.377e-05	49.79	1.41688e-05	2	1793.99	1.95712	59.6393	0
	High	SAMQLLLYGLK	1	1	1	WP_029436206.1		0	8.5076e+07	0	0.0004652	47.86	2.53707e-05	2	1236.7	2.24005	64.1491	0
	High	GVAAYADHAAVLGQR	4	1	1	WP_029436206.1		0	1.13348e+08	0	0.0001855	44.21	8.9139e-05	3	1498.78	1.29374	28.7264	0
	High	AILVSGHDLEDLYELLK	3	1	1	WP_029436206.1		0	1.63893e+07	0	0.0003838	36.68	0.000515479	2	1928.04	3.56833	66.754	0
	High	AFPHFVGHYGTAWQNQQK	1	1	1	WP_029436206.1		0	8.6991e+07	0	0.0003365	29.96	0.00211943	3	2116.02	2.72762	37.4954	0
	High	QTQGTGINIYTHGEMLPAHGYPVLK	2	1	1	WP_029436206.1		0	59534377	0	0.0004278	25.06	0.00592589	3	2725.38	1.88186	47.6512	0
	High	FSDDVNVR	2	1	1	WP_029436206.1		0	4.62495e+07	0.001	0.001527	55.8	3.55086e-06	2	951.454	1.25065	22.1781	0
	High	FFDKDLGK	2	1	1	WP_029436206.1		0	5491573	0.001	0.005458	50.02	1.69219e-05	2	969.504	0.140989	22.7261	1
	High	AMELLDAGNTK	1	1	1	WP_029436206.1		0	5.01645e+07	0.001	0.00139	42.2	0.00015064	2	1162.58	1.57225	31.4653	0
	High	NYYTEFVEK	3	1	1	WP_029436206.1		0	56782040	0.001	0.001768	39.33	0.000128349	2	1192.55	2.10617	41.7666	0
	High	AFGDPVPTQVSLGHR	4	1	1	WP_029436206.1		0	8.14647e+07	0.001	0.00133	31.64	0.00198792	3	1580.82	2.73245	35.5016	0
	High	ALELPGFAEDAPGK	2	1	1	WP_029436206.1		0	6.83745e+07	0.001	0.002646	27.55	0.00377954	2	1414.73	3.01983	51.0648	0
	High	VFTSGIVGWPGLVHIK	2	1	1	WP_029436206.1		0	65524617	0.001	0.003219	7.68	0.170204	3	1709.98	1.58734	61.3688	0
	High	IGPFPR	2	1	1	WP_029436206.1		0	2.14649e+07	0.002	0.02495	56.75	3.90995e-06	2	686.398	-0.765617	26.4097	0
	High	DFAPLILK	1	1	1	WP_029436206.1		0	4.35954e+07	0.002	0.0282	29.89	0.00169233	2	916.552	1.52969	51.1753	0
	High	DPELNAFVYEALAAGMPDKDGTPDK	1	1	1	WP_029436206.1		0	1.26985e+07	0.003	0.04527	5.01	0.583676	3	2664.26	2.33325	66.6138	1
	High	AmELLDAGNTK	1	1	1	WP_029436206.1	M2(Oxidation)	0	7.32508e+06	0.005	0.08031	12.29	0.156403	2	1178.57	0.583142	22.0274	0
WP_029435578.1	dissimilatory-type sulfite reductase subunit beta [Bilophila wadsworthia]	917.162	36.02	1	15	15	35	1.44213e+08	483	53.5164	6.63916
	A4	Sequence	# PSMs	# Proteins	# Protein Groups	Protein Group Accessions	Modifications	ΔCn	Area	q-Value	PEP	IonScore	Exp Value	Charge	MH+ [Da]	ΔM [ppm]	RT [min]	# Missed Cleavages
	High	AVMDTMFEEFK	1	1	1	WP_029435578.1		0	1.60082e+08	0	1.107e-05	75.14	3.05471e-08	2	1347.6	1.33914	59.8767	0
	High	WNTLTSTIK	2	1	1	WP_029435578.1		0	1.58852e+08	0	9.14e-05	70.43	2.08318e-07	2	1063.58	1.97311	32.7387	0
	High	HIVEVYSENANKYER	2	1	1	WP_029435578.1		0	2.77593e+07	0	2.129e-05	68.3	2.81031e-07	3	1850.91	1.33583	22.0706	1
	High	VVVAYIPNEPPR	10	1	1	WP_029435578.1		0	1.13705e+08	0	0.0001012	61.04	1.33798e-06	2	1353.76	3.00504	37.6519	0
	High	WLYHEILEPGVLVHVAESGDK	2	1	1	WP_029435578.1		0	7.18959e+07	0	8.534e-07	59.81	1.77602e-06	3	2391.25	5.78896	60.7132	0
	High	HIVEVYSENANK	2	1	1	WP_029435578.1		0	3.9548e+07	0	0.0008291	45.09	8.36303e-05	3	1402.7	1.44257	18.7873	0
	High	AFVSSGYNPEKPMEGR	3	1	1	WP_029435578.1		0	8.49031e+07	0	0.0003252	37.67	0.000436054	2	1768.84	2.86552	27.746	0
	High	LGDWAER	1	1	1	WP_029435578.1		0	4.55188e+07	0.001	0.007707	54.81	5.78147e-06	2	846.412	1.67948	24.0637	0
	High	KYDSFFPEVIK	4	1	1	WP_029435578.1		0	7.7171e+07	0.001	0.004466	44.14	0.000136845	2	1372.72	2.21439	49.5769	1
	High	TMSVTNIR	1	1	1	WP_029435578.1		0	55993777	0.001	0.01088	41.32	0.000225061	2	921.481	-0.844714	23.0366	0
	High	NNIEFMVTDEATLK	1	1	1	WP_029435578.1		0	1.41364e+07	0.001	0.001867	30.29	0.00229174	2	1624.79	1.40444	52.9657	0
	High	ISDIGPR	1	1	1	WP_029435578.1		0	9.50728e+07	0.002	0.02007	48.34	1.68538e-05	2	757.42	0.0995746	16.8672	0
	High	TmSVTNIR	2	1	1	WP_029435578.1	M2(Oxidation)	0	5550272	0.002	0.02303	35.28	0.000756032	2	937.478	1.07812	16.3351	0
	High	FAAGSYK	1	1	1	WP_029435578.1		0	4.34394e+07	0.003	0.03839	38.82	0.000130909	2	743.373	0.998339	16.7491	0
	High	ALKEDLAGR	1	1	1	WP_029435578.1		0	3.04393e+07	0.004	0.05652	46.82	5.09526e-05	2	972.549	1.27423	16.0753	1
	High	FSELALAAHGGEAHEAASAAEVTAEDK	1	1	1	WP_029435578.1		0	3.68736e+07	0.005	0.07992	7.22	0.417275	4	2682.27	1.0854	38.5486	0
WP_005030472.1	preprotein translocase subunit SecA [Bilophila wadsworthia]	910.846	45.42	1	31	31	49	5.78153e+07	852	95.9831	5.5415
	A4	Sequence	# PSMs	# Proteins	# Protein Groups	Protein Group Accessions	Modifications	ΔCn	Area	q-Value	PEP	IonScore	Exp Value	Charge	MH+ [Da]	ΔM [ppm]	RT [min]	# Missed Cleavages
	High	INALEPEMQALADEELPQR	2	1	1	WP_005030472.1		0	2.29496e+07	0	9.945e-06	70.53	2.21279e-07	3	2167.08	2.43196	61.7379	0
	High	LGEGVVELGGLHILGTER	2	1	1	WP_005030472.1		0	4.99916e+07	0	8.779e-06	67.45	4.1374e-07	3	1849.02	2.06073	59.1687	0
	High	EEAGPLYADLLR	2	1	1	WP_005030472.1		0	4.1621e+07	0	2.358e-05	67.18	6.50847e-07	2	1346.7	1.44634	57.6947	0
	High	TLLDYDNVMNQQR	1	1	1	WP_005030472.1		0	5.8213e+07	0	8.678e-06	64.9	5.1775e-07	2	1609.76	0.241355	45.0214	0
	High	GHHYAIVDEVDSILIDEAR	2	1	1	WP_005030472.1		0	1.43566e+07	0	1.218e-05	56.32	7.11705e-06	3	2152.07	2.42903	63.0966	0
	High	FYLSLEDDLMR	1	1	1	WP_005030472.1		0	1.15472e+07	0	0.000233	48.97	1.71133e-05	2	1401.67	1.81553	62.8074	0
	High	YFLLEELDR	2	1	1	WP_005030472.1		0	3.67371e+07	0	0.0001793	47.61	3.38092e-05	2	1197.62	2.63052	61.9989	0
	High	EHVTVAAENQTLASITFQNYFR	1	1	1	WP_005030472.1		0	9.9481e+06	0	0.0002867	37.24	0.000547517	3	2539.26	2.69298	62.1099	0
	High	FSDGLHQALEAK	2	1	1	WP_005030472.1		0	25862249	0	0.0003538	23.78	0.00963225	2	1315.67	1.4532	25.894	0
	High	VEQRPTEVAEEVVAAPEPEPMFQHK	1	1	1	WP_005030472.1		0	2.66771e+07	0	0.0008509	15.3	0.0531218	3	2847.4	2.02486	44.7087	0
	High	FYAEQLVQR	2	1	1	WP_005030472.1		0	5.24607e+07	0.001	0.001157	47.82	2.97353e-05	2	1153.6	2.81534	36.6763	0
	High	DIEDEKPVR	4	1	1	WP_005030472.1		0	1.60677e+07	0.001	0.002447	46.44	4.31274e-05	2	1100.56	2.31456	15.3112	0
	High	DDQVVIVDEFTGR	1	1	1	WP_005030472.1		0	7.5528e+06	0.001	0.001397	41.9	0.000177555	2	1492.73	1.75856	55.3771	0
	High	VLPGDAPLPTR	2	1	1	WP_005030472.1		0	3.6961e+07	0.001	0.002697	40.23	0.000128036	2	1135.65	1.37003	28.169	0
	High	EGVPHSVLNAK	3	1	1	WP_005030472.1		0	2.5407e+07	0.001	0.001719	39.17	0.000199749	3	1150.62	0.639889	20.3845	0
	High	GVHVVTVNDYLAK	3	1	1	WP_005030472.1		0	2.36446e+07	0.001	0.00301	38.6	0.00032439	3	1414.77	1.36867	34.7109	0
	High	VEGHHFEIR	2	1	1	WP_005030472.1		0	11355164	0.001	0.003487	29.54	0.00244581	3	1123.57	1.28006	16.6365	0
	High	LSEVMNIDR	2	1	1	WP_005030472.1		0	33005291	0.001	0.01234	28.08	0.0045901	2	1076.54	1.28784	28.5434	0
	High	EGFNMFQELLVHIR	1	1	1	WP_005030472.1		0	7.21816e+06	0.001	0.007088	25.37	0.00755046	3	1732.89	1.43544	68.1064	0
	High	TPLIISGASDESTDLYQK	2	1	1	WP_005030472.1		0	5.62606e+07	0.001	0.004001	18.71	0.0336465	2	1937.98	2.62547	44.2878	0
	High	MQAIIQAIK	1	1	1	WP_005030472.1		0	58972431	0.002	0.0179	35.5	0.000775055	2	1015.6	2.81385	36.5693	0
	High	VTIATNMAGR	1	1	1	WP_005030472.1		0	1.61825e+07	0.002	0.02226	29.51	0.00425386	2	1033.55	0.821664	22.5605	0
	High	MIGFLVR	1	1	1	WP_005030472.1		0	1.60683e+07	0.003	0.0379	43.17	8.19311e-05	2	835.487	1.57862	48.5835	0
	High	DVDYIVK	1	1	1	WP_005030472.1		0	3059287	0.003	0.04034	33.91	0.000569021	2	851.45	-0.820234	25.719	0
	High	TVIYSLR	1	1	1	WP_005030472.1		0	3.10024e+07	0.004	0.05244	28.08	0.00155228	2	851.499	1.11213	29.1439	0
	High	HYDVQLLGAMALHNGK	1	1	1	WP_005030472.1		0	1.25583e+07	0.004	0.05108	21.75	0.0177111	3	1766.9	-0.202364	44.6465	0
	High	LGMQEGEPIENNMVSR	1	1	1	WP_005030472.1		0	4.14178e+07	0.004	0.05025	19.13	0.0128289	2	1803.84	1.94702	35.8637	0
	High	DMPDLIYR	1	1	1	WP_005030472.1		0	1.76685e+07	0.005	0.07494	24.43	0.0066707	2	1022.5	2.46194	43.4684	0
	High	KDMPDLIYR	1	1	1	WP_005030472.1		0	1.4421e+07	0.006	0.09113	25.52	0.0064525	2	1150.59	1.81714	29.9973	1
	High	EQPQQLSYSNEPEDLLGAPAQAK	1	1	1	WP_005030472.1		0	1.47564e+07	0.006	0.08349	4.79	0.514436	3	2513.21	-2.40111	47.9442	0
	High	LSGLMQK	1	1	1	WP_005030472.1		0	2.28803e+07	0.007	0.101	29.39	0.00333732	2	776.434	0.849222	20.2619	0
WP_029435916.1	peptidase M16 [Bilophila wadsworthia]	893.571	39.59	1	29	29	51	1.00632e+08	965	105.436	5.0083
	A4	Sequence	# PSMs	# Proteins	# Protein Groups	Protein Group Accessions	Modifications	ΔCn	Area	q-Value	PEP	IonScore	Exp Value	Charge	MH+ [Da]	ΔM [ppm]	RT [min]	# Missed Cleavages
	High	DFVELGTLLASK	1	1	1	WP_029435916.1		0	5.9712e+07	0	3.587e-05	64.89	6.16245e-07	2	1292.71	2.11852	63.4481	0
	High	FFFWGDDPEEQR	1	1	1	WP_029435916.1		0	6.92072e+07	0	6.863e-06	57.88	1.62544e-06	2	1572.68	2.56229	61.3171	0
	High	ASQQAPDSPEALAAIPSLTLADLPR	2	1	1	WP_029435916.1		0	1.02904e+08	0	1.345e-06	56.42	4.56068e-06	3	2532.34	3.51823	65.9267	0
	High	ALPTAFSVPLER	3	1	1	WP_029435916.1		0	1.30741e+07	0	0.000971	55.57	7.21063e-06	2	1300.73	1.38346	53.6679	0
	High	SLTEMGTSK	1	1	1	WP_029435916.1		0	2.41379e+07	0	0.0008876	54.6	4.85432e-06	2	953.461	0.375411	17.1988	0
	High	VVSDWDSVR	1	1	1	WP_029435916.1		0	41056185	0	0.0009736	48.89	4.26102e-05	2	1062.52	2.32661	28.2674	0
	High	GSLQTFLNAFTFPDK	1	1	1	WP_029435916.1		0	1.93182e+07	0	0.0001947	46.8	4.70092e-05	2	1685.86	2.47366	68.3361	0
	High	SLATWLYDGDPIAPLAWEKPLAALK	2	1	1	WP_029435916.1		0	7.32685e+07	0	7.793e-06	41.68	0.000122257	3	2739.49	3.45003	68.9887	0
	High	STVILTPDSGLAAER	4	1	1	WP_029435916.1		0	1.09901e+08	0	0.000328	40.37	0.000326008	2	1529.82	0.972497	38.0652	0
	High	TLATYDATADYLR	2	1	1	WP_029435916.1		0	4.02469e+07	0	0.0001184	40.18	0.000225459	2	1473.73	2.93451	42.5741	0
	High	LEQSLIPAGHGTVIAR	3	1	1	WP_029435916.1		0	8.90902e+07	0	0.0001982	29.26	0.00189723	3	1661.94	2.04005	33.6761	0
	High	ALIESGLGEDLTGGGLETDLR	1	1	1	WP_029435916.1		0	22449079	0	0.0008687	24.63	0.00671482	2	2116.08	1.50487	60.8677	0
	High	QTFFSVGLR	3	1	1	WP_029435916.1		0	32132433	0.001	0.001748	50.21	1.61975e-05	2	1054.57	2.88385	49.082	0
	High	FTQMVLEER	2	1	1	WP_029435916.1		0	5.75705e+07	0.001	0.002029	45.2	6.4929e-05	2	1152.57	1.15951	33.157	0
	High	LSEVSGTVK	3	1	1	WP_029435916.1		0	3.06626e+07	0.001	0.003807	42.88	0.000151992	2	919.509	-0.357177	15.7269	0
	High	FALLEPYLSR	2	1	1	WP_029435916.1		0	8.7729e+07	0.001	0.001723	37.65	0.000231918	2	1208.67	1.99898	60.2859	0
	High	IYDALSDEDHK	2	1	1	WP_029435916.1		0	1.25715e+07	0.001	0.008666	34.2	0.000437218	3	1305.6	2.46734	21.5161	0
	High	QDAILNLTADAGTLAAVQPYAAALGR	1	1	1	WP_029435916.1		0	2.16651e+07	0.001	0.003422	31.92	0.000996166	3	2584.38	3.75885	66.8459	0
	High	WFLDNEHR	2	1	1	WP_029435916.1		0	3.80187e+07	0.001	0.01081	30.17	0.000959334	2	1116.52	1.95096	32.754	0
	High	TGGMDAAPLVATMR	2	1	1	WP_029435916.1		0	6.53897e+07	0.001	0.01077	29.73	0.00271356	2	1390.68	1.38933	41.8902	0
	High	AAANEALIVPAQVNYVGK	2	1	1	WP_029435916.1		0	4.76499e+07	0.001	0.005523	29.28	0.00259671	2	1828	2.79056	47.0584	0
	High	HDATGAELLSIVNNDENK	1	1	1	WP_029435916.1		0	1.5949e+07	0.001	0.002358	29.08	0.00271908	3	1939.94	0.808107	47.5503	0
	High	MSGSLALVSYR	1	1	1	WP_029435916.1		0	1.02202e+07	0.001	0.01243	23.93	0.00809152	2	1183.62	2.71523	40.8445	0
	High	ADLEILR	1	1	1	WP_029435916.1		0	2.95543e+07	0.003	0.04033	40.72	0.000283821	2	829.479	1.09108	34.292	0
	High	GLAAMIR	1	1	1	WP_029435916.1		0	2.25055e+07	0.003	0.04583	35.22	0.00114231	2	731.424	1.43925	30.6217	0
	High	SFHESHYHPSNTR	3	1	1	WP_029435916.1		0	3.54789e+07	0.003	0.03776	20.13	0.00968211	4	1598.71	-0.310387	10.0262	0
	High	YPVKEPFVELLK	1	1	1	WP_029435916.1		0	2.35502e+07	0.004	0.05207	16.24	0.036841	2	1461.84	1.00984	54.1652	1
	High	HLTDDRDDLR	1	1	1	WP_029435916.1		0	6.75731e+06	0.005	0.08002	8.71	0.201879	3	1255.6	-0.516435	13.2311	1
	High	GLILNR	1	1	1	WP_029435916.1		0	1.2971e+07	0.006	0.09229	38.71	0.000302819	2	685.436	0.0338088	23.8224	0
WP_029435000.1	hypothetical protein [Bilophila wadsworthia]	888.15	34.49	1	25	25	39	6.98374e+07	890	95.7968	7.31299
	A4	Sequence	# PSMs	# Proteins	# Protein Groups	Protein Group Accessions	Modifications	ΔCn	Area	q-Value	PEP	IonScore	Exp Value	Charge	MH+ [Da]	ΔM [ppm]	RT [min]	# Missed Cleavages
	High	ASGVSAALLDSLAQATQFR	2	1	1	WP_029435000.1		0	4.17947e+07	0	5.281e-09	101.45	1.82617e-10	2	1906.01	3.08255	66.6659	0
	High	LDAGALSPER	2	1	1	WP_029435000.1		0	3.72192e+07	0	8.264e-05	73.15	8.23093e-08	2	1028.54	1.41999	23.9761	0
	High	MEWADVLSGQVDR	1	1	1	WP_029435000.1		0	3.55114e+07	0	3.739e-05	61.31	7.37853e-07	2	1505.71	2.33684	59.2202	0
	High	GIMADQLELR	2	1	1	WP_029435000.1		0	4.47273e+07	0	0.0003157	60.11	3.02247e-06	2	1145.6	1.21137	41.8179	0
	High	TLFAPAEAMLAR	2	1	1	WP_029435000.1		0	7.22636e+07	0	0.0002326	56.13	7.43532e-06	2	1290.69	1.69953	59.7968	0
	High	LAAQIENTPLLTR	3	1	1	WP_029435000.1		0	8.10163e+07	0	6.048e-05	49.51	1.84707e-05	2	1439.82	2.19152	42.085	0
	High	AMQDMAHFMHGSGDVAGAFR	2	1	1	WP_029435000.1		0	3.34732e+07	0	0.000256	47.42	1.80705e-05	3	2135.93	3.22495	46.0818	0
	High	AGDAILTDTR	1	1	1	WP_029435000.1		0	1.90591e+07	0	0.0007772	46.47	6.87543e-05	2	1032.53	0.0782454	22.877	0
	High	ASEALNFAATMQLAAMPAER	1	1	1	WP_029435000.1		0	1.35436e+07	0	0.0001273	45.39	6.93763e-05	3	2093.02	3.25927	63.0766	0
	High	SSIGSHDGQLGLFMEAAPGK	2	1	1	WP_029435000.1		0	5.20291e+07	0	0.0003246	42.48	0.000112987	3	2001.98	2.61319	48.1507	0
	High	LAHEMEDAVR	2	1	1	WP_029435000.1		0	1.73064e+07	0.001	0.002654	54.11	6.21041e-06	3	1170.56	1.41066	18.2824	0
	High	VSEIMTR	1	1	1	WP_029435000.1		0	2.68163e+07	0.001	0.01589	49.18	3.14032e-05	2	835.436	1.59578	17.6601	0
	High	GIGGDLYDAIK	1	1	1	WP_029435000.1		0	3.87088e+07	0.001	0.002459	40.77	0.000242883	2	1121.59	3.38869	46.3563	0
	High	IQNGFFTR	1	1	1	WP_029435000.1		0	1.12884e+07	0.001	0.009092	39.9	0.000138145	2	982.512	1.56764	31.5302	0
	High	DGILVSEFQEAAGMLR	1	1	1	WP_029435000.1		0	1.17631e+07	0.001	0.001929	32.57	0.00124504	3	1735.87	2.70225	67.569	0
	High	LVFKPEVGAR	2	1	1	WP_029435000.1		0	30888763	0.001	0.01308	28.48	0.00269621	2	1115.66	1.90744	26.0306	0
	High	LFGSIDALEGR	3	1	1	WP_029435000.1		0	56232294	0.001	0.002256	27.32	0.00481918	2	1177.62	0.960199	49.5387	0
	High	AGMTVVDLSRPTPR	1	1	1	WP_029435000.1		0	1.92502e+07	0.001	0.006922	26.65	0.00497425	3	1499.8	1.74964	30.5175	0
	High	VmQLNVAASR	1	1	1	WP_029435000.1	M2(Oxidation)	0	2.64394e+06	0.001	0.01657	26.58	0.00670347	2	1104.58	0.32168	20.1987	0
	High	QQIAPGVADPQAPTAGK	1	1	1	WP_029435000.1		0	0	0.001	0.0161	26.43	0.00671154	2	1648.87	2.81491	25.3251	0
	High	ITGIDNDASFGTR	2	1	1	WP_029435000.1		0	53833952	0.001	0.006799	16.31	0.0526238	2	1366.66	2.34891	29.7393	0
	High	GMADLLR	1	1	1	WP_029435000.1		0	2.46202e+07	0.003	0.03313	46.28	6.59414e-05	2	775.413	0.226127	36.1786	0
	High	LDALASADPR	1	1	1	WP_029435000.1		0	3.29802e+07	0.003	0.04008	20.34	0.0157199	2	1028.54	0.707894	23.226	0
	High	QMLDTALDR	1	1	1	WP_029435000.1		0	5.4438e+07	0.006	0.08763	10.8	0.2828	2	1062.53	1.44325	29.4394	0
	High	TFFDIAR	1	1	1	WP_029435000.1		0	4.04409e+07	0.007	0.09749	25.47	0.00482446	2	869.453	1.15243	44.5821	0
	High	VMQLNVAASR	1	1	1	WP_029435000.1		0	3.49315e+07	0.008	0.1153	14.32	0.118345	2	1088.59	1.37417	26.987	0
WP_029436313.1	elongation factor G [Bilophila wadsworthia]	879.537	41.19	1	20	20	39	8.38054e+07	670	72.6095	5.32568
	A4	Sequence	# PSMs	# Proteins	# Protein Groups	Protein Group Accessions	Modifications	ΔCn	Area	q-Value	PEP	IonScore	Exp Value	Charge	MH+ [Da]	ΔM [ppm]	RT [min]	# Missed Cleavages
	High	SPLTEADAELAAPWR	3	1	1	WP_029436313.1		0	8.84238e+07	0	3.141e-07	97.94	4.01735e-10	2	1626.81	1.50205	59.8561	0
	High	IGADFSAVLK	1	1	1	WP_029436313.1		0	3.4322e+07	0	9.485e-05	87.35	3.49747e-09	2	1020.57	1.09121	45.7238	0
	High	FAIDTAILPAAFVDAVR	3	1	1	WP_029436313.1		0	8.45932e+07	0	2.307e-05	62.09	1.29783e-06	3	1789.99	1.8609	68.4173	0
	High	NIGVIAHIDAGK	3	1	1	WP_029436313.1		0	2.86834e+07	0	0.0002627	59.44	1.59268e-06	3	1207.68	0.913991	29.0108	0
	High	LLLESIEAYQPVISLAIEPR	2	1	1	WP_029436313.1		0	2.83088e+07	0	3.937e-05	57.91	1.86079e-06	3	2254.28	3.18202	68.9476	0
	High	TASATGIFDR	2	1	1	WP_029436313.1		0	5.32793e+07	0	0.0003783	53.69	6.84101e-06	2	1038.52	1.3225	28.349	0
	High	QGVENALQSDPVTGYPLQDADVEITAMPR	1	1	1	WP_029436313.1		0	3.26087e+07	0	3.509e-06	50.91	1.33809e-05	3	3114.51	0.590063	61.966	0
	High	FSLEDPTLTVAIDEGSGHR	3	1	1	WP_029436313.1		0	3.72069e+07	0	0.0008149	30.62	0.00190732	3	2044	1.25064	57.3923	0
	High	ALDEALDR	1	1	1	WP_029436313.1		0	1.10038e+07	0.001	0.003213	51.66	1.29644e-05	2	902.459	0.77831	22.4048	0
	High	VGQPQVIR	2	1	1	WP_029436313.1		0	6.17514e+07	0.001	0.004556	50.68	8.53041e-06	2	896.533	2.07171	18.2297	0
	High	LFGFSTDLR	1	1	1	WP_029436313.1		0	4.65268e+07	0.001	0.001744	43.58	6.13943e-05	2	1055.55	1.71408	57.6139	0
	High	AGDIVAVIGLR	3	1	1	WP_029436313.1		0	1.02587e+07	0.001	0.007134	42.83	5.1996e-05	2	1083.65	1.24457	51.546	0
	High	ETHIGEVALSIAPR	3	1	1	WP_029436313.1		0	4.92414e+07	0.001	0.001048	38.27	0.000402127	2	1492.82	2.40216	40.9018	0
	High	LVQGLAPLSK	3	1	1	WP_029436313.1		0	7.83993e+07	0.001	0.004615	36.48	0.000224373	2	1025.64	1.67823	30.9184	0
	High	VENILDHAGLK	2	1	1	WP_029436313.1		0	4.26161e+07	0.001	0.006734	26.35	0.00405544	2	1208.67	2.28681	31.3648	0
	High	MGEVHDGTATMDYLPEEQER	1	1	1	WP_029436313.1		0	2.45481e+07	0.001	0.004733	7.72	0.168644	3	2307.99	2.16877	35.4522	0
	High	LYAGTLK	1	1	1	WP_029436313.1		0	3.22059e+07	0.002	0.02338	43.22	4.75302e-05	2	765.452	1.44414	20.8661	0
	High	RDGSTVAGYHMAAGIALR	2	1	1	WP_029436313.1		0	1.90271e+07	0.002	0.01889	16.67	0.0548959	3	1845.94	0.207413	33.5841	1
	High	IVSGMGELHLDVILER	1	1	1	WP_029436313.1		0	1.18686e+07	0.003	0.03509	0.56	1.71409	3	1780.97	2.2615	60.4172	0
	High	RVTPVLSGSALK	1	1	1	WP_029436313.1		0	3.18431e+06	0.005	0.07807	24.91	0.00435847	3	1227.74	0.593896	23.8025	1
WP_029434950.1	acetyl-CoA carboxylase [Bilophila wadsworthia]	877.491	32.58	1	21	21	41	1.0933e+08	749	85.3894	8.77783
	A4	Sequence	# PSMs	# Proteins	# Protein Groups	Protein Group Accessions	Modifications	ΔCn	Area	q-Value	PEP	IonScore	Exp Value	Charge	MH+ [Da]	ΔM [ppm]	RT [min]	# Missed Cleavages
	High	NLTTLSDWDEESESR	1	1	1	WP_029434950.1		0	6.74279e+07	0	6.464e-07	76.95	2.01359e-08	2	1781.79	1.65378	45.3765	0
	High	SSNLGFAGR	1	1	1	WP_029434950.1		0	2.38375e+07	0	0.0007333	67.41	5.265e-07	2	908.46	1.256	22.4379	0
	High	FVEAAELAMK	1	1	1	WP_029434950.1		0	7.56156e+07	0	6.479e-05	66.74	4.1308e-07	2	1108.57	2.37292	37.412	0
	High	ATDETVLSVR	1	1	1	WP_029434950.1		0	6.75456e+07	0	0.0008827	65.21	9.03902e-07	2	1090.58	2.21006	26.0718	0
	High	IQEGTHGVIQMPR	2	1	1	WP_029434950.1		0	4.38953e+07	0	4.849e-05	65.19	9.38343e-07	2	1465.76	2.51408	25.8895	0
	High	LMLSHGYYSVISPEGAAAIEGR	2	1	1	WP_029434950.1		0	23233062	0	2.105e-06	57.04	6.22745e-06	3	2321.16	1.80476	55.0804	0
	High	TYNQLIMVIGQEK	2	1	1	WP_029434950.1		0	5.79282e+07	0	0.0001112	54.21	1.10001e-05	2	1536.81	2.08364	57.5732	0
	High	DDINLDEMYIR	1	1	1	WP_029434950.1		0	2.72566e+07	0	0.0006068	46.49	2.58046e-05	2	1396.64	2.38401	53.2349	0
	High	VAETEGIPIHTYVFTPGSFPIEDTPGAAQQIAK	1	1	1	WP_029434950.1		0	1.55318e+08	0	1.169e-06	43.02	9.22936e-05	3	3484.76	-1.15205	61.5794	0
	High	ETTGIDIEPHYHSAYK	4	1	1	WP_029434950.1		0	2.93286e+07	0	0.0003978	15.48	0.0453023	3	1860.88	1.87201	25.759	0
	High	QVLLTMGGR	2	1	1	WP_029434950.1		0	75936145	0.001	0.002079	54.6	1.16157e-05	2	974.547	1.6831	31.2557	0
	High	ESWGNISAR	2	1	1	WP_029434950.1		0	5.6804e+07	0.001	0.006646	52.96	1.31514e-05	2	1019.49	2.0903	27.0817	0
	High	YALITK	2	1	1	WP_029434950.1		0	2.35418e+07	0.001	0.006671	44.48	3.55607e-05	1	708.43	0.78367	22.7674	0
	High	GHIQGVWDR	2	1	1	WP_029434950.1		0	25149150	0.001	0.002951	40.81	0.000203313	2	1067.54	0.898139	22.5269	0
	High	NVFDEDSVR	2	1	1	WP_029434950.1		0	4.57268e+07	0.001	0.0145	37.92	0.00022601	2	1080.5	1.78149	26.7412	0
	High	WHLSQGAR	1	1	1	WP_029434950.1		0	3.55593e+07	0.001	0.006146	33.99	0.000458879	2	954.492	1.34681	19.0933	0
	High	DIFDGKHPEDIELLHNR	5	1	1	WP_029434950.1		0	6.60238e+07	0.001	0.009779	29.14	0.00353507	5	2048.02	-0.362859	41.5174	1
	High	DQRPSIEPETVR	2	1	1	WP_029434950.1		0	4.5872e+07	0.001	0.00282	28.02	0.00394403	3	1426.73	1.30371	21.2095	0
	High	DIFDGK	1	1	1	WP_029434950.1		0	8.8846e+06	0.002	0.01986	42.84	0.000137799	1	694.343	2.76383	24.7553	0
	High	WTYISPR	3	1	1	WP_029434950.1		0	9.67369e+07	0.002	0.02718	25.42	0.00688987	2	922.48	1.6375	30.8632	0
	High	LNEFFR	2	1	1	WP_029434950.1		0	7.51679e+07	0.005	0.0766	53.87	4.92245e-06	2	825.426	1.25741	34.2274	0
	High	QVLLTmGGR	1	1	1	WP_029434950.1	M6(Oxidation)	0	1.06185e+07	0.008	0.115	24.09	0.0111133	2	990.542	2.0449	21.3903	0
WP_029434691.1	heavy metal translocating P-type ATPase [Bilophila wadsworthia]	859.661	42.29	1	22	22	36	1.28962e+08	700	74.8079	6.3667
	A4	Sequence	# PSMs	# Proteins	# Protein Groups	Protein Group Accessions	Modifications	ΔCn	Area	q-Value	PEP	IonScore	Exp Value	Charge	MH+ [Da]	ΔM [ppm]	RT [min]	# Missed Cleavages
	High	FLESLAAADAVVFDK	2	1	1	WP_029434691.1		0	1.41579e+07	0	1.352e-08	110.05	2.42196e-11	2	1595.83	1.80404	62.7708	0
	High	MLFFIVHDVPGR	4	1	1	WP_029434691.1		0	72920413	0	5.3e-06	73.29	1.31268e-07	2	1430.76	1.97549	58.5008	0
	High	LDGLVTAVDLSK	2	1	1	WP_029434691.1		0	7.45641e+07	0	1.392e-05	68.96	3.55761e-07	2	1230.7	3.03909	46.4831	0
	High	SILYLAVDGK	2	1	1	WP_029434691.1		0	3.44427e+07	0	0.0002954	64.16	5.18005e-07	2	1078.62	2.35263	47.1435	0
	High	LDAVGGIEGVR	2	1	1	WP_029434691.1		0	1.0643e+08	0	0.0001294	62.83	1.32905e-06	2	1085.6	1.57147	31.1537	0
	High	LSTPLAVLAAMK	1	1	1	WP_029434691.1		0	7.05155e+07	0	0.0001244	56.94	2.62992e-06	2	1214.72	2.34404	64.18	0
	High	VATAVAASVPFILK	2	1	1	WP_029434691.1		0	1.25047e+08	0	1.334e-05	51.55	6.98184e-06	2	1386.84	3.27665	58.903	0
	High	EMHVAISELSEDDLVIVR	1	1	1	WP_029434691.1		0	2.21865e+07	0	8.876e-05	47.62	4.75699e-05	3	2055.05	1.88498	59.2985	0
	High	VVMLTGDDER	2	1	1	WP_029434691.1		0	6.34073e+07	0	0.001005	43.77	9.02482e-05	2	1134.55	0.794413	23.8651	0
	High	TGSAIPVDGVVAEGEASVNQASMTGEPLGVLR	1	1	1	WP_029434691.1		0	4.08783e+07	0	1.352e-05	42.87	0.000139432	3	3111.57	2.46771	63.2231	0
	High	VAEVIPGEGYER	2	1	1	WP_029434691.1		0	118681227	0	0.0002056	40.99	0.000222925	2	1318.67	2.07043	29.1132	0
	High	TGSVLLLYANDEAK	1	1	1	WP_029434691.1		0	6.08425e+07	0	4.759e-05	38.93	0.000326242	2	1493.79	1.34383	48.4165	0
	High	LAGLIAIEDPLRPEAAPVIR	2	1	1	WP_029434691.1		0	1.43156e+08	0	0.0001434	37.62	0.000172572	2	2114.24	1.90186	60.7813	0
	High	YIFVRPFMPVLVR	2	1	1	WP_029434691.1		0	4.20211e+07	0	0.0003441	24.15	0.00383681	2	1636.94	3.09628	62.6706	0
	High	LGISEYR	1	1	1	WP_029434691.1		0	4.90935e+07	0.001	0.006424	52.38	1.12729e-05	2	837.447	0.508346	24.3961	0
	High	TGTLTESRPR	1	1	1	WP_029434691.1		0	2.60313e+07	0.001	0.001384	25.33	0.00791341	3	1117.6	-0.12609	11.3135	0
	High	SPGSSVYAGTVVEEGEIAIRPTGVGDGTR	1	1	1	WP_029434691.1		0	1.115e+08	0.001	0.01581	11.48	0.195584	3	2861.43	1.3673	53.9836	0
	High	AEQEGLHHQEEHTEVEYVVAHGIASR	2	1	1	WP_029434691.1		0	4.22027e+07	0.001	0.01588	6.89	0.429753	5	2955.41	2.57719	32.3014	0
	High	TGSVLLLYANDEAKR	1	1	1	WP_029434691.1		0	1.58838e+07	0.002	0.02011	21.58	0.014943	3	1649.89	1.40275	41.7422	1
	High	FIEDSEALK	1	1	1	WP_029434691.1		0	6.14077e+07	0.003	0.03473	22.58	0.0160102	2	1051.53	2.10475	25.5016	0
	High	SQVLPTDK	1	1	1	WP_029434691.1		0	4.53876e+07	0.005	0.07959	34.28	0.001493	2	887.483	-0.0545016	16.4293	0
	High	VVmLTGDDER	1	1	1	WP_029434691.1	M3(Oxidation)	0	2.56122e+07	0.007	0.09508	12.19	0.0634146	2	1150.54	-1.05676	20.3151	0
	High	KAEQEGLHHQEEHTEVEYVVAHGIASR	1	1	1	WP_029434691.1		0	3.66903e+07	0.008	0.1077	3.9	0.916606	4	3083.5	2.05904	28.9944	1
WP_016361059.1	type I secretion system permease/ATPase [Bilophila wadsworthia]	808.333	26.83	1	18	18	33	5.84579e+07	738	80.464	8.68994
	A4	Sequence	# PSMs	# Proteins	# Protein Groups	Protein Group Accessions	Modifications	ΔCn	Area	q-Value	PEP	IonScore	Exp Value	Charge	MH+ [Da]	ΔM [ppm]	RT [min]	# Missed Cleavages
	High	DNIALGDPTINDQMILR	1	1	1	WP_016361059.1		0	1.2668e+07	0	1.556e-06	87.92	4.19733e-09	3	1898.97	1.99496	58.297	0
	High	LALTDISVFIKPGEK	2	1	1	WP_016361059.1		0	3.87269e+07	0	3.666e-06	84.8	3.30347e-09	2	1630.94	1.30588	60.6178	0
	High	IADGTMTMGGLIGSNILVGR	2	1	1	WP_016361059.1		0	1.74333e+07	0	1.887e-05	71.95	1.9467e-07	2	1976.03	0.788813	63.4489	0
	High	VGFLPQDVVLFYGTIR	2	1	1	WP_016361059.1		0	4.01201e+07	0	0.0002803	45.34	5.40968e-05	2	1824.01	2.62619	68.7783	0
	High	MLHLWEQVVGVSAK	3	1	1	WP_016361059.1		0	2.25702e+07	0	0.0003448	44.54	6.67965e-05	3	1596.86	2.3969	55.6387	0
	High	FGGVDIR	1	1	1	WP_016361059.1		0	4.12738e+07	0.001	0.003745	62.55	2.14023e-06	2	763.409	-0.619561	26.5062	0
	High	LIVMEGGR	1	1	1	WP_016361059.1		0	2.56196e+07	0.001	0.007835	49.26	3.20158e-05	2	874.481	-0.0782049	23.944	0
	High	ASTLAGVTEFIR	3	1	1	WP_016361059.1		0	6.08499e+07	0.001	0.003114	48.4	3.32451e-05	2	1264.69	1.72276	54.9335	0
	High	QLAEADLR	2	1	1	WP_016361059.1		0	2.17822e+07	0.001	0.01541	44.21	9.10356e-05	2	915.491	2.01888	21.7469	0
	High	TLVLITHR	3	1	1	WP_016361059.1		0	5.09063e+07	0.001	0.007389	43.07	4.92006e-05	3	952.594	-0.0489506	24.8856	0
	High	LSMLELVDR	2	1	1	WP_016361059.1		0	4.67445e+07	0.001	0.003008	41.2	0.000246538	2	1075.58	2.19478	57.4782	0
	High	ADVMQPPK	2	1	1	WP_016361059.1		0	8.66384e+06	0.001	0.008274	39.97	0.000120832	2	885.451	0.983598	18.4863	0
	High	MLIGLYQPR	2	1	1	WP_016361059.1		0	6.36174e+07	0.001	0.004154	38.49	0.000304396	2	1090.61	1.92514	46.7171	0
	High	NADVVLSSR	1	1	1	WP_016361059.1		0	4.35342e+07	0.001	0.01048	35.68	0.000865267	2	960.512	0.869379	19.8869	0
	High	SYFVDVAGR	2	1	1	WP_016361059.1		0	4.55202e+07	0.001	0.01633	33.65	0.000690431	2	1013.51	2.35083	34.5797	0
	High	GMSLSGGQR	1	1	1	WP_016361059.1		0	2.32902e+07	0.002	0.02065	28.82	0.00229635	2	892.432	1.24035	16.1461	0
	High	SNPAGFGAQVGER	1	1	1	WP_016361059.1		0	4.0852e+07	0.002	0.02405	24.96	0.00526604	2	1289.63	1.4969	23.5163	0
	High	mLIGLYQPR	1	1	1	WP_016361059.1	M1(Oxidation)	0	1.58273e+06	0.004	0.06718	17.27	0.0431249	2	1106.61	3.84499	38.4758	0
	High	QAVALAR	1	1	1	WP_016361059.1		0	1.88687e+07	0.005	0.06934	41.27	0.000156754	2	728.442	0.588598	15.4704	0
WP_029434820.1	L-glutamate gamma-semialdehyde dehydrogenase [Bilophila wadsworthia]	799.863	24.03	1	21	21	27	5.1462e+07	1003	111.064	5.84619
	A4	Sequence	# PSMs	# Proteins	# Protein Groups	Protein Group Accessions	Modifications	ΔCn	Area	q-Value	PEP	IonScore	Exp Value	Charge	MH+ [Da]	ΔM [ppm]	RT [min]	# Missed Cleavages
	High	LLENTANESFLR	2	1	1	WP_029434820.1		0	6.06967e+07	0	1.418e-05	73.94	1.11002e-07	2	1406.73	2.9385	40.3341	0
	High	VIVLDAIYDTFVQR	2	1	1	WP_029434820.1		0	2.64191e+07	0	4.895e-06	72.8	1.15458e-07	2	1651.91	2.06414	68.5057	0
	High	ANPVALEDSVEGIYR	1	1	1	WP_029434820.1		0	3.21892e+07	0	3.788e-06	70.38	2.84028e-07	2	1632.83	2.43659	52.0733	0
	High	SIAAVMEYAR	2	1	1	WP_029434820.1		0	3.14716e+07	0	6.93e-05	68.43	2.87098e-07	2	1110.56	2.25741	43.2734	0
	High	GAYVPLLIVEDVMPEHR	2	1	1	WP_029434820.1		0	2.87884e+07	0	7.391e-06	61.37	1.42244e-06	2	1938.02	2.19792	65.766	0
	High	FVDVLPYLNTSESLLR	1	1	1	WP_029434820.1		0	2.94969e+07	0	5.978e-06	56.75	5.49507e-06	2	1866	2.20745	66.4785	0
	High	QSFADGAAVELLMENPAVTLER	1	1	1	WP_029434820.1		0	1.86101e+07	0	9.92e-05	54.68	9.87184e-06	3	2361.18	2.5379	66.7598	0
	High	EYFASSGSEVPSVLR	2	1	1	WP_029434820.1		0	3.04722e+07	0	0.0002675	54.3	9.84568e-06	2	1627.8	2.48757	46.5063	0
	High	IAQEEVFGPVLAVMR	1	1	1	WP_029434820.1		0	2.06769e+07	0	0.0004742	53.21	1.48034e-05	2	1658.9	2.3179	64.5055	0
	High	VIAEMGGK	1	1	1	WP_029434820.1		0	1.29862e+07	0.001	0.00492	53.82	9.9589e-06	2	804.429	0.0660042	16.3453	0
	High	TLPLYIDGK	1	1	1	WP_029434820.1		0	4.42717e+07	0.001	0.002202	45.5	4.22757e-05	2	1019.58	1.60133	39.6777	0
	High	FALTGAVFSR	1	1	1	WP_029434820.1		0	1.3904e+07	0.001	0.002047	45.34	4.38623e-05	2	1068.58	0.414328	49.7741	0
	High	KAYAQGIAAVR	1	1	1	WP_029434820.1		0	2.31644e+06	0.001	0.0123	44.8	5.79479e-05	2	1147.66	1.04572	19.9519	1
	High	LALAAQSLR	1	1	1	WP_029434820.1		0	2.82892e+07	0.001	0.01355	40.6	0.000161128	2	942.575	2.35916	29.0581	0
	High	AYAQGIAAVR	1	1	1	WP_029434820.1		0	27197222	0.001	0.009579	35.05	0.000765889	2	1019.56	1.05668	23.3216	0
	High	TGGPDYLLQFMDPR	1	1	1	WP_029434820.1		0	1.87886e+07	0.001	0.001844	34.96	0.00062235	2	1609.77	0.234099	64.9016	0
	High	LIPGMAYLVR	2	1	1	WP_029434820.1		0	49417578	0.001	0.005728	34.68	0.000663796	2	1132.66	2.42527	58.4865	0
	High	LAPLYQK	1	1	1	WP_029434820.1		0	2.8496e+07	0.003	0.04143	31.46	0.00185769	2	832.494	1.29816	22.1605	0
	High	APPNEEGPFPPFR	1	1	1	WP_029434820.1		0	0	0.004	0.04849	8.2	0.295144	2	1454.71	1.99683	44.2709	0
	High	VMDWSMK	1	1	1	WP_029434820.1		0	6.39235e+06	0.007	0.1052	13.57	0.0505473	2	896.403	2.68781	34.0515	0
	High	DLIAWAR	1	1	1	WP_029434820.1		0	2.46397e+07	0.009	0.121	28.85	0.00410498	2	844.469	1.47706	46.6002	0
WP_009368300.1	MULTISPECIES: fumarate reductase flavoprotein subunit [Bilophila]	792.901	35.79	1	20	20	39	6.96836e+07	623	68.2591	6.84424
	A4	Sequence	# PSMs	# Proteins	# Protein Groups	Protein Group Accessions	Modifications	ΔCn	Area	q-Value	PEP	IonScore	Exp Value	Charge	MH+ [Da]	ΔM [ppm]	RT [min]	# Missed Cleavages
	High	NAMQDIMMDDVGIFR	2	1	1	WP_009368300.1		0	2.86413e+07	0	3.714e-08	96.69	2.13781e-10	2	1755.79	0.50561	65.6892	0
	High	ENCFDLRNAMQDIMMDDVGIFR	1	1	1	WP_009368300.1		0	0	0	7.769e-06	75.84	2.59998e-08	3	2633.18	5.9278	65.6892	1
	High	LGGNSLAETVVSGR	2	1	1	WP_009368300.1		0	8.48337e+07	0	2.326e-05	75.21	1.02442e-07	2	1359.72	1.22932	36.2354	0
	High	GDGGTLLDVNEYR	1	1	1	WP_009368300.1		0	3.28698e+07	0	0.0002117	67.58	2.61873e-07	2	1408.67	0.328441	41.4456	0
	High	MQAEALIHDGER	4	1	1	WP_009368300.1		0	1.46492e+07	0	5.457e-05	67.24	3.30398e-07	2	1369.66	1.90842	25.6477	0
	High	IIPAEIPADK	3	1	1	WP_009368300.1		0	6.44894e+07	0.001	0.001774	54.56	4.37431e-06	2	1066.62	2.47479	27.6209	0
	High	NDAEWLTR	2	1	1	WP_009368300.1		0	2.87049e+07	0.001	0.002708	53.95	7.65162e-06	2	1004.48	1.79254	30.6573	0
	High	DLQNGVDR	1	1	1	WP_009368300.1		0	0	0.001	0.008247	38.49	0.00027608	2	916.45	1.28669	14.167	0
	High	IFADSAPIVMR	2	1	1	WP_009368300.1		0	5.97278e+07	0.001	0.002498	37.15	0.000684271	2	1219.65	2.10748	43.0055	0
	High	GFTPELSMALR	3	1	1	WP_009368300.1		0	1.02011e+07	0.001	0.008739	33.02	0.00124721	2	1221.63	1.2949	53.7398	0
	High	GDSTDIHFADTVK	2	1	1	WP_009368300.1		0	19793416	0.001	0.001385	32.2	0.00108461	3	1405.66	1.43053	26.2458	0
	High	ATLIATGGYGR	1	1	1	WP_009368300.1		0	39628054	0.001	0.01056	30.77	0.0021357	2	1079.59	3.36146	26.613	0
	High	EDFPAR	2	1	1	WP_009368300.1		0	5.19498e+06	0.002	0.02364	42.26	8.61724e-05	2	734.347	0.45378	16.5491	0
	High	DGELVAYIAK	2	1	1	WP_009368300.1		0	1.97525e+07	0.002	0.01744	25.68	0.0064895	2	1078.58	2.35554	40.7133	0
	High	SVLNTLDSK	2	1	1	WP_009368300.1		0	2.77944e+07	0.003	0.03922	27.28	0.00636032	2	976.533	2.12621	27.1772	0
	High	SPYGDHLWLDIR	2	1	1	WP_009368300.1		0	7.75181e+06	0.003	0.0436	15.72	0.0509042	3	1471.73	0.803242	52.7628	0
	High	YEDASPWFELPPGER	1	1	1	WP_009368300.1		0	8.9941e+06	0.003	0.0312	9.64	0.119507	2	1792.82	2.87383	58.4428	0
	High	EMAHWGVPWNR	3	1	1	WP_009368300.1		0	3.12271e+07	0.003	0.03773	5.96	0.342242	3	1382.64	1.29197	44.3133	0
	High	TLAYWK	2	1	1	WP_009368300.1		0	2.19857e+07	0.004	0.05173	34.1	0.000719734	1	781.426	1.94644	30.8926	0
	High	SHSSAAQGGMQAALGNAVMGK	1	1	1	WP_009368300.1		0	1.05881e+07	0.004	0.05816	11.94	0.0863642	3	1972.94	1.74468	36.6379	0
WP_029434402.1	TonB-dependent receptor [Bilophila wadsworthia]	770.864	38.33	1	24	24	29	5.36973e+07	707	79.8003	5.33838
	A4	Sequence	# PSMs	# Proteins	# Protein Groups	Protein Group Accessions	Modifications	ΔCn	Area	q-Value	PEP	IonScore	Exp Value	Charge	MH+ [Da]	ΔM [ppm]	RT [min]	# Missed Cleavages
	High	TYGYAVFGQATYTLFDK	1	1	1	WP_029434402.1		0	26092686	0	2.612e-07	78.16	3.74254e-08	2	1944.94	2.22884	64.0918	0
	High	FASPEGSGPLK	2	1	1	WP_029434402.1		0	5.50096e+07	0	2.212e-05	73.41	1.36811e-07	2	1089.56	1.77553	23.9973	0
	High	TGLETDNYSITFWAK	1	1	1	WP_029434402.1		0	3.01907e+07	0	2.874e-06	72.59	1.07408e-07	2	1745.84	1.62597	60.611	0
	High	GPQGTLYGR	1	1	1	WP_029434402.1		0	4.0802e+07	0	0.0004686	66.11	7.46964e-07	2	948.491	1.28952	18.4944	0
	High	VSGMDYAGNR	2	1	1	WP_029434402.1		0	3.05675e+07	0	0.000575	65.01	3.14753e-07	2	1069.47	1.61744	19.0762	0
	High	GIGAVNNDPAIGFYVDDVNYMDSR	1	1	1	WP_029434402.1		0	1.55103e+07	0	4.142e-06	56.33	2.32258e-06	3	2602.19	1.97028	62.8107	0
	High	QVPNLFIANWGFR	1	1	1	WP_029434402.1		0	3.36226e+07	0	9.125e-05	50.17	2.16363e-05	2	1561.83	2.63106	66.1523	0
	High	TENVQDVPVSVTAISEQQIK	2	1	1	WP_029434402.1		0	3.35528e+07	0	0.0002209	35.63	0.000820581	3	2185.14	1.97284	49.0622	0
	High	LFFGVSGTSEQMDGYNTNDFLDK	1	1	1	WP_029434402.1		0	1.12411e+07	0	6.983e-05	33.66	0.000429507	3	2585.15	1.70352	62.7651	0
	High	EDSLTWITR	1	1	1	WP_029434402.1		0	2.81878e+07	0.001	0.001418	51.79	1.88732e-05	2	1120.56	1.45258	44.9841	0
	High	SFGVTFR	1	1	1	WP_029434402.1		0	3.471e+07	0.001	0.01628	49.05	1.43119e-05	2	813.426	1.27596	35.7573	0
	High	LDVTANVDGEK	1	1	1	WP_029434402.1		0	5.42755e+06	0.001	0.001385	47.08	3.62386e-05	2	1160.58	0.396598	22.851	0
	High	QDPYELVNLR	2	1	1	WP_029434402.1		0	3.67927e+07	0.001	0.001822	38.21	0.000445474	2	1246.65	2.21558	46.5261	0
	High	MTSITAYR	1	1	1	WP_029434402.1		0	3.09247e+07	0.001	0.007081	35.83	0.000274277	2	942.472	1.03593	23.9786	0
	High	VAYDAPWFK	1	1	1	WP_029434402.1		0	5.08471e+07	0.001	0.002767	35.54	0.000418882	2	1096.55	1.83674	49.44	0
	High	NSLGGVVNIVTK	2	1	1	WP_029434402.1		0	55235146	0.001	0.003518	33.85	0.00107145	2	1200.7	2.15868	42.5105	0
	High	WLGGLYLYK	1	1	1	WP_029434402.1		0	3.84493e+07	0.001	0.001723	32.13	0.000979761	2	1112.62	1.22295	59.4432	0
	High	LDPVLVTAEK	1	1	1	WP_029434402.1		0	3.8604e+07	0.001	0.01412	28.6	0.00331292	2	1084.63	3.05185	31.5549	0
	High	LDLTAGLR	1	1	1	WP_029434402.1		0	2.39327e+07	0.002	0.02243	28.94	0.00529722	2	858.505	0.770155	38.1654	0
	High	SIQDVAR	1	1	1	WP_029434402.1		0	2.24372e+07	0.004	0.06334	43.19	0.000189495	2	788.427	0.70018	15.3236	0
	High	GNSYAFIR	1	1	1	WP_029434402.1		0	2.37305e+07	0.005	0.0809	21.59	0.0079744	2	927.47	1.50067	30.4946	0
	High	HDDVFLPK	1	1	1	WP_029434402.1		0	5.99596e+06	0.006	0.08895	31.28	0.000968152	2	970.502	2.27835	24.062	0
	High	GYNDVTR	1	1	1	WP_029434402.1		0	1.00516e+06	0.006	0.09451	25.84	0.00259998	2	824.39	0.623555	12.6672	0
	High	WMPTDKLDVTANVDGEK	1	1	1	WP_029434402.1		0	8.51423e+06	0.006	0.09503	16.87	0.0390619	3	1918.92	1.26846	41.8672	1
WP_029435682.1	type I DNA topoisomerase [Bilophila wadsworthia]	719.762	42.65	1	27	27	37	3.6945e+07	755	84.4362	7.50342
	A4	Sequence	# PSMs	# Proteins	# Protein Groups	Protein Group Accessions	Modifications	ΔCn	Area	q-Value	PEP	IonScore	Exp Value	Charge	MH+ [Da]	ΔM [ppm]	RT [min]	# Missed Cleavages
	High	FVASQMAAAR	1	1	1	WP_029435682.1		0	1.02384e+07	0	2.85e-05	72.75	1.51302e-07	2	1051.54	0.750437	22.8287	0
	High	VAEGQQDWVALLR	1	1	1	WP_029435682.1		0	37895339	0	1.387e-05	68.11	3.3223e-07	2	1484.79	3.13142	60.5823	0
	High	SLIIVESPAK	3	1	1	WP_029435682.1		0	3.88951e+07	0	0.0003261	64.76	6.34971e-07	2	1056.63	1.67529	33.0952	0
	High	DLNVNLFDAQQAR	1	1	1	WP_029435682.1		0	3.16021e+07	0	1.34e-05	61.48	1.88472e-06	2	1503.76	0.941659	50.3958	0
	High	NFNNDFDPTLLEAAK	1	1	1	WP_029435682.1		0	3.38675e+07	0	0.0001647	49.77	1.8979e-05	2	1708.82	1.72927	57.4915	0
	High	MLFPGFLAVMPR	1	1	1	WP_029435682.1		0	3.01807e+07	0	0.0005022	47.06	3.83738e-05	2	1378.74	2.46676	68.2285	0
	High	QAFVPEEYWLFK	1	1	1	WP_029435682.1		0	3.40447e+07	0	0.0008667	27.46	0.00412789	2	1556.78	0.181671	64.4625	0
	High	AAADFIENR	2	1	1	WP_029435682.1		0	1.96186e+07	0.001	0.001711	50	1.4e-05	2	1006.5	1.32969	25.0763	0
	High	GTTALITYMR	2	1	1	WP_029435682.1		0	3.1254e+07	0.001	0.005386	47.36	3.48942e-05	2	1126.59	0.564487	41.4432	0
	High	FLGPGYLVQASVGHIR	1	1	1	WP_029435682.1		0	0	0.001	0.001506	46.42	5.81487e-05	3	1713.95	1.56999	58.6911	0
	High	LYEGLELGDR	1	1	1	WP_029435682.1		0	1.86468e+07	0.001	0.003012	44.72	5.73388e-05	2	1164.59	1.31441	38.1113	0
	High	FTEASLVR	2	1	1	WP_029435682.1		0	2.57594e+07	0.001	0.008828	40.69	0.000179151	2	922.501	2.06609	27.1707	0
	High	AILEGSIPPPFK	3	1	1	WP_029435682.1		0	1.22938e+07	0.001	0.01116	37.59	0.00026998	2	1268.73	1.3879	49.8778	0
	High	VDTVFLAPDPDR	2	1	1	WP_029435682.1		0	2.45436e+07	0.001	0.002038	28.14	0.00437366	2	1344.68	1.91356	41.1194	0
	High	SNIGVDEANDFAPEYEIIQGK	1	1	1	WP_029435682.1		0	7.11598e+06	0.001	0.01126	14.46	0.051924	2	2309.1	1.48369	59.517	0
	High	SDAQDAHEAIRPVDVTLTPEDVKPYLAPDQYQVYR	1	1	1	WP_029435682.1		0	1.71084e+07	0.001	0.006856	1.46	1.46472	4	3999.99	3.19974	57.541	0
	High	ISPLLWK	2	1	1	WP_029435682.1		0	2.29046e+07	0.002	0.0226	41.85	0.000163283	2	856.53	1.51986	47.3792	0
	High	FTQPSPR	1	1	1	WP_029435682.1		0	2.33052e+07	0.002	0.02613	36.32	0.000851712	2	832.431	0.0596778	14.5794	0
	High	GAPFTVSAIEEK	1	1	1	WP_029435682.1		0	3.30377e+07	0.002	0.02255	29.62	0.00343804	2	1248.65	2.27337	39.8676	0
	High	IQFNEITSR	1	1	1	WP_029435682.1		0	3.27117e+07	0.002	0.0275	29.37	0.00289028	2	1107.58	0.928659	32.8668	0
	High	VQSVALR	1	1	1	WP_029435682.1		0	2.03165e+07	0.004	0.04864	34.78	0.00124747	2	772.469	1.54867	17.4555	0
	High	AVHEALDHPR	2	1	1	WP_029435682.1		0	1.47225e+07	0.004	0.05952	17.82	0.0462549	3	1144.59	-0.144003	10.3798	0
	High	YTSNYTR	1	1	1	WP_029435682.1		0	7.19415e+06	0.005	0.08051	29.12	0.00122172	2	904.416	0.35938	12.645	0
	High	DYVTLEEK	1	1	1	WP_029435682.1		0	8.06325e+06	0.005	0.07475	15.19	0.0484306	2	996.489	0.85712	25.5905	0
	High	DEQGQIHLQEK	1	1	1	WP_029435682.1		0	1.34407e+07	0.005	0.07944	4.4	0.726156	2	1324.65	1.8402	17.8946	0
	High	APMPPFITSTLQQAANQR	1	1	1	WP_029435682.1		0	1.47682e+07	0.005	0.0697	0.4	2.59923	3	1971.02	1.92073	61.7189	0
	High	DYLAPGGK	1	1	1	WP_029435682.1		0	1.17384e+07	0.006	0.08604	23.32	0.0142004	2	820.421	0.729535	18.826	0
WP_029436626.1	translation initiation factor IF-2 [Bilophila wadsworthia]	719.184	30.63	1	26	26	38	6.57353e+07	1025	110.449	7.44482
	A4	Sequence	# PSMs	# Proteins	# Protein Groups	Protein Group Accessions	Modifications	ΔCn	Area	q-Value	PEP	IonScore	Exp Value	Charge	MH+ [Da]	ΔM [ppm]	RT [min]	# Missed Cleavages
	High	SDVQGSLEAIVDALNK	1	1	1	WP_029436626.1		0	1.68125e+07	0	1.46e-07	90.21	3.04895e-09	2	1658.86	2.88522	66.739	0
	High	STSSNIAAEDIDR	1	1	1	WP_029436626.1		0	8101789	0	5.739e-06	72.78	5.25981e-08	2	1378.64	0.292867	22.4599	0
	High	VLFNLGIMATINK	1	1	1	WP_029436626.1		0	9.9503e+06	0	9.115e-06	69.46	1.24564e-07	2	1433.82	0.488322	64.3684	0
	High	VADMAHQMGLK	2	1	1	WP_029436626.1		0	2.84086e+07	0	8.092e-05	58.09	2.4062e-06	2	1200.59	1.84855	24.2099	0
	High	MDKPTANPDR	1	1	1	WP_029436626.1		0	9.00449e+06	0	0.0001783	56.99	2.39983e-06	3	1144.54	-0.855163	9.91878	0
	High	VGSIAGSHVVDGK	2	1	1	WP_029436626.1		0	2.23444e+07	0	0.0001909	50.29	1.87081e-05	3	1225.65	-0.666314	17.1833	0
	High	TVDFQDTANNGR	1	1	1	WP_029436626.1		0	9.84807e+06	0	0.0007891	41.52	8.10397e-05	2	1337.61	0.995282	21.1426	0
	High	TNVTSGEAGGITQHIGAYHVK	1	1	1	WP_029436626.1		0	4.74966e+07	0	2.647e-05	37.97	0.000438867	3	2140.08	2.16233	29.2885	0
	High	VISRPDPAAVAAAR	2	1	1	WP_029436626.1		0	27948802	0	0.0001955	24.9	0.00339773	3	1393.79	-0.0660359	22.8381	0
	High	VTLETFLSR	3	1	1	WP_029436626.1		0	27761338	0.001	0.002044	58.12	2.54381e-06	2	1065.6	1.36376	56.2539	0
	High	VVSQATQPLK	1	1	1	WP_029436626.1		0	7.16397e+07	0.001	0.001676	45.18	5.15762e-05	2	1070.62	-0.409654	16.5086	0
	High	EMAEHESVDIR	2	1	1	WP_029436626.1		0	7.30201e+06	0.001	0.01227	37.68	0.000179139	2	1315.6	1.77273	19.6191	0
	High	DAAEEKPAPVAEADK	3	1	1	WP_029436626.1		0	1.56343e+07	0.001	0.002222	34.39	0.000636851	3	1540.75	0.0898006	14.6151	0
	High	GAQVTDLVVLVVAADDGVMEQTR	1	1	1	WP_029436626.1		0	1.45006e+07	0.001	0.001831	33.79	0.00106547	3	2386.24	3.46829	70.5486	0
	High	SAMAGLLAPVSR	2	1	1	WP_029436626.1		0	4.06581e+07	0.001	0.002457	32.5	0.00165891	2	1172.65	1.76641	43.9955	0
	High	RGEIVFLDTPGHEAFTAMR	1	1	1	WP_029436626.1		0	2.92901e+07	0.001	0.001269	31.84	0.00170205	3	2147.07	0.765369	49.7685	1
	High	TSLLDAIR	2	1	1	WP_029436626.1		0	5.16403e+07	0.001	0.01725	31.01	0.00217938	2	888.516	1.08658	45.2316	0
	High	AAGVPIMVAVNK	2	1	1	WP_029436626.1		0	7.3926e+07	0.001	0.01247	29.96	0.00211943	2	1169.67	1.68594	38.2235	0
	High	VGFAEEQYLADHR	2	1	1	WP_029436626.1		0	4.28489e+07	0.001	0.005275	29.6	0.00213813	3	1534.73	1.99399	35.2149	0
	High	VISRPQDIAAAK	1	1	1	WP_029436626.1		0	2.24138e+07	0.001	0.00423	24.16	0.0053719	2	1268.73	1.18928	19.985	0
	High	AMFNDQGR	1	1	1	WP_029436626.1		0	1.33165e+07	0.002	0.02379	37.76	0.000167098	2	938.415	0.360679	19.1207	0
	High	GEIVFLDTPGHEAFTAMR	1	1	1	WP_029436626.1		0	1.33632e+07	0.002	0.02156	23.42	0.00887227	2	1990.96	-2.24114	57.4713	0
	High	EVYLGQAEVR	1	1	1	WP_029436626.1		0	2.45356e+07	0.004	0.06257	13.66	0.124853	2	1163.61	1.63988	27.604	0
	High	DLATELGVPTK	1	1	1	WP_029436626.1		0	1.04493e+07	0.005	0.0731	14.19	0.110509	2	1143.63	0.868476	45.6639	0
	High	RPQEPATPQVR	1	1	1	WP_029436626.1		0	1.46968e+07	0.005	0.06807	13.76	0.100974	3	1278.69	0.579099	15.406	0
	High	FYDIIYK	1	1	1	WP_029436626.1		0	2.36093e+07	0.007	0.09532	19.7	0.0225019	2	961.505	1.92099	42.575	0
WP_029436619.1	phosphoribosylformylglycinamidine synthase [Bilophila wadsworthia]	714.709	31.87	1	23	23	36	7.76798e+07	1004	108.31	5.38916
	A4	Sequence	# PSMs	# Proteins	# Protein Groups	Protein Group Accessions	Modifications	ΔCn	Area	q-Value	PEP	IonScore	Exp Value	Charge	MH+ [Da]	ΔM [ppm]	RT [min]	# Missed Cleavages
	High	VFTLEGLDAQQVNTLMAK	2	1	1	WP_029436619.1		0	1.55785e+07	0	2.104e-07	84.57	1.06488e-08	2	1978.04	3.11114	62.2394	0
	High	VETHNSPSALDPYGGALTGIVGVNR	2	1	1	WP_029436619.1		0	1.10426e+08	0	5.514e-07	78.54	4.96853e-08	3	2524.28	1.73956	54.7107	0
	High	LLVSVAPDK	1	1	1	WP_029436619.1		0	1.90769e+07	0	0.0008594	71	1.11206e-07	2	941.569	2.37259	27.7557	0
	High	DLLANELIQR	1	1	1	WP_029436619.1		0	3.65379e+07	0	0.0002035	56.55	4.6475e-06	2	1184.67	1.50881	49.018	0
	High	AQVGDIIVMTGGR	4	1	1	WP_029436619.1		0	2.73672e+07	0	0.0008556	54.01	9.5326e-06	2	1316.7	3.30941	43.3734	0
	High	VPVIGALTLTEALYSESASR	1	1	1	WP_029436619.1		0	26502220	0	6.881e-05	53.58	1.03055e-05	3	2077.12	1.76191	67.1416	0
	High	NTLALSLEEMTK	2	1	1	WP_029436619.1		0	2.29486e+07	0	0.0005377	51.93	2.08393e-05	2	1349.7	2.08493	56.9187	0
	High	NWFSSPEVAAQR	2	1	1	WP_029436619.1		0	3.29556e+07	0	0.0004882	42.8	0.000128578	2	1391.67	3.00701	43.1995	0
	High	YDGLRPWEILLSEAQER	2	1	1	WP_029436619.1		0	6.12194e+07	0	7.839e-07	41.39	0.000188788	3	2075.06	2.37138	65.7097	0
	High	MDVEATPLGEFTDDGVFHVTYNGK	1	1	1	WP_029436619.1		0	8.47978e+06	0	0.0007048	20.76	0.00837471	3	2642.22	2.98393	62.6648	0
	High	NAVAVGADPDR	3	1	1	WP_029436619.1		0	3.81094e+07	0.001	0.001606	36.14	0.00047428	2	1084.54	1.14796	15.969	0
	High	LYIIGNTAR	2	1	1	WP_029436619.1		0	3.8284e+07	0.001	0.00875	33.64	0.000756899	2	1020.59	1.7093	32.4887	0
	High	EAGTSETINSLYK	1	1	1	WP_029436619.1		0	2.58997e+07	0.001	0.004922	29.37	0.00271686	2	1412.69	2.03413	30.4489	0
	High	DGIHGATFSSEELHEGSPATAVQIGDPITQR	3	1	1	WP_029436619.1		0	6.13945e+07	0.001	0.00941	13.97	0.0821777	4	3220.56	1.89784	47.8391	0
	High	mTLAVPPAALDEFLALAK	1	1	1	WP_029436619.1	M1(Oxidation)	0	2.50012e+06	0.002	0.02873	17.31	0.038085	2	1887.04	2.84334	69.351	0
	High	LAQLVR	1	1	1	WP_029436619.1		0	1.22939e+07	0.003	0.03554	55.93	3.95669e-06	2	699.451	-0.438919	20.4771	0
	High	GGSVVKPLTGVK	1	1	1	WP_029436619.1		0	1.91839e+07	0.003	0.04398	24.98	0.00381225	3	1141.69	0.777431	20.3628	0
	High	SSLAVYTSIQYR	1	1	1	WP_029436619.1		0	8.61716e+06	0.003	0.03792	22.97	0.0158968	2	1387.73	4.29145	42.4359	0
	High	AQWDADPGFAPK	1	1	1	WP_029436619.1		0	3.4297e+07	0.003	0.04009	13.8	0.0415882	2	1302.61	1.29233	35.987	0
	High	SALASYR	1	1	1	WP_029436619.1		0	0	0.004	0.06293	35.26	0.000387207	2	767.404	-0.717962	18.0655	0
	High	IEDGGVDQAELLK	1	1	1	WP_029436619.1		0	3.87356e+07	0.005	0.07321	8.61	0.344302	2	1386.72	3.11556	34.015	0
	High	IEAGLFPHLDDTIGR	1	1	1	WP_029436619.1		0	9.37839e+06	0.006	0.08475	9.45	0.340503	3	1653.86	2.14709	53.3199	0
	High	KAQVGDIIVMTGGR	1	1	1	WP_029436619.1		0	1.22719e+07	0.007	0.09845	27.72	0.00354993	3	1444.8	2.52136	34.0174	1
WP_029436752.1	precorrin-4 C(11)-methyltransferase [Bilophila wadsworthia]	710.773	27.68	2	18	18	29	4.93794e+07	867	91.4312	6.32861
	A4	Sequence	# PSMs	# Proteins	# Protein Groups	Protein Group Accessions	Modifications	ΔCn	Area	q-Value	PEP	IonScore	Exp Value	Charge	MH+ [Da]	ΔM [ppm]	RT [min]	# Missed Cleavages
	High	TITDAGAMYEAR	1	1	1	WP_029436752.1		0	3.17014e+07	0	9.503e-06	75.08	3.72547e-08	2	1298.61	2.96836	27.1102	0
	High	MNTPLVEFVGAGPGAEDLITLR	2	1	1	WP_029436752.1		0	0	0	5.848e-07	74.9	1.0355e-07	3	2300.2	-0.176819	66.3879	0
	High	LHTGDPAMYGAINEQIR	3	2	1	WP_029436752.1		0	4.04822e+07	0	3.49e-05	67	3.99052e-07	3	1885.93	3.10119	36.8232	0
	High	AVAQSALPVTLYNPAGR	2	1	1	WP_029436752.1		0	5.89256e+07	0	0.0003056	47.1	4.67963e-05	2	1727.95	1.51018	48.6236	0
	High	ALEQADLVVYAGSLVNPGHLK	1	1	1	WP_029436752.1		0	39035518	0	6.739e-05	38.49	0.000368106	3	2194.19	3.30991	62.1852	0
	High	QALIFVGR	2	1	1	WP_029436752.1		0	3.26205e+07	0.001	0.002426	55.9	4.88375e-06	2	903.543	1.70312	38.9711	0
	High	ADEPAILELGEK	1	1	1	WP_029436752.1		0	1.75596e+07	0.001	0.001237	55.71	6.44483e-06	2	1284.67	3.80797	46.2383	0
	High	GENAAAFAR	1	1	1	WP_029436752.1		0	1.58926e+07	0.001	0.001289	55.38	8.25743e-06	2	906.445	1.81402	18.2965	0
	High	ILNTDAIR	1	1	1	WP_029436752.1		0	29653455	0.001	0.002684	52.44	2.0811e-05	2	915.527	0.748811	23.5274	0
	High	GVEPLELR	2	1	1	WP_029436752.1		0	2.59793e+07	0.001	0.004347	45.49	3.5311e-05	2	912.516	0.712605	31.7239	0
	High	NHLANEAFDGR	2	1	1	WP_029436752.1		0	1.74048e+07	0.001	0.003276	43.32	4.64483e-05	2	1243.58	2.05107	19.725	0
	High	GTVSDIAR	1	1	1	WP_029436752.1		0	1.57984e+07	0.001	0.01444	36.75	0.000612912	2	818.437	0.661166	15.5972	0
	High	IDDLMTALMGEGGLSPDTPAAVVYR	2	1	1	WP_029436752.1		0	18231151	0.001	0.001151	28.37	0.00312924	2	2592.28	2.65671	67.6784	0
	High	LDAVPVPTPSAK	2	1	1	WP_029436752.1		0	1.67445e+07	0.001	0.008204	27.82	0.00247794	2	1194.67	1.71014	29.3815	0
	High	HLLTEALDIFR	1	1	1	WP_029436752.1		0	21152893	0.001	0.0124	23.93	0.00970982	2	1327.74	1.79562	61.2987	0
	High	WQVPVEFHAAAR	3	1	1	WP_029436752.1		0	3.61141e+07	0.001	0.002436	23.78	0.00984165	3	1410.73	1.0132	43.8998	0
	High	HFAGTDQVIYTDSPEAVTAR	1	1	1	WP_029436752.1		0	48730506	0.001	0.01283	17.91	0.0226531	3	2178.05	0.769244	34.643	0
	High	ATWPDER	1	1	1	WP_029436752.1		0	1.40443e+07	0.003	0.04044	28.72	0.00133958	2	874.407	1.79286	21.867	0
WP_016360617.1	tetratricopeptide repeat protein [Bilophila wadsworthia]	709.232	41.25	1	28	28	41	4.81995e+07	800	87.8505	5.87158
	A4	Sequence	# PSMs	# Proteins	# Protein Groups	Protein Group Accessions	Modifications	ΔCn	Area	q-Value	PEP	IonScore	Exp Value	Charge	MH+ [Da]	ΔM [ppm]	RT [min]	# Missed Cleavages
	High	LTQETGAIQSAFAR	1	1	1	WP_016360617.1		0	3.91434e+07	0	0.0004082	52.14	1.68009e-05	2	1492.78	3.14692	36.972	0
	High	FSLALLHVDMAR	2	1	1	WP_016360617.1		0	9.20837e+06	0	0.0004144	45.32	0.000107224	2	1372.74	1.60565	59.5573	0
	High	LGQLDEAEER	1	1	1	WP_016360617.1		0	1.65532e+07	0	0.0009293	45.3	4.72193e-05	2	1159.56	2.83051	21.4712	0
	High	LVEAFSGQLPEQAFGAR	2	1	1	WP_016360617.1		0	5.00389e+07	0	0.0001566	35.62	0.000767641	2	1819.93	0.638936	55.4082	0
	High	GGTLGLIVVR	2	1	1	WP_016360617.1		0	3.68978e+07	0.001	0.001219	58.25	2.84285e-06	2	984.621	0.684363	45.2485	0
	High	DLLDLEQR	2	1	1	WP_016360617.1		0	1.39423e+07	0.001	0.001165	52.86	1.26814e-05	2	1001.53	1.5649	41.9519	0
	High	GPGGFQAGR	1	1	1	WP_016360617.1		0	1.77359e+07	0.001	0.001308	51.32	1.88166e-05	2	846.423	1.37976	15.2172	0
	High	LLLEGGHIR	2	1	1	WP_016360617.1		0	2.03793e+07	0.001	0.002548	51.26	7.46397e-06	2	1007.6	1.238	25.9154	0
	High	LPDPLIGR	3	1	1	WP_016360617.1		0	1.09574e+07	0.001	0.003127	50.38	9.1405e-06	2	880.527	2.28943	37.359	0
	High	NGWLVLSR	1	1	1	WP_016360617.1		0	6.53004e+06	0.001	0.01279	42.89	0.000161924	2	944.532	0.609418	48.3049	0
	High	LSPSHLYALIR	1	1	1	WP_016360617.1		0	1.8304e+07	0.001	0.004216	40.67	0.0001157	2	1269.73	2.556	46.6556	0
	High	SGLATHEVLLER	2	1	1	WP_016360617.1		0	2.54344e+07	0.001	0.002658	37.79	0.000382585	2	1324.72	2.09685	28.125	0
	High	HGELLGVFMAR	2	1	1	WP_016360617.1		0	1.50245e+07	0.001	0.001334	37.09	0.000566758	3	1229.65	0.238771	49.5704	0
	High	GDVFGAIEEYK	2	1	1	WP_016360617.1		0	1.68262e+07	0.001	0.002959	35.81	0.000446117	2	1227.59	1.51577	49.6111	0
	High	GEIVLLEVR	1	1	1	WP_016360617.1		0	9.27321e+06	0.001	0.006144	34.91	0.000645699	2	1027.62	2.01001	49.7034	0
	High	FESAAALDTGSPLPYR	1	1	1	WP_016360617.1		0	5.5416e+07	0.001	0.00351	26.43	0.00568774	2	1694.84	1.61244	45.1459	0
	High	FGLNSLIFFHPDLEAEPLR	1	1	1	WP_016360617.1		0	7.31342e+06	0.001	0.002192	23.87	0.0106653	3	2215.16	2.52405	66.9679	0
	High	QFGVQPHAGYALYPQDMDGTR	2	1	1	WP_016360617.1		0	2.12844e+07	0.001	0.01379	19.4	0.0137778	3	2351.09	1.84539	43.7436	0
	High	LSVQNAAPEGQDDGVFHRPDPLTGLLR	1	1	1	WP_016360617.1		0	2.6282e+07	0.001	0.007045	4.72	0.826354	3	2902.49	2.52541	55.4842	0
	High	AQLAAEVAR	1	1	1	WP_016360617.1		0	2.92377e+07	0.002	0.02871	31.4	0.00173865	2	928.522	0.715992	19.8704	0
	High	VLPFEAHAVYFPR	2	1	1	WP_016360617.1		0	1.12585e+07	0.002	0.01862	23.59	0.0133444	2	1545.82	1.98413	52.3492	0
	High	GGSGDESLQPLYK	1	1	1	WP_016360617.1		0	0	0.002	0.02904	19.47	0.0248555	2	1350.66	1.4244	28.6037	0
	High	LLLPLVR	2	1	1	WP_016360617.1		0	20343378	0.003	0.03737	40.24	9.43996e-05	2	823.577	1.00266	51.2084	0
	High	NISYGFADR	1	1	1	WP_016360617.1		0	2.1569e+07	0.003	0.03676	23.13	0.00485255	2	1042.5	1.53715	29.9399	0
	High	QSVALRPEYR	1	1	1	WP_016360617.1		0	1.10134e+07	0.003	0.03994	13.2	0.162734	3	1218.66	1.71017	20.742	0
	High	EHLHQALLR	1	1	1	WP_016360617.1		0	1.48695e+07	0.004	0.05181	32.42	0.00191887	2	1116.63	-1.57208	16.4122	0
	High	SGLTTGLVR	1	1	1	WP_016360617.1		0	9922458	0.006	0.08638	23.22	0.0123872	2	903.527	0.893861	26.1951	0
	High	RFFEEAIQR	1	1	1	WP_016360617.1		0	1.86774e+06	0.008	0.1162	29.06	0.00229706	3	1195.62	1.02059	27.7316	1
WP_029436958.1	hypothetical protein [Bilophila wadsworthia]	692.499	20	1	11	11	27	1.18777e+08	555	58.3005	4.04346
	A4	Sequence	# PSMs	# Proteins	# Protein Groups	Protein Group Accessions	Modifications	ΔCn	Area	q-Value	PEP	IonScore	Exp Value	Charge	MH+ [Da]	ΔM [ppm]	RT [min]	# Missed Cleavages
	High	YPFENSDDFLEEIEK	1	1	1	WP_029436958.1		0	9.74625e+07	0	6.92e-08	83.48	4.47682e-09	2	1874.84	1.90748	63.0529	0
	High	EEIAGLMGK	1	1	1	WP_029436958.1		0	53368539	0	0.0008692	58.53	3.85774e-06	2	947.489	1.96487	30.8418	0
	High	TPLMTLLPPK	11	1	1	WP_029436958.1		0	3.22069e+07	0	0.0009149	47.43	1.80289e-05	2	1110.66	1.4612	49.3282	0
	High	VVALEQR	1	1	1	WP_029436958.1		0	1.53252e+08	0.001	0.01576	55.04	7.20656e-06	2	814.478	0.0315697	17.2227	0
	High	LEEALSR	3	1	1	WP_029436958.1		0	1.05617e+08	0.001	0.005191	53.01	1.65011e-05	2	817.442	0.749778	17.4076	0
	High	IQNELDR	1	1	1	WP_029436958.1		0	9.05353e+07	0.001	0.009625	51.9	1.25903e-05	2	887.459	1.04986	15.9349	0
	High	VLREEIAGLMGK	2	1	1	WP_029436958.1		0	37060036	0.001	0.001436	38.55	0.000363056	3	1315.74	0.400581	41.444	1
	High	GEASALPEEPVSDGAEEEAPAESLGEPVR	1	1	1	WP_029436958.1		0	0	0.001	0.008932	17.69	0.0221281	3	2922.36	3.98188	44.7496	0
	High	AFEAEMAK	1	1	1	WP_029436958.1		0	5.70488e+07	0.002	0.02211	36.89	0.000347896	2	896.419	1.19121	21.3485	0
	High	EEPDEALIR	3	1	1	WP_029436958.1		0	5.9171e+07	0.002	0.02095	29.72	0.0010666	2	1071.53	2.2061	27.1517	0
	High	ALEQLER	2	1	1	WP_029436958.1		0	7.46064e+07	0.003	0.03394	54.01	1.11214e-05	2	858.47	2.42063	20.8828	0
WP_029435534.1	penicillin-binding protein [Bilophila wadsworthia]	681.669	35.91	1	23	23	31	6.57049e+07	788	87.195	7.48877
	A4	Sequence	# PSMs	# Proteins	# Protein Groups	Protein Group Accessions	Modifications	ΔCn	Area	q-Value	PEP	IonScore	Exp Value	Charge	MH+ [Da]	ΔM [ppm]	RT [min]	# Missed Cleavages
	High	DAISPQNAYVMSYLLK	3	1	1	WP_029435534.1		0	5.10505e+07	0	5.806e-07	74.29	1.09856e-07	2	1812.92	2.27844	63.9257	0
	High	NFWNETIYESQPDLR	1	1	1	WP_029435534.1		0	2.90521e+07	0	3.553e-06	69.4	1.43519e-07	2	1911.89	2.31073	59.0229	0
	High	ELNWITEAEYDAALK	2	1	1	WP_029435534.1		0	2.70871e+07	0	1.135e-06	56.45	5.09545e-06	2	1765.86	0.233536	63.0206	0
	High	SGTGGSMALPIFVEYAK	1	1	1	WP_029435534.1		0	58772621	0	5.235e-05	53.17	1.01209e-05	2	1727.87	1.19284	62.8391	0
	High	QLIDLFSEENAK	1	1	1	WP_029435534.1		0	3.87487e+07	0	0.0005201	52.12	1.74922e-05	2	1406.72	1.89687	55.9852	0
	High	IADYRPALTTTVLAR	2	1	1	WP_029435534.1		0	5.51745e+07	0	0.0002098	31.94	0.000927616	3	1660.94	2.8622	40.0776	0
	High	YSGFIDNAQLSWAK	2	1	1	WP_029435534.1		0	6.08647e+07	0	0.000553	31.29	0.0018204	2	1599.78	0.660277	55.5046	0
	High	SAFQAYPPDDFEVPDGISFANVDQTSGHLVGSGGLR	1	1	1	WP_029435534.1		0	2.73382e+07	0	0.0004391	6.47	0.259238	3	3750.77	0.964026	62.9392	0
	High	TALALSR	1	1	1	WP_029435534.1		0	2.68749e+07	0.001	0.0105	60.9	2.92619e-06	2	731.441	-0.450991	20.5201	0
	High	QGAWYLEEVR	1	1	1	WP_029435534.1		0	2.34122e+07	0.001	0.001623	41.12	0.000185443	2	1250.62	1.88764	47.95	0
	High	LLLTPER	1	1	1	WP_029435534.1		0	4.33831e+07	0.001	0.006291	40.49	8.91189e-05	2	841.516	1.86968	27.7467	0
	High	FLISLDQMPK	2	1	1	WP_029435534.1		0	5.23945e+07	0.001	0.002523	38.86	0.000357547	2	1191.64	0.155649	58.5433	0
	High	VLGRPVAGK	1	1	1	WP_029435534.1		0	1.36351e+07	0.001	0.001069	38.79	0.000131817	2	896.57	2.11399	12.011	0
	High	DGSVIGSFYR	3	1	1	WP_029435534.1		0	40023884	0.001	0.004205	37.14	0.000270476	2	1100.54	2.01078	42.7832	0
	High	EVVNAGTATK	1	1	1	WP_029435534.1		0	8.25233e+06	0.001	0.004607	35.01	0.00105693	2	989.528	1.58388	11.7894	0
	High	QGWQGPVEK	1	1	1	WP_029435534.1		0	2.17387e+07	0.001	0.0112	31.67	0.00119135	2	1028.52	1.79731	22.1613	0
	High	SHFSPDMLANGER	1	1	1	WP_029435534.1		0	1.26198e+07	0.001	0.003189	25.31	0.00293745	2	1460.66	1.90689	29.1337	0
	High	LPFYTGTEPGSSTSEEAISGVNTR	1	1	1	WP_029435534.1		0	7.60362e+07	0.001	0.005104	15.85	0.0585036	3	2500.19	1.69715	48.5113	0
	High	QGAWYLEEVRR	1	1	1	WP_029435534.1		0	1.22032e+07	0.002	0.02593	16.87	0.0544811	3	1406.72	1.85301	38.8267	1
	High	DPSAAIGR	1	1	1	WP_029435534.1		0	1.94578e+07	0.003	0.04052	35.08	0.000481207	2	786.411	1.10911	15.2017	0
	High	AFLINLQSGTK	1	1	1	WP_029435534.1		0	6.02139e+07	0.003	0.03749	16.36	0.0381491	2	1191.67	1.03617	47.5291	0
	High	FILSVK	1	1	1	WP_029435534.1		0	2.49915e+07	0.006	0.09321	29.67	0.00107639	1	706.451	1.6526	35.9346	0
	High	SGLEDFTR	1	1	1	WP_029435534.1		0	3.81325e+07	0.009	0.1195	25.38	0.00507035	2	924.443	0.797661	29.5473	0
WP_005030491.1	MULTISPECIES: chaperonin GroEL [Bilophila]	674.266	50.09	1	19	19	31	5.80149e+07	547	58.3558	5.43994
	A4	Sequence	# PSMs	# Proteins	# Protein Groups	Protein Group Accessions	Modifications	ΔCn	Area	q-Value	PEP	IonScore	Exp Value	Charge	MH+ [Da]	ΔM [ppm]	RT [min]	# Missed Cleavages
	High	TNDIAGDGTTTATVLAQAIYR	2	1	1	WP_005030491.1		0	3.17467e+07	0	3.816e-06	89.42	4.05722e-09	3	2152.09	2.99072	60.7931	0
	High	GLETTLDVVEGMK	2	1	1	WP_005030491.1		0	3.07869e+07	0	1.604e-05	71.01	2.17938e-07	2	1391.71	2.84023	56.6671	0
	High	DGFGFNAATGEYEDLIK	1	1	1	WP_005030491.1		0	2.55626e+07	0	2.7e-06	66.97	2.81273e-07	2	1846.85	1.15808	61.5999	0
	High	AMLEDIAILTGGEAVFEER	1	1	1	WP_005030491.1		0	8495177	0	3.289e-05	57.74	5.13216e-06	3	2064.04	2.53495	68.0178	0
	High	VVIDKENTTIVDGAGK	1	1	1	WP_005030491.1		0	1.32146e+07	0	0.0001917	55.18	9.40506e-06	3	1658.9	1.06635	23.4311	1
	High	AQIEETTSDYDR	1	1	1	WP_005030491.1		0	2.59009e+07	0	0.0002229	50.75	8.39402e-06	2	1427.63	-1.67766	20.5857	0
	High	EIAQVGTISANSDATIGNIIAEAMAK	2	1	1	WP_005030491.1		0	5.58127e+07	0	8.633e-05	46.14	4.98602e-05	3	2588.33	1.56149	68.3548	0
	High	GYLSPYFVTNAEK	2	1	1	WP_005030491.1		0	5.19538e+07	0	0.0002424	46.07	6.42648e-05	2	1488.74	2.06653	49.2643	0
	High	VLDDIKPADDDELAGLNIVR	4	1	1	WP_005030491.1		0	4.38343e+07	0	4.055e-05	42.64	0.000168796	3	2181.15	2.42737	54.9995	0
	High	ELGNIAKPTR	1	1	1	WP_005030491.1		0	1.44786e+07	0.001	0.004204	46.28	3.76808e-05	2	1098.63	0.771604	17.2503	0
	High	LESLPLSSLGTAK	2	1	1	WP_005030491.1		0	5.19914e+07	0.001	0.001632	35.17	0.000638586	2	1315.75	2.73039	46.3571	0
	High	AAVEEGIIPGGGTAFVR	2	1	1	WP_005030491.1		0	6.62405e+07	0.001	0.001426	27.53	0.00441509	2	1643.88	1.13846	48.6034	0
	High	DMLPVLEQVAK	2	1	1	WP_005030491.1		0	42179095	0.001	0.01628	18.77	0.0391581	2	1242.68	1.67463	58.2956	0
	High	EGVITVEEAK	1	1	1	WP_005030491.1		0	1.77837e+07	0.002	0.02436	20.2	0.0319923	2	1074.57	1.02735	22.9554	0
	High	LVGGVAVIHVGAATETEMK	1	1	1	WP_005030491.1		0	2.52916e+07	0.002	0.01802	11.98	0.126774	3	1882.01	2.12863	40.6835	0
	High	APGFGER	2	1	1	WP_005030491.1		0	2.11626e+07	0.003	0.04468	37.24	0.000519198	2	733.364	1.12185	16.2818	0
	High	LIAGNAGHEGSVVVEK	2	1	1	WP_005030491.1		0	4.49894e+07	0.003	0.03697	12.5	0.123715	3	1579.85	1.91581	21.3283	0
	High	SLEEPLR	1	1	1	WP_005030491.1		0	9.26924e+06	0.005	0.08002	22.69	0.00995799	2	843.457	0.262834	22.901	0
	High	EILFDAK	1	1	1	WP_005030491.1		0	1.48863e+07	0.008	0.1136	34.3	0.000798801	2	835.457	1.31495	31.3934	0
WP_029435969.1	DNA mismatch repair endonuclease MutL [Bilophila wadsworthia]	669.648	32.95	1	17	17	33	6.87973e+07	689	75.0766	5.50342
	A4	Sequence	# PSMs	# Proteins	# Protein Groups	Protein Group Accessions	Modifications	ΔCn	Area	q-Value	PEP	IonScore	Exp Value	Charge	MH+ [Da]	ΔM [ppm]	RT [min]	# Missed Cleavages
	High	GEALPSIASVSSFR	2	1	1	WP_029435969.1		0	4.922e+07	0	8.649e-06	72.63	1.71914e-07	2	1420.75	2.28344	54.1892	0
	High	LALTHTDAGFIFLAGTR	1	1	1	WP_029435969.1		0	1.88301e+07	0	1.057e-06	72.19	1.41928e-07	2	1803.98	1.07493	60.171	0
	High	IEAGGFSGMSQPLVLPLEYTLHPAER	2	1	1	WP_029435969.1		0	7.7562e+07	0	1.721e-06	56.83	5.70601e-06	3	2812.44	3.87459	64.7301	0
	High	LSVIWPDSVTETLLPFDR	2	1	1	WP_029435969.1		0	2.70675e+07	0	7.782e-06	56.51	6.70072e-06	2	2088.11	2.84661	68.9034	0
	High	VHGLVSPPGQAQPR	7	1	1	WP_029435969.1		0	3.87045e+07	0	1.982e-05	55.23	8.69757e-06	3	1442.79	1.86744	20.7275	0
	High	VGPYVYMGQIGGTYLLLR	2	1	1	WP_029435969.1		0	1.75149e+07	0	1.904e-05	41.4	0.000184731	2	2000.07	1.21022	65.6179	0
	High	NLPTGDLDAAPSGEEAR	1	1	1	WP_029435969.1		0	5.37651e+07	0	0.000953	38.25	0.000224435	2	1712.81	1.40205	29.7508	0
	High	DLFATIPAR	3	1	1	WP_029435969.1		0	7.50648e+07	0.001	0.004373	51.41	2.24059e-05	2	1003.56	1.17071	45.2697	0
	High	AVEEAVVR	2	1	1	WP_029435969.1		0	3.51249e+07	0.001	0.01487	49.51	3.07845e-05	2	872.484	0.802609	16.8122	0
	High	SVFGAVLR	2	1	1	WP_029435969.1		0	47160091	0.001	0.01401	37.58	0.000384081	2	848.5	1.05145	41.7184	0
	High	ITSMDDLWHISSFGFR	1	1	1	WP_029435969.1		0	2.51486e+07	0.001	0.001073	37.21	0.000323183	3	1911.91	2.44536	64.6079	0
	High	FPAGQSLQER	2	1	1	WP_029435969.1		0	3.17881e+07	0.001	0.006017	27.86	0.00392836	2	1132.58	1.10541	22.243	0
	High	AAAGEFIR	1	1	1	WP_029435969.1		0	2.48253e+07	0.002	0.02092	45.21	8.58707e-05	2	834.448	1.17592	22.9296	0
	High	NQIAAGEVVERPASVVK	2	1	1	WP_029435969.1		0	4.71711e+07	0.003	0.03938	12.65	0.105934	2	1766.98	2.95842	27.5396	0
	High	mNETSPHDGSPAGR	1	1	1	WP_029435969.1	M1(Oxidation)	0	2.65016e+06	0.005	0.07426	9.19	0.120218	3	1471.62	0.0657761	8.28834	0
	High	MESAFR	1	1	1	WP_029435969.1		0	1.26618e+07	0.006	0.08979	17.46	0.0179048	2	740.34	0.10393	17.9284	0
	High	AQELLTR	1	1	1	WP_029435969.1		0	2.69136e+07	0.007	0.09513	35.96	0.00100138	2	830.473	0.133454	19.1946	0
WP_029434922.1	phosphate acetyltransferase [Bilophila wadsworthia]	664.222	36.31	1	20	20	30	6.81047e+07	705	77.4156	5.35107
	A4	Sequence	# PSMs	# Proteins	# Protein Groups	Protein Group Accessions	Modifications	ΔCn	Area	q-Value	PEP	IonScore	Exp Value	Charge	MH+ [Da]	ΔM [ppm]	RT [min]	# Missed Cleavages
	High	WMNADVLFGK	1	1	1	WP_029434922.1		0	32719020	0	4.326e-05	68.29	3.40979e-07	2	1180.58	1.71159	59.2386	0
	High	APELLLDGPIQYDAAIDPEVAR	1	1	1	WP_029434922.1		0	5.19632e+07	0	7.609e-07	65.61	6.86974e-07	3	2366.23	2.17975	63.4142	0
	High	VTPMMFEFNLAEQAQK	2	1	1	WP_029434922.1		0	2.03518e+07	0	4.219e-05	59.83	2.28782e-06	2	1883.91	4.27786	62.8528	0
	High	AANALAIGPVLQGLNKPVNDLSR	2	1	1	WP_029434922.1		0	6.85721e+07	0	1.211e-06	57.32	1.84914e-06	3	2331.32	2.24936	60.1612	0
	High	GIADIILLGDTDAIQEK	1	1	1	WP_029434922.1		0	3.00594e+07	0	4.073e-06	55.05	7.34629e-06	2	1784.97	2.14111	63.9397	0
	High	APTSPVAGHASVFIFPDLNTGNNTYK	1	1	1	WP_029434922.1		0	7.4247e+07	0	2.393e-06	48.22	4.2185e-05	3	2718.36	2.47636	59.6156	0
	High	GEAVDEVIEATK	1	1	1	WP_029434922.1		0	2.68012e+07	0	0.0004549	45.93	5.87121e-05	2	1260.64	2.92261	35.5148	0
	High	TVVTLGLMHFLQSQVR	2	1	1	WP_029434922.1		0	3.22072e+07	0	5.297e-06	42.49	0.000104273	3	1829.02	2.60659	64.8172	0
	High	LMEGWTGIPVPILSVK	1	1	1	WP_029434922.1		0	5.80922e+07	0	0.000671	33.47	0.000629692	2	1739.98	3.19656	66.709	0
	High	ISPEDYR	2	1	1	WP_029434922.1		0	2.0933e+07	0.001	0.004791	45.05	5.00173e-05	2	879.422	1.38875	20.9497	0
	High	IVLPEGEELR	2	1	1	WP_029434922.1		0	6.1495e+07	0.001	0.004489	38.6	0.000241567	2	1154.64	2.02417	37.4342	0
	High	FNAYAQQYYEMR	3	1	1	WP_029434922.1		0	5.11538e+07	0.001	0.00132	36.31	0.00023333	2	1583.7	2.45293	40.6283	0
	High	GLTLEQAQER	2	1	1	WP_029434922.1		0	2.73044e+07	0.001	0.002333	35.38	0.000854716	2	1144.6	1.19011	22.9493	0
	High	HFELDMLYR	1	1	1	WP_029434922.1		0	0	0.001	0.003444	34.83	0.000772801	2	1223.59	1.70813	49.9597	0
	High	AHSLYITGTEGSSGK	1	1	1	WP_029434922.1		0	1.84982e+07	0.001	0.005255	31.17	0.00240608	3	1507.74	2.53794	20.8813	0
	High	DSSINLILK	1	1	1	WP_029434922.1		0	1.83598e+07	0.001	0.01492	26.96	0.0058398	2	1002.58	0.450194	45.0095	0
	High	SNLELLK	1	1	1	WP_029434922.1		0	2.1264e+07	0.002	0.02128	50.65	3.87447e-05	2	816.483	0.386315	29.6652	0
	High	VAMLSYSTGSSGK	1	1	1	WP_029434922.1		0	4.24954e+07	0.002	0.02351	18.54	0.0181946	2	1287.63	2.13714	26.9831	0
	High	RDSSINLILK	1	1	1	WP_029434922.1		0	1.06035e+07	0.003	0.03181	31.55	0.00150466	2	1158.69	1.45623	33.4688	1
	High	IFNFR	1	1	1	WP_029434922.1		0	2.23355e+07	0.007	0.0954	32.35	0.000580724	2	696.383	-0.00321146	34.7341	0
	High	FNAYAQQYYEmR	1	1	1	WP_029434922.1	M11(Oxidation)	0	7.85284e+06	0.008	0.1117	12.2	0.0601132	2	1599.69	2.24956	32.6648	0
	High	VAmLSYSTGSSGK	1	1	1	WP_029434922.1	M3(Oxidation)	0	2.60833e+06	0.009	0.1236	11.44	0.0789574	2	1303.62	1.61054	20.9215	0
WP_005027914.1	MULTISPECIES: dissimilatory-type sulfite reductase subunit alpha [Bilophila]	652.832	45.43	1	14	14	39	1.53731e+08	438	48.981	5.52881
	A4	Sequence	# PSMs	# Proteins	# Protein Groups	Protein Group Accessions	Modifications	ΔCn	Area	q-Value	PEP	IonScore	Exp Value	Charge	MH+ [Da]	ΔM [ppm]	RT [min]	# Missed Cleavages
	High	HPTPLLDQLETGPWPSFVSDIK	4	1	1	WP_005027914.1		0	1.35999e+08	0	1.087e-06	59.48	3.60703e-06	3	2477.28	2.95739	65.9349	0
	High	LLEVTEIPALAQHVK	6	1	1	WP_005027914.1		0	1.23197e+08	0	7.565e-05	52.71	5.89376e-06	2	1660.97	1.9067	56.382	0
	High	APVVDGAQMGSLLVPFVPVEAPYTEVK	4	1	1	WP_005027914.1		0	1.62897e+08	0	3.615e-07	51.17	1.68044e-05	3	2813.49	2.10253	67.5454	0
	High	LDVDLGGSGSNLR	2	1	1	WP_005027914.1		0	1.62298e+08	0	0.0003486	49.91	4.03271e-05	2	1302.67	2.02413	34.4956	0
	High	HGGIVGVFGYGGGVIGR	4	1	1	WP_005027914.1		0	5.31143e+07	0	4.01e-05	44.96	9.25546e-05	3	1601.86	1.14257	50.2934	0
	High	IWDWWMEEGK	1	1	1	WP_005027914.1		0	71259931	0	0.0002917	42.1	6.15134e-05	2	1379.61	3.0773	62.6267	0
	High	GSGLTNMHGSTGDIVLIGTQTPQLEEIFYDLTHK	2	1	1	WP_005027914.1		0	1.41415e+07	0	7.731e-06	36.3	0.000480567	4	3672.84	3.88932	69.5305	0
	High	YYSTEFLR	3	1	1	WP_005027914.1		0	1.1166e+08	0.001	0.002526	51.94	1.63132e-05	2	1078.52	3.19883	37.7342	0
	High	SDFAVVGTWK	1	1	1	WP_005027914.1		0	1.57406e+07	0.001	0.005153	44.64	9.7914e-05	1	1109.56	1.63292	45.3577	0
	High	AYVAGEFAPNAGAHAGR	3	1	1	WP_005027914.1		0	1.21534e+08	0.001	0.001275	37.8	0.000307024	2	1658.81	2.01892	25.3372	0
	High	ALHIGDER	3	1	1	WP_005027914.1		0	4.66117e+07	0.001	0.01079	36.88	0.000379465	2	910.475	1.15872	16.7128	0
	High	SNPYIFFK	2	1	1	WP_005027914.1		0	8.41024e+07	0.001	0.01607	33.29	0.000937627	2	1015.53	2.09917	49.4762	0
	High	EEEVPGGWNR	2	1	1	WP_005027914.1		0	4.84524e+07	0.001	0.01343	22.64	0.00543213	2	1172.54	1.75905	26.0508	0
	High	APVVDGAQmGSLLVPFVPVEAPYTEVK	1	1	1	WP_005027914.1	M9(Oxidation)	0	2.27796e+07	0.001	0.01112	15.55	0.0501502	3	2829.49	3.86622	64.7185	0
	High	SNPYIFFKEEEVPGGWNR	1	1	1	WP_005027914.1		0	0	0.002	0.02654	7.34	0.424354	2	2169.04	-0.105475	58.3004	1
WP_029435322.1	hypothetical protein [Bilophila wadsworthia]	652.237	29.92	1	19	19	33	5.25381e+07	732	80.6842	5.52881
	A4	Sequence	# PSMs	# Proteins	# Protein Groups	Protein Group Accessions	Modifications	ΔCn	Area	q-Value	PEP	IonScore	Exp Value	Charge	MH+ [Da]	ΔM [ppm]	RT [min]	# Missed Cleavages
	High	MNIVAAVTAGDSNLLIPGR	1	1	1	WP_029435322.1		0	1.04158e+07	0	1.741e-06	85.31	6.03606e-09	2	1912.04	2.73521	64.2341	0
	High	LVDNPISIR	3	1	1	WP_029435322.1		0	4.44189e+07	0	0.0003756	69.91	1.01852e-07	2	1026.6	2.03563	33.1594	0
	High	LGELLSSDLPSR	2	1	1	WP_029435322.1		0	4.63587e+07	0	3.661e-05	67.55	5.88904e-07	2	1286.7	2.36762	42.2765	0
	High	TLELLDADKDGR	1	1	1	WP_029435322.1		0	1.82658e+07	0	0.0002217	64.9	9.38422e-07	2	1345.7	2.16747	30.9104	1
	High	IGGLDQVTLR	2	1	1	WP_029435322.1		0	49644537	0	0.0001189	57.32	5.83862e-06	2	1071.62	0.938318	36.3882	0
[truncated: 1,670 more rows]
