# Supplementary material for: Radical-mediated C-S bond cleavage in C2 sulfonate degradation by anaerobic bacteria
Source: Nat Commun. 2019 Apr 8;10:1609. doi: 10.1038/s41467-019-09618-8 (PMC6453916; doi:10.1038/s41467-019-09618-8)
Supplement: Supplementary file 8 — Supplementary Data 5 [file 41467_2019_9618_MOESM8_ESM.xlsx]

## Sheet: Sheet1
Accession	Description	Score	Coverage	# Proteins	# Unique Peptides	# Peptides	# PSMs	Area	# AAs	MW [kDa]	calc. pI
WP_005028751.1	MULTISPECIES: alanine dehydrogenase [Bilophila]	34931.9	94.43	1	36	36	1216	5.0962e+10	377	39.8275	6.72705
	A4	Sequence	# PSMs	# Proteins	# Protein Groups	Protein Group Accessions	Modifications	ΔCn	Area	q-Value	PEP	IonScore	Exp Value	Charge	MH+ [Da]	ΔM [ppm]	RT [min]	# Missed Cleavages
	High	GAGLGSmITDEEYVAAGAQMVATAK	91	1	1	WP_005028751.1	M7(Oxidation)	0	8.0584e+09	0	1.582e-17	143.49	5.37256e-15	2	2457.17	1.53908	61.6389	0
	High	GAGLGSMITDEEYVAAGAQMVATAK	89	1	1	WP_005028751.1		0	3.49953e+10	0	3.88e-13	131.93	1.18624e-13	2	2441.17	1.86637	65.0385	0
	High	GAGLGSmITDEEYVAAGAQmVATAK	21	1	1	WP_005028751.1	M7(Oxidation); M20(Oxidation)	0	1.73552e+09	0	4.308e-11	121	1.23121e-12	2	2473.16	2.00574	55.1439	0
	High	IQTLASNAFNIAAATK	143	1	1	WP_005028751.1		0	4653062972	0	1.2e-08	118.95	2.67436e-12	2	1633.9	2.71741	52.7226	0
	High	IEGGmGLLMGGTAGVQAAHVVILGAGTVGLSAAK	139	1	1	WP_005028751.1	M5(Oxidation)	0	1.50759e+10	0	1.285e-14	115.29	4.14122e-12	3	3122.68	3.5589	64.4939	0
	High	TSTFTLTNATmPYMVDLANK	37	1	1	WP_005028751.1	M11(Oxidation)	0	3714328448	0	9.675e-11	112.91	8.95443e-12	2	2235.06	-4.51881	63.0844	0
	High	KVIGIAYETVQFDNGFLPLLAPmSEVAGR	14	1	1	WP_005028751.1	M23(Oxidation)	0	3007547219	0	4.692e-13	95.81	5.37965e-10	3	3151.66	1.96172	66.151	1
	High	TSTFTLTNATMPYMVDLANK	11	1	1	WP_005028751.1		0	34776833789	0	5.785e-10	94.64	7.55827e-10	2	2219.08	3.93901	63.1217	0
	High	HGATYHDKPTFK	43	1	1	WP_005028751.1		0	32924412474	0	1.822e-07	90.9	1.70694e-09	2	1401.69	-1.42603	11.0455	0
	High	IEGGmGLLmGGTAGVQAAHVVILGAGTVGLSAAK	26	1	1	WP_005028751.1	M5(Oxidation); M9(Oxidation)	0	7.43343e+09	0	6.456e-09	89.16	1.75941e-09	3	3138.65	-3.66771	64.073	0
	High	YPVNGGEVVCYSVGNmPGAVAR	3	1	1	WP_005028751.1	M16(Oxidation)	0	3.22567e+07	0	5.653e-07	84.68	6.80816e-09	3	2255.07	2.9992	47.1276	0
	High	IEGGMGLLMGGTAGVQAAHVVILGAGTVGLSAAK	124	1	1	WP_005028751.1		0	18232884823	0	4.852e-13	82.96	7.33446e-09	3	3106.69	3.90507	66.9176	0
	High	DADLLVGSVLIPGALTPK	30	1	1	WP_005028751.1		0	73854590457	0	1.945e-10	82.01	6.28015e-09	2	1779.03	0.801707	67.5377	0
	High	MATQVGAQMLTK	28	1	1	WP_005028751.1		0	4.02622e+10	0	8.853e-09	81.8	1.55263e-08	2	1278.66	2.52698	29.6573	0
	High	mATQVGAQmLTK	16	1	1	WP_005028751.1	M1(Oxidation); M9(Oxidation)	0	3.45796e+09	0	9.818e-07	78.07	3.27506e-08	2	1310.65	0.724811	29.3786	0
	High	KVIGIAYETVQFDNGFLPLLAPMSEVAGR	23	1	1	WP_005028751.1		0	9.48031e+09	0	5.597e-09	71.87	1.10522e-07	4	3135.66	2.73995	68.9399	1
	High	TSTFTLTNATmPYmVDLANK	18	1	1	WP_005028751.1	M11(Oxidation); M14(Oxidation)	0	3.45967e+09	0	1.242e-07	71.21	1.17309e-07	2	2251.07	1.45975	52.9895	0
	High	TmKPGSAIVDVAIDQGGCIEPTAK	1	1	1	WP_005028751.1	M2(Oxidation)	0	4.55227e+07	0	6.56e-09	67.28	4.86377e-07	3	2417.2	-0.649042	48.1037	0
	High	VGIPTEIKVQEFR	6	1	1	WP_005028751.1		0	1.07643e+09	0	2.266e-08	65.68	4.86713e-07	3	1515.86	2.79817	43.9957	1
	High	GINTYDGKVYFK	4	1	1	WP_005028751.1		0	2.33979e+08	0	5.941e-06	64.55	1.15748e-06	2	1404.72	2.02477	31.3963	1
	High	QIDDLFGGR	33	1	1	WP_005028751.1		0	2.81475e+10	0	7.686e-06	64.1	1.20604e-06	2	1020.51	1.82521	39.5925	0
	High	VTILDSNLFR	25	1	1	WP_005028751.1		0	38769161443	0	2.639e-05	63.63	7.15293e-07	2	1177.66	0.240488	52.7691	0
	High	VAMGMGAR	13	1	1	WP_005028751.1		0	3.19181e+10	0	0.002199	63.62	8.47295e-07	2	792.386	0.0572711	17.0869	0
	High	YPVNGGEVVCYSVGNMPGAVAR	8	1	1	WP_005028751.1		0	2.10317e+08	0	2.295e-07	62.59	1.18424e-06	3	2239.07	2.73952	58.026	0
	High	VKEPLAPEYDLFHEGLILYTYLHLAPEPALTK	33	1	1	WP_005028751.1		0	1.47963e+10	0	4.971e-13	62.34	5.82063e-07	4	3680.98	6.23107	70.4287	1
	High	mATQVGAQMLTK	45	1	1	WP_005028751.1	M1(Oxidation)	0	1.81233e+10	0	8.131e-05	62.09	1.79225e-06	2	1294.65	1.99192	25.7997	0
	High	LVTEAmVK	38	1	1	WP_005028751.1	M6(Oxidation)	0	9613901773	0	3.82e-05	57.18	5.93419e-06	2	906.498	1.78622	17.786	0
	High	VAmGMGAR	49	1	1	WP_005028751.1	M3(Oxidation)	0	2.15708e+08	0	0.002914	54.1	6.22472e-06	2	808.38	-0.297772	10.5402	0
	High	TMKPGSAIVDVAIDQGGCIEPTAK	3	1	1	WP_005028751.1		0	2.0904e+08	0	1.695e-06	53.68	1.07137e-05	3	2401.21	-1.67805	52.3927	0
	High	VGIPTEIK	12	1	1	WP_005028751.1		0	36116307521	0	0.0002022	53.54	6.19624e-06	2	856.514	0.583248	27.5019	0
	High	LVTEAMVK	13	1	1	WP_005028751.1		0	31847350752	0	0.003819	49.29	3.12066e-05	2	890.502	0.768779	22.3633	0
	High	IQTLASNAFNIAAATKDADLLVGSVLIPGALTPK	4	1	1	WP_005028751.1		0	7.32738e+07	0	4.319e-06	48.82	1.30909e-05	3	3393.9	1.30246	68.5141	1
	High	EAGHTVLVQKGAGLGSMITDEEYVAAGAQMVATAK	3	1	1	WP_005028751.1		0	6.28871e+07	0	3.512e-07	47.35	4.69397e-05	4	3503.76	1.68602	62.0304	1
	High	VAmGmGAR	4	1	1	WP_005028751.1	M3(Oxidation); M5(Oxidation)	0	2.81981e+08	0	0.001086	46.44	2.26449e-05	2	824.375	-0.342885	17.3498	0
	High	VIGIAYETVQFDNGFLPLLAPmSEVAGR	6	1	1	WP_005028751.1	M22(Oxidation)	0	2.65304e+09	0	2.055e-09	44.62	7.76573e-05	4	3023.56	2.2622	69.2166	0
	High	GINTYDGK	2	1	1	WP_005028751.1		0	5.711e+07	0	0.0004029	42.55	6.11495e-05	2	867.422	1.05614	14.3701	0
	High	VGITPAGVHALK	18	1	1	WP_005028751.1		0	28120684374	0	0.0001772	41.23	7.51571e-05	3	1162.7	1.18824	24.5313	0
	High	EAGHTVLVQK	3	1	1	WP_005028751.1		0	3.37259e+09	0	0.0006689	37.53	0.000291396	2	1081.6	0.510573	12.7908	0
	High	MRVGIPTEIK	6	1	1	WP_005028751.1		0	2.17028e+08	0	0.0005293	37.04	0.000593091	2	1143.66	1.7549	30.9408	1
	High	TSTFTLTNATMPYMVDLANKGWK	1	1	1	WP_005028751.1		0	6.23981e+08	0	6.084e-06	35.93	0.000701993	3	2590.28	3.40865	63.7592	1
	High	VGITPAGVHALKEAGHTVLVQK	6	1	1	WP_005028751.1		0	7.05491e+08	0	0.001294	34.51	0.000353159	2	2225.28	1.1365	38.2762	1
	High	ALARGINTYDGK	1	1	1	WP_005028751.1		0	4.13033e+07	0	8.576e-05	32.92	0.00130179	3	1278.68	0.920688	19.3526	1
	High	DADLLVGSVLIPGALTPKLVTEAMVK	2	1	1	WP_005028751.1		0	100204279	0	1.537e-06	29.57	0.00110146	3	2650.52	2.11615	68.0605	1
	High	VIGIAYETVQFDNGFLPLLAPMSEVAGR	3	1	1	WP_005028751.1		0	2.1977e+07	0	5.244e-06	25.13	0.00982087	4	3007.57	2.36936	71.1007	0
	High	TSTFTLTNATMPYmVDLANKGWK	1	1	1	WP_005028751.1	M14(Oxidation)	0	0	0	0.002974	12.75	0.130067	3	2606.27	2.15387	59.4754	1
	High	RVGIPTEIK	2	1	1	WP_005028751.1		0	2.1701e+08	0.001	0.005352	22.51	0.00645205	3	1012.61	-0.861061	22.7565	1
	High	LRQIDDLFGGR	4	1	1	WP_005028751.1		0	2.58094e+08	0.002	0.01885	37.85	0.000492177	3	1289.7	1.26095	42.797	1
	High	VQEFRVGITPAGVHALK	3	1	1	WP_005028751.1		0	4.1712e+07	0.002	0.01416	31.5	0.000849535	3	1822.04	1.68047	36.8794	1
	High	mRVGIPTEIK	3	1	1	WP_005028751.1	M1(Oxidation)	0	26335327	0.002	0.01635	24.36	0.0111763	3	1159.65	0.919753	24.2986	1
	High	VQEFR	2	1	1	WP_005028751.1		0	2.04099e+07	0.003	0.03304	32.98	0.00176225	2	678.357	0.179791	13.7329	0
	High	TSTFTLTNATMPYMVDLANKGWKK	1	1	1	WP_005028751.1		0	0	0.003	0.03107	5.26	0.86377	4	2718.38	6.04993	61.2893	2
	High	QIDDLFGGRIQTLASNAFNIAAATK	1	1	1	WP_005028751.1		0	1.27339e+07	0.004	0.04157	7.34	0.525829	3	2635.39	3.30198	66.8461	1
	High	GVSDALGYELHCTCDILK	1	1	1	WP_005028751.1		0	2.38449e+07	0.005	0.05593	17.59	0.0391907	2	1936.94	12.8374	60.3294	0
WP_005028754.1	NAD-dependent alcohol dehydrogenase [Bilophila wadsworthia]	5880.06	66.67	1	25	25	210	2.43379e+10	387	40.8266	5.33838
	A4	Sequence	# PSMs	# Proteins	# Protein Groups	Protein Group Accessions	Modifications	ΔCn	Area	q-Value	PEP	IonScore	Exp Value	Charge	MH+ [Da]	ΔM [ppm]	RT [min]	# Missed Cleavages
	High	DLLNDLDIATGLSNYGVK	15	1	1	WP_005028754.1		0	13478505496	0	2.024e-12	107.95	5.29071e-11	2	1920.99	1.58827	67.7544	0
	High	AFGADVIIGFGGGSALDTTK	93	1	1	WP_005028754.1		0	6.96355e+09	0	1.759e-15	95.12	1.04587e-09	2	1896.98	3.46495	64.4947	0
	High	KGVVSEYmYADTVILDAELTFGLPPR	6	1	1	WP_005028754.1	M8(Oxidation)	0	4.13419e+07	0	3.227e-09	91.81	2.01048e-09	3	2900.48	2.28526	70.1654	1
	High	DLLNDLDIATGLSNYGVKR	1	1	1	WP_005028754.1		0	2.40221e+07	0	5.098e-12	87.18	5.35992e-09	3	2077.1	2.23378	64.8406	1
	High	KIVHGLGAIK	6	1	1	WP_005028754.1		0	4.58391e+09	0	9.428e-07	82.96	5.04626e-09	2	1035.67	1.9097	16.9009	1
	High	SGCmSVMDR	3	1	1	WP_005028754.1	M4(Oxidation)	0	1.49016e+07	0	0.0002462	78.63	1.36763e-08	2	1001.39	1.1271	19.9256	0
	High	IGVQKPLEEALTAGGIEWK	10	1	1	WP_005028754.1		0	23870075799	0	6.634e-08	77.3	2.2345e-08	2	2039.12	2.31204	60.4436	0
	High	SGCMSVMDR	4	1	1	WP_005028754.1		0	2.48712e+08	0	0.000154	75.26	2.97146e-08	2	985.392	1.49767	28.7239	0
	High	YAIVADILR	15	1	1	WP_005028754.1		0	1.47285e+10	0	0.0002356	64.6	4.50758e-07	2	1033.61	3.49486	54.8955	0
	High	IVHGLGAIK	8	1	1	WP_005028754.1		0	1.03815e+10	0	5.78e-06	63.48	4.47682e-07	1	907.574	1.31902	21.1284	0
	High	REDLPACADR	1	1	1	WP_005028754.1		0	4.36173e+07	0	1.279e-05	61.93	6.7327e-07	2	1145.54	0.0537155	20.5297	1
	High	EDLPACADR	1	1	1	WP_005028754.1		0	23306094	0	6.7e-05	57.21	1.89657e-06	2	989.437	1.40388	23.3589	0
	High	AADVEDAFR	5	1	1	WP_005028754.1		0	12554422159	0	1e-05	57.12	2.42611e-06	2	993.464	0.439464	27.489	0
	High	AASVLLSNEGPIDK	11	1	1	WP_005028754.1		0	26973320197	0	8.09e-07	55.32	9.10671e-06	2	1413.76	1.64702	34.2707	0
	High	AFVHYTVK	7	1	1	WP_005028754.1		0	1.04824e+10	0	3.679e-05	40.63	0.000177318	2	964.526	1.04539	21.5128	0
	High	AFIVTDPGLAK	8	1	1	WP_005028754.1		0	22170334860	0	0.0003054	39.66	0.000308209	2	1131.64	2.06317	39.1744	0
	High	AFVHYTVKK	2	1	1	WP_005028754.1		0	4.72461e+07	0	0.001024	36.94	0.000374259	2	1092.62	0.979341	17.084	1
	High	LYAEAQLEPSMDSIQHCTDEAK	2	1	1	WP_005028754.1		0	1.09985e+08	0	8.635e-08	35.89	0.000257022	3	2479.12	2.48504	45.2546	0
	High	LLNNNPR	3	1	1	WP_005028754.1		0	1.22928e+07	0	0.004163	31.99	0.000632412	2	840.469	0.16217	21.1461	0
	High	IVHGLGAIKEAANEVK	1	1	1	WP_005028754.1		0	3.69613e+07	0	0.00419	22.63	0.00544465	3	1648.94	2.20463	31.283	1
	High	AFIVTDPGLAKIGVQKPLEEALTAGGIEWK	1	1	1	WP_005028754.1		0	1.60879e+07	0	9.419e-05	20.9	0.00810905	4	3151.75	4.03939	64.6244	1
	High	aFVHYTVK	1	1	1	WP_005028754.1	N-Term(Acetyl)	0	2.88204e+07	0.002	0.01891	27.9	0.0042978	2	1006.54	1.29908	37.2966	0
	High	GSKAFIVTDPGLAK	1	1	1	WP_005028754.1		0	1.60683e+07	0.002	0.01835	24.73	0.00773977	3	1403.79	0.673929	30.9677	1
	High	VTAMTGVDAFVHAMESFCGIAATPITDALNLQAMK	1	1	1	WP_005028754.1		0	7155938	0.002	0.02217	1.84	1.08015	4	3624.77	4.81562	68.5642	0
	High	MAFVHYTVK	1	1	1	WP_005028754.1		0	1.74125e+07	0.003	0.03006	21.7	0.0138597	3	1095.57	1.82442	28.9727	0
	High	LVGANIR	2	1	1	WP_005028754.1		0	1.70415e+10	0.005	0.05876	39.98	0.000155715	2	742.458	0.708229	19.1507	0
	High	DQILALLEANFEA	1	1	1	WP_005028754.1		0	1.4492e+07	0.005	0.06658	30.61	0.00321515	2	1446.75	2.39354	71.1259	0
WP_016360456.1	branched-chain amino acid transport system substrate-binding protein [Bilophila wadsworthia]	4657.92	67.02	1	13	17	161	2.97651e+09	379	40.6119	6.93213
	A4	Sequence	# PSMs	# Proteins	# Protein Groups	Protein Group Accessions	Modifications	ΔCn	Area	q-Value	PEP	IonScore	Exp Value	Charge	MH+ [Da]	ΔM [ppm]	RT [min]	# Missed Cleavages
	High	AAVLTDVANDYAVGLSNFFK	7	1	1	WP_016360456.1		0	1.73046e+09	0	1.537e-11	118.83	3.40387e-12	2	2115.08	1.93387	68.9463	0
	High	VLAIIGTYGSSLAMAGGEVAER	19	1	1	WP_016360456.1		0	2.01422e+09	0	1.027e-10	111.46	2.10776e-11	2	2165.13	1.82428	62.597	0
	High	YSSGDQDFTAQLTELISK	6	2	2	WP_029434715.1;WP_016360456.1		0	2.55702e+09	0	3.21e-12	107.02	4.96524e-11	2	2002.97	2.76025	64.6386	0
	High	VLAIIGTYGSSLAmAGGEVAER	6	1	1	WP_016360456.1	M14(Oxidation)	0	300237567	0	3.341e-10	105.35	1.00651e-10	2	2181.13	3.02293	60.9646	0
	High	KPDIVFMPAYFAEGAIIMK	17	2	2	WP_029434715.1;WP_016360456.1		0	1.36185e+09	0	1.898e-16	95.23	9.74728e-10	2	2141.12	0.222417	66.3326	0
	High	ELGATFVLMGADAMDNPDTLK	3	1	1	WP_016360456.1		0	3.98635e+08	0	1.689e-12	90.28	1.96888e-09	2	2209.06	3.37625	64.4749	0
	High	AVEGFLHTTFPYDVNMENMSAEAK	5	1	1	WP_016360456.1		0	1.83563e+09	0	7.863e-14	88.93	1.27635e-09	2	2701.23	1.51842	60.5272	0
	High	ADTEALTAALAATK	10	1	1	WP_016360456.1		0	3020616433	0	5.349e-09	84.2	1.14057e-08	2	1346.72	3.06167	45.8226	0
	High	NLPTALGVLSINETHDAEMPVGIIK	6	1	1	WP_016360456.1		0	2.38328e+09	0	2.597e-11	84.07	9.59768e-09	2	2632.41	2.15501	62.8975	0
	High	IGVYLPLTGQNAFGGQLELEGIQLAHK	4	1	1	WP_016360456.1		0	3.27848e+09	0	2.677e-09	82.3	9.71592e-09	3	2866.55	1.9224	65.3463	0
	High	KAAVLTDVANDYAVGLSNFFK	3	1	1	WP_016360456.1		0	116679670	0	6.08e-12	76.78	5.66714e-08	3	2243.18	2.41636	65.7959	1
	High	KPDIVFMPAYFAEGAIImK	12	2	2	WP_029434715.1;WP_016360456.1	M18(Oxidation)	0	4.64942e+08	0	1.172e-13	72.65	1.9557e-07	2	2157.12	2.69126	64.3014	0
	High	IGGELVADMK	5	2	2	WP_029434715.1;WP_016360456.1		0	1.49483e+09	0	2.021e-06	69.55	3.38298e-07	2	1032.54	1.41385	32.539	0
	High	AVEGFLHTTFPYDVNmENMSAEAK	8	1	1	WP_016360456.1	M16(Oxidation)	0	5.30803e+08	0	7.045e-08	62.27	5.91521e-07	3	2717.23	2.29774	55.9595	0
	High	IGGELVADmK	4	2	2	WP_016360456.1;WP_029434715.1	M9(Oxidation)	0	3.16419e+08	0	2.902e-07	62.25	1.31046e-06	2	1048.54	1.23585	21.6213	0
	High	ELGATFVLMGADAmDNPDTLK	4	1	1	WP_016360456.1	M14(Oxidation)	0	2.11904e+08	0	3.445e-06	61.48	1.20906e-06	3	2225.05	2.53159	60.8919	0
	High	AAVLTDVANDYAVGLSNFFKK	1	1	1	WP_016360456.1		0	9.56678e+06	0	6.308e-08	59.2	3.42645e-06	2	2243.17	-0.244157	66.4632	1
	High	KIGGELVADMK	7	2	2	WP_029434715.1;WP_016360456.1		0	2.85302e+08	0	0.0001051	54.85	9.00187e-06	2	1160.64	1.36359	28.132	1
	High	ACFIDPYQGAAAATYAYK	1	1	1	WP_016360456.1		0	1.16006e+07	0	5.718e-05	50.87	1.51416e-05	2	1923.9	1.12003	60.223	0
	High	TFTDAWK	4	1	1	WP_016360456.1		0	9.68181e+08	0	0.004435	47.34	2.30627e-05	2	868.422	1.9543	30.4809	0
	High	NLPTALGVLSINETHDAEmPVGIIK	5	1	1	WP_016360456.1	M19(Oxidation)	0	7.475e+08	0	1.615e-06	43.19	0.000122332	2	2648.4	2.58707	61.0118	0
	High	AVEGFLHTTFPYDVNmENmSAEAK	2	1	1	WP_016360456.1	M16(Oxidation); M19(Oxidation)	0	3.79361e+08	0	5.502e-08	40.91	8.0904e-05	3	2733.22	1.50969	51.6275	0
	High	KIGGELVADmK	3	2	2	WP_029434715.1;WP_016360456.1	M10(Oxidation)	0	1.70722e+07	0	0.00195	38.84	0.000411444	3	1176.63	0.26051	18.6248	1
	High	ELGATFVLmGADAmDNPDTLK	3	1	1	WP_016360456.1	M9(Oxidation); M14(Oxidation)	0	1.17899e+08	0	0.0001265	29.33	0.00175021	3	2241.05	3.28461	54.3488	0
	High	LKPTVLDRPVELVVVDNK	11	1	1	WP_016360456.1		0	2.63043e+09	0	8.952e-05	27	0.00199054	2	2034.2	1.79392	44.4192	0
	High	KPDIVFmPAYFAEGAIImK	2	2	2	WP_029434715.1;WP_016360456.1	M7(Oxidation); M18(Oxidation)	0	101728359	0	9.766e-06	26.9	0.00683982	3	2173.11	2.64596	60.6454	0
	High	YIGDAIAE	3	1	1	WP_016360456.1		0	1.00307e+09	0.001	0.00576	36.07	0.000457269	1	851.417	2.71175	30.7199	0
WP_029436072.1	sn-glycerol-3-phosphate ABC transporter substrate-binding protein UgpB [Bilophila wadsworthia]	3843.38	74.03	1	24	24	137	1.35952e+09	439	47.7334	8.74854
	A4	Sequence	# PSMs	# Proteins	# Protein Groups	Protein Group Accessions	Modifications	ΔCn	Area	q-Value	PEP	IonScore	Exp Value	Charge	MH+ [Da]	ΔM [ppm]	RT [min]	# Missed Cleavages
	High	NIIDEELEAVWAGK	5	1	1	WP_029436072.1		0	5.02447e+08	0	5.343e-12	110.57	2.3679e-11	2	1586.81	0.338367	66.575	0
	High	GNYDEAmTAAIAAFR	5	1	1	WP_029436072.1	M7(Oxidation)	0	8.20014e+07	0	1.891e-08	107.85	1.64059e-11	2	1616.74	2.07452	48.0117	0
	High	GAAAFLNYLLKPEVQAR	5	1	1	WP_029436072.1		0	1.06967e+09	0	4.359e-14	93.89	6.32895e-10	2	1861.03	0.982468	63.0436	0
	High	GNYDEAMTAAIAAFR	3	1	1	WP_029436072.1		0	8.00248e+08	0	2.062e-10	92.23	8.37776e-10	2	1600.75	2.27397	63.3881	0
	High	QHPNLIQIFEVGTASMMAAK	4	1	1	WP_029436072.1		0	5.92247e+08	0	2.11e-08	90.82	2.35964e-09	2	2186.12	3.97257	68.6659	0
	High	FHQLTGYVPVTLEGYELTK	4	1	1	WP_029436072.1		0	1.30033e+09	0	8.594e-16	88.53	3.22647e-09	2	2195.15	3.16606	58.806	0
	High	KSEAINAFTSGEAGILMNSSGSYAAVK	1	1	1	WP_029436072.1		0	357711459	0	4.725e-10	87.94	4.33874e-09	3	2703.34	2.37497	57.5724	1
	High	TTITFWHGMGGELGEITDEMIK	2	1	1	WP_029436072.1		0	2.04423e+08	0	1.234e-13	86.85	3.82095e-09	2	2466.17	0.464588	65.8145	0
	High	GAPQNTVIGGAAIWAMAGHSK	9	1	1	WP_029436072.1		0	6.39046e+08	0	1.479e-10	85.42	1.00477e-08	2	2037.03	0.681583	57.0223	0
	High	LIAmPFNASTTVLYYNK	4	1	1	WP_029436072.1	M4(Oxidation)	0	139933349	0	6.794e-07	78.65	4.70781e-08	2	1962.01	2.25087	56.3304	0
	High	SEAINAFTSGEAGILMNSSGSYAAVK	4	1	1	WP_029436072.1		0	1.91347e+08	0	4.105e-07	76.77	4.20756e-08	2	2575.24	3.06687	60.9343	0
	High	LLGSVASYYSSTDGK	6	1	1	WP_029436072.1		0	1.70857e+09	0	1.615e-06	74.17	1.16762e-07	2	1547.76	1.5873	38.4183	0
	High	QHPNLIQIFEVGTASmMAAK	6	1	1	WP_029436072.1	M16(Oxidation)	0	9.44854e+07	0	1.56e-09	72.76	1.40361e-07	3	2202.11	3.17021	62.9811	0
	High	LGNFVQIR	3	1	1	WP_029436072.1		0	1.04663e+09	0	0.0008386	66.19	6.85243e-07	2	946.549	2.45168	35.4357	0
	High	LIAMPFNASTTVLYYNK	2	1	1	WP_029436072.1		0	5.4989e+08	0	5.858e-10	66.04	7.46657e-07	2	1946.01	1.35	62.0695	0
	High	GAIRPVYEIMEAAGTPVDTSK	9	1	1	WP_029436072.1		0	9.37383e+08	0	2.281e-11	65.26	7.59522e-07	3	2205.13	2.7371	56.7359	0
	High	QALDAAVER	2	1	1	WP_029436072.1		0	6.72622e+08	0	3.642e-06	63.95	9.46385e-07	2	972.512	1.16217	20.1957	0
	High	KPTINSLGLR	8	1	1	WP_029436072.1		0	2.04618e+08	0	1.243e-06	62.51	7.0131e-07	2	1098.66	0.768805	24.6848	0
	High	FQWGVALLPYWPDVK	4	1	1	WP_029436072.1		0	3.33371e+08	0	1.821e-05	58.67	3.4637e-06	2	1818.96	2.27072	69.2257	0
	High	NPGTDIAVK	3	1	1	WP_029436072.1		0	3.45558e+08	0	0.0001893	52.21	1.08211e-05	2	914.496	1.89934	17.8272	0
	High	LLFNSPLHVK	7	1	1	WP_029436072.1		0	8.21217e+08	0	4.872e-05	50.65	8.58954e-06	2	1167.69	2.00584	42.2363	0
	High	SEAINAFTSGEAGILmNSSGSYAAVK	2	1	1	WP_029436072.1	M16(Oxidation)	0	30173707	0	9.457e-06	49.64	2.5531e-05	3	2591.24	4.08651	57.8016	0
	High	GAIRPVYEImEAAGTPVDTSK	3	1	1	WP_029436072.1	M10(Oxidation)	0	1.54823e+08	0	1.074e-07	48.16	4.20081e-05	3	2221.12	2.50614	40.5197	0
	High	KSEAINAFTSGEAGILmNSSGSYAAVK	1	1	1	WP_029436072.1	M17(Oxidation)	0	2.77633e+07	0	1.376e-06	47.67	4.01854e-05	3	2719.33	1.31311	50.6058	1
	High	DGVmVYVGR	3	1	1	WP_029436072.1	M4(Oxidation)	0	4.17787e+07	0	0.0001676	46.58	2.96711e-05	2	1011.49	0.240527	24.8493	0
	High	NIIDEELEAVWAGKK	2	1	1	WP_029436072.1		0	1.2179e+07	0	6.832e-05	46.45	5.20868e-05	2	1714.91	3.73023	62.9033	1
	High	AGGDPDHFPTTWPEVAELAK	14	1	1	WP_029436072.1		0	4.65032e+08	0	8.775e-07	43.9	7.33285e-05	2	2138.02	2.08782	59.2923	0
	High	GAPQNTVIGGAAIWAmAGHSK	3	1	1	WP_029436072.1	M16(Oxidation)	0	4.14404e+07	0	6.515e-06	43.31	0.000123665	3	2053.03	0.619559	46.1265	0
	High	HIDFLSK	3	1	1	WP_029436072.1		0	4.46023e+08	0	0.001626	43.1	0.000164076	1	859.467	-0.611368	24.7923	0
	High	DGVMVYVGR	4	1	1	WP_029436072.1		0	4.47232e+08	0	0.0001822	42.27	0.000118585	2	995.5	1.81931	33.3422	0
	High	QQGFYDKNPGTDIAVK	2	1	1	WP_029436072.1		0	4.8751e+08	0	0.000979	32.41	0.001464	2	1780.89	0.96575	27.3878	1
	High	TTITFWHGmGGELGEITDEMIK	1	1	1	WP_029436072.1	M9(Oxidation)	0	7.08804e+07	0	0.000111	30.3	0.00121323	2	2482.16	0.641408	62.4285	0
	High	QHPNLIQIFEVGTASmmAAK	1	1	1	WP_029436072.1	M16(Oxidation); M17(Oxidation)	0	0	0	0.0001855	17.42	0.0480005	3	2218.1	1.53246	60.5508	0
	High	EFNASQDKYEVK	2	1	1	WP_029436072.1		0	4.23324e+08	0.002	0.01049	26.53	0.00233448	3	1457.69	1.1008	20.4802	1
WP_051643704.1	iron ABC transporter permease [Bilophila wadsworthia]	2948.59	47.18	1	17	17	137	1.90396e+09	390	43.3091	6.12549
	A4	Sequence	# PSMs	# Proteins	# Protein Groups	Protein Group Accessions	Modifications	ΔCn	Area	q-Value	PEP	IonScore	Exp Value	Charge	MH+ [Da]	ΔM [ppm]	RT [min]	# Missed Cleavages
	High	NNAEGDQMSMGLTIDEATAQK	4	1	1	WP_051643704.1		0	3.17847e+08	0	1.51e-10	87.53	1.76185e-09	2	2223.99	1.15448	44.8596	0
	High	ILYPNTFQEVDPMGDMR	5	1	1	WP_051643704.1		0	9.86419e+08	0	9.582e-08	81.88	8.75656e-09	2	2025.95	2.41225	60.3219	0
	High	VVGMTFDGWEETR	8	1	1	WP_051643704.1		0	1306895451	0	1.213e-08	81.78	6.62171e-09	2	1526.7	2.0083	48.7128	0
	High	GIGEYGNSYNK	5	1	1	WP_051643704.1		0	8.96482e+08	0	1.914e-08	76.45	2.60434e-08	2	1201.55	1.59733	20.8937	0
	High	ILYPNTFQEVDPMGDmR	11	1	1	WP_051643704.1	M16(Oxidation)	0	1.36899e+08	0	6.176e-07	71.58	8.34029e-08	2	2041.94	2.79127	55.209	0
	High	NMIDYTLTLYLAK	2	1	1	WP_051643704.1		0	271620992	0	1.214e-07	71.18	2.78159e-07	2	1558.82	-0.196557	66.3379	0
	High	NmIDYTLTLYLAK	3	1	1	WP_051643704.1	M2(Oxidation)	0	1.18779e+08	0	2.196e-06	71.15	2.87761e-07	2	1574.82	1.87168	61.7213	0
	High	DVLWGAILK	2	1	1	WP_051643704.1		0	1.12555e+09	0	4.522e-06	69.1	3.44475e-07	1	1014.6	2.37208	62.3936	0
	High	VVGmTFDGWEETR	3	1	1	WP_051643704.1	M4(Oxidation)	0	3.65525e+08	0	6.434e-07	62.92	5.09296e-07	2	1542.69	2.67243	40.6213	0
	High	VAALPDSAK	6	1	1	WP_051643704.1		0	1.1177e+09	0	3.239e-05	62.27	8.89388e-07	2	871.489	0.325603	17.4725	0
	High	STmILGQLLDR	7	1	1	WP_051643704.1	M3(Oxidation)	0	1.51893e+08	0	5.732e-06	62.16	2.2501e-06	2	1262.68	1.77933	54.1617	0
	High	STMILGQLLDR	3	1	1	WP_051643704.1		0	1.37647e+09	0	1.155e-06	61.62	2.34142e-06	2	1246.69	2.81497	60.8785	0
	High	SGEIYAVDHGSLR	12	1	1	WP_051643704.1		0	1195971737	0	1.487e-07	59.43	2.50855e-06	3	1403.69	1.05717	24.9299	0
	High	YGEYVVYTETFPK	8	1	1	WP_051643704.1		0	2340572118	0	4.163e-09	58.67	2.51288e-06	2	1595.77	1.78052	48.3949	0
	High	ILYPNTFQEVDPmGDmR	8	1	1	WP_051643704.1	M13(Oxidation); M16(Oxidation)	0	1.04046e+08	0	1.101e-05	55.62	3.15281e-06	2	2057.94	2.68988	46.7796	0
	High	VVVLDYHAmK	5	1	1	WP_051643704.1	M9(Oxidation)	0	1.32616e+08	0	0.000199	54.47	9.28909e-06	2	1190.63	1.61572	23.0394	0
	High	NNAEGDQmSmGLTIDEATAQK	3	1	1	WP_051643704.1	M8(Oxidation); M10(Oxidation)	0	1.79378e+08	0	3.965e-05	52.52	5.58432e-06	3	2255.98	2.04187	26.7161	0
	High	NNAEGDQmSMGLTIDEATAQK	6	1	1	WP_051643704.1	M8(Oxidation)	0	7.03661e+07	0	1.184e-06	49.53	1.11165e-05	3	2239.99	2.42941	33.6362	0
	High	KVAALPDSAK	3	1	1	WP_051643704.1		0	9.70291e+07	0	0.00222	46.45	3.73666e-05	2	999.584	1.07837	14.3039	1
	High	TVYMELGNK	2	1	1	WP_051643704.1		0	9.26932e+08	0	0.0001061	46.12	4.52035e-05	2	1054.52	0.973493	27.5939	0
	High	AIPSIGGYHDNILDSEK	6	1	1	WP_051643704.1		0	1.99484e+09	0	2.312e-05	45.02	6.76766e-05	3	1828.91	1.861	42.6227	0
	High	VVVLDYHAMK	10	1	1	WP_051643704.1		0	8.83524e+08	0	0.001568	44.31	9.6377e-05	2	1174.63	1.36167	29.8624	0
	High	FDGTFMIK	4	1	1	WP_051643704.1		0	6.47661e+08	0	0.001863	43.54	4.4154e-05	2	958.473	3.18625	43.244	0
	High	FDGTFmIK	3	1	1	WP_051643704.1	M6(Oxidation)	0	2.47551e+08	0	0.001424	40.32	9.75415e-05	2	974.468	2.33929	34.9388	0
	High	TVYmELGNK	4	1	1	WP_051643704.1	M4(Oxidation)	0	3.04279e+08	0	0.0005682	35.44	0.00048579	2	1070.52	1.60393	21.8263	0
	High	GIGEYGNSYNKDVLWGAILK	2	1	1	WP_051643704.1		0	2.10656e+07	0	0.003743	18.9	0.0373592	3	2197.14	3.63822	60.9099	1
	High	EVQLDKLPK	2	1	1	WP_051643704.1		0	32618654	0.003	0.03277	23.71	0.00617118	2	1069.63	1.41665	24.0352	1
WP_029436088.1	branched-chain amino acid ABC transporter substrate-binding protein [Bilophila wadsworthia]	2907.06	67.39	1	25	25	147	3.82618e+09	371	39.1602	7.26904
	A4	Sequence	# PSMs	# Proteins	# Protein Groups	Protein Group Accessions	Modifications	ΔCn	Area	q-Value	PEP	IonScore	Exp Value	Charge	MH+ [Da]	ΔM [ppm]	RT [min]	# Missed Cleavages
	High	GGVQIVLEEGITPGAVDYGAVIQK	7	1	1	WP_029436088.1		0	1096355146	0	1.549e-12	116.45	5.77484e-12	2	2413.3	2.01069	62.0255	0
	High	IDIPFIGPDGVKDEQFIK	12	1	1	WP_029436088.1		0	1.78004e+09	0	2.653e-08	89.4	2.52594e-09	2	2031.08	1.58739	61.8902	1
	High	TIASDDVSGHLAGSFAK	11	1	1	WP_029436088.1		0	3.1696e+09	0	3.952e-08	89.11	3.00723e-09	2	1675.83	1.52346	32.5182	0
	High	KYGTEPGAFYDNAYSATVALLEAIK	2	1	1	WP_029436088.1		0	2.4872e+08	0	2.817e-09	78.06	4.37681e-08	3	2692.36	2.5118	70.8127	1
	High	IGVPGAHSGDLVSYGMPSLNAAR	16	1	1	WP_029436088.1		0	3.36843e+09	0	7.909e-09	67.47	5.46135e-07	2	2269.14	2.13446	50.6985	0
	High	KIDIPFIGPDGVK	7	1	1	WP_029436088.1		0	5.69894e+07	0	6.261e-09	67.41	3.54026e-07	2	1398.8	2.37813	54.3234	1
	High	IVSISPSATTPELTQK	8	1	1	WP_029436088.1		0	4940515812	0	4.658e-06	67.01	4.87715e-07	2	1671.92	2.63928	35.5207	0
	High	IDIPFIGPDGVK	3	1	1	WP_029436088.1		0	1.89034e+08	0	2.595e-07	66.67	4.19792e-07	2	1270.71	2.23305	61.1414	0
	High	NAEGVYATGPTDVSK	3	1	1	WP_029436088.1		0	2.43254e+09	0	6.737e-07	58.99	2.14511e-06	3	1508.73	1.73336	21.9947	0
	High	KIDIPFIGPDGVKDEQFIK	7	1	1	WP_029436088.1		0	7.23065e+08	0	1.624e-07	57.59	3.5707e-06	3	2159.18	3.43778	58.8665	2
	High	IVADEYNAK	4	1	1	WP_029436088.1		0	1.86965e+09	0	8.766e-05	56.91	4.07408e-06	2	1022.52	0.622459	17.1447	0
	High	IGVPGAHSGDLVSYGmPSLNAAR	4	1	1	WP_029436088.1	M16(Oxidation)	0	4.94889e+08	0	6.289e-06	56.58	6.70347e-06	3	2285.14	3.37734	41.201	0
	High	GDAEGIGFSIYEVK	11	1	1	WP_029436088.1		0	1.37746e+09	0	0.000145	56.44	3.74528e-06	2	1484.73	2.07762	53.2423	0
	High	DEQFIK	2	1	1	WP_029436088.1		0	9.91025e+07	0	0.00371	51.42	2.0191e-05	2	779.394	0.454317	21.6973	0
	High	KVALLHDKGDYGR	1	1	1	WP_029436088.1		0	3.97647e+06	0	0.001212	43.63	0.000108378	3	1471.8	0.365126	15.7897	2
	High	AALPIYNDAK	8	1	1	WP_029436088.1		0	2.46738e+09	0	0.0001692	43.5	0.000136238	2	1075.58	1.71482	28.7434	0
	High	KAGADGIIFGGYHPEASK	7	1	1	WP_029436088.1		0	7.87557e+08	0	0.0003087	39.74	0.000291966	2	1817.92	2.80764	30.7826	1
	High	VALLHDKGDYGR	5	1	1	WP_029436088.1		0	9.85003e+07	0	0.000236	37.12	0.000659901	3	1343.71	1.33058	19.0022	1
	High	LPmNIQAHENHK	3	1	1	WP_029436088.1	M3(Oxidation)	0	3.3365e+08	0	0.003808	35.84	0.000651538	3	1447.71	1.37568	12.8531	0
	High	LPMNIQAHENHK	1	1	1	WP_029436088.1		0	9.61629e+08	0	0.0009343	35.27	0.000757775	3	1431.72	1.59087	18.512	0
	High	AGADGIIFGGYHPEASK	7	1	1	WP_029436088.1		0	1.8801e+09	0	0.0002496	35.23	0.000794778	2	1689.83	1.71976	36.5049	0
	High	GDHPYFFR	9	1	1	WP_029436088.1		0	1.18582e+09	0	0.002318	32.41	0.000602822	3	1038.48	0.910859	28.8743	0
	High	IVADEYNAKGGILGK	1	1	1	WP_029436088.1		0	4.67343e+06	0	0.0005192	31	0.00214469	3	1547.85	2.01578	28.0758	1
	High	LVQQLAK	2	1	1	WP_029436088.1		0	1.22428e+09	0.001	0.005831	35.45	0.000541693	2	799.504	0.607444	16.4977	0
	High	GFVNYAR	1	1	1	WP_029436088.1		0	6.3691e+08	0.003	0.02792	28.48	0.0014157	2	826.421	0.738016	23.0739	0
	High	ImEALR	4	1	1	WP_029436088.1	M2(Oxidation)	0	5.46714e+07	0.004	0.04601	33.6	0.00104764	2	748.403	0.77805	15.2467	0
	High	LPMNIQAHENHKK	1	1	1	WP_029436088.1		0	6.81176e+07	0.004	0.04833	0.22	3.56477	4	1559.81	0.708589	15.1945	1
WP_029434715.1	branched-chain amino acid ABC transporter substrate-binding protein [Bilophila wadsworthia]	2864.84	62.27	1	13	17	105	1.80457e+09	379	40.8369	7.2251
	A4	Sequence	# PSMs	# Proteins	# Protein Groups	Protein Group Accessions	Modifications	ΔCn	Area	q-Value	PEP	IonScore	Exp Value	Charge	MH+ [Da]	ΔM [ppm]	RT [min]	# Missed Cleavages
	High	YSSGDQDFTAQLTELISK	6	2	2	WP_029434715.1;WP_016360456.1		0	2.55702e+09	0	3.21e-12	107.02	4.96524e-11	2	2002.97	2.76025	64.6386	0
	High	DNVTAIIGTYASSLSLAGGEVAER	4	1	1	WP_029434715.1		0	6.25727e+07	0	4.83e-14	103.83	1.3869e-10	3	2394.22	0.813916	67.4021	0
	High	KPDIVFMPAYFAEGAIIMK	17	2	2	WP_029434715.1;WP_016360456.1		0	1.36185e+09	0	1.898e-16	95.23	9.74728e-10	2	2141.12	0.222417	66.3326	0
	High	VPVLATSSTNPLVTQGK	10	1	1	WP_029434715.1		0	9.76084e+08	0	2.529e-12	80.25	1.65211e-08	2	1711.96	2.25756	38.979	0
	High	KPDIVFMPAYFAEGAIImK	12	2	2	WP_029434715.1;WP_016360456.1	M18(Oxidation)	0	4.64942e+08	0	1.172e-13	72.65	1.9557e-07	2	2157.12	2.69126	64.3014	0
	High	KAAVLTDVVSDYAVGLSNFFK	2	1	1	WP_029434715.1		0	3.48331e+07	0	4.79e-11	72.3	1.44267e-07	2	2244.19	0.891872	69.0183	1
	High	LGGELVADMK	5	2	2	WP_029434715.1;WP_016360456.1		0	1.49483e+09	0	2.021e-06	69.55	3.38298e-07	2	1032.54	1.41385	32.539	0
	High	LGGELVADmK	4	2	2	WP_016360456.1;WP_029434715.1	M9(Oxidation)	0	3.16419e+08	0	2.902e-07	62.25	1.31046e-06	2	1048.54	1.23585	21.6213	0
	High	IGVYMPLTGQNAFAGQLELEGIQLAHK	2	1	1	WP_029434715.1		0	4.19398e+08	0	2.466e-08	61.98	1.29943e-06	3	2898.52	2.20529	65.5937	0
	High	AAVLTDVVSDYAVGLSNFFK	2	1	1	WP_029434715.1		0	7.21871e+07	0	7.835e-06	61.59	1.45619e-06	3	2116.07	-13.3961	65.7502	0
	High	IGVYmPLTGQNAFAGQLELEGIQLAHK	2	1	1	WP_029434715.1	M5(Oxidation)	0	232354265	0	1.277e-09	61.16	1.91399e-06	3	2914.52	2.91175	63.801	0
	High	AAEGFMQTAFPYDMTMK	6	1	1	WP_029434715.1		0	3.41177e+08	0	5.758e-07	60.43	9.03587e-07	2	1938.85	1.63292	61.7902	0
	High	KLGGELVADMK	7	2	2	WP_029434715.1;WP_016360456.1		0	2.85302e+08	0	0.0001051	54.85	9.00187e-06	2	1160.64	1.36359	28.132	1
	High	ITPTVLGRPVELVIVDNK	8	1	1	WP_029434715.1		0	4.29416e+08	0	6.127e-08	46.01	2.50017e-05	2	1963.16	2.36169	58.0129	0
	High	KLGGELVADmK	3	2	2	WP_029434715.1;WP_016360456.1	M10(Oxidation)	0	1.70722e+07	0	0.00195	38.84	0.000411444	3	1176.63	0.26051	18.6248	1
	High	ELGATFVLMGGDAMDNPDTVK	2	1	1	WP_029434715.1		0	5.08837e+07	0	9.12e-05	36.59	0.000372777	2	2181.03	2.77094	61.4961	0
	High	AKVPVLATSSTNPLVTQGK	4	1	1	WP_029434715.1		0	1.02379e+08	0	0.0003744	29.01	0.00144443	3	1911.1	2.26559	34.9356	1
	High	KPDIVFmPAYFAEGAIImK	2	2	2	WP_029434715.1;WP_016360456.1	M7(Oxidation); M18(Oxidation)	0	101728359	0	9.766e-06	26.9	0.00683982	3	2173.11	2.64596	60.6454	0
	High	AAEGFmQTAFPYDMTMK	1	1	1	WP_029434715.1	M6(Oxidation)	0	0	0	0.002207	21.38	0.00726056	2	1954.84	1.16099	55.8675	0
	High	AFTEAWK	2	1	1	WP_029434715.1		0	2.07312e+08	0.001	0.006704	31.77	0.00133055	2	852.426	1.60471	28.7636	0
	High	AAVLTDVVSDYAVGLSNFFKK	2	1	1	WP_029434715.1		0	6.5595e+06	0.001	0.007868	22.08	0.0148666	3	2244.2	3.25201	69.6526	1
	High	IYLGEIVPE	1	1	1	WP_029434715.1		0	2.09396e+08	0.004	0.04094	20.18	0.0359775	1	1032.56	2.17446	59.4459	0
	High	mKLGTLLSAFACmALSmGFATPAK	1	1	1	WP_029434715.1	N-Term(Acetyl); M1(Oxidation); M13(Oxidation); M17(Oxidation)	0	2.77941e+07	0.006	0.07688	0.64	1.89855	3	2550.25	1.10973	42.1468	1
WP_005025813.1	pyridoxal phosphate-dependent aminotransferase [Bilophila wadsworthia]	2550.01	65.14	1	20	20	110	1.3057e+09	393	42.3317	6.11279
	A4	Sequence	# PSMs	# Proteins	# Protein Groups	Protein Group Accessions	Modifications	ΔCn	Area	q-Value	PEP	IonScore	Exp Value	Charge	MH+ [Da]	ΔM [ppm]	RT [min]	# Missed Cleavages
	High	EMMGNVLSDAGYEFQMPK	2	1	1	WP_005025813.1		0	4.47885e+08	0	2.536e-08	83.52	4.43578e-09	2	2046.9	1.94796	62.0087	0
	High	VGFIALSPLFAER	2	1	1	WP_005025813.1		0	9.56278e+08	0	6.371e-10	81.88	1.10268e-08	2	1419.8	2.1965	65.3279	0
	High	AMIINSPHNPTGTVYSR	5	1	1	WP_005025813.1		0	9.8413e+08	0	4.788e-11	81.6	2.0409e-08	2	1857.93	1.5104	28.0079	0
	High	ILAVPGSGFGGPGHFR	18	1	1	WP_005025813.1		0	1.55969e+09	0	5.875e-10	81.32	1.69718e-08	3	1568.84	1.77356	42.6546	0
	High	EMmGNVLSDAGYEFQMPK	9	1	1	WP_005025813.1	M3(Oxidation)	0	5.72663e+07	0	4.602e-09	77.33	1.84489e-08	2	2062.9	1.73499	60.2205	0
	High	TVLEPGDEVLTVTPYFVEYGSYVGNHGGTLK	6	1	1	WP_005025813.1		0	5.8672e+08	0	1.344e-14	75.74	5.20037e-08	3	3341.67	2.69023	64.9944	0
	High	SIISTQmSSSIK	2	1	1	WP_005025813.1	M7(Oxidation)	0	40795094	0	6.719e-06	71.59	1.59488e-07	2	1297.67	1.56014	22.5618	0
	High	EELEGLTAILAK	4	1	1	WP_005025813.1		0	6.63325e+08	0	3.164e-07	71.38	2.21973e-07	2	1286.72	2.54681	60.2926	0
	High	SIISTQMSSSIK	3	1	1	WP_005025813.1		0	6.82152e+08	0	2.883e-07	71.1	1.55249e-07	2	1281.67	2.1838	33.4065	0
	High	APGGDDVAFVNK	2	1	1	WP_005025813.1		0	686539595	0	7.844e-08	68.25	2.09473e-07	2	1189.59	1.77403	24.3809	0
	High	AELmGGLTLANR	4	1	1	WP_005025813.1	M4(Oxidation)	0	9.8204e+07	0	1.924e-06	66.06	8.05162e-07	2	1261.66	1.68739	31.704	0
	High	HVDEPFSLGYMPNNGFGWAR	2	1	1	WP_005025813.1		0	2.59732e+08	0	8.445e-12	64.9	3.22827e-07	2	2294.05	1.86071	61.5994	0
	High	AELMGGLTLANR	3	1	1	WP_005025813.1		0	7.799e+08	0	2.729e-05	63.66	1.1409e-06	2	1245.66	2.13472	45.1644	0
	High	VPTLPGTFGLDLPAIEAAITPK	6	1	1	WP_005025813.1		0	1.74852e+08	0	5.275e-11	55.97	3.28809e-06	2	2221.25	0.934743	70.7252	0
	High	NGRPLYLVVDEPYR	6	1	1	WP_005025813.1		0	1.89928e+08	0	1.754e-07	52.53	1.70333e-05	3	1690.89	2.21203	43.9243	0
	High	ALAEFVK	2	1	1	WP_005025813.1		0	4.2072e+08	0	0.001107	51.47	1.46135e-05	2	777.451	1.0821	28.253	0
	High	HVDEPFSLGYmPNNGFGWAR	2	1	1	WP_005025813.1	M11(Oxidation)	0	4.74539e+07	0	9.977e-07	50.22	9.48353e-06	3	2310.04	1.87669	59.0167	0
	High	mFEAGIQLK	4	1	1	WP_005025813.1	M1(Oxidation)	0	4.04149e+07	0	0.0001374	48.18	2.81301e-05	2	1052.55	2.24816	33.2095	0
	High	KVPTLPGTFGLDLPAIEAAITPK	6	1	1	WP_005025813.1		0	1.37328e+09	0	4.826e-06	43.35	4.61286e-05	2	2349.35	2.23502	67.9021	1
	High	RMFEAGIQLK	3	1	1	WP_005025813.1		0	9.09672e+07	0	0.004446	41.98	0.000171145	2	1192.65	1.6738	32.7876	1
	High	GAFYFFPK	6	1	1	WP_005025813.1		0	7.74255e+08	0	0.003269	40.28	0.000262517	2	976.494	1.72153	56.4319	0
	High	MFEAGIQLK	3	1	1	WP_005025813.1		0	2.64589e+08	0	0.0001546	39.95	0.000283242	2	1036.55	1.97003	39.4424	0
	High	AmIINSPHNPTGTVYSR	3	1	1	WP_005025813.1	M2(Oxidation)	0	246147673	0	5.117e-05	39.26	0.000326086	2	1873.93	1.54026	23.8484	0
	High	ILGFVNPPVVGQHIMAGALGSQVDVNIYAR	1	1	1	WP_005025813.1		0	116004788	0	1.07e-07	32.63	0.000627622	4	3135.69	2.66237	64.8491	0
	High	ILGFVNPPVVGQHImAGALGSQVDVNIYAR	1	1	1	WP_005025813.1	M15(Oxidation)	0	8.35368e+07	0	7.103e-06	25.17	0.00425724	3	3151.68	1.69088	62.0742	0
	High	AMIINSPHNPTGTVYSREELEGLTAILAK	1	1	1	WP_005025813.1		0	2.63964e+07	0	0.0009471	14.61	0.0761067	3	3125.64	3.04586	61.4278	1
	High	REMMGNVLSDAGYEFQMPK	1	1	1	WP_005025813.1		0	6.74983e+06	0.002	0.01046	21.86	0.00650085	3	2203.01	3.44536	58.5674	1
	High	EmmGNVLSDAGYEFQMPK	3	1	1	WP_005025813.1	M2(Oxidation); M3(Oxidation)	0	7.49286e+06	0.003	0.02772	2.3	0.587449	3	2078.89	0.755493	49.763	0
WP_005025130.1	MULTISPECIES: recombinase RecA [Bilophila]	2221.92	70.41	1	22	22	77	1.23795e+09	365	39.3277	5.87158
	A4	Sequence	# PSMs	# Proteins	# Protein Groups	Protein Group Accessions	Modifications	ΔCn	Area	q-Value	PEP	IonScore	Exp Value	Charge	MH+ [Da]	ΔM [ppm]	RT [min]	# Missed Cleavages
	High	LGGTAAFIDAEHALDVTYAR	6	1	1	WP_005025130.1		0	8.41359e+08	0	8.188e-14	110.15	2.02871e-11	2	2091.05	1.6075	60.6967	0
	High	IGVTGYGSPETTTGGNALK	2	1	1	WP_005025130.1		0	1.3834e+09	0	3.083e-06	84.41	8.15047e-09	2	1822.92	2.57162	31.4786	0
	High	TDELLISQPDHGEQALEIADMLVR	4	1	1	WP_005025130.1		0	5.96536e+08	0	1.927e-14	82.96	1.56806e-08	3	2693.35	3.39054	64.9552	0
	High	VPVIPTGSIGVDLALGIGGIPK	2	1	1	WP_005025130.1		0	4.25704e+07	0	1.506e-11	76.11	2.44326e-08	3	2073.24	2.31386	66.8952	0
	High	SGAVDLVVIDSVAALIPQTELEGAMGETQVGGHAR	5	1	1	WP_005025130.1		0	1.70918e+08	0	1.924e-12	72.05	1.12272e-07	3	3490.79	0.437944	70.4652	0
	High	SGELIDLGVDAGIVDK	2	1	1	WP_005025130.1		0	2.28586e+08	0	1.422e-06	71.03	1.89326e-07	2	1600.85	1.83122	59.0743	0
	High	FDIIWGTGISR	2	1	1	WP_005025130.1		0	6.3249e+08	0	4.395e-09	65.9	6.68303e-07	2	1264.67	1.73215	60.2124	0
	High	TAVIFINQIR	6	1	1	WP_005025130.1		0	1203962734	0	2.543e-06	63.8	4.15882e-07	2	1174.7	1.81956	48.9774	0
	High	ALLDETPELR	4	1	1	WP_005025130.1		0	1.12648e+09	0	2.505e-06	63.28	9.63283e-07	2	1156.62	1.79929	38.3396	0
	High	KPTLTPEEAR	7	1	1	WP_005025130.1		0	4.81144e+08	0	0.0004489	56.9	2.85843e-06	2	1141.62	1.74773	14.8736	0
	High	KFGQGAVMK	1	1	1	WP_005025130.1		0	1.18301e+08	0	0.0001265	56.52	4.45687e-06	2	965.525	1.04144	15.5352	1
	High	TDELLISQPDHGEQALEIADmLVR	2	1	1	WP_005025130.1	M21(Oxidation)	0	6.6558e+07	0	8.535e-09	54.5	6.38664e-06	3	2709.35	2.11603	62.8327	0
	High	VTEIYGPESSGK	2	1	1	WP_005025130.1		0	8.57186e+08	0	7.839e-06	53.75	1.07533e-05	2	1266.62	2.01764	21.8572	0
	High	SGAWFAFGAEK	10	1	1	WP_005025130.1		0	359196473	0	2.167e-06	50.56	1.45039e-05	2	1170.56	1.15364	52.8909	0
	High	FGQGAVMK	2	1	1	WP_005025130.1		0	250959973	0	0.004088	49.49	1.96806e-05	2	837.428	-0.403544	19.0186	0
	High	DKEEAYGSLTR	4	1	1	WP_005025130.1		0	3.98153e+08	0	0.0006744	43.71	9.15037e-05	2	1268.62	3.34467	19.4503	1
	High	EEAYGSLTR	2	1	1	WP_005025130.1		0	1.8372e+07	0	0.0001212	43.02	9.47881e-05	2	1025.49	1.8484	21.1339	0
	High	TALETIER	2	1	1	WP_005025130.1		0	3.38099e+08	0	0.0008765	39.49	0.000326135	2	932.506	1.20715	22.6629	0
	High	LSDDVHVK	3	1	1	WP_005025130.1		0	4.28103e+07	0	0.00256	37.56	0.000228004	2	912.479	0.938559	13.9996	0
	High	mAPPFR	3	1	1	WP_005025130.1	M1(Oxidation)	0	22198454	0	0.00263	31.57	0.0011146	2	734.366	1.25864	17.604	0
	High	FGQGAVmK	2	1	1	WP_005025130.1	M7(Oxidation)	0	1.58651e+07	0	0.001401	31.57	0.00101011	2	853.425	1.77192	13.1121	0
	High	SGAVDLVVIDSVAALIPQTELEGAmGETQVGGHAR	1	1	1	WP_005025130.1	M25(Oxidation)	0	7.03494e+07	0	2.406e-05	12.66	0.0975602	3	3506.79	2.86066	68.9186	0
	High	LMSHALR	1	1	1	WP_005025130.1		0	1.74676e+07	0.001	0.006374	41.62	0.000103298	2	827.456	0.385417	13.6052	0
	High	FYSSVR	1	1	1	WP_005025130.1		0	3.0959e+08	0.004	0.04444	42.59	5.49503e-05	2	758.383	0.220311	17.4538	0
	High	AKKPTLTPEEAR	1	1	1	WP_005025130.1		0	6.16779e+06	0.009	0.1197	9.58	0.313939	3	1340.75	-1.01028	12.5481	1
WP_009380444.1	MULTISPECIES: membrane protein [Bilophila]	2120.58	60.29	2	19	19	82	6.56794e+08	340	36.9888	6.56592
	A4	Sequence	# PSMs	# Proteins	# Protein Groups	Protein Group Accessions	Modifications	ΔCn	Area	q-Value	PEP	IonScore	Exp Value	Charge	MH+ [Da]	ΔM [ppm]	RT [min]	# Missed Cleavages
	High	VQLLGWTDSIGTDAYNLK	3	1	1	WP_009380444.1		0	5.56102e+08	0	4.407e-13	116.76	6.00959e-12	2	1994.03	1.95171	62.8342	0
	High	GVNFAFDKYDLTPEAQGILNEAAR	2	1	1	WP_009380444.1		0	662824733	0	1.734e-10	105.12	8.45927e-11	2	2639.31	1.74802	61.9755	1
	High	STLAAGVDSLKDNLETFAR	4	1	1	WP_009380444.1		0	3.81982e+08	0	1.03e-11	96.91	5.39816e-10	2	2008.04	2.39787	60.7967	1
	High	VAVVEDVVVLR	6	1	1	WP_009380444.1		0	5.5049e+08	0	1.161e-06	85.98	2.77583e-09	2	1197.72	1.46121	48.4353	0
	High	RIESFNYLVDYSGSMMMNFPSVGK	1	1	1	WP_009380444.1		0	7.68782e+07	0	1.106e-13	73.69	7.26857e-08	3	2772.29	2.81226	65.3295	1
	High	YDLTPEAQGILNEAAR	5	1	1	WP_009380444.1		0	1.21645e+08	0	2.425e-07	63.77	1.30125e-06	2	1760.89	2.89111	56.5568	0
	High	AAVILVSDGESNR	8	1	1	WP_009380444.1		0	7.26637e+08	0	7.698e-05	61.09	2.33411e-06	2	1330.7	2.49432	26.9954	0
	High	VNDMVPELGYQGGLYTFAPYGAVVNQGPWVR	2	1	1	WP_009380444.1		0	57228079	0	2.404e-10	60.67	1.58552e-06	3	3397.67	0.90536	67.5023	0
	High	NYLVAQGVPASR	4	1	1	WP_009380444.1		0	5.80921e+08	0	6.72e-05	55.92	5.37303e-06	2	1274.69	0.970957	28.0417	0
	High	VNDmVPELGYQGGLYTFAPYGAVVNQGPWVR	4	1	1	WP_009380444.1	M4(Oxidation)	0	5.09606e+07	0	1.611e-08	54.66	7.18157e-06	3	3413.67	1.13914	66.0419	0
	High	GISPIDEVK	2	1	1	WP_009380444.1		0	3.96407e+08	0	0.001451	52.27	1.30444e-05	2	957.526	1.27776	27.284	0
	High	FTPMGDGIQAHNGIISQMTPR	3	1	1	WP_009380444.1		0	2.49135e+08	0	3.397e-08	51.14	2.15357e-05	3	2271.1	1.14901	47.7861	0
	High	IIMEHPNMK	6	1	1	WP_009380444.1		0	2.77623e+08	0	0.0005869	50.67	1.88548e-05	2	1112.56	1.83678	20.4268	0
	High	GVNFAFDK	4	1	1	WP_009380444.1		0	5.62255e+07	0	0.0005584	46.61	4.14719e-05	2	897.448	1.54023	34.8214	0
	High	IESFNYLVDYSGSMMMNFPSVGK	1	1	1	WP_009380444.1		0	1.72773e+07	0	1.253e-07	45.25	3.13465e-05	2	2616.18	0.529744	68.165	0
	High	STLAAGVDSLK	2	1	1	WP_009380444.1		0	92155558	0	7.787e-06	42.87	0.000152343	2	1061.59	1.97038	28.8343	0
	High	IIMEHPNmK	3	1	1	WP_009380444.1	M8(Oxidation)	0	4.06462e+07	0	0.00014	37.13	0.000338874	3	1128.55	0.0580551	14.2405	0
	High	RIESFNYLVDYSGSMmMNFPSVGK	6	1	1	WP_009380444.1	M16(Oxidation)	0	3.06499e+07	0	0.0005178	36.86	0.000205575	3	2788.28	2.36518	64.1864	1
	High	TELVFMD	3	1	1	WP_009380444.1		0	8.3915e+07	0	0.004475	36.33	0.00025609	1	854.398	2.36101	53.9586	0
	High	IESFNYLVDYSGSMmMNFPSVGK	6	1	1	WP_009380444.1	M15(Oxidation)	0	1.96329e+07	0	0.001391	22.83	0.0051996	3	2632.19	4.95757	64.9127	0
	High	DNLETFAR	1	1	1	WP_009380444.1		0	46556501	0.001	0.006444	32.42	0.00128879	2	965.473	4.93644	27.3593	0
	High	FTPMGDGIQAHNGIISQmTPR	2	1	1	WP_009380444.1	M18(Oxidation)	0	3.84972e+07	0.001	0.007159	9.84	0.243819	3	2287.1	2.21678	36.5906	0
	High	RTELVFMD	1	1	1	WP_009380444.1		0	1.67475e+08	0.002	0.02296	29.97	0.00115797	2	1010.5	1.57527	44.2112	1
	High	AIDLLK	2	2	1	WP_009380444.1		0	1.93216e+08	0.004	0.04031	28.99	0.0029022	2	672.43	0.685118	30.2266	0
	High	FTPmGDGIQAHNGIISQmTPR	1	1	1	WP_009380444.1	M4(Oxidation); M18(Oxidation)	0	2.41612e+07	0.004	0.04143	4.29	0.651685	3	2303.1	1.99766	28.9918	0
WP_005025411.1	aspartate aminotransferase family protein [Bilophila wadsworthia]	2086.3	67.41	1	22	22	87	1.19596e+09	402	43.9547	6.26514
	A4	Sequence	# PSMs	# Proteins	# Protein Groups	Protein Group Accessions	Modifications	ΔCn	Area	q-Value	PEP	IonScore	Exp Value	Charge	MH+ [Da]	ΔM [ppm]	RT [min]	# Missed Cleavages
	High	LIHVSNLFYQEEQLELAEELLSLSHFGK	1	1	1	WP_005025411.1		0	6.14894e+07	0	2.386e-10	104.44	8.99373e-11	3	3286.7	1.45359	69.3485	0
	High	AFADTLEDILANIK	2	1	1	WP_005025411.1		0	2.52239e+08	0	9.055e-08	90.25	2.26575e-09	2	1533.82	-0.408187	70.5757	0
	High	NVDAYEIITLDK	6	1	1	WP_005025411.1		0	3.83039e+08	0	2.541e-09	86.44	7.03658e-09	2	1393.72	1.66669	53.7295	0
	High	AASLGGEFMESIR	8	1	1	WP_005025411.1		0	7.7906e+08	0	1.139e-08	85.48	5.80435e-09	2	1367.67	2.45512	53.9617	0
	High	AFADTLEDILANIKK	3	1	1	WP_005025411.1		0	1.6579e+07	0	1.917e-10	80.44	2.30431e-08	2	1661.91	0.358215	67.0646	1
	High	TTSSLDTIK	2	1	1	WP_005025411.1		0	4.83467e+08	0	6.806e-07	80.23	2.13394e-08	2	965.517	1.70671	19.2061	0
	High	TYATmAATGQER	3	1	1	WP_005025411.1	M5(Oxidation)	0	5.86174e+07	0	9.908e-06	67.29	1.9597e-07	2	1315.6	1.69134	15.2369	0
	High	GILFLVDEVQGGLFR	3	1	1	WP_005025411.1		0	2.8722e+08	0	1.111e-08	62.64	8.98429e-07	2	1662.92	2.03917	70.0324	0
	High	YPVSIASGK	2	1	1	WP_005025411.1		0	230337186	0	2.715e-05	62.44	1.68198e-06	2	921.503	-0.757244	22.4042	0
	High	FQDGFAPIPDGFK	9	1	1	WP_005025411.1		0	1.11617e+09	0	6.751e-05	60.53	2.08002e-06	2	1438.7	2.89983	55.2283	0
	High	TYATMAATGQER	2	1	1	WP_005025411.1		0	5.52675e+08	0	1.167e-07	59.35	1.39374e-06	2	1299.6	2.12016	20.5958	0
	High	KLIHVSNLFYQEEQLELAEELLSLSHFGK	3	1	1	WP_005025411.1		0	3.42309e+07	0	3.721e-11	58.26	2.76167e-06	4	3414.8	1.87792	67.4804	1
	High	GLGLMIGIELAFPAK	2	1	1	WP_005025411.1		0	2.51363e+07	0	2.074e-09	57.41	2.9956e-06	2	1529.88	3.38058	68.6326	0
	High	LLPALNIPEEDLR	5	1	1	WP_005025411.1		0	1056763947	0	1.191e-06	55.72	5.35834e-06	2	1492.84	1.57537	59.4532	0
	High	GFVAGSHATTFGGGALTSAVAAK	3	1	1	WP_005025411.1		0	1.32753e+09	0	2.299e-06	55.37	7.26006e-06	3	2078.07	3.36911	40.78	0
	High	TVPWGDLNVLEAAITPK	5	1	1	WP_005025411.1		0	1.14416e+09	0	1.64e-06	49.64	2.00989e-05	2	1823.99	1.81282	67.8781	0
	High	ISESHPGTIK	5	1	1	WP_005025411.1		0	3.25272e+08	0	0.0003379	47.91	2.99345e-05	2	1068.57	0.767537	12.102	0
	High	AVWEELIR	2	1	1	WP_005025411.1		0	6.93908e+08	0	0.0009402	41.14	0.000192283	2	1015.56	1.51747	55.3119	0
	High	TAAVLVEIVQGEGGIRPmHAEYAK	6	1	1	WP_005025411.1	M18(Oxidation)	0	25084716	0	1.041e-06	39.54	0.000294609	4	2555.33	0.4737	51.694	0
	High	TAAVLVEIVQGEGGIRPMHAEYAK	6	1	1	WP_005025411.1		0	347003208	0	2.432e-05	34.94	0.000865693	4	2539.34	1.64693	57.4687	0
	High	AASLGGEFmESIR	2	1	1	WP_005025411.1	M9(Oxidation)	0	1.25863e+08	0	0.000482	31.98	0.00139451	2	1383.66	1.51419	39.0523	0
	High	ALANGLPMGAMMTTDEVSK	3	1	1	WP_005025411.1		0	117766208	0	0.0001267	26.71	0.00373283	3	1936.92	1.80054	54.7218	0
	High	ALANGLPmGAMMTTDEVSK	1	1	1	WP_005025411.1	M8(Oxidation)	0	1.00308e+07	0.002	0.01639	21.21	0.0155151	3	1952.92	2.01434	42.6236	0
	High	GIEALCR	1	1	1	WP_005025411.1		0	6.2244e+06	0.007	0.08275	25.53	0.00657761	2	761.398	1.07788	27.237	0
	High	EESLLCR	1	1	1	WP_005025411.1		0	4.16647e+06	0.008	0.09575	31.69	0.00179575	2	849.416	2.63328	28.9506	0
	High	RISESHPGTIK	1	1	1	WP_005025411.1		0	5.07478e+06	0.008	0.09553	15.43	0.0443948	3	1224.67	-0.724286	10.3359	1
WP_029436361.1	aspartate-semialdehyde dehydrogenase [Bilophila wadsworthia]	2061.2	50.86	1	16	16	78	6.65494e+08	350	38.2647	5.89697
	A4	Sequence	# PSMs	# Proteins	# Protein Groups	Protein Group Accessions	Modifications	ΔCn	Area	q-Value	PEP	IonScore	Exp Value	Charge	MH+ [Da]	ΔM [ppm]	RT [min]	# Missed Cleavages
	High	KGAALNAVQIAEELVR	2	1	1	WP_029436361.1		0	146797771	0	6.703e-12	93.56	4.8461e-10	2	1681.96	2.7585	62.9925	1
	High	MYPLAVDAAGEDATYVGR	11	1	1	WP_029436361.1		0	3.01031e+08	0	4.221e-09	79.97	1.46005e-08	2	1898.9	1.69881	49.9635	0
	High	GAALNAVQIAEELVR	1	1	1	WP_029436361.1		0	1.34789e+08	0	1.134e-08	73.13	8.26892e-08	3	1553.87	1.52346	66.5468	0
	High	LVVAVVGATGAVGR	6	1	1	WP_029436361.1		0	4.49763e+08	0	4.104e-10	71.24	7.49842e-08	2	1268.77	1.94077	37.8419	0
	High	VVVSTYQAVSGSGQK	6	1	1	WP_029436361.1		0	3.97531e+08	0	2.005e-06	69.6	3.28943e-07	2	1509.79	1.62883	22.8663	0
	High	mYPLAVDAAGEDATYVGR	7	1	1	WP_029436361.1	M1(Oxidation)	0	7.42341e+06	0	6.639e-06	64.59	5.03927e-07	2	1914.89	2.42768	44.5652	0
	High	IREDDTIPNGLNMWIVADNIR	6	1	1	WP_029436361.1		0	1.7006e+08	0	8.425e-06	63.5	1.18371e-06	3	2455.25	3.2863	63.7492	1
	High	GISELETQVR	6	1	1	WP_029436361.1		0	3.69481e+08	0	1.539e-07	62.71	1.5806e-06	2	1131.6	1.75264	29.7753	0
	High	NFPATEVVPFASAR	10	1	1	WP_029436361.1		0	5.18238e+07	0	7.403e-05	61.34	2.53407e-06	2	1505.78	2.46297	50.9508	0
	High	QMFNLKEPEVNVYPHR	2	1	1	WP_029436361.1		0	5.09872e+07	0	1.609e-05	60.57	2.23635e-06	3	2001.01	2.05491	41.9136	1
	High	VPVFYGHSESVNIETER	4	1	1	WP_029436361.1		0	6.77521e+08	0	2.923e-07	59.97	2.1649e-06	3	1962.96	1.83976	36.2685	0
	High	EPEVNVYPHR	4	1	1	WP_029436361.1		0	1.75182e+08	0	3.39e-05	50.25	1.93532e-05	2	1239.61	1.90379	21.3681	0
	High	DLLGVK	2	1	1	WP_029436361.1		0	1.48446e+08	0	0.003376	49.98	4.31985e-05	1	644.399	1.76054	26.7955	0
	High	KLVVAVVGATGAVGR	3	1	1	WP_029436361.1		0	1.81048e+08	0	0.0001823	46.75	2.10848e-05	3	1396.87	1.75368	31.5403	1
	High	AILAQAPGVQVYDNPSEK	4	1	1	WP_029436361.1		0	6.75209e+08	0	7.494e-05	39.93	0.000335362	3	1899.98	1.29706	39.07	0
	High	RVVVSTYQAVSGSGQK	1	1	1	WP_029436361.1		0	3.0767e+07	0	3.418e-07	37.59	0.000383198	3	1665.89	1.84366	20.8622	1
	High	VPYGDSELVVR	2	1	1	WP_029436361.1		0	6.43753e+08	0	0.0009902	22.07	0.0220409	2	1233.65	1.64582	32.8904	0
	High	IREDDTIPNGLNmWIVADNIR	1	1	1	WP_029436361.1	M13(Oxidation)	0	2.90492e+07	0.002	0.01188	19.13	0.0274905	3	2471.25	4.40887	60.2668	1
WP_029436343.1	acetylneuraminic acid synthetase [Bilophila wadsworthia]	1996.16	62.5	1	19	19	114	6.2267e+08	352	39.5869	6.27783
	A4	Sequence	# PSMs	# Proteins	# Protein Groups	Protein Group Accessions	Modifications	ΔCn	Area	q-Value	PEP	IonScore	Exp Value	Charge	MH+ [Da]	ΔM [ppm]	RT [min]	# Missed Cleavages
	High	VLEVAALLGAQILEK	2	1	1	WP_029436343.1		0	3.68429e+07	0	1.505e-08	89.7	1.06898e-09	2	1566.95	2.86295	67.2012	0
	High	ADIEEDTVLQWAHLE	2	1	1	WP_029436343.1		0	2.44612e+08	0	3.981e-12	81.53	1.75768e-08	2	1768.84	2.97511	64.4978	0
	High	FLNDMMDVFK	2	1	1	WP_029436343.1		0	3.36158e+08	0	7.12e-06	73.25	4.7203e-08	2	1259.58	2.3516	62.7776	0
	High	IEALASEEPAR	1	1	1	WP_029436343.1		0	3.19547e+08	0	3.917e-05	68.42	2.66178e-07	2	1185.61	2.01551	22.0834	0
	High	FQRPYVIAEAGVNHEGSMDIAR	6	1	1	WP_029436343.1		0	3.54068e+08	0	1.361e-12	68.07	3.66495e-07	3	2460.21	1.83025	39.2555	0
	High	EPTPSQYELFK	3	1	1	WP_029436343.1		0	5.9106e+08	0	4.418e-05	66.4	5.61263e-07	2	1338.66	1.90679	42.0299	0
	High	IIDKDDLTWK	2	1	1	WP_029436343.1		0	4.04935e+08	0	1.326e-05	61.16	2.67959e-06	3	1246.67	1.64734	32.075	1
	High	mNLIDLISK	8	1	1	WP_029436343.1	M1(Oxidation)	0	9.52019e+07	0	8.702e-05	61.03	2.5638e-06	2	1062.59	2.35132	54.3343	0
	High	KPIImSTGAASLAEIAEAVSWIEAK	2	1	1	WP_029436343.1	M5(Oxidation)	0	3.35358e+07	0	1.935e-07	61.01	1.86238e-06	3	2602.38	1.4928	70.1628	0
	High	LIDEAALGGADAIK	5	1	1	WP_029436343.1		0	7.87262e+08	0	7.335e-07	56.3	6.09499e-06	2	1356.74	1.87085	39.8359	0
	High	HFPQHVIGYSDHTLPNDMK	21	1	1	WP_029436343.1		0	8.91716e+07	0	3.607e-10	54.59	7.12449e-06	3	2236.06	1.1682	29.903	0
	High	MNLIDLISK	1	1	1	WP_029436343.1		0	4.19518e+08	0	9.456e-06	54.5	9.75737e-06	2	1046.59	0.677804	62.5285	0
	High	RLIDEAALGGADAIK	4	1	1	WP_029436343.1		0	9.64851e+07	0	6.332e-06	53.22	9.52862e-06	2	1512.84	1.72823	36.281	1
	High	TLSMIGEMR	3	1	1	WP_029436343.1		0	4.69787e+08	0	3.09e-05	52.13	1.07161e-05	2	1037.51	1.65405	37.6504	0
	High	TLSmIGEMR	8	1	1	WP_029436343.1	M4(Oxidation)	0	6.4741e+07	0	0.0002094	51.44	1.11258e-05	2	1053.51	1.70499	26.1946	0
	High	HYYEVLGMAAR	4	1	1	WP_029436343.1		0	4.89688e+08	0	0.0008323	47.56	4.29701e-05	3	1309.64	2.04721	34.6039	0
	High	FQRPYVIAEAGVNHEGSmDIAR	5	1	1	WP_029436343.1	M18(Oxidation)	0	1.15823e+08	0	1.217e-07	41.57	0.000149775	4	2476.21	1.22913	32.8082	0
	High	HSPAYWDTSK	3	1	1	WP_029436343.1		0	3.64546e+08	0	0.0003161	37.04	0.000197229	2	1191.54	1.29235	20.5094	0
	High	HSPAYWDTSKEPTPSQYELFK	4	1	1	WP_029436343.1		0	1.60343e+08	0	0.0001022	34.79	0.000497842	4	2511.19	2.33676	46.3366	1
	High	FLNDMmDVFK	8	1	1	WP_029436343.1	M6(Oxidation)	0	8.04994e+07	0	0.001698	31.57	0.000694976	2	1275.58	2.86341	55.01	0
	High	TLPGNDHYHAMDYK	4	1	1	WP_029436343.1		0	213055494	0	0.0005368	26.64	0.00238447	2	1661.74	1.98773	21.2861	0
	High	HFPQHVIGYSDHTLPNDmK	2	1	1	WP_029436343.1	M18(Oxidation)	0	20804036	0	0.0006601	10.31	0.162944	4	2252.06	1.37922	25.1023	0
	High	HYYEVLGmAAR	3	1	1	WP_029436343.1	M8(Oxidation)	0	8.42308e+07	0.001	0.008551	24.29	0.00688925	3	1325.63	1.73763	25.5624	0
	High	TLPGNDHYHAmDYK	1	1	1	WP_029436343.1	M11(Oxidation)	0	4.53922e+07	0.001	0.006706	20.04	0.00988485	2	1677.74	1.50722	17.4507	0
	High	TLSmIGEmR	6	1	1	WP_029436343.1	M4(Oxidation); M8(Oxidation)	0	1.5776e+07	0.003	0.02742	19.52	0.0128439	2	1069.5	2.21095	19.7709	0
	High	GEFENLKK	3	1	1	WP_029436343.1		0	8.9562e+07	0.004	0.04979	27.59	0.0035707	2	964.511	1.26869	16.7197	1
	High	HDSFWK	1	1	1	WP_029436343.1		0	2.60133e+07	0.005	0.05359	23.19	0.00527707	2	819.379	0.997981	21.5746	0
WP_005024934.1	3-isopropylmalate dehydrogenase [Bilophila wadsworthia]	1918.16	47.62	1	15	15	74	1.30599e+09	357	37.6626	5.36377
	A4	Sequence	# PSMs	# Proteins	# Protein Groups	Protein Group Accessions	Modifications	ΔCn	Area	q-Value	PEP	IonScore	Exp Value	Charge	MH+ [Da]	ΔM [ppm]	RT [min]	# Missed Cleavages
	High	LAFDMDAEAAAIEGAVHK	4	1	1	WP_005024934.1		0	9.48321e+08	0	1.446e-11	102.14	1.71064e-10	2	1858.91	3.45184	60.9894	0
	High	TGFNTMIYNEEEIAR	4	1	1	WP_005024934.1		0	7.34652e+08	0	2.593e-08	89.15	1.21331e-09	2	1787.83	0.61484	52.1864	0
	High	EFPDVELTHLYVDNAAMQLVR	8	1	1	WP_005024934.1		0	5.95602e+08	0	6.901e-09	84.75	8.20665e-09	2	2460.23	3.20262	64.7461	0
	High	AADAVFLGAVGGPK	5	1	1	WP_005024934.1		0	1.57988e+09	0	7.941e-09	81.28	2.42038e-08	2	1272.7	2.01299	45.0022	0
	High	ELTGGIYFGQPAGTEVR	4	1	1	WP_005024934.1		0	1.38978e+09	0	3.706e-09	75.65	6.53448e-08	2	1794.91	2.3669	47.5813	0
	High	LAFDmDAEAAAIEGAVHK	6	1	1	WP_005024934.1	M5(Oxidation)	0	1.19444e+08	0	2.88e-06	69.52	1.84282e-07	2	1874.9	0.795716	50.2116	0
	High	TGDIMEAGK	1	1	1	WP_005024934.1		0	1.50977e+08	0	0.0001851	60.55	1.67399e-06	2	921.435	0.604451	17.128	0
	High	GLDLIVVR	5	1	1	WP_005024934.1		0	9.06787e+08	0	0.0002087	55.11	3.23735e-06	2	884.557	0.77346	48.046	0
	High	TQLSTTAMGDK	2	1	1	WP_005024934.1		0	8.56477e+08	0	0.0005973	54.56	6.29901e-06	2	1152.56	1.47831	19.1377	0
	High	VAFSTAR	3	1	1	WP_005024934.1		0	4.7327e+08	0	0.0009228	51.7	1.48738e-05	2	751.411	1.08963	17.7853	0
	High	ANVLAVSR	5	1	1	WP_005024934.1		0	6.86611e+08	0	0.004261	48.44	6.01519e-05	2	829.49	0.870888	20.9889	0
	High	VLSDGFR	2	1	1	WP_005024934.1		0	206797494	0	0.003345	41.09	0.000237301	2	793.421	1.0951	21.4139	0
	High	TGFNTmIYNEEEIAR	3	1	1	WP_005024934.1	M6(Oxidation)	0	2.13112e+08	0	0.0001631	40.38	9.1405e-05	2	1803.83	2.61632	42.2376	0
	High	EFPDVELTHLYVDNAAmQLVR	3	1	1	WP_005024934.1	M17(Oxidation)	0	1.65339e+08	0	8.232e-06	39.42	0.00023429	3	2476.23	3.40605	63.6137	0
	High	EVmIEVGK	2	1	1	WP_005024934.1	M3(Oxidation)	0	30877175	0	0.001176	39.07	0.000353057	2	920.477	1.40371	22.1605	0
	High	EVMIEVGK	1	1	1	WP_005024934.1		0	2.44284e+08	0	0.003834	36.4	0.000721623	2	904.482	0.935068	25.8204	0
	High	ANPLATILSAAmmLR	1	1	1	WP_005024934.1	M12(Oxidation); M13(Oxidation)	0	8.76707e+07	0	2.044e-05	34.74	0.000990426	2	1604.85	2.16833	70.3824	0
	High	EVMIEVGKEFPDVELTHLYVDNAAmQLVR	2	1	1	WP_005024934.1	M25(Oxidation)	0	9.542e+06	0	3.662e-06	30.5	0.00196075	4	3361.69	2.53011	64.4772	1
	High	WDTIDPAIRPER	12	1	1	WP_005024934.1		0	9.28728e+08	0	0.003105	20.88	0.012657	2	1468.75	0.29075	33.8132	0
	High	TQLSTTAmGDK	1	1	1	WP_005024934.1	M8(Oxidation)	0	1.03473e+08	0.002	0.01074	25.32	0.00367206	2	1168.55	-0.353695	12.4518	0
WP_029436976.1	ATP-grasp domain-containing protein [Bilophila wadsworthia]	1915.23	51.83	1	19	19	83	4.45786e+08	382	43.491	5.07178
	A4	Sequence	# PSMs	# Proteins	# Protein Groups	Protein Group Accessions	Modifications	ΔCn	Area	q-Value	PEP	IonScore	Exp Value	Charge	MH+ [Da]	ΔM [ppm]	RT [min]	# Missed Cleavages
	High	LLAGMYPDFFFR	1	1	1	WP_029436976.1		0	8.3017e+06	0	1.846e-08	86.33	7.79911e-09	2	1476.74	1.35874	66.9754	0
	High	DYGLNLVDDAEAEKR	3	1	1	WP_029436976.1		0	1.08869e+08	0	1.003e-08	82.07	1.45904e-08	2	1707.82	1.44579	44.0686	1
	High	FASLSDVSDR	2	1	1	WP_029436976.1		0	372615907	0	1.618e-07	78.77	2.05746e-08	2	1096.53	1.4872	28.4437	0
	High	SLPPSSAFDYDR	11	1	1	WP_029436976.1		0	2.93252e+07	0	1.867e-05	69.31	1.40663e-07	2	1354.63	2.03247	34.7919	0
	High	LYTSSENALEWIHAHLGDMPVAR	4	1	1	WP_029436976.1		0	347377145	0	1.04e-10	64.82	6.42739e-07	3	2610.28	2.86471	63.8419	0
	High	IYSMVILDKPK	7	1	1	WP_029436976.1		0	2.48739e+08	0	4.395e-07	59.64	1.68396e-06	2	1306.75	2.02666	37.0131	0
	High	KVNALMGIR	1	1	1	WP_029436976.1		0	9.43534e+07	0	0.0001005	58.71	2.22067e-06	2	1001.59	1.58894	24.2694	1
	High	KVDVPELPVFGFAFTESDAER	2	1	1	WP_029436976.1		0	5.78699e+07	0	9.992e-06	57.89	5.12048e-06	3	2353.18	3.31804	65.3302	1
	High	IYSmVILDKPK	2	1	1	WP_029436976.1	M4(Oxidation)	0	2.85369e+07	0	3.619e-05	55.71	3.62522e-06	2	1322.74	1.60129	25.5719	0
	High	LLAGmYPDFFFR	4	1	1	WP_029436976.1	M5(Oxidation)	0	62153224	0	2.019e-05	54.61	9.51333e-06	2	1492.73	2.13383	64.0594	0
	High	DFPAHVELR	6	1	1	WP_029436976.1		0	9.72622e+07	0	1.003e-05	51.17	1.71863e-05	3	1083.56	0.0372766	29.5157	0
	High	FEAFFR	2	1	1	WP_029436976.1		0	2.8863e+08	0	0.001078	47.08	3.03621e-05	2	816.405	0.942406	44.0883	0
	High	HFLNYLER	7	1	1	WP_029436976.1		0	3.15436e+08	0	4.944e-05	46.12	6.35292e-05	2	1091.56	1.11713	33.8683	0
	High	KPDFDAILR	6	1	1	WP_029436976.1		0	1.00406e+08	0	7.614e-05	45.72	7.50167e-05	2	1074.6	1.59461	35.8523	0
	High	ILPIEFNAMR	2	1	1	WP_029436976.1		0	4.08155e+08	0	9.886e-05	42.71	0.000109838	2	1203.66	1.76884	55.2944	0
	High	EIPVGELGK	2	1	1	WP_029436976.1		0	2.44846e+08	0	0.001378	42.43	9.14366e-05	2	941.531	1.07941	27.292	0
	High	SGQPVLETPFTAGLAR	5	1	1	WP_029436976.1		0	556587808	0	0.000143	41.99	0.000161265	2	1643.88	3.67538	55.9716	0
	High	MILLDRPYVSK	4	1	1	WP_029436976.1		0	2.63152e+08	0	1.144e-05	38.89	0.000245332	2	1334.75	2.31513	36.6016	0
	High	DYGLNLVDDAEAEK	1	1	1	WP_029436976.1		0	91969943	0	0.0001736	37.61	0.000277409	2	1551.72	1.38474	50.0702	0
	High	LYTSSENALEWIHAHLGDmPVAR	1	1	1	WP_029436976.1	M19(Oxidation)	0	6.40932e+07	0	2.104e-05	25.14	0.00597083	4	2626.28	1.91981	61.1448	0
	High	VNALMGIR	2	1	1	WP_029436976.1		0	6.48868e+07	0.001	0.008828	45.33	0.000114305	2	873.499	1.61153	31.8683	0
	High	TDVSGWK	3	1	1	WP_029436976.1		0	8.26064e+07	0.001	0.005693	40.26	0.000216635	2	792.389	0.587363	19.8953	0
	High	ILPIEFNAmR	2	1	1	WP_029436976.1	M9(Oxidation)	0	7.31228e+07	0.001	0.007101	22.14	0.0216884	2	1219.65	2.21167	45.7498	0
	High	VNALmGIR	1	1	1	WP_029436976.1	M5(Oxidation)	0	1.33748e+07	0.002	0.01589	29.09	0.00400759	2	889.493	0.368879	23.8546	0
	High	mILLDRPYVSK	1	1	1	WP_029436976.1	M1(Oxidation)	0	4.35219e+07	0.002	0.01143	6.74	0.402489	3	1350.75	2.02077	29.0631	0
	High	KVNALmGIR	1	1	1	WP_029436976.1	M6(Oxidation)	0	8.18038e+06	0.007	0.08909	17.48	0.0321568	3	1017.59	1.65947	19.7717	1
WP_029436741.1	branched-chain amino acid ABC transporter substrate-binding protein [Bilophila wadsworthia]	1898.39	57.71	1	17	17	96	1.69939e+09	376	40.3287	5.85889
	A4	Sequence	# PSMs	# Proteins	# Protein Groups	Protein Group Accessions	Modifications	ΔCn	Area	q-Value	PEP	IonScore	Exp Value	Charge	MH+ [Da]	ΔM [ppm]	RT [min]	# Missed Cleavages
	High	WASEGQDmQQIVSLLVSEVNK	3	1	1	WP_029436741.1	M8(Oxidation)	0	1.46976e+08	0	5.156e-09	107.09	4.98357e-11	2	2377.17	0.386181	66.363	0
	High	EMHWDVPMMGGDAANNTDLVK	6	1	1	WP_029436741.1		0	500776534	0	8.439e-10	78.61	1.37395e-08	2	2331.02	1.5367	57.0198	0
	High	EMHWDVPmMGGDAANNTDLVK	12	1	1	WP_029436741.1	M8(Oxidation)	0	1.11986e+08	0	3.535e-07	75.41	2.87058e-08	3	2347.02	1.78868	49.7012	0
	High	VIVAALQAGTDANPEAVAK	9	1	1	WP_029436741.1		0	2.38542e+09	0	1.228e-12	74.73	6.39372e-08	2	1838.01	2.30675	40.4771	0
	High	DAGVPVVFYDALTPSER	5	1	1	WP_029436741.1		0	1.60181e+09	0	2.578e-10	74.17	9.76203e-08	2	1835.92	2.41366	62.2753	0
	High	AADPDLIFFTGYYPEAGMLLR	5	1	1	WP_029436741.1		0	296701998	0	3.275e-09	71.31	1.81203e-07	3	2360.17	1.99162	69.5785	0
	High	VYEVDGNGGFVLQK	5	1	1	WP_029436741.1		0	6.82341e+08	0	1.644e-08	70.94	2.21479e-07	2	1524.77	2.47092	40.4155	0
	High	AQYNSLPSSVWSVLAGDAFK	3	1	1	WP_029436741.1		0	8.92098e+08	0	8.404e-08	59.01	3.45408e-06	3	2140.07	0.906448	69.1117	0
	High	GYFFISPPSAHDFDTPEAK	12	1	1	WP_029436741.1		0	1.11093e+09	0	2.782e-09	54.39	5.64068e-06	2	2125.99	2.29134	56.9929	0
	High	DYTAILTK	5	1	1	WP_029436741.1		0	963432801	0	0.002239	45.59	3.17466e-05	1	924.506	2.40033	33.4382	0
	High	DLKEYPGLTGK	1	1	1	WP_029436741.1		0	2.20214e+07	0	0.000218	43.6	0.000130955	2	1220.65	0.6721	24.8704	1
	High	KVAILHDNSSYAK	3	1	1	WP_029436741.1		0	1.43677e+08	0	5.391e-05	39.2	0.000468883	3	1445.78	1.07796	16.9413	1
	High	GLPLFFR	3	1	1	WP_029436741.1		0	1.02605e+09	0	0.002054	37.53	0.000282566	2	849.499	1.11921	58.9976	0
	High	EMHWDVPmmGGDAANNTDLVK	7	1	1	WP_029436741.1	M8(Oxidation); M9(Oxidation)	0	8.74367e+07	0	8.89e-05	34.66	0.000341169	3	2363.02	2.50787	40.4178	0
	High	VAILHDNSSYAK	4	1	1	WP_029436741.1		0	1.00008e+09	0	0.0001057	33.91	0.00107707	2	1317.68	1.53982	20.471	0
	High	AADPDLIFFTGYYPEAGmLLR	2	1	1	WP_029436741.1	M18(Oxidation)	0	181931801	0	1.884e-05	31.23	0.00165738	3	2376.16	-0.145726	67.8372	0
	High	IGDLYK	2	1	1	WP_029436741.1		0	6.63806e+08	0.001	0.009304	31.1	0.00116437	2	708.394	1.28599	20.81	0
	High	EYPGLTGK	6	1	1	WP_029436741.1		0	5.47529e+08	0.001	0.00844	26.86	0.00649098	2	864.447	1.50967	20.8369	0
	High	WASEGQDMQQIVSLLVSEVNK	1	1	1	WP_029436741.1		0	0	0.001	0.006341	22.79	0.0152545	2	2361.18	1.23375	71.0974	0
	High	QIELIVEDDAGDPR	1	1	1	WP_029436741.1		0	3.86208e+08	0.004	0.04217	11.28	0.234591	2	1569.78	1.77516	42.4548	0
	High	LGFNEK	1	1	1	WP_029436741.1		0	1.32874e+08	0.005	0.06015	24.02	0.0101051	2	707.373	1.38015	19.7044	0
WP_029434418.1	tryptophan--tRNA ligase [Bilophila wadsworthia]	1736.91	58.24	1	17	17	98	376362197	364	41.541	5.94775
	A4	Sequence	# PSMs	# Proteins	# Protein Groups	Protein Group Accessions	Modifications	ΔCn	Area	q-Value	PEP	IonScore	Exp Value	Charge	MH+ [Da]	ΔM [ppm]	RT [min]	# Missed Cleavages
	High	INYFEDMDLISEQAK	5	1	1	WP_029434418.1		0	3.37952e+08	0	9.369e-09	100.2	1.28924e-10	2	1815.85	1.92206	61.884	0
	High	FLNNVLQDELEPIR	2	1	1	WP_029434418.1		0	3.23126e+08	0	1.154e-12	96.3	5.62615e-10	2	1699.91	2.92861	61.319	0
	High	IFIMIADAQALTDNAEHPEK	3	1	1	WP_029434418.1		0	3.58623e+08	0	4.45e-11	80.11	2.24248e-08	2	2227.11	2.64512	61.2675	0
	High	ATAVPVGEDQAPMLEQTK	10	1	1	WP_029434418.1		0	4.27213e+08	0	1.246e-07	78.73	3.61713e-08	2	1884.94	2.35375	34.6968	0
	High	NFEASIPVGFFTYPISQASDITAFK	5	1	1	WP_029434418.1		0	2.52593e+08	0	4.254e-12	60.06	3.45198e-06	3	2750.38	3.2806	69.6287	0
	High	KFNAVYGDTLVEPEMLLPDNK	3	1	1	WP_029434418.1		0	1.66286e+08	0	1.007e-06	59.61	2.78959e-06	3	2393.21	2.44975	59.9298	1
	High	VmSmFTDPNHLR	2	1	1	WP_029434418.1	M2(Oxidation); M4(Oxidation)	0	1.95715e+07	0	2.575e-06	58.24	1.94959e-06	3	1479.67	1.60796	22.0642	0
	High	DIPAIYDILK	4	1	1	WP_029434418.1		0	3.4325e+08	0	0.0001423	53.75	1.05424e-05	2	1160.66	2.39678	63.9492	0
	High	VMSMFTDPNHLR	12	1	1	WP_029434418.1		0	2.96733e+08	0	5.149e-07	51.17	1.68044e-05	3	1447.68	1.84901	37.1637	0
	High	MEQIILTGDRPTGR	4	1	1	WP_029434418.1		0	3.10368e+08	0	0.0001183	50.59	2.57527e-05	3	1586.83	1.31599	29.2993	0
	High	HFPDYQNIEEMK	6	1	1	WP_029434418.1		0	7.42791e+07	0	8.458e-05	47.57	1.7457e-05	3	1550.69	-0.0588189	39.5438	0
	High	LPGIDGK	7	1	1	WP_029434418.1		0	1.81695e+08	0	0.003281	44.15	4.03821e-05	2	699.404	0.699214	21.306	0
	High	LHVGHYVGSLK	3	1	1	WP_029434418.1		0	2.83671e+08	0	0.0004608	43.64	8.00151e-05	2	1209.68	1.49253	21.6764	0
	High	INYFEDmDLISEQAK	2	1	1	WP_029434418.1	M7(Oxidation)	0	2.89764e+07	0	3.991e-05	37.53	0.000211925	2	1831.84	0.283062	49.72	0
	High	KFLNNVLQDELEPIR	3	1	1	WP_029434418.1		0	6.58293e+07	0	0.0003868	33.68	0.000942807	2	1828	2.657	56.1119	1
	High	VMSmFTDPNHLR	11	1	1	WP_029434418.1	M4(Oxidation)	0	1.93195e+07	0	0.001516	33	0.000877078	2	1463.68	2.66417	27.0581	0
	High	VEDPGQVEDNPVFIYLDAFSRPEHFER	6	1	1	WP_029434418.1		0	2.21506e+07	0	2.649e-07	26.19	0.00456829	4	3205.53	0.895985	66.9728	0
	High	FNAVYGDTLVEPEMLLPDNK	2	1	1	WP_029434418.1		0	9.95155e+07	0	0.0001827	23.76	0.0105182	3	2265.11	1.72572	62.7519	0
	High	HFPDYQNIEEmK	3	1	1	WP_029434418.1	M11(Oxidation)	0	3.22166e+07	0.001	0.007875	21.67	0.00679157	3	1566.69	1.27853	29.9685	0
	High	ATAVPVGEDQAPmLEQTK	1	1	1	WP_029434418.1	M13(Oxidation)	0	2.92031e+07	0.001	0.004927	14.92	0.0612003	2	1900.94	2.56874	28.238	0
	High	ELEKDIPAIYDILK	1	1	1	WP_029434418.1		0	1.30657e+07	0.002	0.0112	23.8	0.009588	2	1659.93	3.46627	61.4104	1
	High	KFNAVYGDTLVEPEmLLPDNK	2	1	1	WP_029434418.1	M15(Oxidation)	0	9520151	0.002	0.0158	20.42	0.0285963	3	2409.21	2.77075	56.0964	1
	High	KVMSMFTDPNHLR	1	1	1	WP_029434418.1		0	1.24443e+07	0.004	0.04182	22.36	0.0156806	3	1575.78	1.48612	30.4541	1
WP_029436736.1	N-acetyl-gamma-glutamyl-phosphate reductase [Bilophila wadsworthia]	1579.86	42.61	1	13	13	69	5.54124e+08	352	37.8914	6.17627
	A4	Sequence	# PSMs	# Proteins	# Protein Groups	Protein Group Accessions	Modifications	ΔCn	Area	q-Value	PEP	IonScore	Exp Value	Charge	MH+ [Da]	ΔM [ppm]	RT [min]	# Missed Cleavages
	High	RPDLLPEAVYGLPELYASDIAK	9	1	1	WP_029436736.1		0	5.88053e+08	0	1.313e-19	119.44	1.93397e-12	2	2430.3	1.48225	64.653	0
	High	VGLVGVTGYTGMELAR	5	1	1	WP_029436736.1		0	5.2038e+08	0	8.199e-07	71.64	1.88509e-07	2	1622.86	2.23314	55.7141	0
	High	VLPSGQLPETR	6	1	1	WP_029436736.1		0	5.53938e+08	0	6.286e-05	70.44	1.62657e-07	2	1196.67	1.7997	25.5294	0
	High	VYEETWADSPWVR	5	1	1	WP_029436736.1		0	3.78302e+08	0	8.48e-08	59.89	1.53848e-06	2	1637.76	2.94214	55.3176	0
	High	SAETYEQWYK	4	1	1	WP_029436736.1		0	2.89805e+08	0	1.276e-06	58.91	1.28224e-06	2	1304.58	2.34846	35.3097	0
	High	APLSQADAQR	4	1	1	WP_029436736.1		0	3.96552e+08	0	1.994e-06	58.61	2.2724e-06	2	1056.54	1.5789	14.0732	0
	High	AYGIGTHR	2	1	1	WP_029436736.1		0	6.55319e+07	0	0.0008232	57.27	8.24998e-06	2	874.454	0.824075	14.0707	0
	High	GILSTIYAQLK	2	1	1	WP_029436736.1		0	3.93842e+08	0	6.815e-05	55.81	2.618e-06	2	1206.71	1.20133	63.1447	0
	High	HTPEIEQELSR	7	1	1	WP_029436736.1		0	1.81929e+08	0	0.0001149	43.94	0.000104948	3	1338.67	0.447194	24.2204	0
	High	PQEMIR	1	1	1	WP_029436736.1		0	2449157	0	0.004365	41.78	6.63743e-05	2	773.398	0.74548	15.2027	0
	High	VGLVGVTGYTGmELAR	4	1	1	WP_029436736.1	M12(Oxidation)	0	1.57933e+08	0	2.745e-05	37.7	0.000441543	3	1638.86	1.84236	46.5269	0
	High	LAHGPMTISFNPHLVPMNR	4	1	1	WP_029436736.1		0	1.50065e+08	0	0.001301	34.07	0.000979355	3	2132.09	2.01668	49.6168	0
	High	LAHGPmTISFNPHLVPMNR	7	1	1	WP_029436736.1	M6(Oxidation)	0	6.73151e+07	0	1.759e-05	32.71	0.00160739	4	2148.09	2.34525	43.4008	0
	High	VEHKRPDLLPEAVYGLPELYASDIAK	2	1	1	WP_029436736.1		0	1.90906e+07	0	4.734e-07	31.25	0.00123733	4	2923.56	0.510612	61.1818	1
	High	VVDLSADFR	4	1	1	WP_029436736.1		0	3.6282e+08	0	0.001579	24.73	0.0102636	2	1021.53	2.28741	38.8783	0
	High	LAHGPmTISFNPHLVPmNR	3	1	1	WP_029436736.1	M6(Oxidation); M17(Oxidation)	0	4.37864e+07	0	0.0001266	21.24	0.0214213	4	2164.08	1.74446	37.1434	0
WP_005028805.1	MULTISPECIES: rod shape-determining protein [Bilophila]	1540.57	56.2	1	19	19	67	4.76679e+08	347	37.3157	5.63037
	A4	Sequence	# PSMs	# Proteins	# Protein Groups	Protein Group Accessions	Modifications	ΔCn	Area	q-Value	PEP	IonScore	Exp Value	Charge	MH+ [Da]	ΔM [ppm]	RT [min]	# Missed Cleavages
	High	AISEQVDSIVQAVR	5	1	1	WP_005028805.1		0	3.5851e+08	0	9.723e-09	84.38	1.18545e-08	2	1514.82	3.34296	55.067	0
	High	IALEQTPPELAADIVDR	5	1	1	WP_005028805.1		0	3.02273e+08	0	2.326e-07	82.61	1.31586e-08	2	1850.99	2.35586	60.5142	0
	High	KAISEQVDSIVQAVR	3	1	1	WP_005028805.1		0	4.22316e+07	0	5.017e-10	80.81	2.1991e-08	2	1642.92	2.33974	47.5189	1
	High	DLVTGIPQNIIITSEEVR	5	1	1	WP_005028805.1		0	3.42502e+08	0	4.552e-12	68.23	3.6827e-07	2	1997.1	1.7911	63.2908	0
	High	GRDLVTGIPQNIIITSEEVR	1	1	1	WP_005028805.1		0	5.01363e+07	0	1.183e-06	64.98	5.083e-07	3	2210.22	3.66922	59.1582	1
	High	EETSLPITVVEDPLSTVVMGTGR	5	1	1	WP_005028805.1		0	2.73897e+08	0	9.033e-09	56.85	4.95691e-06	2	2430.24	0.440723	66.2503	0
	High	mDESIMTHVK	2	1	1	WP_005028805.1	M1(Oxidation)	0	1.86758e+07	0	1.084e-05	55.87	2.71762e-06	2	1206.55	1.70146	20.4724	0
	High	GIVLTGGGALLK	5	1	1	WP_005028805.1		0	638206146	0	1.687e-06	55.83	3.13459e-06	2	1098.69	2.52507	45.9157	0
	High	EETSLPITVVEDPLSTVVmGTGR	3	1	1	WP_005028805.1	M19(Oxidation)	0	8.82791e+07	0	3.626e-06	49.49	3.37381e-05	3	2446.24	1.73757	64.5583	0
	High	DGVIADFEVTEAmLR	1	1	1	WP_005028805.1	M13(Oxidation)	0	1.08341e+07	0	0.0001064	48.15	3.98083e-05	2	1681.82	4.91298	61.5177	0
	High	VGGDKMDESIMTHVK	2	1	1	WP_005028805.1		0	2.10441e+07	0	4.95e-06	47.78	2.41751e-05	3	1646.79	2.11416	25.5457	1
	High	EPSVVAVK	6	1	1	WP_005028805.1		0	1.69951e+08	0	0.002514	45.43	6.15798e-05	2	828.483	0.589662	18.9151	0
	High	KYNMLIGESSAEEIK	2	1	1	WP_005028805.1		0	3.60267e+07	0	0.0001555	45.29	7.09923e-05	3	1711.86	1.93736	35.3398	1
	High	DLVTGIPQNIIITSEEVRK	1	1	1	WP_005028805.1		0	7.02946e+07	0	1.558e-07	43.93	6.06864e-05	3	2125.19	-0.390682	60.5158	1
	High	GNSVVLAVGQDAK	1	1	1	WP_005028805.1		0	3.62416e+08	0	0.00101	39.94	0.000283895	2	1257.68	1.88061	27.2249	0
	High	YNMLIGESSAEEIK	2	1	1	WP_005028805.1		0	1.73716e+08	0	6.928e-06	37.67	0.000282153	2	1583.77	2.33332	44.0673	0
	High	mDESImTHVK	2	1	1	WP_005028805.1	M1(Oxidation); M6(Oxidation)	0	5.4711e+06	0	0.00378	25.58	0.00276039	3	1222.55	0.735243	13.4	0
	High	IASAYPMDPEQQIEVK	2	1	1	WP_005028805.1		0	4.29416e+08	0	0.001365	16.51	0.0591897	3	1818.9	2.68996	41.8577	0
	High	YNmLIGESSAEEIK	2	1	1	WP_005028805.1	M3(Oxidation)	0	1.82726e+07	0	0.002377	11.99	0.101186	2	1599.76	-0.310612	33.4494	0
	High	GLDQLLR	2	1	1	WP_005028805.1		0	2.11113e+08	0.001	0.00929	41.1	0.000178537	2	814.479	0.556134	39.7723	0
	High	GQGIVLR	2	1	1	WP_005028805.1		0	1.39301e+08	0.001	0.007912	34.64	0.000532515	2	742.457	0.461608	21.2579	0
	High	MDESIMTHVK	1	1	1	WP_005028805.1		0	59242963	0.001	0.005544	26.78	0.00367314	3	1190.56	0.774209	23.9943	0
	High	TPGNIQAIRPmK	3	1	1	WP_005028805.1	M11(Oxidation)	0	9.39911e+07	0.001	0.005098	22.15	0.0115812	2	1341.73	1.78545	20.2838	0
	High	TPGNIQAIRPMK	2	1	1	WP_005028805.1		0	1.20178e+08	0.002	0.009786	17.85	0.0328118	3	1325.74	-0.174188	23.4474	0
	High	IASAYPmDPEQQIEVK	2	1	1	WP_005028805.1	M7(Oxidation)	0	1.44841e+07	0.004	0.04852	11.33	0.165647	3	1834.89	3.00955	33.3455	0
WP_029436747.1	PFL family protein [Bilophila wadsworthia]	1466.62	31.66	1	13	13	42	6.13572e+08	458	47.2546	5.33838
	A4	Sequence	# PSMs	# Proteins	# Protein Groups	Protein Group Accessions	Modifications	ΔCn	Area	q-Value	PEP	IonScore	Exp Value	Charge	MH+ [Da]	ΔM [ppm]	RT [min]	# Missed Cleavages
	High	SGINmDAVALLGQR	5	1	1	WP_029436747.1	M5(Oxidation)	0	1.00237e+08	0	4.124e-09	98.22	4.59515e-10	2	1460.76	2.88018	46.9441	0
	High	ISVSPIGVVGASFSR	5	1	1	WP_029436747.1		0	6.76499e+08	0	6.801e-09	85	6.00833e-09	2	1475.83	3.37198	57.9639	0
	High	SGINMDAVALLGQR	2	1	1	WP_029436747.1		0	4.03805e+08	0	2.965e-08	83.62	1.28181e-08	2	1444.76	2.77212	58.7635	0
	High	DAGVDFLGGFGALVEK	5	1	1	WP_029436747.1		0	4.05126e+08	0	9.895e-10	76.93	5.17059e-08	2	1594.81	1.27207	66.6087	0
	High	ILDVAEATR	4	1	1	WP_029436747.1		0	6.40485e+08	0	3.313e-06	65.45	1.05488e-06	2	987.549	1.72277	26.1311	0
	High	NLIDALPEALATTDR	1	1	1	WP_029436747.1		0	1.45624e+08	0	3.524e-05	62.93	1.37519e-06	3	1612.86	2.91317	61.9519	0
	High	GGAFASSHVGGLSGAFIPVSEDSSIEAATR	2	1	1	WP_029436747.1		0	5.23733e+08	0	6.367e-09	62.54	1.72728e-06	3	2877.41	3.25657	57.6617	0
	High	SGALSLEK	4	1	1	WP_029436747.1		0	1.76809e+08	0	0.0004682	57.4	5.73206e-06	2	804.447	0.775244	20.5024	0
	High	EVLSTLNMLR	2	1	1	WP_029436747.1		0	4.25263e+08	0	5.505e-06	55.61	8.38108e-06	2	1175.65	1.74811	50.5141	0
	High	VGEIIGK	3	1	1	WP_029436747.1		0	1.21013e+08	0	0.000801	55.28	1.09699e-05	2	715.436	1.29615	18.0178	0
	High	FGIPVVNK	3	1	1	WP_029436747.1		0	4.13379e+08	0	0.0004803	53.28	1.40968e-05	2	873.52	1.14476	35.9166	0
	High	FGIPVVNKR	2	1	1	WP_029436747.1		0	26316912	0	0.003978	50.56	1.93385e-05	3	1029.62	0.617283	28.4173	1
	High	EVLSTLNmLR	2	1	1	WP_029436747.1	M8(Oxidation)	0	9.6496e+07	0	0.000186	44.64	9.61962e-05	2	1191.64	2.30407	41.0545	0
	High	LVATCNEVGDK	1	1	1	WP_029436747.1		0	1.79021e+06	0	0.0001675	40.48	0.000214888	2	1148.56	-0.397432	20.93	0
	High	KGGAFASSHVGGLSGAFIPVSEDSSIEAATR	1	1	1	WP_029436747.1		0	6.11379e+07	0.002	0.0224	18.03	0.0424975	3	3005.51	3.03678	51.5461	1
WP_009733258.1	MULTISPECIES: type I glyceraldehyde-3-phosphate dehydrogenase [Bilophila]	1337.09	49.54	1	13	13	66	7.48881e+08	327	35.1589	7.04932
	A4	Sequence	# PSMs	# Proteins	# Protein Groups	Protein Group Accessions	Modifications	ΔCn	Area	q-Value	PEP	IonScore	Exp Value	Charge	MH+ [Da]	ΔM [ppm]	RT [min]	# Missed Cleavages
	High	VLNDTFGIEHGLMTTIHSYTMSQR	6	1	1	WP_009733258.1		0	4.80649e+08	0	9.045e-16	115.14	7.04252e-12	2	2751.33	2.23451	62.3625	0
	High	VLIWYDNEAGFTNQLLR	2	1	1	WP_009733258.1		0	4.43102e+08	0	8.954e-10	80.41	2.0473e-08	2	2052.06	3.0923	64.7637	0
	High	ADNASLAHLFK	5	1	1	WP_009733258.1		0	4.75926e+08	0	6.114e-06	76.99	5.09965e-08	2	1186.62	1.81483	36.9984	0
	High	KVIMSAPVSDADITIVMGVNDGLYDPAK	1	1	1	WP_009733258.1		0	3.92991e+07	0	9.818e-08	70.42	3.08659e-07	3	2919.5	4.80045	62.5113	1
	High	VIMSAPVSDADITIVmGVNDGLYDPAK	3	1	1	WP_009733258.1	M16(Oxidation)	0	4.24605e+07	0	1.67e-08	66.32	6.41701e-07	3	2807.39	3.67249	62.6693	0
	High	AVALVLPELK	6	1	1	WP_009733258.1		0	6.03374e+08	0	0.0002368	64	3.97164e-07	2	1052.67	1.93623	55.5485	0
	High	IGINGFGR	2	1	1	WP_009733258.1		0	1.35488e+08	0	6.116e-05	59.81	2.97745e-06	2	833.464	1.92306	31.2196	0
	High	VIMSAPVSDADITIVMGVNDGLYDPAK	1	1	1	WP_009733258.1		0	2.91443e+07	0	3.697e-09	55.26	9.8291e-06	3	2791.39	-0.00855701	65.3607	0
	High	GTVGHDENGIIINGTHIAVTR	4	1	1	WP_009733258.1		0	1.72757e+08	0	1.395e-05	54.24	9.60595e-06	3	2174.14	2.93365	36.7184	0
	High	NEFPVVINAR	4	1	1	WP_009733258.1		0	7.93027e+08	0	0.0004393	50.72	2.79585e-05	2	1158.63	2.10129	40.3953	0
	High	AAAMSmIPTTTGAAK	8	1	1	WP_009733258.1	M6(Oxidation)	0	1.18087e+08	0	0.0001841	50.41	2.91172e-05	2	1437.71	1.43151	23.6274	0
	High	AAAMSMIPTTTGAAK	7	1	1	WP_009733258.1		0	8.50241e+08	0	0.0002696	48.65	3.88906e-05	2	1421.72	2.24987	33.2382	0
	High	VImSAPVSDADITIVmGVNDGLYDPAK	2	1	1	WP_009733258.1	M3(Oxidation); M16(Oxidation)	0	1.90497e+07	0	4.899e-06	45.6	7.84955e-05	3	2823.39	2.51271	61.0109	0
	High	GKLDGIAIR	2	1	1	WP_009733258.1		0	1.60968e+08	0	0.002737	37.4	0.000336645	2	942.575	1.83052	23.322	1
	High	YDSVHHTFK	3	1	1	WP_009733258.1		0	1.48753e+08	0	0.002954	32.7	0.000698141	3	1133.54	-1.61764	11.9128	0
	High	AAAmSmIPTTTGAAK	1	1	1	WP_009733258.1	M4(Oxidation); M6(Oxidation)	0	2.40234e+08	0	0.000193	31.36	0.00168162	2	1453.71	2.5625	18.4566	0
	High	VLNDTFGIEHGLmTTIHSYTMSQR	7	1	1	WP_009733258.1	M13(Oxidation)	0	1.23922e+08	0	9.924e-06	27.51	0.00363709	3	2767.33	2.79707	59.1378	0
	High	LDGIAIR	2	1	1	WP_009733258.1		0	1.35956e+08	0.001	0.004673	36.8	0.000668575	2	757.457	0.888135	24.9195	0
WP_005027904.1	chorismate mutase [Bilophila wadsworthia]	1335.23	44.12	1	14	14	60	1.1027e+09	374	40.936	6.18896
	A4	Sequence	# PSMs	# Proteins	# Protein Groups	Protein Group Accessions	Modifications	ΔCn	Area	q-Value	PEP	IonScore	Exp Value	Charge	MH+ [Da]	ΔM [ppm]	RT [min]	# Missed Cleavages
	High	QILDNLASENSGPLPEEHLR	6	1	1	WP_005027904.1		0	1.08709e+09	0	5.445e-10	79.46	2.94424e-08	2	2232.13	3.03321	45.4481	0
	High	SLSTmLGLPILAYNLEDEPTNQTR	3	1	1	WP_005027904.1	M5(Oxidation)	0	4.46853e+07	0	1.724e-08	74.16	1.07438e-07	2	2692.36	2.70731	65.6768	0
	High	SLSTMLGLPILAYNLEDEPTNQTR	8	1	1	WP_005027904.1		0	4.32169e+08	0	2.968e-08	70.17	2.40403e-07	3	2676.36	2.66572	68.6093	0
	High	IQHTLLSVESSPEAIK	4	1	1	WP_005027904.1		0	1.30789e+09	0	1.522e-05	65.81	5.37965e-07	2	1751.96	1.9759	35.2475	0
	High	AVSEPGSAAIGHK	2	1	1	WP_005027904.1		0	5.42815e+08	0	6.822e-08	65.16	7.16255e-07	3	1223.64	0.176041	14.6471	0
	High	ASLSLEVGR	4	1	1	WP_005027904.1		0	390860347	0	7.78e-06	62.64	1.96021e-06	2	931.522	0.882115	29.3038	0
	High	PESNDTPDGWSEAAAAK	4	1	1	WP_005027904.1		0	4.10041e+08	0	8.866e-08	59	1.25594e-06	2	1745.76	-0.7641	27.6629	0
	High	QSEALQGLR	1	1	1	WP_005027904.1		0	2.64084e+08	0	0.0001859	52.83	1.4854e-05	2	1001.54	0.712176	22.2405	0
	High	SIWHEIFASSR	10	1	1	WP_005027904.1		0	6.16082e+08	0	2.327e-07	47.67	4.10404e-05	3	1332.67	1.12058	50.1967	0
	High	ELLALLNR	2	1	1	WP_005027904.1		0	603886060	0	0.00165	45.94	3.82025e-05	2	941.58	2.11377	50.9094	0
	High	LQIDAVDRELLALLNR	3	1	1	WP_005027904.1		0	1.46687e+08	0	0.001743	31.25	0.000748118	3	1852.07	1.24547	67.7036	1
	High	ANTSGPVFRPQR	8	1	1	WP_005027904.1		0	4.39744e+08	0	0.002694	29.1	0.00375232	3	1329.7	1.03492	18.6436	0
	High	RASLSLEVGR	1	1	1	WP_005027904.1		0	3.64714e+07	0.002	0.01184	27.41	0.00372181	2	1087.62	0.994006	23.2385	1
	High	FVVIGPKPTDTSAANK	3	1	1	WP_005027904.1		0	9.13131e+08	0.002	0.01517	11.18	0.182899	3	1644.9	1.2815	25.8018	0
	High	RAVSEPGSAAIGHK	1	1	1	WP_005027904.1		0	6.36262e+07	0.007	0.08122	15.89	0.0592554	3	1379.74	1.05191	12.3988	1
WP_005028761.1	MULTISPECIES: peptide chain release factor 1 [Bilophila]	1270.56	50	1	14	14	42	2.70626e+08	356	40.1265	5.47803
	A4	Sequence	# PSMs	# Proteins	# Protein Groups	Protein Group Accessions	Modifications	ΔCn	Area	q-Value	PEP	IonScore	Exp Value	Charge	MH+ [Da]	ΔM [ppm]	RT [min]	# Missed Cleavages
	High	FLDLEQELADPTVFNDQDR	2	1	1	WP_005028761.1		0	4.63667e+07	0	3.09e-11	95.41	4.74771e-10	2	2265.07	2.95212	63.9321	0
	High	KFLDLEQELADPTVFNDQDR	2	1	1	WP_005028761.1		0	5.15369e+07	0	9.841e-13	92.58	1.32499e-09	3	2393.17	1.99816	61.0714	1
	High	INLTLYSLGK	6	1	1	WP_005028761.1		0	1.61291e+08	0	3.587e-08	86.53	3.11263e-09	2	1121.66	2.19483	51.1122	0
	High	AGTGGEEAALFGGDLFR	2	1	1	WP_005028761.1		0	2.58035e+08	0	2.668e-08	70.32	1.76504e-07	2	1667.81	2.30285	61.9853	0
	High	QNLADNQELLNDADPDIR	4	1	1	WP_005028761.1		0	8.92108e+07	0	7.95e-06	67.51	3.28225e-07	2	2053.98	2.23984	45.2279	0
	High	AHSDLKPVVDIFR	8	1	1	WP_005028761.1		0	2.26008e+08	0	1.461e-07	59.71	2.13811e-06	2	1496.82	1.88091	40.1592	0
	High	EVIALISGDK	1	1	1	WP_005028761.1		0	1.32228e+08	0	2.571e-05	55.97	8.85254e-06	2	1044.6	1.69751	37.3702	0
	High	VEIMSQSESDNGGYK	1	1	1	WP_005028761.1		0	5.20127e+07	0	1.228e-07	55.33	2.92395e-06	2	1643.72	1.06286	23.5076	0
	High	LPELEHDLK	4	1	1	WP_005028761.1		0	8.33197e+07	0	3.214e-05	53.21	1.36096e-05	2	1093.59	1.50916	26.7777	0
	High	VLLLPTDPLDEK	4	1	1	WP_005028761.1		0	3.27836e+08	0	4.594e-05	51.58	7.64527e-06	2	1352.77	1.28418	57.6543	0
	High	IHTSAATVAIMPEAEEVDLDLKPEDLR	2	1	1	WP_005028761.1		0	1.30986e+08	0	9.897e-06	39.37	0.000219661	3	2963.52	5.81356	58.7251	0
	High	QDEQNAALADQR	1	1	1	WP_005028761.1		0	1.29949e+07	0	0.000907	34.28	0.000503888	3	1358.63	0.733484	15.3591	0
	High	TYNFPQGR	2	1	1	WP_005028761.1		0	2.93925e+07	0.001	0.007097	20.05	0.0153226	2	982.474	0.224431	22.6424	0
	High	NIILEIR	2	1	1	WP_005028761.1		0	1.56426e+08	0.002	0.02332	37.7	0.000305684	2	870.542	1.03645	42.589	0
	High	VEImSQSESDNGGYK	1	1	1	WP_005028761.1	M4(Oxidation)	0	4.26257e+06	0.004	0.0511	4.31	0.369803	2	1659.72	2.05702	18.4265	0
WP_005024906.1	glycyl radical protein [Bilophila wadsworthia]	1221.99	41.08	1	26	26	51	1.06539e+08	830	93.9051	6.02393
	A4	Sequence	# PSMs	# Proteins	# Protein Groups	Protein Group Accessions	Modifications	ΔCn	Area	q-Value	PEP	IonScore	Exp Value	Charge	MH+ [Da]	ΔM [ppm]	RT [min]	# Missed Cleavages
	High	ALYFTQSMAETVGQPLVLR	2	1	1	WP_005024906.1		0	3.284e+07	0	9.407e-14	123.46	9.91797e-13	2	2124.12	3.39584	63.1283	0
	High	NITVMVQDDQLLLGR	1	1	1	WP_005024906.1		0	2.60314e+07	0	1.014e-07	85.73	6.68252e-09	2	1714.92	2.54837	60.4066	0
	High	DTYTSGGAYTNFASAVEMALYDGK	2	1	1	WP_005024906.1		0	3.03872e+07	0	5.453e-08	63.04	4.95416e-07	3	2532.13	1.65056	68.9628	0
	High	KYGDVQLGIQTGDAR	2	1	1	WP_005024906.1		0	6.44402e+06	0	4.809e-06	63	1.30309e-06	3	1620.84	0.978	28.0553	1
	High	mAVSFAAK	2	1	1	WP_005024906.1	M1(Oxidation)	0	7.90853e+06	0	0.0007706	62.89	8.99576e-07	2	840.43	2.32046	19.6208	0
	High	DATNDLTYLFLK	1	1	1	WP_005024906.1		0	6.94262e+06	0	5.686e-05	60.82	1.86287e-06	2	1413.73	3.1442	64.3929	0
	High	LWHIQFNVINADTLK	2	1	1	WP_005024906.1		0	2.54529e+07	0	8.642e-06	57.74	3.78602e-06	2	1811.99	3.59423	61.3545	0
	High	FIVNETSSFR	4	1	1	WP_005024906.1		0	9.03097e+07	0	3.428e-06	54.55	6.13816e-06	2	1199.61	2.20122	36.1965	0
	High	YGDVQLGIQTGDAR	2	1	1	WP_005024906.1		0	9.48845e+07	0	1.987e-05	53.27	1.31874e-05	2	1492.74	1.52023	33.3644	0
	High	IVVEQIAPFWK	1	1	1	WP_005024906.1		0	6.82427e+07	0	1.278e-05	53.01	9.25064e-06	2	1329.76	3.1498	61.2786	0
	High	EMGINNDAR	1	1	1	WP_005024906.1		0	5.96659e+07	0	0.0003966	49.31	1.16942e-05	2	1019.46	0.334497	16.3927	0
	High	DFYEAVQSQYFTQMFSR	1	1	1	WP_005024906.1		0	1.03716e+07	0	1.635e-07	48.24	1.49613e-05	2	2146.96	0.670049	66.3044	0
	High	FDGQKPAIDVER	2	1	1	WP_005024906.1		0	3.29393e+07	0	8.86e-05	48.17	3.81013e-05	3	1374.7	1.05521	22.0467	0
	High	TTFIQQYIVIQTR	2	1	1	WP_005024906.1		0	5.75363e+07	0	1.896e-07	46.4	4.58174e-05	2	1610.89	1.864	60.5167	0
	High	DMEAGILTDEK	1	1	1	WP_005024906.1		0	1.53959e+07	0	0.0006085	42.38	0.000132962	2	1221.57	2.29735	33.5434	0
	High	LTYDDPDGLISR	2	1	1	WP_005024906.1		0	7.45787e+07	0	4.574e-05	40.39	0.000187393	2	1364.67	2.0176	39.671	0
	High	MDQYFYPFYK	1	1	1	WP_005024906.1		0	2.64678e+07	0	0.0002086	37.93	0.000160683	2	1401.62	2.8187	58.6453	0
	High	YVPFTSHVPFGK	6	1	1	WP_005024906.1		0	1.34424e+08	0	6.732e-05	33.98	0.00105985	2	1378.72	2.34582	41.4952	0
	High	YGILYPELDGDFLDIAVR	1	1	1	WP_005024906.1		0	6067924	0	0.0007482	26.28	0.00706515	2	2069.07	3.80405	68.6524	0
	High	DLPTRPQSPASISPEDAK	3	1	1	WP_005024906.1		0	6.41991e+07	0	0.002729	25.45	0.00869561	3	1908.97	1.90757	26.4645	0
	High	SSIQWVHDYEVVLK	2	1	1	WP_005024906.1		0	4.23338e+07	0	0.00227	21.37	0.0200601	2	1702.88	2.78343	55.0846	0
	High	MAVSFAAK	1	1	1	WP_005024906.1		0	5.67927e+07	0.001	0.006769	38.19	0.000280654	2	824.434	0.787649	25.2557	0
	High	LEDNIAGK	1	1	1	WP_005024906.1		0	1.67047e+07	0.001	0.007152	33.47	0.00132685	2	859.453	0.913474	15.6217	0
	High	MAENAEHVPANPAR	4	1	1	WP_005024906.1		0	1.59825e+07	0.001	0.005784	23.59	0.00831292	3	1506.71	1.46886	16.9026	0
	High	VAWFPLADGSSPSHGADHNGPTAILLSNHNTK	1	1	1	WP_005024906.1		0	8.31215e+06	0.001	0.007886	8.94	0.280817	5	3311.63	2.50042	54.3093	0
	High	LVQFIR	2	1	1	WP_005024906.1		0	7.38579e+07	0.002	0.009423	41.77	6.63697e-05	2	775.484	1.27117	33.0353	0
	High	LVFEDK	1	1	1	WP_005024906.1		0	1.86933e+07	0.004	0.04188	30.93	0.00266388	2	750.404	0.616764	22.8878	0
WP_029436386.1	alpha-hydroxy-acid oxidizing protein [Bilophila wadsworthia]	1219.53	34.4	1	10	10	44	2.64577e+08	343	35.4461	7.32764
	A4	Sequence	# PSMs	# Proteins	# Protein Groups	Protein Group Accessions	Modifications	ΔCn	Area	q-Value	PEP	IonScore	Exp Value	Charge	MH+ [Da]	ΔM [ppm]	RT [min]	# Missed Cleavages
	High	VLGMDIDAAGLIALAR	2	1	1	WP_029436386.1		0	8.75762e+06	0	1.432e-13	102.3	1.03048e-10	2	1598.89	0.642662	66.9169	0
	High	LPVLAAPIGGTSFNMGGALSEAEYAR	3	1	1	WP_029436386.1		0	2.25938e+08	0	2.515e-13	87.81	4.38779e-09	3	2592.32	1.59602	64.1571	0
	High	GIMTVEDAIAAER	5	1	1	WP_029436386.1		0	2.28004e+08	0	1.407e-09	81.72	1.54785e-08	2	1375.69	2.37032	50.6992	0
	High	LPVLAAPIGGTSFNmGGALSEAEYAR	2	1	1	WP_029436386.1	M15(Oxidation)	0	67134843	0	1.267e-11	80.49	2.41192e-08	3	2608.32	4.00376	60.6647	0
	High	VLGmDIDAAGLIALAR	1	1	1	WP_029436386.1	M4(Oxidation)	0	4.85752e+07	0	8.881e-07	70.98	2.19449e-07	2	1614.89	1.74417	63.2714	0
	High	MAVLMDGGIR	3	1	1	WP_029436386.1		0	1.41884e+08	0	1.367e-06	64.95	1.1676e-06	2	1062.55	1.81306	38.6612	0
	High	LRLPVLAAPIGGTSFNMGGALSEAEYAR	2	1	1	WP_029436386.1		0	5.13631e+07	0	3.783e-09	64.88	7.96464e-07	3	2861.5	1.89054	64.1899	1
	High	GImTVEDAIAAER	2	1	1	WP_029436386.1	M3(Oxidation)	0	2.42546e+07	0	1.458e-05	61.24	1.84148e-06	2	1391.69	2.92693	44.6501	0
	High	MAVLMDGGIRDGLDVLK	1	1	1	WP_029436386.1		0	23442942	0	1.996e-06	42.32	0.000167049	2	1802.95	2.40062	59.0159	1
	High	LTADHLYNQLVR	5	1	1	WP_029436386.1		0	2.9085e+08	0	1.207e-05	41.84	0.000183298	2	1442.78	2.95483	39.0844	0
	High	ALDHTPGTIEVLPAIAAQVK	10	1	1	WP_029436386.1		0	162582593	0	1.229e-05	39.75	0.000201258	3	2044.15	1.5285	56.9505	0
	High	KPVTETEVLGFR	5	1	1	WP_029436386.1		0	2.74877e+08	0	0.0004788	35.59	0.00081437	3	1375.76	1.26365	35.0811	0
	High	LRLPVLAAPIGGTSFNmGGALSEAEYAR	1	1	1	WP_029436386.1	M17(Oxidation)	0	1.39269e+07	0.002	0.01387	22.59	0.0151472	3	2877.51	5.53497	61.3893	1
	High	MAVLmDGGIR	1	1	1	WP_029436386.1	M5(Oxidation)	0	2.75165e+07	0.002	0.02571	20.67	0.0184263	2	1078.54	3.55816	29.4482	0
	High	DGLDVLK	1	1	1	WP_029436386.1		0	6.27781e+07	0.004	0.04722	26.19	0.0102185	2	759.426	1.19096	30.5091	0
WP_005028836.1	MULTISPECIES: hydroxymethylbilane synthase [Bilophila]	1194.91	50.65	1	13	13	41	2.59184e+08	308	32.9144	5.21143
	A4	Sequence	# PSMs	# Proteins	# Protein Groups	Protein Group Accessions	Modifications	ΔCn	Area	q-Value	PEP	IonScore	Exp Value	Charge	MH+ [Da]	ΔM [ppm]	RT [min]	# Missed Cleavages
	High	SLAEDGGAEILAR	4	1	1	WP_005028836.1		0	2.45988e+08	0	6.858e-07	90.17	2.74059e-09	2	1301.67	1.93247	34.8318	0
	High	DVPMELPEGLILGIVPER	4	1	1	WP_005028836.1		0	6.96552e+07	0	1.709e-11	90.02	1.64242e-09	2	1977.08	2.97788	69.3254	0
	High	EIEEALLSGAADIAVHSMK	2	1	1	WP_005028836.1		0	1.43878e+08	0	1.288e-11	89.65	3.035e-09	2	1984.01	3.06704	63.687	0
	High	KLTEGQFAAIIMATAGMK	3	1	1	WP_005028836.1		0	7.07531e+07	0	2.635e-06	82.81	1.20428e-08	2	1881	3.75907	64.524	1
	High	TKGDIILDVPLAK	4	1	1	WP_005028836.1		0	1.2786e+08	0	3.035e-07	66.07	2.7189e-07	2	1382.83	2.07789	44.858	1
	High	LTEGQFAAIImATAGMK	1	1	1	WP_005028836.1	M11(Oxidation)	0	1.42961e+07	0	0.0001513	59.78	3.05069e-06	2	1768.9	2.86904	65.7008	0
	High	LALWQANHVK	3	1	1	WP_005028836.1		0	6.36371e+07	0	3.382e-05	55.35	3.93853e-06	2	1179.66	1.16063	29.4362	0
	High	AVGFALAR	2	1	1	WP_005028836.1		0	1.95445e+08	0	0.0004485	51.59	1.69889e-05	2	804.474	1.14121	31.5227	0
	High	EIEEALLSGAADIAVHSmK	2	1	1	WP_005028836.1	M18(Oxidation)	0	5.69103e+07	0	7.949e-07	51.21	1.58935e-05	3	2000	2.00774	59.7754	0
	High	DVPmELPEGLILGIVPER	3	1	1	WP_005028836.1	M4(Oxidation)	0	3.16058e+07	0	1.356e-06	50.79	1.70905e-05	2	1993.07	1.5855	66.3972	0
	High	LTEGQFAAIIMATAGMK	2	1	1	WP_005028836.1		0	5.05297e+07	0	2.161e-06	49.49	2.69905e-05	2	1752.91	2.98879	68.8203	0
	High	DLAEMLSFMEHRPTR	2	1	1	WP_005028836.1		0	7.36824e+07	0	2.364e-06	41.95	0.000105313	4	1832.88	1.14055	62.3197	0
	High	DSLEAVHPGLAVELNIIK	2	1	1	WP_005028836.1		0	1.35529e+08	0	6.934e-06	40.63	9.94713e-05	3	1918.07	2.79295	59.5837	0
	High	QAQVLAQRPDLEVVSLR	3	1	1	WP_005028836.1		0	3.36119e+08	0	3.863e-05	36.01	0.000250017	3	1922.09	3.23949	45.6448	0
	High	ICVEAER	1	1	1	WP_005028836.1		0	3.51743e+06	0.002	0.02342	30.33	0.00213171	2	819.403	0.645203	21.699	0
	High	GDIILDVPLAK	2	1	1	WP_005028836.1		0	2.48924e+07	0.002	0.01489	23.33	0.00580644	2	1153.68	1.91805	53.2919	0
	High	KLTEGQFAAIImATAGMK	1	1	1	WP_005028836.1	M12(Oxidation)	0	2.26221e+07	0.003	0.03522	22.19	0.0181185	3	1896.99	0.641589	61.6174	1
WP_005025347.1	alanine--glyoxylate aminotransferase family protein [Bilophila wadsworthia]	1192	39.24	1	10	10	44	3.79357e+08	395	42.566	7.54736
	A4	Sequence	# PSMs	# Proteins	# Protein Groups	Protein Group Accessions	Modifications	ΔCn	Area	q-Value	PEP	IonScore	Exp Value	Charge	MH+ [Da]	ΔM [ppm]	RT [min]	# Missed Cleavages
	High	LALAQDMIHHR	6	1	1	WP_005025347.1		0	1.20461e+08	0	7.609e-08	74.21	1.15691e-07	3	1304.69	0.547455	25.7397	0
	High	LALAQDmIHHR	3	1	1	WP_005025347.1	M7(Oxidation)	0	3.39622e+07	0	3.2e-07	71.7	1.82542e-07	3	1320.69	1.84928	17.8191	0
	High	DYLETALSAYHR	6	1	1	WP_005025347.1		0	2.68385e+08	0	4.63e-07	67.61	3.72768e-07	3	1438.7	1.92251	50.3957	0
	High	ILLETETMLQK	2	1	1	WP_005025347.1		0	2.6224e+08	0	5.302e-06	61.97	1.42949e-06	2	1318.73	1.53874	45.0212	0
	High	TGALALDLPLFAPTHYAWGVTSIMLPAGVDGDK	1	1	1	WP_005025347.1		0	8.18198e+07	0	2.27e-11	61.46	1.32182e-06	3	3397.75	-1.23153	70.5986	0
	High	VVEIDVAWGQAVTPAQVEQALR	2	1	1	WP_005025347.1		0	6.98623e+07	0	1.629e-07	60.8	1.49717e-06	3	2379.28	4.21022	64.9184	0
	High	GLMVPPGMALMALSAR	3	1	1	WP_005025347.1		0	1.28656e+08	0	1.224e-07	59.8	3.50788e-06	3	1614.86	1.87626	66.2218	0
	High	GLmVPPGMALMALSAR	2	1	1	WP_005025347.1	M3(Oxidation)	0	2.81577e+07	0	1.393e-06	59.03	3.8758e-06	2	1630.85	3.48708	63.8032	0
	High	FGHMGWVDWADALAGLHALAHGLR	6	1	1	WP_005025347.1		0	65087029	0	2.436e-08	57.47	4.65558e-06	4	2601.3	1.69873	68.492	0
	High	LLTPGPTPLPER	6	1	1	WP_005025347.1		0	6.07446e+08	0	0.0003709	55.84	4.16985e-06	2	1290.74	2.32052	34.7067	0
	High	FGHmGWVDWADALAGLHALAHGLR	3	1	1	WP_005025347.1	M4(Oxidation)	0	6.12633e+06	0	0.001626	35.96	0.000709836	3	2617.3	3.79956	67.2029	0
	High	ALDVEPGR	1	1	1	WP_005025347.1		0	2.12432e+08	0.002	0.01771	38.09	0.000248382	2	856.453	0.519687	19.2429	0
	High	VIPDVR	3	1	1	WP_005025347.1		0	1.58304e+08	0.005	0.05528	39.05	0.000124157	2	698.42	0.36669	20.1951	0
WP_029435611.1	16S rRNA (cytosine(1402)-N(4))-methyltransferase RsmH [Bilophila wadsworthia]	1177.26	35.46	1	13	13	39	1.41057e+08	361	39.7414	7.12256
	A4	Sequence	# PSMs	# Proteins	# Protein Groups	Protein Group Accessions	Modifications	ΔCn	Area	q-Value	PEP	IonScore	Exp Value	Charge	MH+ [Da]	ΔM [ppm]	RT [min]	# Missed Cleavages
	High	VAVISFHSLEDR	4	1	1	WP_029435611.1		0	1.56068e+08	0	1.364e-08	72.22	2.12926e-07	3	1372.72	1.19117	41.6805	0
	High	YGEDPQAGR	2	1	1	WP_029435611.1		0	6.29396e+07	0	8.512e-07	70.16	9.63829e-08	2	992.444	0.412935	12.2183	0
	High	YLDGTVGMGGHSFAIMER	3	1	1	WP_029435611.1		0	6.04596e+07	0	6.561e-11	70.03	1.09243e-07	3	1940.9	1.04646	49.5153	0
	High	FLDAILGR	2	1	1	WP_029435611.1		0	1.12858e+08	0	0.000171	66.95	4.03673e-07	2	904.527	1.68887	50.8252	0
	High	KPIETTGELAALVER	6	1	1	WP_029435611.1		0	1.49767e+08	0	1.018e-06	63.87	7.99898e-07	2	1626.91	2.61028	46.5985	0
	High	GFSFSSDGPLDMR	5	1	1	WP_029435611.1		0	1.17338e+08	0	6.596e-06	62.32	5.8475e-07	2	1415.63	1.95	54.4578	0
	High	mAVNDEIGELER	2	1	1	WP_029435611.1	M1(Oxidation)	0	2.12468e+07	0	2.166e-05	50.74	1.43367e-05	2	1391.65	2.05922	33.9454	0
	High	AKLEDLKDIIER	1	1	1	WP_029435611.1		0	3.28873e+07	0	0.0002357	48.68	2.98142e-05	2	1442.82	2.49335	41.3706	2
	High	DSEELPVSR	2	1	1	WP_029435611.1		0	8.60416e+07	0	1.685e-05	47.79	2.99414e-05	2	1031.5	0.219729	21.0028	0
	High	GFSFSSDGPLDmR	2	1	1	WP_029435611.1	M12(Oxidation)	0	4.19709e+07	0	2.515e-05	45.91	2.55841e-05	2	1431.62	2.15471	45.4158	0
	High	MAVNDEIGELER	1	1	1	WP_029435611.1		0	1.09145e+08	0	1.373e-05	45.13	5.21734e-05	2	1375.66	3.08975	41.4471	0
	High	YLDGTVGmGGHSFAIMER	1	1	1	WP_029435611.1	M8(Oxidation)	0	5.14576e+07	0	1.822e-05	41.4	7.2272e-05	3	1956.9	1.54669	42.3221	0
	High	ELMLNPR	1	1	1	WP_029435611.1		0	0	0.001	0.008307	38.69	0.00018929	2	872.465	-0.597926	25.643	0
	High	LAPFGDR	3	1	1	WP_029435611.1		0	6.86676e+07	0.001	0.00567	36.65	0.000616375	2	775.41	0.728155	23.7281	0
	High	LEDLKDIIER	2	1	1	WP_029435611.1		0	2.06673e+07	0.002	0.01104	32.21	0.0013827	3	1243.69	0.435951	42.9639	1
	High	TFQALR	1	1	1	WP_029435611.1		0	6.78674e+07	0.003	0.027	40.27	0.000277218	2	735.415	0.347234	21.6008	0
	High	ELmLNPR	1	1	1	WP_029435611.1	M3(Oxidation)	0	1.26873e+07	0.007	0.08211	25.62	0.00753933	2	888.463	2.04482	22.3057	0
WP_005028626.1	ATPase [Bilophila wadsworthia]	1158.55	64.29	1	18	18	54	1.95179e+08	364	40.1527	5.5415
	A4	Sequence	# PSMs	# Proteins	# Protein Groups	Protein Group Accessions	Modifications	ΔCn	Area	q-Value	PEP	IonScore	Exp Value	Charge	MH+ [Da]	ΔM [ppm]	RT [min]	# Missed Cleavages
	High	TLPIPELNDEVQAVR	3	1	1	WP_005028626.1		0	4.52769e+07	0	2.637e-10	82.39	1.55727e-08	2	1693.91	-0.562579	57.2288	0
	High	IPADVQDTLITILSEK	3	1	1	WP_005028626.1		0	1.86737e+08	0	2.026e-10	80.11	1.80373e-08	2	1755.98	1.86742	68.0546	0
	High	IIETAVATLATDR	4	1	1	WP_005028626.1		0	2.25301e+08	0	1.45e-07	72.94	1.29581e-07	2	1373.77	1.99572	42.838	0
	High	YGWNYAELLSK	1	1	1	WP_005028626.1		0	76094072	0	3.81e-06	71.81	1.54906e-07	2	1343.67	2.77922	60.3485	0
	High	SWVSEHLAAAISGDSTR	2	1	1	WP_005028626.1		0	7.38294e+07	0	2.422e-07	69.54	2.55698e-07	2	1786.88	2.7004	57.3892	0
	High	DVAASLVGAVVKDPVQDDLVWR	4	1	1	WP_005028626.1		0	8.64686e+07	0	4.254e-10	66.48	5.06037e-07	2	2352.26	2.69244	64.3921	1
	High	FNTVILPVPATEEEEISIVSK	2	1	1	WP_005028626.1		0	5.55517e+07	0	5.348e-08	58.29	2.89091e-06	3	2315.25	5.17219	63.0029	0
	High	IIQGTAGTSEEQMR	2	1	1	WP_005028626.1		0	1.69469e+08	0	1.259e-07	57.69	3.65964e-06	2	1520.74	1.00471	20.1695	0
	High	DVAASLVGAVVK	2	1	1	WP_005028626.1		0	50627086	0	1.494e-06	56.36	3.93051e-06	2	1128.66	2.08135	53.1823	0
	High	AALVESPLMR	3	1	1	WP_005028626.1		0	1.36636e+08	0	0.001939	46.25	5.92843e-05	2	1086.6	0.937891	37.7288	0
	High	DPVQDDLVWR	2	1	1	WP_005028626.1		0	4.09466e+07	0	0.0002127	45.13	5.83114e-05	2	1242.61	1.55925	46.3573	0
	High	SPTGTMSTAEAISVLNSGMALAAHFGDGVLHAR	5	1	1	WP_005028626.1		0	1.39523e+08	0	5.762e-08	42.81	9.68661e-05	4	3269.61	1.13825	71.0343	0
	High	GFNLIATANNR	3	1	1	WP_005028626.1		0	116981276	0	9.15e-06	42.37	0.000150651	2	1190.63	1.25706	38.6211	0
	High	ALELPAEPPAMHEVR	9	1	1	WP_005028626.1		0	1.1146e+08	0	0.0006224	33.62	0.00143388	3	1659.86	2.3834	42.2594	0
	High	HHAEQQFAEELEELKK	3	1	1	WP_005028626.1		0	8.74151e+07	0	0.0007512	26.78	0.00598198	3	1965.97	1.87576	37.0015	1
	High	SPTGTmSTAEAISVLNSGMALAAHFGDGVLHAR	2	1	1	WP_005028626.1	M6(Oxidation)	0	2.04319e+07	0	2.579e-05	26.15	0.00461056	4	3285.61	3.94356	69.5992	0
	High	EYLETVVK	1	1	1	WP_005028626.1		0	7.85395e+07	0.002	0.01383	23.72	0.00679391	2	980.532	1.77711	28.7642	0
	High	HHAEQQFAEELEELK	1	1	1	WP_005028626.1		0	4.87449e+06	0.003	0.03292	15.39	0.0404695	3	1837.87	1.54118	43.7855	0
	High	ALLLYGVPGTAK	2	1	1	WP_005028626.1		0	1.735e+08	0.005	0.06223	6.54	0.244002	2	1202.72	0.923244	48.484	0
WP_005026610.1	ABC transporter [Bilophila wadsworthia]	1150.52	51.05	1	16	16	41	3.13253e+08	333	37.0413	6.91748
	A4	Sequence	# PSMs	# Proteins	# Protein Groups	Protein Group Accessions	Modifications	ΔCn	Area	q-Value	PEP	IonScore	Exp Value	Charge	MH+ [Da]	ΔM [ppm]	RT [min]	# Missed Cleavages
	High	SMGMIFQQFNLLMQR	2	1	1	WP_005026610.1		0	7.48069e+07	0	4.916e-13	107.54	4.58114e-11	2	1843.91	2.10633	69.308	0
	High	SmGmIFQQFNLLMQR	1	1	1	WP_005026610.1	M2(Oxidation); M4(Oxidation)	0	1.09941e+07	0	8.551e-11	94.16	8.44156e-10	2	1875.89	1.76539	64.2104	0
	High	DIGGTAFGQMVLQLPDNEEVVR	2	1	1	WP_005026610.1		0	9.40646e+07	0	9.042e-12	89.99	2.55588e-09	2	2388.19	1.96316	64.5794	0
	High	NTEVYALQGINLTIR	2	1	1	WP_005026610.1		0	8.99323e+07	0	1.496e-06	76.41	5.25688e-08	2	1704.93	2.75289	60.1192	0
	High	ILAYADSK	2	1	1	WP_005026610.1		0	169646346	0	7.388e-06	68.61	2.68556e-07	2	880.478	0.454909	20.0501	0
	High	ELLELVNLSDR	2	1	1	WP_005026610.1		0	2.18904e+08	0	2.964e-05	68.32	3.7544e-07	2	1300.71	2.79213	58.6626	0
	High	LGITAIIITHEMSVIEK	1	1	1	WP_005026610.1		0	6.27815e+07	0	1.253e-08	65.85	2.86018e-07	3	1868.06	1.3756	64.1166	0
	High	DIGGTAFGQmVLQLPDNEEVVR	1	1	1	WP_005026610.1	M10(Oxidation)	0	3.03587e+07	0	6.217e-08	64.18	8.59375e-07	3	2404.19	3.17102	60.7577	0
	High	mTEAIIQIQDLEK	1	1	1	WP_005026610.1	M1(Oxidation)	0	2.31166e+07	0	2.814e-06	63.12	1.77948e-06	2	1547.8	1.50835	49.9749	0
	High	KGDIFGIIGK	1	1	1	WP_005026610.1		0	215769863	0	8.784e-06	60.3	1.02658e-06	2	1047.62	1.30777	44.938	1
	High	IAETGSVEEVFFHPQTEEAR	4	1	1	WP_005026610.1		0	447978518	0	3.544e-06	56.91	3.56482e-06	2	2276.09	1.8165	49.8821	0
	High	AQSYPSQLSGGQK	1	1	1	WP_005026610.1		0	2.58137e+08	0	0.0003605	53.95	1.00679e-05	2	1350.67	1.79365	19.8529	0
	High	QLVIPEALQDMPHSR	3	1	1	WP_005026610.1		0	2.33643e+08	0	9.006e-06	52.01	1.88852e-05	2	1733.9	2.27416	50.5155	0
	High	MTEAIIQIQDLEK	2	1	1	WP_005026610.1		0	111225231	0	3.204e-06	40.66	0.000300655	2	1531.81	2.50777	55.2559	0
	High	TEAIIQIQDLEK	1	1	1	WP_005026610.1		0	1.58069e+07	0	6.741e-05	37.35	0.00040497	2	1400.77	2.80999	49.5178	0
	High	GLmLEEMK	4	1	1	WP_005026610.1	M3(Oxidation)	0	2.15646e+07	0	0.001978	34.21	0.000493109	2	966.465	1.40207	30.4063	0
	High	RILAYADSK	2	1	1	WP_005026610.1		0	2.4635e+07	0	0.003922	32.33	0.00114034	3	1036.58	1.1536	18.4401	1
	High	SKNTEVYALQGINLTIR	1	1	1	WP_005026610.1		0	1.10163e+07	0	0.003983	30.78	0.00167121	3	1920.06	1.01435	53.7837	1
	High	GLMLEEMK	2	1	1	WP_005026610.1		0	1.1695e+08	0	0.003791	29.55	0.00232927	2	950.47	1.27715	37.4241	0
	High	QLVIPEALQDmPHSR	3	1	1	WP_005026610.1	M11(Oxidation)	0	7.28869e+07	0	0.002623	13.62	0.128181	3	1749.9	1.48925	39.0321	0
	High	GDIFGIIGK	1	1	1	WP_005026610.1		0	1.72438e+07	0.001	0.006199	26.78	0.0051424	2	919.526	1.1573	55.4422	0
	High	SmGMIFQQFNLLMQR	2	1	1	WP_005026610.1	M2(Oxidation)	0	1.26289e+07	0.003	0.03043	26.61	0.00502028	3	1859.9	2.41941	66.2101	0
WP_029435578.1	dissimilatory-type sulfite reductase subunit beta [Bilophila wadsworthia]	1103.94	31.68	2	15	15	46	1.05702e+08	483	53.5164	6.63916
	A4	Sequence	# PSMs	# Proteins	# Protein Groups	Protein Group Accessions	Modifications	ΔCn	Area	q-Value	PEP	IonScore	Exp Value	Charge	MH+ [Da]	ΔM [ppm]	RT [min]	# Missed Cleavages
	High	AVMDTMFEEFK	3	1	1	WP_029435578.1		0	8.35718e+07	0	1.551e-05	66.6	2.18258e-07	2	1347.6	1.88264	59.9622	0
	High	WNTLTSTIK	1	1	1	WP_029435578.1		0	1.40059e+08	0	2.152e-05	60.78	1.79655e-06	2	1063.58	1.05493	32.5189	0
	High	LGDWAER	1	1	1	WP_029435578.1		0	4.42482e+07	0	0.0008311	59.93	1.77844e-06	2	846.412	1.60737	23.7713	0
	High	NNIEFMVTDEATLK	2	1	1	WP_029435578.1		0	14475261	0	2.012e-06	55.57	6.5173e-06	2	1624.79	0.277494	52.3628	0
	High	VVVAYIPNEPPR	18	1	1	WP_029435578.1		0	88686898	0	7.532e-05	54.94	5.45066e-06	2	1353.75	1.47213	36.4559	0
	High	KYDSFFPEVIK	1	1	1	WP_029435578.1		0	3.97689e+07	0	6.009e-05	49.08	4.38761e-05	2	1372.72	1.50299	49.3717	1
	High	ISDIGPR	2	1	1	WP_029435578.1		0	5.2243e+07	0	0.0002519	48.35	1.6815e-05	2	757.421	0.744238	16.7933	0
	High	HIVEVYSENANK	3	1	1	WP_029435578.1		0	6.08707e+07	0	0.0001561	47.13	4.93788e-05	3	1402.7	1.05095	18.6457	0
	High	ALKEDLAGR	3	1	1	WP_029435578.1		0	2.02211e+07	0	0.00368	43.31	0.000114332	2	972.548	0.332858	16.0831	1
	High	FAAGSYK	1	1	1	WP_029435578.1		0	1.03415e+07	0	0.0008498	38.09	0.000154871	2	743.373	0.916234	16.6809	0
	High	HIVEVYSENANKYER	3	1	1	WP_029435578.1		0	4.05718e+07	0	0.00165	33.84	0.000805443	3	1850.91	2.12725	21.8988	1
	High	TMSVTNIR	1	1	1	WP_029435578.1		0	22264714	0	0.002919	31.27	0.00238864	2	921.483	0.612474	22.8918	0
	High	WLYHEILEPGVLVHVAESGDK	2	1	1	WP_029435578.1		0	4.60528e+07	0	9.039e-05	27.8	0.00273832	4	2391.24	2.1844	60.6318	0
	High	AFVSSGYNPEKPMEGR	1	1	1	WP_029435578.1		0	1.94404e+07	0	0.000782	21.34	0.0176283	2	1768.83	0.795175	27.5149	0
	High	LPAPVR	3	2	1	WP_029435578.1		0	8.83619e+07	0.002	0.02281	45.08	3.09721e-05	2	652.415	0.840133	16.8779	0
	High	TmSVTNIR	1	1	1	WP_029435578.1	M2(Oxidation)	0	2.39597e+07	0.003	0.03028	27.71	0.00432056	2	937.478	1.27344	16.1735	0
WP_029436022.1	alcohol dehydrogenase [Bilophila wadsworthia]	1056.04	50.28	1	16	16	42	7.66434e+08	358	39.6559	5.56689
	A4	Sequence	# PSMs	# Proteins	# Protein Groups	Protein Group Accessions	Modifications	ΔCn	Area	q-Value	PEP	IonScore	Exp Value	Charge	MH+ [Da]	ΔM [ppm]	RT [min]	# Missed Cleavages
	High	AVANLLTNPGK	3	1	1	WP_029436022.1		0	7.20391e+08	0	1.745e-07	78.04	2.51258e-08	2	1097.63	1.89421	29.7407	0
	High	GSLAQLGDLLKPR	4	1	1	WP_029436022.1		0	7.40113e+08	0	7.19e-08	71.67	6.79157e-08	2	1367.8	2.30825	55.4219	0
	High	DLTEEQYEGLYR	1	1	1	WP_029436022.1		0	407871208	0	1.348e-07	68.92	1.27929e-07	2	1515.7	1.36471	39.1946	0
	High	LGMNSDYTVYDQLLLDPDLLATVPR	1	1	1	WP_029436022.1		0	8.38915e+07	0	1.422e-09	67.2	5.90693e-07	3	2822.44	2.44521	69.4361	0
	High	GDQLHFVDSSSEPEVTR	4	1	1	WP_029436022.1		0	7.04716e+08	0	2.6e-10	65.07	4.97875e-07	2	1902.89	2.10056	31.3773	0
	High	NAIIDAFSVR	3	1	1	WP_029436022.1		0	7.25626e+08	0	5.988e-06	64.73	9.25407e-07	2	1105.6	2.69866	50.6666	0
	High	AEDYQGWELVK	3	1	1	WP_029436022.1		0	554225456	0	4e-07	61.14	1.4998e-06	2	1337.64	2.64149	45.3098	0
	High	REAVDGPVVYFVDHFFR	8	1	1	WP_029436022.1		0	4.06882e+08	0	1.507e-05	49.78	2.8929e-05	3	2053.03	2.63401	67.6769	1
	High	NVPYYVFGR	6	1	1	WP_029436022.1		0	833564346	0	0.0003906	35.61	0.00050836	2	1114.57	2.08941	45.2892	0
	High	IGIPTLSGTGSECSR	1	1	1	WP_029436022.1		0	2.30822e+06	0	0.002831	28.63	0.0040441	2	1477.73	1.66815	46.4501	0
	High	EAVDGPVVYFVDHFFR	1	1	1	WP_029436022.1		0	2.94845e+07	0	0.001979	16.54	0.0576731	3	1896.93	0.751307	70.9001	0
	High	ENLIER	2	1	1	WP_029436022.1		0	1.82194e+08	0.001	0.005934	55.33	9.67195e-06	2	773.416	1.3124	18.7837	0
	High	TCVLTNIPK	1	1	1	WP_029436022.1		0	1.12844e+07	0.001	0.006083	30.59	0.00349189	2	988.55	0.604114	42.1579	0
	High	TPCCVVGIGGGNALDTAK	2	1	1	WP_029436022.1		0	1.52828e+07	0.001	0.008901	14.47	0.0732409	2	1675.81	-4.54293	41.9383	0
	High	DHELIGR	1	1	1	WP_029436022.1		0	2.80073e+07	0.006	0.07551	26.12	0.00464252	2	839.438	0.833182	15.0029	0
	High	IGIPTLSGTGSECSRTCVLTNIPK	1	1	1	WP_029436022.1		0	0	0.006	0.07104	4.71	1.28465	3	2447.26	-2.10784	54.9681	1
WP_005028753.1	MULTISPECIES: taurine--pyruvate aminotransferase [Bilophila]	1050.43	37.06	1	17	17	45	4.34411e+08	456	49.6893	6.11279
	A4	Sequence	# PSMs	# Proteins	# Protein Groups	Protein Group Accessions	Modifications	ΔCn	Area	q-Value	PEP	IonScore	Exp Value	Charge	MH+ [Da]	ΔM [ppm]	RT [min]	# Missed Cleavages
	High	WFGYQHFNVQPDIVTMAK	2	1	1	WP_005028753.1		0	4.97227e+08	0	1.626e-11	84.44	9.53336e-09	2	2181.06	2.21583	59.6679	0
	High	TYLDAVSGGVWTVNVGYGR	6	1	1	WP_005028753.1		0	7.07612e+07	0	1.7e-07	74.86	7.51152e-08	2	2014.01	3.83633	61.2843	0
	High	ATKEPIAEAVANAMVGAAK	3	1	1	WP_005028753.1		0	8.50829e+07	0	3.247e-07	72.02	1.78997e-07	3	1841.98	1.69957	58.8467	1
	High	QAGVLIGK	3	1	1	WP_005028753.1		0	1.52116e+08	0	0.001149	60.84	1.60707e-06	2	785.489	0.87049	20.2573	0
	High	AELVALDKK	2	1	1	WP_005028753.1		0	6.10776e+07	0	0.001739	59.67	3.075e-06	2	986.59	1.41278	20.6122	1
	High	VYLSNSGSEANEK	1	1	1	WP_005028753.1		0	306951648	0	1.027e-06	56.19	3.48633e-06	2	1397.66	1.99676	16.6964	0
	High	EPIAEAVANAMVGAAK	3	1	1	WP_005028753.1		0	1.61583e+08	0	1.483e-06	55.45	5.98714e-06	2	1541.8	2.4094	63.3684	0
	High	KEIVDAVAK	2	1	1	WP_005028753.1		0	2.86866e+07	0	0.0005127	52.23	1.64563e-05	2	972.573	0.956798	15.5759	1
	High	VFQDFVNDPADTDAYFR	1	1	1	WP_005028753.1		0	4.52144e+08	0	2.083e-08	49.28	1.17752e-05	2	2019.91	1.62749	59.3987	0
	High	NFEPAIYVK	2	1	1	WP_005028753.1		0	3.38064e+08	0	0.001204	46.5	4.36551e-05	2	1080.57	1.55749	38.7229	0
	High	GLFAGIEIVK	2	1	1	WP_005028753.1		0	187238378	0	6.424e-05	44	3.98107e-05	2	1046.63	2.25233	57.987	0
	High	MPGMSR	1	1	1	WP_005028753.1		0	3.29077e+07	0	0.003725	42.92	5.09296e-05	2	678.307	0.583643	15.5539	0
	High	AFTTVEQK	3	1	1	WP_005028753.1		0	1.06953e+08	0	0.001816	32.88	0.00103046	2	923.484	1.26947	16.7796	0
	High	WFGYQHFNVQPDIVTmAK	4	1	1	WP_005028753.1	M16(Oxidation)	0	103283444	0	0.00161	19.54	0.0255698	3	2197.06	2.39672	55.6012	0
	High	EIVDAVAK	5	1	1	WP_005028753.1		0	1.58854e+08	0.001	0.004955	28.02	0.00496948	2	844.479	1.75158	19.4085	0
	High	YVWHHLTQHK	2	1	1	WP_005028753.1		0	1.3888e+08	0.001	0.005585	26.15	0.00655185	3	1348.69	1.03368	16.1163	0
	High	HPIIGDVR	2	1	1	WP_005028753.1		0	3.53862e+08	0.002	0.01912	36.88	0.000441	2	906.517	0.9992	19.0428	0
	High	TGILYR	1	1	1	WP_005028753.1		0	5.65265e+07	0.004	0.04852	44.68	4.0849e-05	2	722.419	-0.462679	22.2426	0
WP_029436478.1	phosphate acetyltransferase [Bilophila wadsworthia]	1035.07	65.15	1	17	17	48	3.03652e+08	330	35.1511	6.91748
	A4	Sequence	# PSMs	# Proteins	# Protein Groups	Protein Group Accessions	Modifications	ΔCn	Area	q-Value	PEP	IonScore	Exp Value	Charge	MH+ [Da]	ΔM [ppm]	RT [min]	# Missed Cleavages
	High	AALQESGETGVSLQVVNPYNPALLQHNAAEYMSIQK	1	1	1	WP_029436478.1		0	6.35031e+07	0	4.237e-19	90.23	1.1381e-09	3	3870.94	1.19042	61.763	0
	High	APGSPVAGNANVFVFPSLEAGNIGYK	3	1	1	WP_029436478.1		0	1.8069e+08	0	2.839e-07	67.73	4.30071e-07	3	2576.32	2.53336	63.5421	0
	High	VALLSFSTK	6	1	1	WP_029436478.1		0	2.20758e+08	0	6.999e-05	66.74	2.11836e-07	2	965.568	1.18616	45.0765	0
	High	RGEAEIGVAGNLSSTADVIR	3	1	1	WP_029436478.1		0	1.14494e+08	0	4.594e-07	63.25	1.25385e-06	3	2015.06	2.79142	40.6772	1
	High	TREPNLLVDGELQLDAAVEPEVAR	1	1	1	WP_029436478.1		0	1.69623e+07	0	1.357e-06	59.25	2.97126e-06	3	2634.38	2.79048	62.348	1
	High	TVSSFFFMLK	2	1	1	WP_029436478.1		0	8.05426e+07	0	3.093e-08	54.93	8.99825e-06	1	1206.63	2.1257	65.3552	0
	High	EGLVEPILIGDPEK	6	1	1	WP_029436478.1		0	247239212	0	7.249e-05	52.52	1.09153e-05	2	1508.82	2.579	54.7116	0
	High	DISEEEAIK	1	1	1	WP_029436478.1		0	7.74427e+07	0	0.000117	49.39	1.7262e-05	2	1033.51	1.61201	22.0328	0
	High	AALEEIK	1	1	1	WP_029436478.1		0	1.0691e+08	0	0.003958	49.36	4.69305e-05	2	773.441	0.584656	20.3591	0
	High	NPLAAGALmVR	2	1	1	WP_029436478.1	M9(Oxidation)	0	1.15635e+08	0	0.0001365	46.81	5.107e-05	2	1128.62	1.80863	33.4253	0
	High	ISVVGLGMNR	1	1	1	WP_029436478.1		0	2.07254e+08	0	0.001124	41.8	0.00024776	2	1045.58	1.61697	38.0282	0
	High	LKAPGSPVAGNANVFVFPSLEAGNIGYK	1	1	1	WP_029436478.1		0	1.48839e+08	0	0.001826	40.45	0.00018933	3	2817.5	3.93273	61.522	1
	High	NPLAAGALMVR	3	1	1	WP_029436478.1		0	4.42958e+08	0	0.0006169	39.95	0.000177026	2	1112.63	1.76262	42.1952	0
	High	GKDISEEEAIK	4	1	1	WP_029436478.1		0	1.79882e+07	0	0.0006494	38.98	0.000303537	2	1218.62	0.578146	16.3432	1
	High	TVSSFFFmLK	1	1	1	WP_029436478.1	M8(Oxidation)	0	2.67168e+07	0	0.0007507	35.74	0.000760055	2	1222.62	1.60328	62.0338	0
	High	GAVVYSDGEDRR	2	1	1	WP_029436478.1		0	1.84633e+07	0	0.001991	27.51	0.00266128	3	1323.63	1.18911	14.3823	1
	High	GEAEIGVAGNLSSTADVIR	2	1	1	WP_029436478.1		0	1.67383e+07	0	0.0001553	24.35	0.0139567	2	1858.95	1.84286	46.8214	0
	High	FGGWTALGPLLQGFAHGWHDLSR	5	1	1	WP_029436478.1		0	2.08647e+07	0	0.0001155	23.2	0.012923	3	2523.27	1.411	69.9438	0
	High	GAVVYSDGEDR	3	1	1	WP_029436478.1		0	60768971	0.001	0.005213	31.94	0.000703708	2	1167.53	0.980612	17.0077	0
WP_005029343.1	aminopeptidase P family protein [Bilophila wadsworthia]	1033.11	60.33	1	16	16	50	2.73313e+08	363	40.7287	5.89697
	A4	Sequence	# PSMs	# Proteins	# Protein Groups	Protein Group Accessions	Modifications	ΔCn	Area	q-Value	PEP	IonScore	Exp Value	Charge	MH+ [Da]	ΔM [ppm]	RT [min]	# Missed Cleavages
	High	LNQQMMEWLPGVLVPGR	2	1	1	WP_005029343.1		0	1.03693e+08	0	2.461e-08	106.48	6.74716e-11	2	1968.02	2.70656	66.1897	0
	High	YYLSGFELHDVQLNESAGR	5	1	1	WP_005029343.1		0	1.60806e+08	0	5.594e-13	96.13	4.02239e-10	2	2198.06	2.54364	55.3086	0
	High	FAETLAGSGCR	1	1	1	WP_005029343.1		0	1.55018e+06	0	4.889e-07	72.97	7.56992e-08	2	1111.52	2.57801	27.0623	0
	High	LIVMADGKDWILTDSR	2	1	1	WP_005029343.1		0	47186770	0	2.931e-07	69.22	4.78696e-07	2	1832.96	2.51206	55.6818	1
	High	EQGIEALLISHAANR	4	1	1	WP_005029343.1		0	232316896	0	1.405e-05	67	4.98816e-07	2	1621.87	1.83655	49.6997	0
	High	TFWVGEKPTER	4	1	1	WP_005029343.1		0	1.39507e+08	0	7.509e-06	47.72	5.07132e-05	2	1349.69	1.15409	27.8855	0
	High	NKTPLEPGMIVTVEPGLYFPEWGGIR	1	1	1	WP_005029343.1		0	1.3677e+07	0	1.453e-06	47.54	4.93353e-05	3	2900.51	2.04834	66.2325	1
	High	AVTLEFYEK	3	1	1	WP_005029343.1		0	1.43689e+08	0	2.205e-05	46.84	3.93327e-05	2	1099.57	1.24201	40.746	0
	High	VFIYGADAPEDIAK	4	1	1	WP_005029343.1		0	417760545	0	4.048e-06	46.43	5.91525e-05	2	1508.77	1.79315	44.856	0
	High	LIVMADGK	2	1	1	WP_005029343.1		0	2.05672e+07	0	0.0001954	45.45	0.000106913	2	846.477	1.34412	23.0153	0
	High	TPLEPGMIVTVEPGLYFPEWGGIR	2	1	1	WP_005029343.1		0	6.32957e+07	0	2.185e-06	45.34	6.87176e-05	3	2658.37	1.60016	69.0799	0
	High	HHGATELAFTSIVGHGPNAALPHYLPSK	9	1	1	WP_005029343.1		0	1.55531e+08	0	6.776e-07	40.42	0.000208799	4	2922.5	0.778546	48.7113	0
	High	TLEAVQEAQHK	6	1	1	WP_005029343.1		0	169862653	0	0.002446	39.07	0.000322087	3	1253.65	0.227758	16.3046	0
	High	GHFESLGVAEAFTHGLGHGVGLETHEGPSLNGR	1	1	1	WP_005029343.1		0	8.97769e+07	0	2.293e-06	22.59	0.00908833	5	3369.64	1.80341	55.3386	0
	High	VIKDTEEIR	1	1	1	WP_005029343.1		0	1.47047e+07	0.001	0.005365	37.62	0.00046705	3	1102.61	1.05481	15.0914	1
	High	LIVmADGK	2	1	1	WP_005029343.1	M4(Oxidation)	0	0	0.001	0.009301	32.25	0.00166785	2	862.471	1.34131	18.0652	0
	High	DWILTDSR	1	1	1	WP_005029343.1		0	5.31899e+07	0.001	0.006061	28.23	0.00518584	2	1005.5	1.41234	41.9071	0
WP_029434571.1	hypothetical protein [Bilophila wadsworthia]	1028.82	29.93	1	11	11	47	5.55951e+08	401	42.8915	8.04541
	A4	Sequence	# PSMs	# Proteins	# Protein Groups	Protein Group Accessions	Modifications	ΔCn	Area	q-Value	PEP	IonScore	Exp Value	Charge	MH+ [Da]	ΔM [ppm]	RT [min]	# Missed Cleavages
	High	YQNHVYGEHEMGGTAWMTISGAEFK	3	1	1	WP_029434571.1		0	1.7274e+08	0	1.015e-10	107.42	1.80705e-11	3	2843.26	1.85419	53.0505	0
	High	EEQNDAVNAAVAR	2	1	1	WP_029434571.1		0	6.29507e+08	0	2.38e-06	81.35	1.13588e-08	2	1386.66	1.45536	19.0809	0
	High	AVAEAEEALR	3	1	1	WP_029434571.1		0	3.10054e+08	0	0.0001535	64.93	6.74869e-07	2	1058.55	1.08113	22.2067	0
	High	EVGLNEDLGTK	5	1	1	WP_029434571.1		0	5.63338e+08	0	9.53e-06	62.62	1.31284e-06	2	1174.6	1.82553	25.5179	0
	High	VNDLPKPEKPFTDLNVLNEK	12	1	1	WP_029434571.1		0	2.70826e+08	0	2.832e-08	59.88	2.10743e-06	3	2310.24	2.48458	46.2314	0
	High	YQNHVYGEHEmGGTAWMTISGAEFK	8	1	1	WP_029434571.1	M11(Oxidation)	0	1.28402e+08	0	1.515e-07	54.65	3.41956e-06	3	2859.26	3.2807	47.2215	0
	High	YRPASLDKDVFR	3	1	1	WP_029434571.1		0	2.18178e+08	0	1.676e-06	51.91	1.5138e-05	3	1466.78	1.76017	26.4862	1
	High	ALNPLVQK	2	1	1	WP_029434571.1		0	4.75009e+08	0	0.002979	43.17	4.80806e-05	2	882.542	0.884043	24.115	0
	High	YRPASLDK	1	1	1	WP_029434571.1		0	4.16516e+07	0	0.004247	35.91	0.000551364	3	949.512	1.67678	13.1113	0
	High	YQNHVYGEHEmGGTAWmTISGAEFK	1	1	1	WP_029434571.1	M11(Oxidation); M17(Oxidation)	0	1.76622e+07	0	0.0004994	16.68	0.0214274	4	2875.25	2.24548	41.0673	0
	High	EWTVVNK	4	1	1	WP_029434571.1		0	2.86138e+08	0.002	0.02239	31.02	0.00205576	2	875.462	0.23714	23.5804	0
	High	KAVAEAEEALR	2	1	1	WP_029434571.1		0	2.80544e+07	0.005	0.06609	28.26	0.00477694	2	1186.65	2.61093	19.5797	1
	High	AQLEAEKAEAVAK	1	1	1	WP_029434571.1		0	1.50695e+07	0.008	0.09691	7.96	0.519856	2	1357.73	0.969856	18.3762	1
WP_005029938.1	MULTISPECIES: MBL fold metallo-hydrolase [Bilophila]	1012.95	41.36	1	12	12	51	4.10895e+08	382	42.62	6.65381
	A4	Sequence	# PSMs	# Proteins	# Protein Groups	Protein Group Accessions	Modifications	ΔCn	Area	q-Value	PEP	IonScore	Exp Value	Charge	MH+ [Da]	ΔM [ppm]	RT [min]	# Missed Cleavages
	High	GAALGVGAGVLGSMGLYSYSPLR	6	1	1	WP_005029938.1		0	9.57637e+07	0	6.635e-12	68.53	3.15633e-07	3	2196.15	1.42979	65.4143	0
	High	YDDLVIGLK	3	1	1	WP_005029938.1		0	3.35237e+08	0	3.667e-05	64.53	7.92834e-07	2	1035.57	2.06171	45.165	0
	High	GAALGVGAGVLGSmGLYSYSPLR	2	1	1	WP_005029938.1	M14(Oxidation)	0	9.50728e+07	0	8.992e-07	63.08	1.18089e-06	3	2212.15	2.03508	61.9664	0
	High	FVDAGYPVVK	9	1	1	WP_005029938.1		0	2.88972e+08	0	0.00012	58.71	2.42255e-06	2	1094.59	2.17469	32.0958	0
	High	IDEAWAIAK	3	1	1	WP_005029938.1		0	400950484	0	1.929e-05	57.06	7.87155e-06	2	1016.54	1.80519	36.186	0
	High	YNPNIHVYTPNTFYPAGK	5	1	1	WP_005029938.1		0	4.78588e+08	0	5.91e-07	54.96	8.13842e-06	2	2096.03	2.83742	43.4659	0
	High	IDAFIQTHEHMDHYWGFPVVTK	5	1	1	WP_005029938.1		0	2.07241e+08	0	5.261e-06	48.82	3.2805e-05	3	2671.28	2.29946	55.122	0
	High	EGIDVMLADNK	2	1	1	WP_005029938.1		0	1.94525e+08	0	6.16e-05	47.51	3.54838e-05	2	1204.59	1.55902	38.6822	0
	High	GTFEEGLKR	5	1	1	WP_005029938.1		0	1.6725e+08	0	0.0007543	34.81	0.000858961	3	1036.54	0.469777	19.0977	1
	High	TTNYLGNGDVIK	2	1	1	WP_005029938.1		0	1.4714e+08	0	0.002126	25.91	0.00769345	2	1294.67	2.31283	31.024	0
	High	IDAFIQTHEHmDHYWGFPVVTK	5	1	1	WP_005029938.1	M11(Oxidation)	0	5.40714e+07	0	0.001335	17.27	0.0328124	5	2687.27	0.806551	50.0316	0
	High	RAFLPEVK	1	1	1	WP_005029938.1		0	2.16318e+07	0.002	0.0255	14.41	0.0633925	2	959.568	1.05739	26.0079	1
	High	AFLPEVK	2	1	1	WP_005029938.1		0	3.53147e+08	0.003	0.03012	22.6	0.00961697	2	803.466	0.104369	33.9026	0
	High	ENCVHADNAGGYSCLVEIESMEGETTR	1	1	1	WP_005029938.1		0	3.48054e+07	0.005	0.06536	3.84	0.412069	3	2914.23	-1.05245	53.6522	0
WP_016360995.1	hypothetical protein [Bilophila wadsworthia]	1011.7	29.48	1	9	9	41	6.4046e+08	329	35.9965	5.24951
	A4	Sequence	# PSMs	# Proteins	# Protein Groups	Protein Group Accessions	Modifications	ΔCn	Area	q-Value	PEP	IonScore	Exp Value	Charge	MH+ [Da]	ΔM [ppm]	RT [min]	# Missed Cleavages
	High	LPDGWSIIAAGNR	5	1	1	WP_016360995.1		0	6.95771e+08	0	1.299e-06	79.68	2.15293e-08	2	1369.73	2.21803	55.7753	0
	High	AADGTVNALVTYAGR	8	1	1	WP_016360995.1		0	4.78558e+08	0	5.122e-06	71.89	1.45607e-07	2	1478.76	2.69836	44.6202	0
	High	GTVGDGAAAEFMGFLR	3	1	1	WP_016360995.1		0	3.93967e+08	0	2.238e-05	69.18	2.11367e-07	2	1598.77	2.27175	64.7019	0
	High	LPSEFGVLLMR	5	1	1	WP_016360995.1		0	4.89529e+08	0	4.938e-07	63.8	8.75426e-07	2	1261.7	2.26806	62.72	0
	High	MPSALANR	1	1	1	WP_016360995.1		0	314397459	0	0.0003861	53.23	1.54484e-05	2	859.447	1.68214	19.8106	0
	High	mPSALANR	1	1	1	WP_016360995.1	M1(Oxidation)	0	2.90816e+06	0	8.758e-05	52.64	1.17068e-05	2	875.441	0.41826	12.7764	0
	High	AVLLDPVDLR	8	1	1	WP_016360995.1		0	7.36079e+08	0	8.827e-06	51.39	7.24386e-06	2	1110.65	2.06998	50.6464	0
	High	REVIAFLR	2	1	1	WP_016360995.1		0	5.29807e+07	0	0.001717	41.95	6.36752e-05	2	1003.61	0.975671	36.3306	1
	High	LPSEFGVLLmR	2	1	1	WP_016360995.1	M10(Oxidation)	0	8.53039e+07	0	0.000214	39.45	0.000323478	2	1277.69	-2.37907	59.1428	0
	High	TSAFADWAQANAHVLM	1	1	1	WP_016360995.1		0	1.99133e+08	0	0.0001839	23.88	0.00552502	2	1732.82	2.72058	62.6924	0
	High	GTVGDGAAAEFmGFLR	1	1	1	WP_016360995.1	M12(Oxidation)	0	8.54447e+07	0	0.003497	19.25	0.0118569	2	1614.76	2.60125	59.0415	0
	High	EVIAFLR	3	1	1	WP_016360995.1		0	3.24947e+08	0.001	0.005393	40.02	0.000159265	2	847.505	1.49747	45.8371	0
	High	TSAFADWAQANAHVLm	1	1	1	WP_016360995.1	M16(Oxidation)	0	1.07026e+08	0.003	0.02919	9.38	0.138414	2	1748.81	2.1831	58.9568	0
WP_005027869.1	MULTISPECIES: elongation factor Tu [Bilophila]	1011.38	53.9	1	17	17	47	2.8676e+08	397	43.4502	5.52881
	A4	Sequence	# PSMs	# Proteins	# Protein Groups	Protein Group Accessions	Modifications	ΔCn	Area	q-Value	PEP	IonScore	Exp Value	Charge	MH+ [Da]	ΔM [ppm]	RT [min]	# Missed Cleavages
	High	ELLSSYGYPGDEIPVVR	4	1	1	WP_005027869.1		0	3.11319e+08	0	2.588e-09	81.21	2.45971e-08	2	1893.97	4.34833	58.1142	0
	High	GITISTAHVEYETDNR	3	1	1	WP_005027869.1		0	75404389	0	1.933e-10	81.11	1.43275e-08	2	1805.87	1.42583	29.6989	0
	High	LLDQGQAGDNIGALLR	2	1	1	WP_005027869.1		0	3.0166e+08	0	7.058e-09	69.94	1.87574e-07	2	1653.89	0.703011	55.289	0
	High	FIAYDEIDK	1	1	1	WP_005027869.1		0	5.32027e+07	0	0.0001065	53.64	4.31489e-06	2	1113.55	1.97406	34.986	0
	High	ETDKPFLmPIEDVFSISGR	2	1	1	WP_005027869.1	M8(Oxidation)	0	2.03161e+07	0	2.204e-06	49.35	3.25206e-05	3	2197.09	2.84431	64.2034	0
	High	QVGVPHLVVFMNK	5	1	1	WP_005027869.1		0	4.84726e+07	0	4.301e-06	48.76	2.86048e-05	2	1467.82	2.9893	49.3732	0
	High	GQVLAAPK	4	1	1	WP_005027869.1		0	8.21096e+07	0	0.001349	47.67	1.70596e-05	1	783.474	2.09035	16.7789	0
	High	NMITGAAQMDGAIIVVAATDGPMPQTR	1	1	1	WP_005027869.1		0	1.23684e+07	0	1.164e-06	47.38	4.47885e-05	3	2729.35	1.13458	64.8326	0
	High	AEVYVLSK	3	1	1	WP_005027869.1		0	45968903	0	0.002498	45.22	3.9079e-05	2	908.511	2.26692	24.8759	0
	High	ETDKPFLMPIEDVFSISGR	4	1	1	WP_005027869.1		0	1.72045e+08	0	1.521e-06	44.98	9.37178e-05	3	2181.1	3.16424	65.9305	0
	High	TTLTAAITK	4	1	1	WP_005027869.1		0	1.06736e+08	0	0.0003775	43.41	8.89272e-05	2	919.547	1.49803	23.5682	0
	High	FIAYDEIDKAPEEK	2	1	1	WP_005027869.1		0	8.04467e+07	0	8.419e-07	42.32	0.000105505	3	1667.82	1.06612	33.3296	1
	High	VGEEVEIVGIRPTVK	4	1	1	WP_005027869.1		0	2.47302e+08	0	6.893e-05	41.5	7.06269e-05	2	1624.93	1.9447	38.09	0
	High	KLLDQGQAGDNIGALLR	1	1	1	WP_005027869.1		0	8.57484e+06	0	0.001083	30.38	0.00160339	3	1781.99	0.131558	47.8192	1
	High	HTPFFTGYRPQFYFR	3	1	1	WP_005027869.1		0	1.19349e+08	0	0.0002354	18.45	0.0378657	4	1963.97	2.65458	54.0019	0
	High	TKPHMNIGTVGHIDHGK	1	1	1	WP_005027869.1		0	2.24321e+07	0.001	0.004941	11.43	0.20864	5	1841.95	1.21827	17.4718	0
	High	EHILLAR	1	1	1	WP_005027869.1		0	1.21765e+08	0.002	0.01028	34.94	0.000319867	2	851.511	0.945826	20.1429	0
	High	TVGAGVVTEIVE	2	1	1	WP_005027869.1		0	112221384	0.006	0.07066	7.34	0.525829	2	1173.64	1.92907	50.2575	0
WP_029434953.1	Na+/H+ antiporter NhaC [Bilophila wadsworthia]	981.695	12.77	1	8	8	32	2.16656e+08	470	49.3424	7.66455
	A4	Sequence	# PSMs	# Proteins	# Protein Groups	Protein Group Accessions	Modifications	ΔCn	Area	q-Value	PEP	IonScore	Exp Value	Charge	MH+ [Da]	ΔM [ppm]	RT [min]	# Missed Cleavages
	High	WEELQEGMFEALGR	1	1	1	WP_029434953.1		0	2.21672e+07	0	1.557e-10	71.05	7.85236e-08	2	1694.78	-1.38736	62.6369	0
	High	VLEVLLDAVLK	2	1	1	WP_029434953.1		0	8.18647e+07	0	5.64e-08	69.25	1.18569e-07	2	1211.76	2.22665	66.1849	0
	High	ADISPLVLSR	12	1	1	WP_029434953.1		0	136072319	0	2.173e-07	66.53	3.77963e-07	2	1070.62	0.493152	39.7822	0
	High	MMTSGYVSK	2	1	1	WP_029434953.1		0	1.6672e+08	0	2.762e-06	60.3	9.31044e-07	2	1003.46	1.66871	20.024	0
	High	QLDPLLSR	3	1	1	WP_029434953.1		0	3.34758e+08	0	0.002024	55.4	4.47025e-06	2	941.543	1.47946	33.5193	0
	High	AFLDSFK	3	1	1	WP_029434953.1		0	1.4849e+08	0	0.004238	45.88	3.61516e-05	2	827.431	0.928526	41.9594	0
	High	AFLDSFKK	2	1	1	WP_029434953.1		0	6.06893e+07	0	0.001508	43.07	4.93174e-05	2	955.527	2.01843	30.5869	1
	High	mMTSGYVSK	4	1	1	WP_029434953.1	M1(Oxidation)	0	4.47695e+07	0	0.004338	39.79	0.000104706	2	1019.46	2.02047	15.8721	0
	High	KADISPLVLSR	3	1	1	WP_029434953.1		0	4.65133e+07	0	0.003785	33.11	0.000830709	2	1198.72	1.86672	30.6093	1
WP_029434969.1	alcohol dehydrogenase [Bilophila wadsworthia]	950.142	55.61	1	18	18	48	5.45893e+08	392	41.6329	5.65576
	A4	Sequence	# PSMs	# Proteins	# Protein Groups	Protein Group Accessions	Modifications	ΔCn	Area	q-Value	PEP	IonScore	Exp Value	Charge	MH+ [Da]	ΔM [ppm]	RT [min]	# Missed Cleavages
	High	ILFGPGSFNDLATTPLPGK	3	1	1	WP_029434969.1		0	4.20145e+08	0	1.522e-07	79.54	2.77933e-08	2	1945.05	1.05409	63.0616	0
	High	KALVVITAGK	1	1	1	WP_029434969.1		0	1.82356e+07	0	3.788e-06	78.24	1.49613e-08	2	999.658	1.55064	21.716	1
	High	NPGDYWDYISGGSGK	2	1	1	WP_029434969.1		0	5.49071e+08	0	6.082e-08	72.94	5.06956e-08	2	1615.7	1.47194	52.1657	0
	High	FTYSIPTK	1	1	1	WP_029434969.1		0	309388408	0	6.561e-05	57.24	2.73759e-06	2	956.51	1.65313	32.0335	0
	High	ALVVITAGK	3	1	1	WP_029434969.1		0	3.33616e+08	0	0.00173	55.51	3.93666e-06	2	871.562	0.657259	27.3864	0
	High	LIDMLDK	3	1	1	WP_029434969.1		0	333320714	0	0.002782	54.27	1.47774e-05	2	847.46	0.116767	33.9136	0
	High	GQPLVNGALPIVAIATTAGTGTEADPWTVITK	2	1	1	WP_029434969.1		0	90429360	0	9.447e-10	51.36	1.13327e-05	4	3162.72	3.3387	69.2412	0
	High	mSDYGITK	2	1	1	WP_029434969.1	M1(Oxidation)	0	5.03892e+07	0	0.0007377	49.02	1.25017e-05	2	930.425	1.45109	17.595	0
	High	YLPAAVK	1	1	1	WP_029434969.1		0	3.43493e+08	0	0.003823	48.16	2.44411e-05	2	761.456	0.538378	20.8795	0
	High	QGIGHALFDK	4	1	1	WP_029434969.1		0	1.91848e+08	0	0.002493	47.28	3.36723e-05	2	1085.58	1.48838	26.1517	0
	High	ILFGPGSFNDLATTPLPGKK	3	1	1	WP_029434969.1		0	2.20732e+08	0	6.677e-05	38.76	0.000266091	3	2073.14	2.131	59.8481	1
	High	AMGVVTGHLPEAERPMAFVK	6	1	1	WP_029434969.1		0	4.26472e+08	0	0.0001325	22.16	0.0158115	2	2140.11	2.95873	43.7388	0
	High	AMGVVTGHLPEAERPmAFVK	4	1	1	WP_029434969.1	M16(Oxidation)	0	4.59426e+07	0	0.003566	17.86	0.0343731	3	2156.11	3.42063	36.4822	0
	High	LPHGAGLImLSEAYYSFFADK	1	1	1	WP_029434969.1	M9(Oxidation)	0	7.55038e+07	0	0.0004899	16.01	0.0538813	3	2346.15	0.849897	67.6946	0
	High	TQVALASTLSGMVESTSCCTSEHGMEHALSAFYPK	1	1	1	WP_029434969.1		0	6.05046e+06	0	0.000626	2.51	0.559719	4	3673.66	0.0484848	64.4454	0
	High	LIDmLDK	1	1	1	WP_029434969.1	M4(Oxidation)	0	1.09718e+07	0.002	0.01238	41.03	0.000177494	2	863.455	0.490139	22.2398	0
	High	MSDYGITK	1	1	1	WP_029434969.1		0	194528389	0.002	0.01177	36	0.000250594	2	914.43	1.05512	21.4397	0
	High	ILPNPVLR	6	1	1	WP_029434969.1		0	6.62136e+08	0.002	0.009467	35.66	0.000271	2	921.59	1.58838	33.7325	0
	High	ALVELQK	1	1	1	WP_029434969.1		0	1.36715e+08	0.002	0.0254	33.5	0.00178673	2	800.488	0.821435	23.1949	0
	High	LPHGAGLIMLSEAYYSFFADKAPER	1	1	1	WP_029434969.1		0	1.44501e+07	0.002	0.01683	8.19	0.394433	4	2783.39	1.35233	68.5797	1
	High	SIELLAK	1	1	1	WP_029434969.1		0	2.41486e+08	0.003	0.03152	32.99	0.00133121	2	773.477	0.42287	29.3555	0
WP_005026709.1	ketol-acid reductoisomerase [Bilophila wadsworthia]	924.11	56.23	1	17	17	39	2.44554e+08	329	35.9821	6.7417
	A4	Sequence	# PSMs	# Proteins	# Protein Groups	Protein Group Accessions	Modifications	ΔCn	Area	q-Value	PEP	IonScore	Exp Value	Charge	MH+ [Da]	ΔM [ppm]	RT [min]	# Missed Cleavages
	High	SGGANYALAK	2	1	1	WP_005026709.1		0	1.33523e+08	0	2.061e-08	85.48	5.52121e-09	2	951.492	2.14545	17.637	0
	High	LIVDLIYEGGFGK	2	1	1	WP_005026709.1		0	1.27502e+08	0	2.685e-06	75.29	6.95133e-08	2	1423.79	2.08536	63.476	0
	High	QVLSEIQDGTFAR	3	1	1	WP_005026709.1		0	2.9694e+08	0	1.114e-07	72.14	1.86337e-07	2	1463.75	2.33348	42.2392	0
	High	TIAVIGYGSQGHAHAQNLR	4	1	1	WP_005026709.1		0	1.59327e+08	0	5.207e-09	69.15	2.73642e-07	4	1993.04	0.905825	24.7859	0
	High	AFYEQDANLDFLK	2	1	1	WP_005026709.1		0	1.65882e+08	0	3.881e-09	64.02	6.73673e-07	2	1573.76	2.7035	58.7943	0
	High	HSISDTAEFGDYR	5	1	1	WP_005026709.1		0	1.28509e+08	0	0.0001056	55.09	3.09008e-06	2	1497.66	1.83239	27.5634	0
	High	MRHSISDTAEFGDYR	1	1	1	WP_005026709.1		0	6.00366e+06	0	1.42e-05	49.48	1.1272e-05	3	1784.8	1.28035	25.4432	1
	High	EHGFAPMSAAEAAAAADVIMILLPDQHQAR	3	1	1	WP_005026709.1		0	7.52593e+07	0	1.727e-06	49.12	2.87785e-05	4	3131.55	1.52747	70.1922	0
	High	IENDHQIEQVGGK	1	1	1	WP_005026709.1		0	8.83494e+07	0	2.464e-05	45.75	7.58307e-05	3	1466.72	0.889259	16.527	0
	High	IITDETR	2	1	1	WP_005026709.1		0	4.09189e+07	0	0.001403	43.91	0.000148352	2	847.453	0.866187	14.3898	0
	High	SGVIETTFK	2	1	1	WP_005026709.1		0	5.27367e+07	0	0.003538	43.87	8.20408e-05	2	981.527	2.12728	27.38	0
	High	DSGLNVIVGQR	2	1	1	WP_005026709.1		0	2.7084e+08	0	0.0004793	39.89	0.000261541	2	1157.63	1.26161	34.1479	0
	High	DVDVFMVAPK	2	1	1	WP_005026709.1		0	34087934	0	0.001887	32.11	0.00184553	2	1120.57	0.168798	48.8422	0
	High	RIENDHQIEQVGGK	1	1	1	WP_005026709.1		0	5.61765e+07	0	0.002284	22.83	0.0145935	3	1622.83	0.88834	14.7897	1
	High	ALMPWLK	3	1	1	WP_005026709.1		0	6.95721e+07	0.002	0.02095	30.13	0.00388204	2	858.491	0.340202	52.87	0
	High	EDIAPNLKPGK	3	1	1	WP_005026709.1		0	73818148	0.002	0.01547	18.42	0.0151074	2	1181.65	1.43113	20.5774	0
	High	VYREDIAPNLKPGK	1	1	1	WP_005026709.1		0	2.80032e+07	0.008	0.09753	17.28	0.0495731	2	1599.89	2.61435	21.9247	1
WP_029434410.1	alcohol dehydrogenase [Bilophila wadsworthia]	911.026	39.53	1	12	12	39	2.8876e+08	382	40.3885	6.13818
	A4	Sequence	# PSMs	# Proteins	# Protein Groups	Protein Group Accessions	Modifications	ΔCn	Area	q-Value	PEP	IonScore	Exp Value	Charge	MH+ [Da]	ΔM [ppm]	RT [min]	# Missed Cleavages
	High	GIAFAYYNDAPIFEYIYGR	2	1	1	WP_029434410.1		0	2.02888e+07	0	3.418e-11	72.98	1.1077e-07	2	2243.09	2.83738	68.8634	0
	High	ALIVTTGSAHSR	7	1	1	WP_029434410.1		0	2.77406e+08	0	5.884e-08	70.71	1.8682e-07	3	1212.67	1.30696	17.9885	0
	High	LLGAETSGLTEEEASLR	1	1	1	WP_029434410.1		0	2.95296e+08	0	4.164e-06	67.8	4.23195e-07	2	1775.91	3.65881	45.604	0
	High	ESQLDWLSR	2	1	1	WP_029434410.1		0	2.2526e+08	0	2.789e-06	62.66	1.1924e-06	2	1133.56	1.53413	45.2691	0
	High	FMRPHAQADFAELAR	5	1	1	WP_029434410.1		0	1.71845e+08	0	4.511e-09	59.6	2.46708e-06	3	1759.87	2.11775	33.1357	0
	High	AVEQVDALLK	1	1	1	WP_029434410.1		0	2.93579e+08	0	4.029e-05	53.18	1.46656e-05	2	1085.62	1.0152	38.1712	0
	High	ESIVDPELMTTLSSR	3	1	1	WP_029434410.1		0	2.05754e+08	0	9.096e-06	51	1.70781e-05	2	1677.84	2.84462	58.231	0
	High	QGGQALPILLIATTAGTGSEGNWTAVFTDTDHVK	5	1	1	WP_029434410.1		0	8.37216e+07	0	2.687e-10	50.23	2.2762e-05	4	3469.77	2.6614	69.2075	0
	High	GFALPALYPK	4	1	1	WP_029434410.1		0	1.99501e+08	0	0.0001555	50.14	1.7429e-05	2	1076.62	2.15233	56.5053	0
	High	FmRPHAQADFAELAR	4	1	1	WP_029434410.1	M2(Oxidation)	0	6.3548e+07	0	0.0001726	40.41	0.000177433	3	1775.87	1.42204	29.9942	0
	High	QIGALAAK	1	1	1	WP_029434410.1		0	8.75031e+06	0	0.0009123	33.85	0.00138053	2	771.473	1.07694	17.8214	0
	High	KGFALPALYPK	2	1	1	WP_029434410.1		0	2.40448e+07	0.002	0.009625	28.93	0.0016632	2	1204.71	2.4307	47.0954	1
	High	KALIVTTGSAHSR	1	1	1	WP_029434410.1		0	6.60668e+06	0.002	0.0107	22.01	0.0176262	3	1340.77	1.1371	13.3917	1
	High	ESIVDPELmTTLSSR	1	1	1	WP_029434410.1	M9(Oxidation)	0	1.82659e+07	0.002	0.01374	10.87	0.159601	2	1693.83	1.85612	44.446	0
WP_029435932.1	cell envelope integrity protein CreD [Bilophila wadsworthia]	898.605	39.78	1	14	14	32	9.71126e+07	553	60.689	6.81494
	A4	Sequence	# PSMs	# Proteins	# Protein Groups	Protein Group Accessions	Modifications	ΔCn	Area	q-Value	PEP	IonScore	Exp Value	Charge	MH+ [Da]	ΔM [ppm]	RT [min]	# Missed Cleavages
	High	TWGGLQQLSGPYLLVPYTER	1	1	1	WP_029435932.1		0	3.93236e+07	0	1.079e-11	115.11	8.32461e-12	2	2278.19	2.29166	65.4944	0
	High	FATAGETTEIK	1	1	1	WP_029435932.1		0	6.15744e+07	0	9.074e-08	97.37	4.48917e-10	2	1167.59	2.01186	21.9432	0
	High	VPIALNAGQGTFDFSQR	3	1	1	WP_029435932.1		0	85715345	0	8.84e-10	74.53	9.51401e-08	2	1820.93	0.772254	53.5463	0
	High	LSFDATLDPESR	2	1	1	WP_029435932.1		0	3.98148e+07	0	3.513e-07	67.66	4.1992e-07	2	1350.66	2.59192	44.3844	0
	High	IVPALVDVDYAR	4	1	1	WP_029435932.1		0	1.03345e+08	0	1.344e-07	67.59	5.22542e-07	2	1330.74	0.755316	48.8566	0
	High	SPWPHPSFQGQVLPASYETSDTGFSAVWSVPSLAR	3	1	1	WP_029435932.1		0	4.65864e+07	0	8.153e-08	65.35	4.37614e-07	3	3788.85	3.36827	64.6705	0
	High	LEASYFVILPSR	2	1	1	WP_029435932.1		0	3.14903e+07	0	5.074e-07	61.5	1.20351e-06	2	1394.77	2.6174	59.9322	0
	High	SYPNLGTLHTWPR	3	1	1	WP_029435932.1		0	7.24447e+07	0	1.159e-06	58.88	2.71781e-06	2	1541.79	2.34603	44.8426	0
	High	EVVADISR	2	1	1	WP_029435932.1		0	5.97323e+07	0	0.0002061	54.22	1.24886e-05	2	888.479	0.815264	20.2029	0
	High	SFVVTGLSHPSALR	5	1	1	WP_029435932.1		0	7.5678e+07	0	1.456e-05	47.35	4.23378e-05	2	1470.81	2.60194	37.9248	0
	High	AVLQDQLK	1	1	1	WP_029435932.1		0	7216556	0	0.0003283	41.45	0.000204101	1	914.532	1.57695	22.1972	0
	High	EASPFVWAGVPHSAEPGTQPFENLPSGFR	3	1	1	WP_029435932.1		0	1.02277e+08	0	4.291e-08	39.89	0.000256413	3	3111.5	1.92416	62.4462	0
	High	HFTEFAVGVDLYQAGTHYK	1	1	1	WP_029435932.1		0	3.55424e+07	0	5.678e-06	13.85	0.103024	3	2183.06	2.18393	54.1095	0
	High	LALSGSGGIR	1	1	1	WP_029435932.1		0	4.99684e+07	0.002	0.009736	18.17	0.0525798	2	930.538	1.34349	24.2011	0
WP_029434435.1	flavodoxin-dependent (E)-4-hydroxy-3-methylbut-2-enyl-diphosphate synthase [Bilophila wadsworthia]	892.992	58.5	1	15	15	29	1.03929e+08	359	38.7825	6.80029
	A4	Sequence	# PSMs	# Proteins	# Protein Groups	Protein Group Accessions	Modifications	ΔCn	Area	q-Value	PEP	IonScore	Exp Value	Charge	MH+ [Da]	ΔM [ppm]	RT [min]	# Missed Cleavages
	High	SSVGMGVLLSEGIGDTLR	2	1	1	WP_029434435.1		0	29245682	0	1.61e-09	83.87	1.27163e-08	2	1790.94	3.35603	63.8573	0
	High	VGVNSGSVEK	2	1	1	WP_029434435.1		0	4.15293e+07	0	4.547e-06	80.87	2.8237e-08	2	975.512	1.25686	13.484	0
	High	TEIDLIGLAQEVER	2	1	1	WP_029434435.1		0	3.97455e+07	0	2.244e-07	75.39	8.0939e-08	2	1585.85	3.18624	63.9709	0
	High	LLEQYGGPTPQAMVESALGHVR	1	1	1	WP_029434435.1		0	1.14163e+08	0	3.414e-09	69.56	3.31987e-07	3	2353.2	1.76087	63.3558	0
	High	GQEALLAAFMEELDK	1	1	1	WP_029434435.1		0	14277160	0	1.261e-07	64.55	8.41804e-07	2	1664.82	2.2085	69.631	0
	High	LALMALEAGLEGLR	2	1	1	WP_029434435.1		0	5.59491e+07	0	1.629e-07	64.23	9.06173e-07	2	1456.82	2.39576	66.2544	0
	High	VAVPDETAAR	2	1	1	WP_029434435.1		0	7.23731e+07	0	1.04e-05	62.78	9.22652e-07	2	1028.54	2.25077	19.4302	0
	High	AIHDASPIPVIADIHFDYR	2	1	1	WP_029434435.1		0	6.07096e+07	0	6.072e-10	54.61	1.24538e-05	3	2150.11	2.95186	59.5854	0
	High	IGGGAPIVVQSMTNTDTR	4	1	1	WP_029434435.1		0	9.25179e+07	0	3.728e-05	48.88	4.52969e-05	2	1816.93	1.68926	39.3796	0
	High	EADLGMAGGR	2	1	1	WP_029434435.1		0	3.14432e+07	0	0.001561	46.98	2.00447e-05	2	976.453	1.78859	19.791	0
	High	DVEATLGQIK	2	1	1	WP_029434435.1		0	1.05107e+08	0	0.001588	46.57	6.93922e-05	2	1073.58	0.697621	34.5189	0
	High	INPGNIGER	1	1	1	WP_029434435.1		0	6.71447e+07	0	0.001119	45.14	5.20534e-05	2	969.513	1.39198	19.9638	0
	High	VSLTAAPEEEMTVAWELLR	2	1	1	WP_029434435.1		0	3.74755e+06	0	1.975e-05	44.35	0.000102839	3	2145.09	2.36374	69.697	0
	High	ILEEHGFYDTK	1	1	1	WP_029434435.1		0	41113062	0	3.572e-05	41.22	0.000128366	2	1351.66	1.7902	25.5803	0
	High	LALmALEAGLEGLR	2	1	1	WP_029434435.1	M4(Oxidation)	0	1.85918e+07	0	1.97e-06	41.22	0.000158569	2	1472.82	2.50703	64.7362	0
	High	KNVEMVVDAAK	1	1	1	WP_029434435.1		0	7.18804e+06	0.002	0.01895	31.85	0.0015022	3	1203.64	0.0262881	20.9931	1
WP_005028074.1	pyridoxal phosphate-dependent aminotransferase [Bilophila wadsworthia]	888.853	28.39	1	10	10	48	3.91653e+08	391	42.2906	6.06201
	A4	Sequence	# PSMs	# Proteins	# Protein Groups	Protein Group Accessions	Modifications	ΔCn	Area	q-Value	PEP	IonScore	Exp Value	Charge	MH+ [Da]	ΔM [ppm]	RT [min]	# Missed Cleavages
	High	FSYAVADDVLMDALAR	3	1	1	WP_005028074.1		0	6.40351e+07	0	2.576e-14	108.74	2.80685e-11	2	1756.86	2.11306	67.3272	0
	High	VTVEQLEAALTPK	2	1	1	WP_005028074.1		0	4.53148e+08	0	6.235e-10	100.72	1.77918e-10	2	1398.79	2.90978	62.7077	0
	High	FSYAVADDVLmDALAR	2	1	1	WP_005028074.1	M11(Oxidation)	0	7.68172e+07	0	5.138e-07	72.66	9.48502e-08	2	1772.86	3.72285	64.9766	0
	High	MPDATAACTR	1	1	1	WP_005028074.1		0	4.71223e+06	0	0.0003356	52.28	5.9016e-06	2	1036.46	0.386543	19.328	0
	High	IAVVNGLAK	3	1	1	WP_005028074.1		0	88748510	0	0.0001236	47.96	1.67954e-05	2	884.557	0.911462	25.2281	0
	High	QAIDEGFTR	1	1	1	WP_005028074.1		0	1.36921e+08	0	5.625e-05	43.97	0.000102221	2	1036.51	0.642567	23.1956	0
	High	YTAVPGIPPLR	16	1	1	WP_005028074.1		0	3.13296e+08	0	0.0002682	35.72	0.000375084	2	1183.69	1.73281	45.0837	0
	High	mAHIKPSATLTINAK	3	1	1	WP_005028074.1	M1(Oxidation)	0	6.83047e+07	0	2.643e-06	35.65	0.000585381	3	1611.89	0.909247	21.3083	0
	High	MAHIKPSATLTINAK	4	1	1	WP_005028074.1		0	1.47894e+08	0	0.0003076	29.66	0.00200065	2	1595.9	1.9092	23.3417	0
	High	VGYTVTHPDLVK	3	1	1	WP_005028074.1		0	408516644	0	0.0002442	24.46	0.00931051	3	1328.72	0.48163	25.897	0
	High	SFAMTGWR	4	1	1	WP_005028074.1		0	2.26922e+08	0.001	0.005416	35.74	0.00028002	2	955.447	1.57701	41.4945	0
	High	SFAmTGWR	1	1	1	WP_005028074.1	M4(Oxidation)	0	9.33253e+06	0.002	0.009572	35.3	0.000294422	2	971.44	-0.377028	27.7836	0
	High	EAIAGYFK	5	1	1	WP_005028074.1		0	2.92819e+08	0.002	0.0178	27.65	0.00309224	2	898.468	0.718552	33.873	0
WP_029436074.1	ABC transporter ATP-binding protein [Bilophila wadsworthia]	849.425	39.62	1	10	10	40	2.35775e+08	366	39.5355	7.15186
	A4	Sequence	# PSMs	# Proteins	# Protein Groups	Protein Group Accessions	Modifications	ΔCn	Area	q-Value	PEP	IonScore	Exp Value	Charge	MH+ [Da]	ΔM [ppm]	RT [min]	# Missed Cleavages
	High	LATTSIYVTHDQVEAMTLAEK	7	1	1	WP_029436074.1		0	1.90857e+08	0	1.637e-09	92.76	1.82734e-09	3	2321.17	1.88264	48.9675	0
	High	LLGLDGLLDR	1	1	1	WP_029436074.1		0	1.84876e+08	0	1.479e-07	79.3	2.8785e-08	2	1084.64	1.46741	61.6817	0
	High	LAAAPSKDVLVGLR	1	1	1	WP_029436074.1		0	1.42795e+07	0	1.647e-06	77.43	1.80289e-08	3	1409.85	1.8016	35.0832	1
	High	EPSVFLFDEPLSNLDANLR	3	1	1	WP_029436074.1		0	2.93907e+07	0	4.295e-06	65.14	6.73632e-07	2	2176.1	5.00603	67.0714	0
	High	NIAMVFQNYALYPHMNVFDNITYGLK	4	1	1	WP_029436074.1		0	9.77899e+07	0	1.513e-09	51.83	1.70598e-05	3	3076.51	1.59536	67.8723	0
	High	LILPDGTPLSGVAASDIR	2	1	1	WP_029436074.1		0	331591684	0	8.122e-07	50.37	1.46933e-05	2	1795	1.86404	59.8662	0
	High	RPAPGDAIR	12	1	1	WP_029436074.1		0	1.76642e+08	0	0.0004915	49	1.25594e-05	3	952.532	-0.159176	12.0084	0
	High	AGHGHVFDPASGLR	5	1	1	WP_029436074.1		0	5.20888e+07	0	2.377e-08	44.94	0.000100997	2	1420.71	1.34949	22.2991	0
	High	LATTSIYVTHDQVEAmTLAEK	1	1	1	WP_029436074.1	M16(Oxidation)	0	29068385	0	1.625e-06	43.27	0.000150713	3	2337.17	1.12059	38.9949	0
	High	NIAMVFQNYALYPHmNVFDNITYGLK	1	1	1	WP_029436074.1	M15(Oxidation)	0	2.98592e+07	0	0.0001596	27.04	0.00415164	3	3092.51	3.15246	66.1569	0
	High	AGGGVSDQSAIIVR	2	1	1	WP_029436074.1		0	2718611	0	0.002064	26.65	0.0069207	2	1329.72	2.58888	26.3247	0
	High	DVLVGLR	1	1	1	WP_029436074.1		0	7.17198e+07	0.006	0.07627	27.27	0.00628123	2	771.473	0.364904	32.747	0
WP_029436058.1	quinolinate synthase NadA [Bilophila wadsworthia]	841.689	35.24	2	13	13	34	1.75982e+08	349	37.6654	6.97607
	A4	Sequence	# PSMs	# Proteins	# Protein Groups	Protein Group Accessions	Modifications	ΔCn	Area	q-Value	PEP	IonScore	Exp Value	Charge	MH+ [Da]	ΔM [ppm]	RT [min]	# Missed Cleavages
	High	AADGAGSTTYIIEYVR	4	1	1	WP_029436058.1		0	2.45903e+08	0	3.443e-07	84.06	1.02088e-08	2	1686.84	2.32777	50.7392	0
	High	TGEAVDLEAADK	2	1	1	WP_029436058.1		0	5.51954e+07	0	1.843e-09	78.15	2.83251e-08	2	1218.59	1.28188	22.6748	0
	High	TTAPLSNDAR	4	1	1	WP_029436058.1		0	1.24699e+08	0	2.167e-05	57.75	4.70065e-06	2	1045.53	1.71113	14.4319	0
	High	QGDGVLFLPDK	2	1	1	WP_029436058.1		0	1.54875e+08	0	0.0001438	50.77	2.68009e-05	2	1188.63	1.67924	45.1294	0
	High	GDSLELAR	2	1	1	WP_029436058.1		0	2.42975e+07	0	0.00156	47.98	4.45818e-05	2	860.448	1.2546	22.3514	0
	High	NAPDGAHIYVGTEINLVER	2	1	1	WP_029436058.1		0	4.04231e+07	0	2.306e-06	44.47	9.28909e-05	3	2068.05	2.65149	46.9019	0
	High	KTGEAVDLEAADK	2	1	1	WP_029436058.1		0	1.67404e+07	0	0.002267	41.57	0.000198539	3	1346.68	0.153387	19.2078	1
	High	mmNWAFR	2	1	1	WP_029436058.1	M1(Oxidation); M2(Oxidation)	0	3.73223e+06	0	0.002731	40.67	8.55008e-05	2	987.419	1.18235	31.5457	0
	High	MMNWAFR	2	1	1	WP_029436058.1		0	7.95975e+07	0	0.004446	37.49	0.000177816	2	955.429	1.05422	48.1956	0
	High	FHPEQIEAVR	3	1	1	WP_029436058.1		0	1.27167e+08	0	0.001811	36.15	0.000521721	3	1225.63	1.34345	24.0587	0
	High	MmNWAFR	3	1	1	WP_029436058.1	M2(Oxidation)	0	1.80277e+07	0.001	0.007075	38.35	0.000145871	2	971.424	1.49632	37.3846	0
	High	AIEELR	1	2	1	WP_029436058.1		0	5.0102e+07	0.002	0.02556	45.03	0.000117769	2	730.409	-0.0149345	18.6682	0
	High	DTHILDVR	2	1	1	WP_029436058.1		0	5.25463e+07	0.002	0.02554	29.74	0.00180488	2	968.517	1.16275	23.1545	0
	High	KLVPLAYVNTSLAVK	2	1	1	WP_029436058.1		0	2.52243e+07	0.002	0.0137	24.51	0.00353159	3	1615.98	1.0342	49.807	1
	High	LVPLAYVNTSLAVK	1	1	1	WP_029436058.1		0	5.74419e+07	0.003	0.03081	14.39	0.0363053	2	1487.89	2.69061	58.5251	0
WP_029434934.1	alanine racemase [Bilophila wadsworthia]	836.163	49.22	1	15	15	38	1.75024e+08	384	41.4805	7.86963
	A4	Sequence	# PSMs	# Proteins	# Protein Groups	Protein Group Accessions	Modifications	ΔCn	Area	q-Value	PEP	IonScore	Exp Value	Charge	MH+ [Da]	ΔM [ppm]	RT [min]	# Missed Cleavages
	High	VDEAAELADYLR	1	1	1	WP_029434934.1		0	1.12275e+08	0	3.326e-10	75.52	5.75114e-08	2	1364.67	1.83138	57.5959	0
	High	VLAEEGIQHMAVGSVGEGALLR	5	1	1	WP_029434934.1		0	2.47635e+08	0	7.837e-10	75.04	9.86985e-08	3	2236.18	2.6793	54.2028	0
	High	MFLSSAIITVHLENLR	2	1	1	WP_029434934.1		0	8.32949e+07	0	5.484e-06	63.36	9.45701e-07	2	1844.01	-0.273473	63.1556	0
	High	AAVVGAGYADGYPR	3	1	1	WP_029434934.1		0	1.5417e+08	0	2.13e-07	61.77	1.49686e-06	2	1366.68	0.926211	28.4158	0
	High	VLAEEGIQHmAVGSVGEGALLR	2	1	1	WP_029434934.1	M10(Oxidation)	0	7.77176e+07	0	6.523e-06	52.38	1.53195e-05	3	2252.17	1.23242	43.0271	0
	High	FDTGMSR	2	1	1	WP_029434934.1		0	4.3629e+07	0	0.001085	50.9	8.10905e-06	2	813.357	1.6427	17.8717	0
	High	ADAYGHGVVAVAR	3	1	1	WP_029434934.1		0	1.23267e+08	0	5.276e-05	48.74	2.80685e-05	3	1285.67	0.457046	20.9521	0
	High	DEDTALAASYDITPLVHSR	3	1	1	WP_029434934.1		0	3.22427e+07	0	3.682e-05	45.61	6.18276e-05	3	2074.01	0.648352	51.2149	0
	High	mFLSSAIITVHLENLR	2	1	1	WP_029434934.1	M1(Oxidation)	0	8.76526e+06	0	2.135e-05	42.18	0.000169495	2	1860.01	3.38154	61.4574	0
	High	QEGHTAFLLALMGLAR	2	1	1	WP_029434934.1		0	9.61897e+06	0	0.0001465	37.58	0.000418997	2	1727.93	2.66355	66.8902	0
	High	LGMGLLPVMEMAAPVLSVHPVVK	1	1	1	WP_029434934.1		0	1.22159e+08	0	4.844e-07	37.13	0.000242053	3	2388.33	1.74999	69.3038	0
	High	AKPLTVAIK	2	1	1	WP_029434934.1		0	1.09635e+08	0	0.001635	35.51	0.000280524	2	940.621	1.85392	20.7537	0
	High	QEGHTAFLLALmGLAR	1	1	1	WP_029434934.1	M12(Oxidation)	0	6.47809e+06	0	0.0003865	32.66	0.0016531	3	1743.92	1.2774	61.6645	0
	High	APILGR	1	1	1	WP_029434934.1		0	5.43878e+06	0.001	0.006149	42.61	5.46978e-05	2	626.399	1.30469	17.725	0
	High	FHEATESMK	1	1	1	WP_029434934.1		0	4.21855e+06	0.001	0.008201	23.66	0.00429507	3	1079.48	0.535612	12.9277	0
	High	LGMGLLPVmEmAAPVLSVHPVVK	3	1	1	WP_029434934.1	M9(Oxidation); M11(Oxidation)	0	15824466	0.002	0.01	19.59	0.0186831	3	2420.32	2.47395	60.431	0
	High	HPSLMPVIK	1	1	1	WP_029434934.1		0	6589969	0.003	0.02749	10.58	0.109373	3	1021.59	0.584302	29.2954	0
	High	FSEYSNR	1	1	1	WP_029434934.1		0	2.54303e+07	0.004	0.04801	27.74	0.00167869	2	902.402	1.51554	14.9006	0
	High	HPSLmPVIK	1	1	1	WP_029434934.1	M5(Oxidation)	0	2.79066e+07	0.004	0.04094	12.57	0.066402	2	1037.58	0.900766	21.6563	0
	High	AVFPGLK	1	1	1	WP_029434934.1		0	9.26416e+07	0.008	0.0947	22.54	0.0144868	2	731.446	1.13216	33.219	0
WP_029435868.1	carbamoyl-phosphate synthase small subunit [Bilophila wadsworthia]	834.741	32.98	1	9	9	35	3.28243e+08	376	40.6051	6.25244
	A4	Sequence	# PSMs	# Proteins	# Protein Groups	Protein Group Accessions	Modifications	ΔCn	Area	q-Value	PEP	IonScore	Exp Value	Charge	MH+ [Da]	ΔM [ppm]	RT [min]	# Missed Cleavages
	High	GMVSTSITDPAELVMQAK	5	1	1	WP_029435868.1		0	2.1407e+08	0	8.16e-10	118.53	4.55914e-12	2	1877.94	2.16678	60.0036	0
	High	GmVSTSITDPAELVMQAK	3	1	1	WP_029435868.1	M2(Oxidation)	0	7.16903e+07	0	1.87e-11	98.67	4.68618e-10	2	1893.93	2.44859	56.0013	0
	High	ALLALEDGFVLEGR	2	1	1	WP_029435868.1		0	8.23394e+07	0	6.055e-13	95.51	5.6238e-10	2	1502.82	-0.293348	63.0491	0
	High	ASGAQAVFLSNGPGDPATLTDEIVTIK	2	1	1	WP_029435868.1		0	2.47453e+08	0	3.332e-07	54.64	9.10429e-06	3	2672.38	2.35674	63.4093	0
	High	LVAYDFGIK	3	1	1	WP_029435868.1		0	3.23876e+08	0	0.0003055	54.5	6.03183e-06	2	1025.57	2.30704	46.9434	0
	High	SLPSMEGQNLVTR	4	1	1	WP_029435868.1		0	4.13401e+08	0	4.116e-06	49.16	3.64017e-05	2	1431.73	1.96834	35.8178	0
	High	VMPATPWK	4	1	1	WP_029435868.1		0	2.04517e+08	0	0.001176	46.51	3.46204e-05	2	929.493	1.89278	31.2822	0
	High	SLPSmEGQNLVTR	1	1	1	WP_029435868.1	M5(Oxidation)	0	159076949	0	0.0003483	43.21	0.000128933	2	1447.72	2.17057	25.6611	0
	High	WTGNGGVPAELNADGSYNWPGEGPR	3	1	1	WP_029435868.1		0	8.551e+07	0	2.923e-05	32.66	0.000540717	3	2601.18	2.79914	54.3874	0
	High	ASGAQAVFLSNGPGDPATLTDEIVTIKK	1	1	1	WP_029435868.1		0	2.53539e+07	0	0.0008907	31.47	0.00149699	3	2800.48	3.99275	60.3091	1
	High	VHAAALIVK	1	1	1	WP_029435868.1		0	1.55322e+08	0.002	0.02613	24.74	0.00334942	2	921.589	0.594962	20.5787	0
	High	VmPATPWK	5	1	1	WP_029435868.1	M2(Oxidation)	0	6.54161e+07	0.004	0.05147	27.86	0.00458309	2	945.487	1.10629	23.9973	0
	High	GmVSTSITDPAELVmQAK	1	1	1	WP_029435868.1	M2(Oxidation); M15(Oxidation)	0	1.17566e+07	0.009	0.1141	15.75	0.0651878	2	1909.93	2.02264	47.6702	0
WP_029434913.1	aminopeptidase P family protein [Bilophila wadsworthia]	823.86	35.47	1	12	12	34	1.90859e+08	406	43.8782	6.32861
	A4	Sequence	# PSMs	# Proteins	# Protein Groups	Protein Group Accessions	Modifications	ΔCn	Area	q-Value	PEP	IonScore	Exp Value	Charge	MH+ [Da]	ΔM [ppm]	RT [min]	# Missed Cleavages
	High	TLAPDAGGMLVTSR	4	1	1	WP_029434913.1		0	1.51864e+08	0	4.026e-08	77.37	5.31371e-08	2	1388.72	2.77765	36.4167	0
	High	TQVYWSGAADTIPGPIR	3	1	1	WP_029434913.1		0	1.96168e+08	0	4.51e-06	69.62	3.00146e-07	2	1831.94	2.17826	53.8752	0
	High	EGQmDGFMGLGR	1	1	1	WP_029434913.1	M4(Oxidation)	0	2.3063e+07	0	2.278e-06	67.13	1.93183e-07	2	1313.56	1.63514	38.0313	0
	High	VLDEILPER	3	1	1	WP_029434913.1		0	159093513	0	7.666e-05	60.57	1.0524e-06	2	1083.61	1.82872	37.515	0
	High	EGQMDGFMGLGR	2	1	1	WP_029434913.1		0	1.07763e+08	0	0.0001066	51.84	6.53085e-06	2	1297.57	0.558715	47.7868	0
	High	GFTAPLEQGMVVAIEPK	3	1	1	WP_029434913.1		0	192766411	0	1.945e-06	49.4	3.10001e-05	2	1786.94	1.13456	60.5127	0
	High	IHPGMSEFDVAR	4	1	1	WP_029434913.1		0	78771485	0	0.0005497	47.41	2.6325e-05	2	1358.65	1.92209	30.2752	0
	High	SSPDLLPLGEIEFR	2	1	1	WP_029434913.1		0	1.83643e+08	0	3.101e-05	45.01	9.14951e-05	2	1572.83	2.37324	63.3308	0
	High	DKVPFLGHGIGLTVDETPVFAK	1	1	1	WP_029434913.1		0	8.97815e+07	0	1.351e-05	34.79	0.000464652	3	2340.27	3.30817	59.381	1
	High	IHPGmSEFDVAR	1	1	1	WP_029434913.1	M5(Oxidation)	0	8.15638e+06	0	0.0006213	30.91	0.00117589	3	1374.65	0.0168018	22.6137	0
	High	GFTAPLEQGmVVAIEPK	3	1	1	WP_029434913.1	M10(Oxidation)	0	3.1937e+07	0	0.0003456	25.97	0.00746143	2	1802.94	1.23664	49.2891	0
	High	AQLESPLR	3	1	1	WP_029434913.1		0	1.31394e+08	0.002	0.02243	36.7	0.000277935	2	913.511	0.711017	23.8892	0
	High	QIILIG	1	1	1	WP_029434913.1		0	1.22565e+08	0.003	0.02787	43.48	4.47682e-05	1	656.435	1.63064	50.1536	0
	High	SEWELEK	1	1	1	WP_029434913.1		0	3.44312e+07	0.003	0.02867	24.64	0.00618404	2	920.437	0.984258	27.3275	0
	High	HILPFK	1	1	1	WP_029434913.1		0	6.03782e+07	0.004	0.04463	33.07	0.000492006	2	754.462	1.04484	24.6977	0
	High	TLAPDAGGmLVTSR	1	1	1	WP_029434913.1	M9(Oxidation)	0	2.81268e+07	0.005	0.05387	6.5	0.705197	2	1404.72	0.456755	27.6804	0
WP_029436624.1	DNA-binding protein [Bilophila wadsworthia]	795.904	54.37	1	17	17	32	1.41248e+08	355	39.6353	6.16357
	A4	Sequence	# PSMs	# Proteins	# Protein Groups	Protein Group Accessions	Modifications	ΔCn	Area	q-Value	PEP	IonScore	Exp Value	Charge	MH+ [Da]	ΔM [ppm]	RT [min]	# Missed Cleavages
	High	IWEFSGGLANDYTDAGR	2	1	1	WP_029436624.1		0	5.71536e+07	0	7.355e-10	108.36	2.04234e-11	2	1871.86	1.78925	57.9878	0
	High	SLFGELEDGESGWSPYQK	1	1	1	WP_029436624.1		0	7.11348e+07	0	1.06e-13	100	1e-10	2	2028.92	1.75238	61.8887	0
	High	FILSVLEDEAIR	1	1	1	WP_029436624.1		0	6.0445e+07	0	1.706e-07	80.44	1.67175e-08	2	1404.78	3.02837	63.845	0
	High	ALYLIGSASQLQAK	3	1	1	WP_029436624.1		0	1.67099e+08	0	9.279e-08	66	3.51664e-07	2	1462.83	1.4202	48.0966	0
	High	LQVNVNALR	1	1	1	WP_029436624.1		0	65737323	0	1.586e-05	60.08	9.79422e-07	2	1026.61	1.56044	34.7912	0
	High	IWSPLSQQFAEIPSGVIAEVEGR	3	1	1	WP_029436624.1		0	6.32267e+07	0	4.158e-08	58.95	3.43846e-06	2	2513.31	1.23221	69.5744	0
	High	DVAPGDEIR	2	1	1	WP_029436624.1		0	5.75292e+07	0	6.61e-05	54.45	4.48652e-06	2	971.481	1.24043	19.9689	0
	High	KFILSVLEDEAIR	1	1	1	WP_029436624.1		0	1.07634e+07	0	0.002889	52.53	1.25656e-05	3	1532.87	2.84663	60.9927	1
	High	VPLLTAPAAK	2	1	1	WP_029436624.1		0	9.56164e+07	0	2.16e-05	50.61	8.66902e-06	2	980.615	1.48146	29.5164	0
	High	TAAEPEAPR	3	1	1	WP_029436624.1		0	3.83588e+07	0	0.001363	39.5	0.000129032	2	941.469	0.448777	12.1831	0
	High	LPQTAEAFALHYADNIDAK	3	1	1	WP_029436624.1		0	161028754	0	0.0001221	31.73	0.00208143	3	2088.04	1.74221	57.2679	0
	High	SGLDEELILHFQHLILSHHGLYEYGSPR	2	1	1	WP_029436624.1		0	6.40836e+07	0	4.354e-06	24.99	0.00824088	5	3260.65	-0.246511	64.6006	0
	High	NGPFWR	2	1	1	WP_029436624.1		0	1.69594e+07	0.002	0.02388	32.46	0.00158912	2	776.384	0.269843	31.7716	0
	High	QLFQAPK	1	1	1	WP_029436624.1		0	1.15965e+07	0.002	0.01695	29.13	0.00281014	1	831.474	1.61467	24.7504	0
	High	DKLQVNVNALR	3	1	1	WP_029436624.1		0	1.72143e+07	0.002	0.01679	23.36	0.00691976	2	1269.73	2.34142	31.1573	1
	High	EFTYKPWR	1	1	1	WP_029436624.1		0	1.22313e+07	0.007	0.08131	19.17	0.0187643	3	1126.57	-0.202035	31.472	0
	High	KEFTYKPWR	1	1	1	WP_029436624.1		0	8.48065e+06	0.008	0.09427	22.43	0.0120011	3	1254.67	2.25148	23.8725	1
WP_005027821.1	MULTISPECIES: 50S ribosomal protein L2 [Bilophila]	752.031	41.3	2	12	12	31	1.21738e+08	276	30.2834	11.0044
	A4	Sequence	# PSMs	# Proteins	# Protein Groups	Protein Group Accessions	Modifications	ΔCn	Area	q-Value	PEP	IonScore	Exp Value	Charge	MH+ [Da]	ΔM [ppm]	RT [min]	# Missed Cleavages
	High	IPVGTVLHNIELNPGR	5	1	1	WP_005027821.1		0	1.80012e+08	0	1.022e-07	79.32	1.75425e-08	2	1728.98	1.28371	50.0853	0
	High	FQTVSDFEEITR	5	1	1	WP_005027821.1		0	9.26427e+07	0	1.257e-08	79.17	1.87643e-08	2	1471.71	2.36131	47.5505	0
	High	AAGTYAQLVAK	3	1	1	WP_005027821.1		0	7.73189e+07	0	1.769e-05	59.82	2.50156e-06	2	1092.61	1.40905	26.5515	0
	High	IALLHYADGEKR	2	1	1	WP_005027821.1		0	2.03834e+07	0	2.175e-06	57.42	5.07175e-06	2	1385.76	1.81837	25.7217	1
	High	YILAPLGVK	4	1	1	WP_005027821.1		0	9.25604e+07	0	0.0004043	55.22	2.99896e-06	2	973.61	1.90078	46.7347	0
	High	RFQTVSDFEEITR	1	1	1	WP_005027821.1		0	6.93637e+06	0	0.001153	43.74	0.000116234	3	1627.81	1.27359	42.0731	1
	High	ADIKPGNALPMAR	3	1	1	WP_005027821.1		0	2.89438e+07	0	0.0009329	42.54	0.000119795	3	1353.73	1.77115	25.3811	0
	High	LDIPATVAHIEYDPNR	1	1	1	WP_005027821.1		0	5.94918e+06	0	0.0001159	34.7	0.000982648	3	1823.93	2.12673	51.1563	0
	High	IALLHYADGEK	1	1	1	WP_005027821.1		0	2.67547e+07	0	0.004029	17.53	0.047683	3	1229.65	0.760147	31.1157	0
	High	SLTEGLTK	3	1	1	WP_005027821.1		0	4.91097e+07	0.002	0.0168	40.4	0.000264483	2	848.472	0.0570533	21.0909	0
	High	HPVSPWGMPTK	1	1	1	WP_005027821.1		0	5.1402e+06	0.003	0.03066	24.59	0.0100785	3	1236.62	0.343987	28.213	0
	High	ADIKPGNALPmAR	1	1	1	WP_005027821.1	M11(Oxidation)	0	1.0688e+07	0.003	0.03072	15.1	0.0618059	3	1369.73	0.8732	21.2065	0
	High	IIDFK	1	2	1	WP_005027821.1		0	1.60615e+07	0.004	0.04848	43.46	5.86062e-05	2	635.376	0.108711	24.6471	0
WP_029436371.1	lipid-A-disaccharide synthase [Bilophila wadsworthia]	741.559	52.83	1	15	15	37	1.07153e+08	371	41.319	9.42236
	A4	Sequence	# PSMs	# Proteins	# Protein Groups	Protein Group Accessions	Modifications	ΔCn	Area	q-Value	PEP	IonScore	Exp Value	Charge	MH+ [Da]	ΔM [ppm]	RT [min]	# Missed Cleavages
	High	ALWPSDVPVAFDAPEDR	2	1	1	WP_029436371.1		0	9.1472e+07	0	8.29e-11	89.34	2.7939e-09	2	1884.92	1.29843	61.7261	0
	High	VAPFSALVGR	5	1	1	WP_029436371.1		0	1.26285e+08	0	5.896e-06	60.66	2.23344e-06	2	1016.59	2.27304	46.7979	0
	High	TIWINAGELSGDMQAAALLTALR	1	1	1	WP_029436371.1		0	2.09059e+07	0	3.257e-07	54.36	8.06163e-06	3	2415.27	0.246269	70.6629	0
	High	LRPDAVVLVDAPEFNFR	2	1	1	WP_029436371.1		0	85020246	0	3.51e-08	54.27	9.35276e-06	3	1958.05	1.09221	60.3528	0
	High	EREPELAAIGMGGPNLAR	3	1	1	WP_029436371.1		0	5.54859e+07	0	1.886e-06	50.32	2.36886e-05	3	1880.97	1.16048	44.1592	1
	High	HGVQVDYIGNPLVDMVNWPELK	2	1	1	WP_029436371.1		0	5.90424e+07	0	5.476e-06	45.02	8.02676e-05	3	2523.28	2.63835	66.4378	0
	High	IAHGLGIPVYYFIPPK	4	1	1	WP_029436371.1		0	5.89165e+07	0	3.856e-08	45.01	3.62826e-05	2	1785.02	3.60313	61.4385	0
	High	ELFPELLQER	1	1	1	WP_029436371.1		0	84765548	0	0.001463	43.72	0.000146494	2	1273.68	2.21786	59.2687	0
	High	EVEALLPEFGK	3	1	1	WP_029436371.1		0	4.84545e+07	0	0.0004819	42.56	0.000166388	2	1231.66	1.55057	51.9806	0
	High	IGLMPGSR	2	1	1	WP_029436371.1		0	5.3338e+07	0	0.0005982	37.85	0.00063983	2	830.457	1.50431	26.3397	0
	High	VESLSVmGImEVLTALPR	1	1	1	WP_029436371.1	M7(Oxidation); M10(Oxidation)	0	3.67374e+06	0	6.491e-05	36.35	0.00061411	3	1977.05	2.90938	68.8402	0
	High	APNMPEEK	3	1	1	WP_029436371.1		0	8.33853e+06	0	0.002553	34.78	0.000331872	2	915.425	0.887043	14.4749	0
	High	WVSLTNLIMQK	2	1	1	WP_029436371.1		0	0	0	0.00314	15.05	0.0812781	2	1332.74	2.2458	63.3155	0
	High	WVSLTNLImQK	1	1	1	WP_029436371.1	M9(Oxidation)	0	6.01853e+06	0.001	0.009065	17.22	0.0578495	2	1348.73	3.36465	60.7809	0
	High	ILLQQGR	2	1	1	WP_029436371.1		0	1.03702e+08	0.002	0.009812	40.44	0.000131029	2	827.51	0.456955	20.631	0
	High	EREPELAAIGmGGPNLAR	1	1	1	WP_029436371.1	M11(Oxidation)	0	1.51644e+07	0.002	0.009737	27.94	0.00522256	3	1896.96	2.06166	36.5438	1
	High	HGVQVDYIGNPLVDmVNWPELK	1	1	1	WP_029436371.1	M15(Oxidation)	0	18111657	0.002	0.01719	0.38	2.70285	3	2539.27	2.14852	62.3673	0
	High	EPELAAIGmGGPNLAR	1	1	1	WP_029436371.1	M9(Oxidation)	0	1.29366e+07	0.004	0.04346	8.55	0.404947	2	1611.82	1.93142	42.0399	0
WP_029434402.1	TonB-dependent receptor [Bilophila wadsworthia]	738.703	32.53	3	23	23	33	6.35458e+07	707	79.8003	5.33838
	A4	Sequence	# PSMs	# Proteins	# Protein Groups	Protein Group Accessions	Modifications	ΔCn	Area	q-Value	PEP	IonScore	Exp Value	Charge	MH+ [Da]	ΔM [ppm]	RT [min]	# Missed Cleavages
	High	TGLETDNYSITFWAK	1	1	1	WP_029434402.1		0	49124527	0	3.148e-11	94.52	6.71048e-10	2	1745.85	3.93334	60.5707	0
	High	TYGYAVFGQATYTLFDK	1	1	1	WP_029434402.1		0	2.71662e+07	0	9.997e-10	73.06	1.28521e-07	2	1944.94	2.91923	64.0826	0
	High	VSGMDYAGNR	2	1	1	WP_029434402.1		0	3.76666e+07	0	1.243e-08	70.7	8.49122e-08	2	1069.47	0.361899	19.0435	0
	High	EDSLTWITR	1	1	1	WP_029434402.1		0	4.04595e+07	0	1.477e-06	70.05	2.81738e-07	2	1120.57	2.21513	44.8897	0
	High	GPQGTLYGR	1	1	1	WP_029434402.1		0	34858596	0	4.043e-05	65.68	8.24707e-07	2	948.492	1.86866	18.4508	0
	High	MTSITAYR	1	1	1	WP_029434402.1		0	21003990	0	3.184e-05	55.92	2.68652e-06	2	942.472	1.03593	23.811	0
	High	SFGVTFR	2	1	1	WP_029434402.1		0	5.75333e+07	0	0.0001816	53.73	5.08372e-06	2	813.426	1.12589	35.6039	0
	High	SIQDVAR	2	1	1	WP_029434402.1		0	1.30775e+07	0	0.002782	39.9	0.000404201	2	788.427	1.16466	15.2604	0
	High	QDPYELVNLR	1	1	1	WP_029434402.1		0	7.10276e+07	0	0.0004066	38.44	0.000422495	2	1246.64	1.8239	46.5384	0
	High	LDPVLVTAEK	1	1	1	WP_029434402.1		0	2.96454e+07	0	0.000655	36.35	0.000556175	2	1084.63	1.9264	31.3994	0
	High	KHDDVFLPK	1	1	1	WP_029434402.1		0	3.08253e+07	0	0.001231	34.08	0.000566719	3	1098.59	0.306598	20.091	1
	High	WLGGLYLYK	1	1	1	WP_029434402.1		0	2.70533e+07	0	0.001746	29.62	0.0017463	2	1112.62	2.21038	59.3465	0
	High	NSLGGVVNIVTK	3	1	1	WP_029434402.1		0	6.20765e+07	0	0.001651	29.56	0.00276656	2	1200.7	1.34535	42.4062	0
	High	VAYDAPWFK	2	1	1	WP_029434402.1		0	3.74011e+07	0	0.003123	28.53	0.00210422	2	1096.55	1.28013	49.546	0
	High	FASPEGSGPLK	3	1	1	WP_029434402.1		0	3.7957e+07	0	0.003942	27.62	0.00518945	2	1089.56	1.55145	23.8326	0
	High	TENVQDVPVSVTAISEQQIK	1	1	1	WP_029434402.1		0	1.64151e+07	0	0.0007916	23.62	0.0123835	2	2185.14	1.69968	48.931	0
	High	QFTQEFR	1	1	1	WP_029434402.1		0	1.70582e+07	0.001	0.008218	39.36	0.000121672	2	955.465	1.34368	24.0968	0
	High	DTLGSSLR	1	1	1	WP_029434402.1		0	1.90536e+07	0.001	0.006058	34.32	0.00109099	2	848.448	0.996385	21.4922	0
	High	GNSYAFIR	3	1	1	WP_029434402.1		0	2.20557e+07	0.001	0.008073	26.24	0.00273337	2	927.469	1.17163	30.31	0
	High	WMPTDKLDVTANVDGEK	1	1	1	WP_029434402.1		0	1.00957e+07	0.001	0.005603	25.26	0.00580811	3	1918.92	1.36388	41.7451	1
	High	HDDVFLPK	1	1	1	WP_029434402.1		0	6.13735e+06	0.002	0.01178	34.48	0.000445564	2	970.5	1.14633	23.796	0
	High	IEVLR	1	3	1	WP_029434402.1		0	1.20313e+07	0.003	0.03429	44.1	9.53161e-05	2	629.399	1.25683	20.8305	0
	High	QVPNLFIANWGFR	1	1	1	WP_029434402.1		0	3.24559e+06	0.003	0.03074	9.82	0.239733	3	1561.83	1.91902	66.1241	0
WP_029434690.1	hypothetical protein [Bilophila wadsworthia]	716.653	34.41	1	12	12	23	1.20005e+08	465	50.2087	4.69092
	A4	Sequence	# PSMs	# Proteins	# Protein Groups	Protein Group Accessions	Modifications	ΔCn	Area	q-Value	PEP	IonScore	Exp Value	Charge	MH+ [Da]	ΔM [ppm]	RT [min]	# Missed Cleavages
	High	LDYVTPGLIAWYGSGDNSDTMDGSER	1	1	1	WP_029434690.1		0	2.59401e+07	0	1.363e-10	85.82	2.61198e-09	3	2819.25	-0.232865	63.2609	0
	High	LDLDKDVWGSK	3	1	1	WP_029434690.1		0	3.56956e+07	0	3.34e-06	85.72	1.05827e-08	2	1275.66	2.29291	36.8118	1
	High	IYENLTLAAEMGFVR	1	1	1	WP_029434690.1		0	1.26309e+07	0	5.622e-08	85.23	8.2477e-09	2	1726.89	2.18964	63.3224	0
	High	MVTSGPVGGVESGNVYLTTK	3	1	1	WP_029434690.1		0	1.134e+08	0	1.507e-07	68.39	4.34632e-07	3	1996.01	2.16511	41.4189	0
	High	ADDLFHAR	2	1	1	WP_029434690.1		0	1.29944e+07	0	1.011e-05	60.12	1.11866e-06	2	944.459	0.69113	21.541	0
	High	TQVDIIASESLK	3	1	1	WP_029434690.1		0	6.02472e+07	0	3.684e-07	58.86	4.09553e-06	2	1303.71	1.45475	37.8211	0
	High	EKADDLFHAR	2	1	1	WP_029434690.1		0	1.15107e+07	0	0.0002339	57.96	3.59901e-06	3	1201.6	1.39825	20.6203	1
	High	LAFDFAYGK	2	1	1	WP_029434690.1		0	1.13651e+08	0	0.0001809	53.38	1.0332e-05	2	1031.52	2.01141	50.3927	0
	High	QGWLLSGIAEYK	3	1	1	WP_029434690.1		0	9.96381e+07	0	0.000302	50.57	2.1925e-05	2	1364.72	2.81943	61.2444	0
	High	YSYVDWVVPQTDLR	1	1	1	WP_029434690.1		0	1.32964e+08	0	1.952e-07	44.9	9.06062e-05	2	1740.87	3.55728	60.9868	0
	High	VSGEWDFNTEWNNIGFAK	1	1	1	WP_029434690.1		0	3.37444e+07	0.001	0.005863	30.43	0.00113217	2	2113.98	6.57439	63.2732	0
	High	DHAWEVNFDSQYK	1	1	1	WP_029434690.1		0	4.01884e+07	0.001	0.00685	12.65	0.0541963	2	1638.72	1.68158	40.9119	0
WP_009368506.1	MULTISPECIES: lactate permease [Bilophila]	709.764	22.34	1	8	8	32	2.04865e+08	546	58.1405	8.79248
	A4	Sequence	# PSMs	# Proteins	# Protein Groups	Protein Group Accessions	Modifications	ΔCn	Area	q-Value	PEP	IonScore	Exp Value	Charge	MH+ [Da]	ΔM [ppm]	RT [min]	# Missed Cleavages
	High	MISPQSISVATAATGMIGQEGNLFR	3	1	1	WP_009368506.1		0	1.29931e+08	0	5.957e-08	81.05	2.23792e-08	3	2579.3	-0.288543	65.1444	0
	High	STAQAVGMPPELAVAVNSSGGVTGK	9	1	1	WP_009368506.1		0	1.3502e+08	0	1.242e-08	56.9	4.79808e-06	3	2328.19	2.53229	55.9516	0
	High	FEGEKPTVLTGK	4	1	1	WP_009368506.1		0	2.07021e+08	0	1.75e-06	50.56	2.59312e-05	2	1305.7	-0.248033	21.6547	0
	High	AFLDGISGSIATK	2	1	1	WP_009368506.1		0	2.67921e+08	0	0.0001381	49.6	2.85084e-05	2	1279.69	1.29271	47.6458	0
	High	GFAWPMLDGMVSR	2	1	1	WP_009368506.1		0	1.08438e+08	0	3.811e-05	48.52	2.8121e-05	2	1466.69	1.29131	65.2438	0
	High	GYSFGEVIR	2	1	1	WP_009368506.1		0	4.08014e+07	0	0.0004776	43.31	6.2999e-05	2	1027.52	2.88844	40.6646	0
	High	TVPVVPAETPYAAFFK	2	1	1	WP_009368506.1		0	1.39653e+08	0	2.301e-05	40.35	0.000189127	2	1736.93	1.03551	62.7728	0
	High	GFAWPMLDGmVSR	3	1	1	WP_009368506.1	M10(Oxidation)	0	2.82944e+07	0	0.0003074	24.75	0.00435455	2	1482.69	1.66073	61.8152	0
	High	STAQAVGmPPELAVAVNSSGGVTGK	3	1	1	WP_009368506.1	M8(Oxidation)	0	2.19825e+07	0	0.001163	24.17	0.00823073	3	2344.19	2.00242	42.407	0
	High	FWKPATIWR	2	1	1	WP_009368506.1		0	2.50398e+07	0.001	0.004903	32.98	0.0014098	2	1204.67	2.13954	46.0679	0
WP_029436338.1	DNA polymerase III subunit beta [Bilophila wadsworthia]	709.761	35.08	1	14	14	30	8.18409e+07	382	42.2051	4.80518
	A4	Sequence	# PSMs	# Proteins	# Protein Groups	Protein Group Accessions	Modifications	ΔCn	Area	q-Value	PEP	IonScore	Exp Value	Charge	MH+ [Da]	ΔM [ppm]	RT [min]	# Missed Cleavages
	High	LASPDVSLLK	5	1	1	WP_029436338.1		0	7.90009e+07	0	3.64e-05	66.83	5.08354e-07	2	1042.62	1.48763	38.7111	0
	High	LPEDGVLIQR	1	1	1	WP_029436338.1		0	1.08511e+08	0	5.734e-05	63.23	4.74209e-07	2	1139.64	1.65414	32.93	0
	High	ISIFNTESDR	2	1	1	WP_029436338.1		0	4.07273e+07	0	7.326e-06	55.59	7.03947e-06	2	1181.58	1.87501	35.3959	0
	High	SGDGHETLSLPR	2	1	1	WP_029436338.1		0	11133996	0	6.74e-05	46.32	5.6003e-05	3	1268.62	1.47425	23.3166	0
	High	AGYAYPDYSPFMTR	2	1	1	WP_029436338.1		0	4.40774e+07	0	4.002e-06	45.11	3.07588e-05	2	1638.73	2.01388	51.9606	0
	High	MLFTVK	1	1	1	WP_029436338.1		0	3.14638e+07	0	0.002792	41.09	7.76194e-05	2	738.423	1.51665	35.3525	0
	High	RLPAGELR	4	1	1	WP_029436338.1		0	5.80105e+07	0	0.001993	40.68	8.53041e-05	2	911.542	-0.222205	16.5956	1
	High	FTHDDLSAR	3	1	1	WP_029436338.1		0	4.48194e+07	0	0.0001592	40.31	0.000158288	2	1061.5	0.741735	15.6856	0
	High	LDDATGTVILEQGR	1	1	1	WP_029436338.1		0	5.10217e+07	0	0.002359	38.65	0.000436667	2	1487.77	2.36317	34.9768	0
	High	IRLDDATGTVILEQGR	2	1	1	WP_029436338.1		0	2.44369e+07	0	0.0001047	36.23	0.000416906	3	1756.96	2.54397	41.8471	1
	High	WLGGDEIEVNLTDKR	2	1	1	WP_029436338.1		0	8.85708e+06	0	0.002819	29.74	0.00355668	2	1744.89	1.81372	48.355	1
	High	AAGIIPTR	1	1	1	WP_029436338.1		0	2.47177e+07	0.002	0.0128	49.96	1.00925e-05	2	798.484	0.919308	22.0902	0
	High	ENIIEGLQK	1	1	1	WP_029436338.1		0	2.28516e+07	0.002	0.01593	26.1	0.00613677	2	1043.57	1.72242	33.372	0
	High	NFVDLVR	2	1	1	WP_029436338.1		0	3.33433e+07	0.003	0.02906	36.13	0.000682587	2	862.479	1.02055	39.5045	0
	High	AGYAYPDYSPFmTR	1	1	1	WP_029436338.1	M12(Oxidation)	0	14180971	0.004	0.04062	11.59	0.0691783	2	1654.73	3.00185	46.2346	0
WP_029435952.1	hypothetical protein [Bilophila wadsworthia]	705.945	20.51	3	6	7	28	4.19335e+08	473	51.2181	5.26221
	A4	Sequence	# PSMs	# Proteins	# Protein Groups	Protein Group Accessions	Modifications	ΔCn	Area	q-Value	PEP	IonScore	Exp Value	Charge	MH+ [Da]	ΔM [ppm]	RT [min]	# Missed Cleavages
	High	QYSDAMDFVGLTVPMTFDGVK	2	1	1	WP_029435952.1		0	2.18256e+07	0	9.287e-11	85.07	4.3564e-09	2	2321.09	1.83298	66.911	0
	High	DISFMEDLTHIFR	3	1	1	WP_029435952.1		0	187242734	0	2.191e-07	79.99	1.50346e-08	2	1623.79	2.77267	68.6766	0
	High	GVLFLEMGDQNWGK	1	1	1	WP_029435952.1		0	2.63647e+08	0	4.408e-07	76.15	5.45987e-08	2	1593.77	1.09587	62.7754	0
	High	DISFmEDLTHIFR	1	1	1	WP_029435952.1	M5(Oxidation)	0	1.72575e+07	0	3.457e-07	73.08	8.61069e-08	3	1639.78	1.96742	62.6344	0
	High	TQIDVIASESLK	5	5	3	WP_029435952.1;WP_005024491.1;WP_005028013.1		0	3.40924e+08	0	3.746e-05	56.78	6.40177e-06	2	1303.71	2.57834	39.7398	0
	High	QYSDAmDFVGLTVPMTFDGVK	3	1	1	WP_029435952.1	M6(Oxidation)	0	3.18305e+07	0	6.287e-07	54.53	5.28556e-06	2	2337.08	1.38463	64.1766	0
	High	YSYVDWVIPQTDAK	3	1	1	WP_029435952.1		0	461873551	0	1.365e-05	48.59	3.38974e-05	2	1684.83	2.06645	59.4667	0
	High	VTPWGmYGAIGR	2	1	1	WP_029435952.1	M6(Oxidation)	0	1.18915e+08	0	0.0003346	41.85	0.000120829	2	1323.65	2.62042	44.5218	0
	High	GVLFLEmGDQNWGK	2	1	1	WP_029435952.1	M7(Oxidation)	0	7.295e+07	0	9.639e-06	40.57	0.00018417	2	1609.77	2.7272	56.7444	0
	High	AWEVNFDTQYK	2	1	1	WP_029435952.1		0	1.61939e+08	0	6.683e-05	37.69	0.000195748	2	1400.65	1.3713	47.6378	0
	High	VTPWGMYGAIGR	3	1	1	WP_029435952.1		0	4.55208e+08	0	0.0006381	36.32	0.00068837	2	1307.66	2.68455	55.1626	0
	High	QYSDAmDFVGLTVPmTFDGVK	1	1	1	WP_029435952.1	M6(Oxidation); M15(Oxidation)	0	1.02341e+07	0.002	0.01751	2.73	0.746669	3	2353.08	3.89363	61.4062	0
WP_029437060.1	MexX family efflux pump subunit [Bilophila wadsworthia]	703.459	45.48	1	17	17	31	7.47473e+07	398	43.0248	8.29443
	A4	Sequence	# PSMs	# Proteins	# Protein Groups	Protein Group Accessions	Modifications	ΔCn	Area	q-Value	PEP	IonScore	Exp Value	Charge	MH+ [Da]	ΔM [ppm]	RT [min]	# Missed Cleavages
	High	VLYTTELAGR	2	1	1	WP_029437060.1		0	7.78557e+07	0	5.75e-07	76.56	3.31201e-08	2	1122.62	2.1861	30.5856	0
	High	TQGNSWVVLDGLK	6	1	1	WP_029437060.1		0	86446829	0	2.874e-05	64.98	9.05409e-07	2	1416.75	2.58151	56.3246	0
	High	IAEPTPVK	1	1	1	WP_029437060.1		0	5.99394e+07	0	1.614e-05	62.38	5.78096e-07	2	854.499	0.542453	17.082	0
	High	SLEDGTLQR	2	1	1	WP_029437060.1		0	4.4643e+07	0	0.0002246	55.59	8.00568e-06	2	1018.52	0.892717	21.0857	0
	High	FFEEGADVK	1	1	1	WP_029437060.1		0	3.30432e+07	0	6.612e-06	50.7	8.93695e-06	2	1041.49	1.52929	25.0941	0
	High	GNPTTYVVNAENK	3	1	1	WP_029437060.1		0	5.23049e+07	0	1.973e-05	49.84	2.80133e-05	2	1406.69	2.08718	24.2673	0
	High	FKDLVNISAVSK	2	1	1	WP_029437060.1		0	2.97377e+07	0	4.397e-05	48.4	1.51771e-05	3	1320.76	2.44177	36.6571	1
	High	AILNEGVDDQAILLPQR	4	1	1	WP_029437060.1		0	1.78954e+07	0	5.16e-08	46.43	3.75391e-05	2	1865.02	2.25954	53.222	0
	High	AGDVLYQIDPATYQANLDSAK	1	1	1	WP_029437060.1		0	4.41558e+07	0	3.94e-07	46.17	5.19324e-05	2	2253.12	6.87615	57.417	0
	High	VTSPISGR	2	1	1	WP_029437060.1		0	4.47132e+07	0	0.0004662	45.88	0.000105873	2	816.458	0.988681	16.8153	0
	High	QELLPGMYVR	1	1	1	WP_029437060.1		0	5.05059e+07	0	0.002449	44.8	8.11271e-05	2	1205.64	2.57431	47.3922	0
	High	QALADVGVNK	1	1	1	WP_029437060.1		0	4.73903e+07	0	0.002069	38.15	0.000390427	2	1014.56	0.859604	21.0436	0
	High	VEIRPLK	1	1	1	WP_029437060.1		0	2.6719e+07	0	0.003484	36.14	0.000242644	2	854.547	1.45621	18.943	0
	High	DLVNISAVSK	1	1	1	WP_029437060.1		0	0	0	0.001823	32.47	0.00167041	2	1045.59	3.09615	35.7286	0
	High	TSGFQIAEVRPQVSGIIQK	1	1	1	WP_029437060.1		0	3.05861e+07	0	0.001597	12.8	0.120706	2	2058.13	0.00662858	47.9638	0
	High	VIVEGLQK	1	1	1	WP_029437060.1		0	3.10154e+07	0.002	0.01481	32.26	0.00112916	2	885.542	1.5294	22.6674	0
	High	AIFPNPK	1	1	1	WP_029437060.1		0	0	0.005	0.06113	18.56	0.0390084	2	786.452	1.19337	24.2688	0
WP_029435337.1	tetratricopeptide repeat-containing protein [Bilophila wadsworthia]	703.197	28.23	1	7	7	26	1.46996e+08	333	36.6621	4.4624
	A4	Sequence	# PSMs	# Proteins	# Protein Groups	Protein Group Accessions	Modifications	ΔCn	Area	q-Value	PEP	IonScore	Exp Value	Charge	MH+ [Da]	ΔM [ppm]	RT [min]	# Missed Cleavages
	High	AGLQHSSVFLEAR	7	1	1	WP_029435337.1		0	8.96557e+07	0	1.115e-06	79.4	2.58335e-08	2	1414.74	-0.58935	29.4415	0
	High	HPEHSLSLILESGLGILQDVR	2	1	1	WP_029435337.1		0	1.54738e+07	0	4e-09	72.36	9.873e-08	3	2313.26	3.68411	66.896	0
	High	SVHWVDPDEDSDLMADENPEEPTLR	2	1	1	WP_029435337.1		0	0	0	2.98e-06	63.95	4.01763e-07	3	2896.26	1.7655	51.5861	0
	High	ELHDSVAALVSR	6	1	1	WP_029435337.1		0	1.09495e+08	0	1.391e-05	52.02	1.28752e-05	2	1296.69	2.55729	32.1935	0
	High	IEWYQEVLK	2	1	1	WP_029435337.1		0	1.56217e+08	0	9.503e-05	47.45	5.5765e-05	2	1207.64	2.62687	58.1094	0
	High	VFFPLAK	4	1	1	WP_029435337.1		0	1.75276e+08	0	0.0008348	35.26	0.000297146	1	821.494	2.41909	46.7283	0
	High	SVHWVDPDEDSDLmADENPEEPTLR	1	1	1	WP_029435337.1	M14(Oxidation)	0	3.32597e+07	0	0.0009441	19.36	0.0115603	3	2912.26	1.02882	45.0696	0
	High	DLALAIR	2	1	1	WP_029435337.1		0	9.67641e+07	0.002	0.009961	37.06	0.000659242	2	771.473	1.07694	36.1867	0
WP_005028362.1	(Fe-S)-binding protein [Bilophila wadsworthia]	692.887	25.23	1	11	11	30	1.7146e+08	432	47.1836	7.82568
	A4	Sequence	# PSMs	# Proteins	# Protein Groups	Protein Group Accessions	Modifications	ΔCn	Area	q-Value	PEP	IonScore	Exp Value	Charge	MH+ [Da]	ΔM [ppm]	RT [min]	# Missed Cleavages
	High	IGAVNSPAGK	2	1	1	WP_005028362.1		0	1.35778e+08	0	5.966e-05	69.39	1.49604e-07	2	913.512	1.43502	13.4956	0
	High	LIEDPDAVNEK	1	1	1	WP_005028362.1		0	87500913	0	1.305e-05	68.17	3.04811e-07	2	1242.62	1.94228	22.0736	0
	High	IGAPFQGLAMR	3	1	1	WP_005028362.1		0	183315043	0	9.945e-06	58.33	4.33333e-06	2	1160.63	1.05867	48.0652	0
	High	AIVAAYK	2	1	1	WP_005028362.1		0	6.20981e+07	0	0.003505	55.59	4.00284e-06	2	735.441	1.50432	19.0494	0
	High	AMDINAFLVDVLK	1	1	1	WP_005028362.1		0	7.13424e+07	0	4.175e-07	54.01	1.19157e-05	2	1448.78	2.14553	69.5231	0
	High	LFGFLLK	1	1	1	WP_005028362.1		0	115963869	0	0.0001751	49.15	1.21331e-05	2	837.524	0.912392	62.3229	0
	High	DAINELSQK	3	1	1	WP_005028362.1		0	6.27872e+07	0	2.305e-05	47.96	3.19912e-05	2	1017.52	1.02412	22.8792	0
	High	MNPDYDLVEMK	2	1	1	WP_005028362.1		0	1.28137e+08	0	4.844e-05	46.87	2.05102e-05	2	1354.6	-0.606491	42.3658	0
	High	HTIEIYADSLK	4	1	1	WP_005028362.1		0	1.51215e+08	0	0.0006798	45.46	9.38672e-05	3	1289.68	1.52789	30.7328	0
	High	SLGVSAQPR	2	1	1	WP_005028362.1		0	1.7985e+08	0	0.002559	45.31	6.33051e-05	2	914.506	0.698496	16.9447	0
	High	mVMHNVDVLK	1	1	1	WP_005028362.1	M1(Oxidation)	0	4.21838e+06	0	0.002573	42.68	0.00013218	2	1201.61	1.94086	22.304	0
	High	MVMHNVDVLK	3	1	1	WP_005028362.1		0	7.3369e+07	0	0.0001691	38.14	0.000268558	3	1185.61	2.22275	26.9027	0
	High	IGAPFQGLAmR	2	1	1	WP_005028362.1	M10(Oxidation)	0	63605086	0.001	0.007265	29.78	0.00331368	2	1176.62	1.11237	38.581	0
	High	mNPDYDLVEMK	1	1	1	WP_005028362.1	M1(Oxidation)	0	2.28021e+07	0.002	0.01796	13.94	0.0402689	2	1370.6	1.5075	37.7399	0
	High	mVmHNVDVLK	2	1	1	WP_005028362.1	M1(Oxidation); M3(Oxidation)	0	1.58091e+07	0.007	0.08523	9.67	0.253552	2	1217.6	1.78066	18.3573	0
WP_005028414.1	glutamate-1-semialdehyde-2,1-aminomutase [Bilophila wadsworthia]	672.765	44.58	1	12	12	26	1.57487e+08	424	44.9199	5.87158
	A4	Sequence	# PSMs	# Proteins	# Protein Groups	Protein Group Accessions	Modifications	ΔCn	Area	q-Value	PEP	IonScore	Exp Value	Charge	MH+ [Da]	ΔM [ppm]	RT [min]	# Missed Cleavages
	High	LASMYTVFFSDGPLR	2	1	1	WP_005028414.1		0	52388369	0	1.279e-10	102.17	1.85055e-10	2	1703.85	1.72397	65.9002	0
	High	MVNSGTEATMSALR	3	1	1	WP_005028414.1		0	1.06498e+08	0	4.797e-08	74.92	4.99266e-08	2	1467.7	2.1144	30.1926	0
	High	AVEDIFHLYGK	4	1	1	WP_005028414.1		0	8.49908e+07	0	4.155e-07	65.41	8.91994e-07	2	1291.67	1.58888	50.1713	0
	High	DIAAIIVEPIAGNmGLVLPEEGFLK	1	1	1	WP_005028414.1	M14(Oxidation)	0	1.51614e+07	0	3.054e-07	62.66	1.084e-06	3	2625.43	3.26508	68.761	0
	High	FGITPDLTTLGK	3	1	1	WP_005028414.1		0	1.2275e+08	0	2e-07	61.75	2.00503e-06	2	1262.7	1.35579	53.029	0
	High	ASDYAALEAR	2	1	1	WP_005028414.1		0	7.51275e+07	0	0.001392	46.79	4.39764e-05	2	1066.52	1.48205	23.828	0
	High	MVVDAFPGMDMVR	1	1	1	WP_005028414.1		0	8.78839e+07	0	8.205e-07	45.35	3.35504e-05	2	1467.68	3.38797	59.9201	0
	High	mVNSGTEATMSALR	1	1	1	WP_005028414.1	M1(Oxidation)	0	1.88246e+07	0	3.816e-05	43.4	7.31341e-05	2	1483.69	2.22787	26.9052	0
	High	IIGGGLPVGAFGGK	2	1	1	WP_005028414.1		0	191789165	0	0.000108	36.11	0.000612266	2	1242.72	1.32312	48.4442	0
	High	DTLLAPYNDVR	3	1	1	WP_005028414.1		0	1.57921e+08	0	0.0001247	35.3	0.000959143	2	1276.65	1.3422	38.6451	0
	High	VAPAGDVYQAGTLSGNPLAmAAGIATLSVLK	1	1	1	WP_005028414.1	M20(Oxidation)	0	3.48602e+07	0	3.215e-05	30.79	0.00195915	3	2972.58	1.46852	67.9942	0
	High	GVPVTVNR	2	1	1	WP_005028414.1		0	8.69444e+07	0.001	0.008088	29.44	0.00113493	2	841.49	1.1486	18.0814	0
	High	NIFVAPSAFEVAmVSFAHTEEDFAK	1	1	1	WP_005028414.1	M13(Oxidation)	0	1.90743e+07	0.002	0.02078	2.64	1.11623	3	2773.32	1.99153	66.6638	0
WP_029436683.1	efflux RND transporter periplasmic adaptor subunit [Bilophila wadsworthia]	667.44	57.67	1	15	15	23	4.33019e+07	378	40.6715	8.86572
	A4	Sequence	# PSMs	# Proteins	# Protein Groups	Protein Group Accessions	Modifications	ΔCn	Area	q-Value	PEP	IonScore	Exp Value	Charge	MH+ [Da]	ΔM [ppm]	RT [min]	# Missed Cleavages
	High	AGQALYQIDPATYEAALDSAQAALMK	1	1	1	WP_029436683.1		0	4.2948e+06	0	8.177e-13	119.04	2.86898e-12	3	2710.34	2.02981	67.12	0
	High	LQFTDVSVDESTGMVSLR	1	1	1	WP_029436683.1		0	1.53579e+07	0	4.726e-10	83.35	1.06348e-08	2	1983.97	0.802176	59.4426	0
	High	QAEADVAVNR	2	1	1	WP_029436683.1		0	1.27832e+07	0	2.441e-05	68.17	2.43848e-07	2	1072.54	1.85301	14.9159	0
	High	AVIAEGVDENALLVPQR	1	1	1	WP_029436683.1		0	2.56613e+07	0	6.212e-10	67	4.19005e-07	2	1793.98	0.23998	47.9526	0
	High	TVGDSWQVLSGLKPGDR	2	1	1	WP_029436683.1		0	4.05991e+07	0	3.075e-08	62.73	2.00001e-06	3	1814.94	1.66937	49.6982	0
	High	REVYTTALAGR	1	1	1	WP_029436683.1		0	0	0	0.001689	57.34	4.24354e-06	3	1236.67	1.13353	21.8412	1
	High	ALFPNPEHILLPGMYVR	3	1	1	WP_029436683.1		0	40027673	0	3.9e-06	46.82	4.88729e-05	2	1967.06	1.70466	63.314	0
	High	SAFTPGALVTANQAQALTSVR	2	1	1	WP_029436683.1		0	2.28196e+07	0	3.698e-06	46.35	6.72044e-05	2	2103.12	1.41254	57.2297	0
	High	GQASVLLVDGGGK	3	1	1	WP_029436683.1		0	2.44366e+07	0	0.0001842	40.44	0.000221394	2	1200.66	2.35629	28.9386	0
	High	VIVEGGQNVRPGMSVK	2	1	1	WP_029436683.1		0	1.70394e+07	0	1.649e-05	39.69	0.000359786	2	1669.91	2.66985	23.2155	0
	High	IASFQVAEVRPQVGGILQQR	1	1	1	WP_029436683.1		0	4.9279e+07	0	1.956e-05	27.83	0.00197779	3	2196.23	2.39747	51.1855	0
	High	LENGAMYPHEGR	1	1	1	WP_029436683.1		0	3.08021e+06	0	0.0008403	21.81	0.00657612	3	1373.63	0.593533	18.8994	0
	High	AQFTNGELR	1	1	1	WP_029436683.1		0	5.94114e+06	0.001	0.00564	45.99	7.42715e-05	2	1035.52	1.95071	21.9037	0
	High	EVYTTALAGR	1	1	1	WP_029436683.1		0	4.1394e+06	0.001	0.009068	24.37	0.0067635	2	1080.57	2.79244	25.6849	0
	High	QEYDDAQAAFK	1	1	1	WP_029436683.1		0	2.74277e+06	0.002	0.02155	10.48	0.0893244	2	1285.57	0.138808	24.7764	0
WP_005024907.1	MULTISPECIES: aldehyde dehydrogenase EutE [Bilophila]	666.568	37.19	1	14	14	25	4.62286e+07	484	51.3537	6.65381
	A4	Sequence	# PSMs	# Proteins	# Protein Groups	Protein Group Accessions	Modifications	ΔCn	Area	q-Value	PEP	IonScore	Exp Value	Charge	MH+ [Da]	ΔM [ppm]	RT [min]	# Missed Cleavages
	High	AIGAVEISLEQADAVAR	2	1	1	WP_005024907.1		0	2.96203e+07	0	7.148e-10	107.23	5.58241e-11	2	1712.92	2.73897	55.2073	0
	High	LIAAGAGNPPVVVDETANIAR	5	1	1	WP_005024907.1		0	7.76613e+07	0	2.132e-10	69.6	1.91884e-07	3	2048.12	1.94645	46.7141	0
	High	ASQTAIQVLNK	2	1	1	WP_005024907.1		0	24987089	0	1.973e-06	63.28	1.3392e-06	2	1172.66	0.908196	25.1786	0
	High	EPTIEVAQELFSHPR	3	1	1	WP_005024907.1		0	1.02422e+07	0	1.112e-06	57.78	4.33484e-06	3	1752.9	4.54617	57.7608	0
	High	EIIAVDSIADQLK	1	1	1	WP_005024907.1		0	3.14042e+07	0	1.569e-05	50.23	2.13394e-05	2	1414.78	2.92998	56.2366	0
	High	AIIEATGVANLLVAVK	1	1	1	WP_005024907.1		0	6868898	0	1.896e-06	47.3	1.85768e-05	2	1581.96	3.4305	63.7626	0
	High	LLVVTGGEAVVAQAR	1	1	1	WP_005024907.1		0	2.89429e+07	0	0.0001571	47.07	2.4542e-05	3	1482.87	1.12142	44.4226	0
	High	LEDAVQAAEAAQK	1	1	1	WP_005024907.1		0	2.05078e+07	0	0.0001121	46.26	6.50628e-05	2	1343.68	1.64425	26.9572	0
	High	DINHVFAR	1	1	1	WP_005024907.1		0	5.90664e+06	0	0.004425	40.32	0.000139345	2	971.507	1.76281	22.9693	0
	High	NYPQVEGGK	3	1	1	WP_005024907.1		0	1.50714e+07	0	0.001488	35.82	0.00072	2	991.486	1.28293	16.1155	0
	High	AFAEIAHNETGMGR	2	1	1	WP_005024907.1		0	2.03674e+07	0	0.0002483	26.64	0.00270963	3	1503.7	0.866423	25.3439	0
	High	IVVEVLK	1	1	1	WP_005024907.1		0	1.62402e+07	0.001	0.00717	31.39	0.00108916	2	799.53	0.972215	31.3986	0
	High	AMNTSLFVK	1	1	1	WP_005024907.1		0	1.75681e+07	0.003	0.02838	15.25	0.0447807	2	1010.54	1.5722	35.8027	0
	High	VEQLMPVIPLLR	1	1	1	WP_005024907.1		0	2.19318e+07	0.008	0.09611	7.63	0.172175	2	1407.84	3.02033	64.873	0
WP_005030501.1	glutamate 5-kinase [Bilophila wadsworthia]	654.406	28.8	1	11	11	37	1.82022e+08	382	41.0145	6.25244
	A4	Sequence	# PSMs	# Proteins	# Protein Groups	Protein Group Accessions	Modifications	ΔCn	Area	q-Value	PEP	IonScore	Exp Value	Charge	MH+ [Da]	ΔM [ppm]	RT [min]	# Missed Cleavages
	High	KLPGEPAAVGLSGK	4	1	1	WP_005030501.1		0	5.9828e+07	0	2.918e-08	70.84	9.88966e-08	2	1323.76	0.882729	25.3414	1
	High	ETVGVGLSNYNAADLLR	2	1	1	WP_005030501.1		0	1.28812e+08	0	2.941e-06	67.09	5.66758e-07	2	1791.93	2.2482	58.4426	0
	High	TSVGTGGMYSK	1	1	1	WP_005030501.1		0	1.05548e+08	0	0.0001125	57.28	1.86625e-06	2	1087.51	1.08143	17.3484	0
	High	RVVLVSSGAVAAGR	1	1	1	WP_005030501.1		0	18620580	0	4.267e-05	46.11	3.55114e-05	2	1341.8	0.908915	22.1253	1
	High	HEVAAILGDAHYPEVVHR	5	1	1	WP_005030501.1		0	1.05792e+08	0	2.029e-05	46.03	7.85797e-05	4	2013.03	1.40007	33.8816	0
	High	RHEVAAILGDAHYPEVVHR	6	1	1	WP_005030501.1		0	6.35643e+07	0	3.089e-07	45.11	8.94125e-05	5	2169.13	0.568561	30.8257	1
	High	VVLVSSGAVAAGR	2	1	1	WP_005030501.1		0	1.71218e+08	0	0.0002316	39.64	0.000217285	3	1185.7	1.13306	26.3645	0
	High	LPGEPAAVGLSGK	2	1	1	WP_005030501.1		0	8.5503e+07	0	6.317e-05	36.84	0.000248417	2	1195.67	2.09974	29.0105	0
	High	LmHLYDNAFAER	3	1	1	WP_005030501.1	M2(Oxidation)	0	2.83283e+07	0	0.0009695	32.96	0.000885193	3	1495.7	1.31082	31.0062	0
	High	LMHLYDNAFAER	4	1	1	WP_005030501.1		0	1.23155e+08	0	0.002904	27.54	0.00431684	2	1479.71	2.08427	40.1924	0
	High	LFAGETIGTWVRPEQR	4	1	1	WP_005030501.1		0	2.46035e+08	0	2.313e-05	26.77	0.00631134	3	1859.98	1.8711	49.1655	0
	High	mNWQEER	2	1	1	WP_005030501.1	M1(Oxidation)	0	2.57778e+06	0.002	0.01138	30.2	0.00095273	2	1008.42	1.92731	17.894	0
	High	TSVGTGGmYSK	1	1	1	WP_005030501.1	M8(Oxidation)	0	4.47065e+06	0.004	0.04207	12.4	0.0574077	2	1103.51	1.47022	12.4037	0
WP_029436272.1	ketoacyl-ACP synthase III [Bilophila wadsworthia]	614.176	28.44	1	10	10	26	2.21737e+08	334	35.3859	5.22412
	A4	Sequence	# PSMs	# Proteins	# Protein Groups	Protein Group Accessions	Modifications	ΔCn	Area	q-Value	PEP	IonScore	Exp Value	Charge	MH+ [Da]	ΔM [ppm]	RT [min]	# Missed Cleavages
	High	ITNVDLMSLVDTNDEWIVSR	2	1	1	WP_029436272.1		0	4.70793e+06	0	1.529e-11	127.55	4.6585e-13	2	2320.16	3.64932	67.05	0
	High	NYKPGDPVQDDFYLQMQGR	3	1	1	WP_029436272.1		0	1.65161e+08	0	5.199e-08	64.87	4.3988e-07	3	2271.05	-0.492734	48.4648	0
	High	IIEAVGDR	1	1	1	WP_029436272.1		0	1.46355e+08	0	0.001281	56.77	5.78539e-06	2	872.485	1.08243	18.5899	0
	High	VLLVGSEAFTR	1	1	1	WP_029436272.1		0	3.53695e+08	0	3.066e-05	54.89	5.3516e-06	2	1191.67	1.43752	45.1241	0
	High	QYPLLTVGGGTNR	7	1	1	WP_029436272.1		0	8.07426e+06	0	7.14e-06	49.83	3.43174e-05	2	1375.73	1.11308	38.6831	0
	High	MTAIHIQGLGTYVPTK	1	1	1	WP_029436272.1		0	3.32651e+07	0	1.521e-05	47.87	4.40924e-05	3	1729.93	1.49101	47.5756	0
	High	RLNWEDR	1	1	1	WP_029436272.1		0	45810744	0	0.001644	42.91	0.000104895	2	988.497	0.994951	20.5701	1
	High	TAIHIQGLGTYVPTK	6	1	1	WP_029436272.1		0	1.15405e+08	0	3.189e-05	38.39	0.000268023	2	1598.89	1.87174	42.4805	0
	High	TAIHIQGLGTYVPTKR	1	1	1	WP_029436272.1		0	8.28204e+06	0	0.0005645	31.02	0.00126509	4	1754.99	1.03784	36.4289	1
	High	LNWEDR	1	1	1	WP_029436272.1		0	2.01211e+07	0.005	0.06819	24.62	0.00362401	2	832.396	1.08989	23.8923	0
	High	NYKPGDPVQDDFYLQmQGR	1	1	1	WP_029436272.1	M16(Oxidation)	0	1.49498e+07	0.008	0.09874	2.87	0.593879	3	2287.05	1.22704	39.6128	0
	High	mTAIHIQGLGTYVPTK	1	1	1	WP_029436272.1	M1(Oxidation)	0	4.83481e+06	0.009	0.1061	1.83	1.96844	2	1745.93	2.05532	42.9266	0
WP_005028013.1	hypothetical protein [Bilophila wadsworthia]	597.502	30.88	3	10	11	28	1.82169e+08	489	52.8194	4.91943
	A4	Sequence	# PSMs	# Proteins	# Protein Groups	Protein Group Accessions	Modifications	ΔCn	Area	q-Value	PEP	IonScore	Exp Value	Charge	MH+ [Da]	ΔM [ppm]	RT [min]	# Missed Cleavages
	High	DISFMENLTHAIQVGYYR	2	1	1	WP_005028013.1		0	3.00335e+06	0	1.489e-10	79.25	3.09011e-08	2	2157.05	1.96274	67.0194	0
	High	TQIDVIASESLK	5	5	3	WP_029435952.1;WP_005024491.1;WP_005028013.1		0	3.40924e+08	0	3.746e-05	56.78	6.40177e-06	2	1303.71	2.57834	39.7398	0
	High	AGMLPVLPSGSDLTTLEGNR	2	1	1	WP_005028013.1		0	8.01737e+07	0	2.529e-06	56.6	5.57879e-06	3	2028.05	2.19385	61.0362	0
	High	YSYIDWAIPETDVLVR	1	1	1	WP_005028013.1		0	42905293	0	7.579e-07	53.62	1.1949e-05	2	1939.98	-0.714444	65.4342	0
	High	LAGDFNYGSVDMGTVR	3	1	1	WP_005028013.1		0	1.25409e+08	0	1.015e-05	53.1	4.88619e-06	2	1701.8	3.02879	46.2522	0
	High	DGASLGTDGR	4	1	1	WP_005028013.1		0	5.75636e+06	0	0.0006078	47.56	2.28004e-05	2	948.44	1.59476	14.3791	0
	High	ITPWGMYGFVGSR	2	1	1	WP_005028013.1		0	7.96527e+07	0	0.0005937	46.54	5.32367e-05	3	1470.72	1.64742	61.6289	0
	High	SGWLASAIAEYK	1	1	1	WP_005028013.1		0	7.36795e+07	0	0.0004533	38.26	0.000425446	2	1295.67	1.54775	60.2298	0
	High	GDIDDMR	1	1	1	WP_005028013.1		0	1.68868e+07	0	0.003327	33.95	0.000401763	2	821.346	-0.0481418	17.0715	0
	High	GVVYFEIGDTHWGHAK	4	1	1	WP_005028013.1		0	42440755	0	0.0008442	27.22	0.00369858	2	1815.89	3.85044	45.9617	0
	High	LAGDFNYGSVDmGTVR	1	1	1	WP_005028013.1	M12(Oxidation)	0	1.73836e+07	0.004	0.04068	16.54	0.0221294	2	1717.79	1.9813	37.1443	0
	High	SLSGYDGATSK	1	1	1	WP_005028013.1		0	6.55499e+07	0.006	0.07234	12.72	0.0962216	2	1085.51	1.9602	16.8379	0
	High	ITPWGmYGFVGSR	1	1	1	WP_005028013.1	M6(Oxidation)	0	1.64133e+07	0.006	0.07706	9.99	0.220507	2	1486.72	2.43159	54.6731	0
WP_029436680.1	Vi polysaccharide biosynthesis UDP-N-acetylglucosaminuronic acid C-4 epimerase TviC [Bilophila wadsworthia]	593.58	45	1	14	14	25	5.72247e+07	340	38.169	5.26221
	A4	Sequence	# PSMs	# Proteins	# Protein Groups	Protein Group Accessions	Modifications	ΔCn	Area	q-Value	PEP	IonScore	Exp Value	Charge	MH+ [Da]	ΔM [ppm]	RT [min]	# Missed Cleavages
	High	TTLNELFGLIR	1	1	1	WP_029436680.1		0	4.21159e+07	0	5.678e-07	64.84	4.75738e-07	2	1276.73	1.51291	66.4623	0
	High	YVNELYAEVFAR	1	1	1	WP_029436680.1		0	2.65447e+07	0	3.618e-06	61.86	1.62907e-06	2	1473.74	1.27705	60.7561	0
	High	VVGLDNFLTGYQHNLDMVR	1	1	1	WP_029436680.1		0	56638418	0	2.419e-07	57.79	6.2378e-06	3	2191.1	0.440874	62.4867	0
	High	YFNVFGQR	2	1	1	WP_029436680.1		0	4.35731e+07	0	0.0003182	52.8	8.13452e-06	2	1030.51	1.08973	45.4441	0
	High	HSLADITR	1	1	1	WP_029436680.1		0	4.73375e+07	0	5.813e-05	51.3	9.63703e-06	2	912.492	2.20994	19.8152	0
	High	DLVYNVAFGQR	2	1	1	WP_029436680.1		0	5.10221e+07	0	9.322e-06	51.11	1.58765e-05	2	1281.66	0.82258	48.3213	0
	High	SNYTELLQR	2	1	1	WP_029436680.1		0	4.3188e+07	0	0.00135	44.83	8.22129e-05	2	1123.58	2.19518	35.4586	0
	High	FIEGDIR	3	1	1	WP_029436680.1		0	2.16962e+07	0	0.00154	43.46	0.000132991	2	849.448	2.13023	23.7453	0
	High	IGKPLSPYAVTK	1	1	1	WP_029436680.1		0	7.39781e+06	0	0.0001751	43.45	4.50786e-05	3	1273.75	0.764873	22.8687	0
	High	ELVTPEQWER	2	1	1	WP_029436680.1		0	4.11192e+07	0	0.0008398	39.76	0.000206079	2	1286.64	1.81782	38.07	0
	High	SFVYAASSSTYGDEPNLPK	4	1	1	WP_029436680.1		0	3.2414e+07	0	0.001152	38.23	0.00026305	2	2032.96	3.47547	43.1297	0
	High	TLLGYEPEYDVR	2	1	1	WP_029436680.1		0	6.40135e+07	0	5.704e-05	36.8	0.000490985	2	1454.72	2.51934	44.763	0
	High	LAGDWYDAHL	2	1	1	WP_029436680.1		0	5.06103e+07	0	0.001258	30.12	0.00102138	2	1160.54	1.17053	50.3568	0
	High	TTLNELFGLIRDEVVR	1	1	1	WP_029436680.1		0	7.9408e+06	0.004	0.04726	0.91	1.78411	3	1875.04	1.2429	69.3511	1
WP_009733607.1	MULTISPECIES: tRNA 2-thiouridine(34) synthase MnmA [Bilophila]	576.2	46.91	1	13	13	24	5.81355e+07	356	38.9251	7.12256
	A4	Sequence	# PSMs	# Proteins	# Protein Groups	Protein Group Accessions	Modifications	ΔCn	Area	q-Value	PEP	IonScore	Exp Value	Charge	MH+ [Da]	ΔM [ppm]	RT [min]	# Missed Cleavages
	High	FGLWMDEAR	1	1	1	WP_009733607.1		0	1.25097e+07	0	1.021e-05	70.83	8.24081e-08	2	1124.52	1.23453	51.508	0
	High	DQSYFLALTPISR	1	1	1	WP_009733607.1		0	3.33701e+07	0	1.39e-05	66.53	4.66895e-07	2	1510.8	4.2925	61.4311	0
	High	AALAEWGLSVPLPR	2	1	1	WP_009733607.1		0	4.96497e+07	0	2.463e-07	64.07	5.87613e-07	2	1479.83	1.18558	62.4251	0
	High	GLGVSWTEPLYVIGK	2	1	1	WP_009733607.1		0	7.00363e+07	0	1.282e-08	62.72	1.44332e-06	2	1618.89	2.46821	63.8425	0
	High	ALGVPLHILDLQEAFFR	2	1	1	WP_009733607.1		0	8.33368e+06	0	6.325e-09	62.14	1.06915e-06	2	1939.08	2.28404	67.2449	0
	High	LPAGGPMVLLDGHVVGR	3	1	1	WP_009733607.1		0	2.19103e+07	0	9.88e-05	52.46	1.50399e-05	3	1687.93	1.86683	54.314	0
	High	EYPGQVIAFHALQK	2	1	1	WP_009733607.1		0	2.30287e+07	0	9.309e-06	52.28	1.33101e-05	2	1600.85	2.16814	45.3958	0
	High	YGMALHQGADEAK	2	1	1	WP_009733607.1		0	1.97277e+07	0	8.561e-06	48.92	1.73115e-05	2	1390.64	1.56139	19.2866	0
	High	LATGHYVSLAEHPR	1	1	1	WP_009733607.1		0	26574221	0	3.706e-06	48.68	3.32021e-05	2	1550.81	1.86937	23.7535	0
	High	NAVFPLAR	2	1	1	WP_009733607.1		0	4.35225e+07	0.002	0.01921	23.72	0.0191079	2	887.512	1.99653	36.6288	0
	High	HGGLWQYTEGQR	2	1	1	WP_009733607.1		0	3.33153e+07	0.002	0.01033	21.55	0.0083981	2	1431.68	1.02868	29.846	0
	High	YGmALHQGADEAK	1	1	1	WP_009733607.1	M3(Oxidation)	0	5.06805e+06	0.002	0.02527	18.22	0.0180793	3	1406.64	1.82968	13.1331	0
	High	LPAGGPmVLLDGHVVGR	1	1	1	WP_009733607.1	M7(Oxidation)	0	6.32546e+06	0.006	0.07066	5.94	0.623973	3	1703.93	2.86347	43.366	0
	High	AVPADIR	1	1	1	WP_009733607.1		0	1.66582e+07	0.008	0.09929	22.46	0.00567545	2	741.426	1.13942	16.9083	0
	High	LVGGGESGMDATAR	1	1	1	WP_009733607.1		0	5.47206e+07	0.009	0.1129	6.2	0.263872	2	1320.62	1.42754	19.8975	0
WP_005029749.1	alpha-amylase [Bilophila wadsworthia]	574.405	33.99	1	11	11	23	6.84108e+07	409	46.7999	5.14795
	A4	Sequence	# PSMs	# Proteins	# Protein Groups	Protein Group Accessions	Modifications	ΔCn	Area	q-Value	PEP	IonScore	Exp Value	Charge	MH+ [Da]	ΔM [ppm]	RT [min]	# Missed Cleavages
	High	AVLAEGADHVLGWR	4	1	1	WP_005029749.1		0	8.65546e+07	0	2.82e-10	83.3	1.14595e-08	2	1493.79	2.31292	44.6292	0
	High	IEALFGVTPR	2	1	1	WP_005029749.1		0	5.82586e+07	0	1.459e-07	79.13	2.68796e-08	2	1102.63	2.17298	46.7787	0
	High	LSDDIAFR	3	1	1	WP_005029749.1		0	4.39917e+07	0	5.032e-05	61.48	1.67135e-06	2	936.48	1.29488	31.8297	0
	High	EQVALHDER	3	1	1	WP_005029749.1		0	1.20307e+07	0	0.0001459	48.07	2.18337e-05	2	1096.54	1.71025	13.0145	0
	High	DLTAWLGNDMQNDAIESVYR	1	1	1	WP_005029749.1		0	3863940	0	3.037e-05	46.29	3.28949e-05	3	2311.07	2.76086	65.2283	0
	High	FEPVASLDVPHFMSWADAER	2	1	1	WP_005029749.1		0	3.97121e+07	0	1.393e-06	36.36	0.000254327	3	2304.08	3.3787	63.7261	0
	High	AVEAMGYK	1	1	1	WP_005029749.1		0	1.47117e+07	0	0.001431	33.27	0.000588722	2	868.423	-0.602441	18.9476	0
	High	NTELIYNNDLAR	1	1	1	WP_005029749.1		0	6.04192e+07	0	0.0003994	32.98	0.00163638	2	1435.72	1.49253	34.3975	0
	High	FSNHQWPEFPLTADK	4	1	1	WP_005029749.1		0	4.09859e+07	0	0.001023	25	0.00664078	3	1816.87	2.35667	50.2341	0
	High	ATGDPGVLR	1	1	1	WP_005029749.1		0	3.11059e+07	0.002	0.01489	31.34	0.000844691	2	885.48	1.60584	17.806	0
	High	LTLDAASPLDPGTK	1	1	1	WP_005029749.1		0	4.61561e+07	0.002	0.0197	14.81	0.0677258	2	1398.75	2.30114	40.4384	0
WP_029436476.1	hypothetical protein [Bilophila wadsworthia]	563.259	20.13	1	6	6	19	2.79481e+08	308	31.6793	4.67822
	A4	Sequence	# PSMs	# Proteins	# Protein Groups	Protein Group Accessions	Modifications	ΔCn	Area	q-Value	PEP	IonScore	Exp Value	Charge	MH+ [Da]	ΔM [ppm]	RT [min]	# Missed Cleavages
	High	GSVAVMDVLSPAK	6	1	1	WP_029436476.1		0	3.03245e+08	0	1.368e-07	71.52	2.25502e-07	2	1273.68	1.85646	46.3566	0
	High	AGESVIVYAK	1	1	1	WP_029436476.1		0	129942517	0	1.77e-07	70.92	1.65865e-07	2	1036.57	0.98949	24.5197	0
	High	SDDLLVAIR	4	1	1	WP_029436476.1		0	284653315	0	0.0004958	64.61	1.00322e-06	2	1001.56	1.18618	44.9282	0
	High	GSVAVmDVLSPAK	2	1	1	WP_029436476.1	M6(Oxidation)	0	2.94289e+07	0	4.32e-07	64.55	1.05226e-06	2	1289.68	2.27416	32.288	0
	High	GDIVTQQAQDDAR	2	1	1	WP_029436476.1		0	2.50546e+08	0	2.689e-06	64.45	3.76868e-07	2	1416.67	1.6393	19.8552	0
	High	QIITAETVR	3	1	1	WP_029436476.1		0	1.55167e+08	0.001	0.004979	32.86	0.0013199	2	1030.59	1.04431	22.8446	0
	High	AQYWGGSR	1	1	1	WP_029436476.1		0	1.13601e+08	0.003	0.03117	25.14	0.00352126	2	924.432	-0.564716	21.1308	0
WP_005027914.1	MULTISPECIES: dissimilatory-type sulfite reductase subunit alpha [Bilophila]	554.864	47.95	1	14	14	30	7.01037e+07	438	48.981	5.52881
	A4	Sequence	# PSMs	# Proteins	# Protein Groups	Protein Group Accessions	Modifications	ΔCn	Area	q-Value	PEP	IonScore	Exp Value	Charge	MH+ [Da]	ΔM [ppm]	RT [min]	# Missed Cleavages
	High	APVVDGAQMGSLLVPFVPVEAPYTEVK	1	1	1	WP_005027914.1		0	3.94224e+07	0	6.612e-13	67.31	3.99428e-07	3	2813.48	1.1914	67.5518	0
	High	SDFAVVGTWK	2	1	1	WP_005027914.1		0	5.11419e+07	0	3.084e-07	56.22	6.80526e-06	2	1109.56	1.78583	45.2927	0
	High	IWDWWMEEGK	1	1	1	WP_005027914.1		0	2.93473e+07	0	5.13e-05	49.04	1.24443e-05	2	1379.61	1.57311	62.5918	0
	High	YYSTEFLR	4	1	1	WP_005027914.1		0	5.22042e+07	0	0.000982	47.27	4.68749e-05	2	1078.52	1.3879	37.4461	0
	High	SNPYIFFKEEEVPGGWNR	1	1	1	WP_005027914.1		0	2.06724e+07	0	4.922e-06	45.47	6.81101e-05	3	2169.05	2.87108	58.1939	1
	High	AYVAGEFAPNAGAHAGR	5	1	1	WP_005027914.1		0	6.36696e+07	0	1.777e-06	44.71	6.08517e-05	3	1658.81	1.34851	25.062	0
	High	LDVDLGGSGSNLR	2	1	1	WP_005027914.1		0	9.44373e+07	0	0.0005968	42.96	0.000199801	2	1302.67	1.83671	34.4153	0
	High	LLEVTEIPALAQHVK	5	1	1	WP_005027914.1		0	4.66235e+07	0	0.0001617	39.99	0.000105242	3	1660.97	1.38415	56.5792	0
	High	SNPYIFFK	2	1	1	WP_005027914.1		0	2.81952e+07	0	0.001402	37.97	0.000319176	2	1015.53	1.79866	49.6801	0
	High	HGGIVGVFGYGGGVIGR	2	1	1	WP_005027914.1		0	1.92389e+07	0	3.358e-05	37.66	0.000497048	3	1601.86	1.14257	50.3014	0
	High	GSGLTNMHGSTGDIVLIGTQTPQLEEIFYDLTHK	1	1	1	WP_005027914.1		0	4.00578e+07	0	8.586e-09	37.12	0.000397882	4	3672.83	3.62343	68.9755	0
	High	HPTPLLDQLETGPWPSFVSDIK	2	1	1	WP_005027914.1		0	4.01676e+07	0	1.264e-05	27.63	0.00526381	3	2477.27	0.148656	65.7294	0
	High	ALHIGDER	1	1	1	WP_005027914.1		0	1.9061e+07	0.002	0.0256	19.75	0.0201258	3	910.475	0.909328	16.6559	0
	High	DDIKIDQEAVK	1	1	1	WP_005027914.1		0	9.32192e+06	0.005	0.05463	22.58	0.0157342	2	1273.67	1.44426	21.9127	1
WP_029435619.1	glycosyltransferase family 1 protein [Bilophila wadsworthia]	541.438	37.17	1	12	12	22	4.63103e+07	374	41.1815	8.66064
	A4	Sequence	# PSMs	# Proteins	# Protein Groups	Protein Group Accessions	Modifications	ΔCn	Area	q-Value	PEP	IonScore	Exp Value	Charge	MH+ [Da]	ΔM [ppm]	RT [min]	# Missed Cleavages
	High	AATDEAWR	2	1	1	WP_029435619.1		0	1.06989e+07	0	0.0003035	74.12	4.06621e-08	2	919.429	1.91985	19.6117	0
	High	WFNATAWYGLELAR	1	1	1	WP_029435619.1		0	6.66356e+06	0	4.433e-06	63.35	1.10971e-06	2	1697.85	1.31309	65.6631	0
	High	VVALADTETFAK	2	1	1	WP_029435619.1		0	6.43024e+07	0	0.0001218	55.44	7.28686e-06	2	1264.68	2.20502	35.9381	0
	High	YVTITGK	2	1	1	WP_029435619.1		0	9.00642e+06	0	0.001578	48.9	1.80355e-05	2	781.446	0.664346	18.5503	0
	High	DKDFLEQTLAVYAEAYR	2	1	1	WP_029435619.1		0	1.1247e+07	0	8.012e-05	45.92	6.90818e-05	3	2032.01	2.80384	65.9763	1
	High	VADAVVATNSVMAR	1	1	1	WP_029435619.1		0	3.98182e+07	0	3.285e-06	44.24	9.04089e-05	2	1403.74	2.72249	29.0329	0
	High	VADAVVATNSVmAR	1	1	1	WP_029435619.1	M12(Oxidation)	0	8.9961e+06	0	0.0002668	43.75	0.000130726	2	1419.73	2.31834	22.0866	0
	High	LHMILGGVDTER	2	1	1	WP_029435619.1		0	2.70767e+07	0	0.0003886	42.12	0.000141165	3	1340.7	0.925837	34.2332	0
	High	LLNAAGHESR	3	1	1	WP_029435619.1		0	9.05695e+06	0	0.0002627	41.36	0.000142572	2	1067.56	-0.0277265	11.6385	0
	High	NPLEFPGLIR	3	1	1	WP_029435619.1		0	3.48102e+07	0	7.928e-05	39.01	0.000270046	2	1155.65	2.44323	57.9669	0
	High	GESFLFWGLLK	1	1	1	WP_029435619.1		0	1.34936e+07	0.001	0.005671	22	0.0110418	2	1296.7	3.40965	68.6225	0
	High	AEEMGLRPLAMPLNAK	1	1	1	WP_029435619.1		0	7.07197e+06	0.002	0.01272	14.12	0.121986	2	1740.92	1.39118	45.9511	0
	High	ETIAALAK	1	1	1	WP_029435619.1		0	1.37165e+07	0.003	0.03891	33.47	0.00202401	2	816.484	1.42062	23.5411	0
WP_029435625.1	glycosyltransferase family 1 protein [Bilophila wadsworthia]	509.539	44.35	1	14	14	22	5.41296e+07	372	40.9813	8.03076
	A4	Sequence	# PSMs	# Proteins	# Protein Groups	Protein Group Accessions	Modifications	ΔCn	Area	q-Value	PEP	IonScore	Exp Value	Charge	MH+ [Da]	ΔM [ppm]	RT [min]	# Missed Cleavages
	High	SVIYGIPMAALAGIR	2	1	1	WP_029435625.1		0	1.57155e+07	0	6.152e-09	74.77	6.3351e-08	2	1531.87	0.745547	65.1891	0
	High	MLTYLASSLYR	2	1	1	WP_029435625.1		0	3.17587e+07	0	3.784e-05	61.66	1.70585e-06	2	1317.69	1.58253	54.1012	0
	High	KAADLILSVMK	1	1	1	WP_029435625.1		0	2.01469e+07	0	4.139e-06	58.15	1.91386e-06	2	1188.7	2.00561	48.2607	1
	High	GLYEYAEAAR	3	1	1	WP_029435625.1		0	4.6403e+07	0	1.89e-06	51.8	9.24971e-06	2	1142.55	0.921058	32.5308	0
	High	YAMITGLGYMFEANTPVK	1	1	1	WP_029435625.1		0	1.01299e+07	0	3.349e-08	50.42	1.86103e-05	2	2005.98	3.75923	65.0002	0
	High	FIAETELDAR	3	1	1	WP_029435625.1		0	3.67153e+07	0	0.0004885	48.49	2.61922e-05	2	1164.59	2.56364	32.1519	0
	High	mLTYLASSLYR	1	1	1	WP_029435625.1	M1(Oxidation)	0	12066509	0	7.276e-05	43.15	0.000106518	2	1333.68	1.71515	47.6235	0
	High	GLNPVHDLK	1	1	1	WP_029435625.1		0	1.49653e+07	0	0.0003542	41.16	0.000176087	2	992.554	1.30593	21.4442	0
	High	EGIIEYLGVTR	2	1	1	WP_029435625.1		0	5.22269e+07	0	7.42e-05	39.55	0.00028284	2	1249.68	2.17078	56.4347	0
	High	FQLLGAPESSR	1	1	1	WP_029435625.1		0	6.37591e+07	0	0.001917	34.02	0.00120865	2	1204.63	1.2213	39.0725	0
	High	NGFLVPVR	1	1	1	WP_029435625.1		0	15778084	0	0.003338	32.85	0.00241242	2	901.527	1.59925	37.9534	0
	High	MNIIIMNNR	1	1	1	WP_029435625.1		0	1.43618e+07	0.001	0.006485	29.98	0.00311431	2	1118.59	4.92772	39.0795	0
	High	GFGASIR	1	1	1	WP_029435625.1		0	1.85995e+07	0.002	0.01714	33.25	0.00134848	2	707.384	0.848955	21.5394	0
	High	GTGVDTDKFAVAPLPEAPLTFLLVGR	1	1	1	WP_029435625.1		0	3.29854e+07	0.002	0.01203	16.26	0.0378547	3	2684.47	2.83616	68.6209	1
	High	GGVPLETVK	1	1	1	WP_029435625.1		0	8.14479e+06	0.005	0.06959	25.74	0.00413363	2	899.52	0.870548	22.6088	0
WP_029434823.1	branched-chain amino acid ABC transporter substrate-binding protein [Bilophila wadsworthia]	506.802	31.55	1	8	8	18	1.44539e+08	374	40.0916	6.80029
	A4	Sequence	# PSMs	# Proteins	# Protein Groups	Protein Group Accessions	Modifications	ΔCn	Area	q-Value	PEP	IonScore	Exp Value	Charge	MH+ [Da]	ΔM [ppm]	RT [min]	# Missed Cleavages
	High	FISPIMPADIDTPMAK	2	1	1	WP_029434823.1		0	1.38711e+08	0	2.905e-11	80.41	2.77524e-08	2	1746.88	1.64244	59.8489	0
	High	GVKPDAILFTGYYPEAGLLLR	2	1	1	WP_029434823.1		0	1.72914e+08	0	1.22e-08	71.1	1.35843e-07	2	2293.26	2.08537	64.7256	0
	High	WAVPIIGGDATNNTDLVK	6	1	1	WP_029434823.1		0	1.21992e+08	0	1.306e-08	68.74	3.60881e-07	2	1883.99	1.75067	60.3916	0
	High	VQLVIEDDGSTPR	2	1	1	WP_029434823.1		0	1.19812e+08	0	6.279e-05	63.66	1.35616e-06	2	1428.73	1.27211	32.6424	0
	High	IGLMAPITGAFASEGQDMQK	2	1	1	WP_029434823.1		0	3.24306e+07	0	5.38e-06	52.96	1.26456e-05	2	2065.02	3.03693	61.1529	0
	High	LYEVNAK	1	1	1	WP_029434823.1		0	59616193	0	0.001164	42.44	0.000142541	2	836.453	1.54336	18.0644	0
	High	SADIVFFDALVPGER	1	1	1	WP_029434823.1		0	1.44516e+07	0	4.7e-05	38.65	0.000436667	3	1635.84	2.73069	64.9791	0
	High	DYSAILTK	2	1	1	WP_029434823.1		0	5.77474e+07	0	0.003818	38.17	0.000220988	2	910.489	0.84112	30.5235	0
WP_005028987.1	ABC transporter substrate-binding protein [Bilophila wadsworthia]	505.179	18.81	1	2	6	17	1.91573e+08	335	37.2321	7.62061
	A4	Sequence	# PSMs	# Proteins	# Protein Groups	Protein Group Accessions	Modifications	ΔCn	Area	q-Value	PEP	IonScore	Exp Value	Charge	MH+ [Da]	ΔM [ppm]	RT [min]	# Missed Cleavages
	High	VPQSAVLIAAYK	2	2	2	WP_005028987.1;WP_029435191.1		0	2.00625e+08	0	2.743e-06	78.77	2.05746e-08	2	1259.74	2.16052	40.8262	0
	High	ILTWTYTDFR	2	1	1	WP_005028987.1		0	172551470	0	4.469e-05	63.05	1.33772e-06	2	1315.67	2.30975	58.9334	0
	High	YLTEVHYTYQLQPLVISER	3	2	2	WP_005028987.1;WP_029435191.1		0	2.01544e+08	0	3.777e-10	60.92	2.10365e-06	2	2352.23	2.16472	57.5366	0
	High	VWPEMADFVGGK	3	3	3	WP_005028987.1;WP_029435194.1;WP_029435191.1		0	136382630	0	1.643e-06	59.59	2.08811e-06	2	1335.64	2.85949	59.6246	0
	High	FRVPQSAVLIAAYK	5	2	2	WP_005028987.1;WP_029435191.1		0	6.20155e+07	0	2.237e-06	55.26	4.021e-06	3	1562.91	1.58664	49.3509	1
	High	VWPEmADFVGGK	1	3	3	WP_005028987.1;WP_029435194.1;WP_029435191.1	M5(Oxidation)	0	1.92729e+07	0	0.00253	21.65	0.00752303	2	1351.64	1.89149	43.7278	0
	High	MADMQGLK	1	1	1	WP_005028987.1		0	7.49335e+07	0.001	0.004717	44.94	5.13003e-05	2	893.423	1.1416	21.9931	0
WP_005027877.1	MULTISPECIES: 50S ribosomal protein L1 [Bilophila]	498.698	47.44	1	12	12	19	6.50875e+07	234	24.7392	9.24658
	A4	Sequence	# PSMs	# Proteins	# Protein Groups	Protein Group Accessions	Modifications	ΔCn	Area	q-Value	PEP	IonScore	Exp Value	Charge	MH+ [Da]	ΔM [ppm]	RT [min]	# Missed Cleavages
	High	NMAVSTTMGPGFK	1	1	1	WP_005027877.1		0	4.07794e+07	0	2.975e-09	87.31	2.78671e-09	2	1340.63	-0.0646777	33.8503	0
	High	TGTVTFDVATAVK	2	1	1	WP_005027877.1		0	6.33233e+07	0	2.291e-07	72.72	1.28295e-07	2	1309.7	1.96142	40.2326	0
	High	NMAVSTTmGPGFK	1	1	1	WP_005027877.1	M8(Oxidation)	0	9.31952e+06	0	2.766e-05	46.66	2.91295e-05	2	1356.63	1.88473	25.6732	0
	High	AGVLHAPLGK	3	1	1	WP_005027877.1		0	37036020	0	0.001274	46.1	2.44889e-05	2	962.579	1.08036	21.2694	0
	High	AVEGLDLSQR	2	1	1	WP_005027877.1		0	43778967	0	0.0002132	46.06	6.56517e-05	2	1087.58	1.7913	28.2561	0
	High	KAVEGLDLSQR	1	1	1	WP_005027877.1		0	6363683	0	0.0005204	41.1	0.000209587	2	1215.67	1.4023	22.2509	1
	High	YSDQMVR	1	1	1	WP_005027877.1		0	2.98339e+07	0	0.0008707	35.46	0.000283772	2	898.41	1.80948	17.4547	0
	High	VSFGPEK	1	1	1	WP_005027877.1		0	2.94581e+07	0.001	0.007626	40.93	0.000318858	2	763.399	0.592194	20.4687	0
	High	ALVETVNR	1	1	1	WP_005027877.1		0	8.31729e+07	0.001	0.006063	39.98	0.000426962	2	901.511	0.991293	18.8151	0
	High	VDMTLIK	2	1	1	WP_005027877.1		0	3.01587e+07	0.001	0.007126	36.37	0.000426748	2	819.466	1.2208	32.0037	0
	High	FSVEEAVEK	1	1	1	WP_005027877.1		0	4.87661e+07	0.002	0.01663	27.32	0.00417045	2	1037.52	1.92197	30.7528	0
	High	AAGADIAGAEELVAK	1	1	1	WP_005027877.1		0	0	0.002	0.0113	25.4	0.0087963	2	1385.73	2.67098	41.0064	0
	High	GAVSLPHGLGK	1	1	1	WP_005027877.1		0	7.02952e+06	0.003	0.03403	10.77	0.113066	3	1035.6	0.880995	25.2141	0
	High	VDmTLIK	1	1	1	WP_005027877.1	M3(Oxidation)	0	3.03053e+06	0.005	0.05862	25.99	0.00440593	2	835.46	0.708874	20.5974	0
WP_029435191.1	C4-dicarboxylate ABC transporter substrate-binding protein [Bilophila wadsworthia]	492.639	16.72	1	2	6	18	1.79517e+08	335	36.9852	7.28369
	A4	Sequence	# PSMs	# Proteins	# Protein Groups	Protein Group Accessions	Modifications	ΔCn	Area	q-Value	PEP	IonScore	Exp Value	Charge	MH+ [Da]	ΔM [ppm]	RT [min]	# Missed Cleavages
	High	VPQSAVLIAAYK	2	2	2	WP_005028987.1;WP_029435191.1		0	2.00625e+08	0	2.743e-06	78.77	2.05746e-08	2	1259.74	2.16052	40.8262	0
	High	YLTEVHYTYQLQPLVISER	3	2	2	WP_005028987.1;WP_029435191.1		0	2.01544e+08	0	3.777e-10	60.92	2.10365e-06	2	2352.23	2.16472	57.5366	0
	High	VWPEMADFVGGK	3	3	3	WP_005028987.1;WP_029435194.1;WP_029435191.1		0	136382630	0	1.643e-06	59.59	2.08811e-06	2	1335.64	2.85949	59.6246	0
	High	FRVPQSAVLIAAYK	5	2	2	WP_005028987.1;WP_029435191.1		0	6.20155e+07	0	2.237e-06	55.26	4.021e-06	3	1562.91	1.58664	49.3509	1
	High	FQLENAEAAK	3	1	1	WP_029435191.1		0	9.12118e+07	0	0.0003851	52.31	1.67434e-05	2	1120.57	1.77046	24.6238	0
	High	FQLENAEAAKK	1	1	1	WP_029435191.1		0	5.47616e+06	0	0.0005599	41.54	0.000210437	3	1248.66	0.796542	20.8655	1
	High	VWPEmADFVGGK	1	3	3	WP_005028987.1;WP_029435194.1;WP_029435191.1	M5(Oxidation)	0	1.92729e+07	0	0.00253	21.65	0.00752303	2	1351.64	1.89149	43.7278	0
WP_029436846.1	hypothetical protein [Bilophila wadsworthia]	491.004	29.17	1	8	8	20	2.14523e+08	360	37.6003	6.63916
	A4	Sequence	# PSMs	# Proteins	# Protein Groups	Protein Group Accessions	Modifications	ΔCn	Area	q-Value	PEP	IonScore	Exp Value	Charge	MH+ [Da]	ΔM [ppm]	RT [min]	# Missed Cleavages
	High	FVLPSPALGIADR	3	1	1	WP_029436846.1		0	2.67583e+08	0	6.267e-07	69.58	1.65231e-07	2	1355.77	3.14746	58.7835	0
	High	EFGFGWLPDEQVR	1	1	1	WP_029436846.1		0	193201000	0	5.065e-06	53.56	7.70971e-06	2	1579.76	4.26551	63.3502	0
	High	ALLTETQGDPAR	4	1	1	WP_029436846.1		0	1.58167e+08	0	2.895e-05	51.03	1.45939e-05	2	1271.66	1.46656	23.0491	0
	High	AENWPR	4	1	1	WP_029436846.1		0	3.97675e+07	0	0.001732	47.96	1.59577e-05	2	772.374	-0.0744586	19.2029	0
	High	ILGVYEHHTGMLDTDALLFDLK	2	1	1	WP_029436846.1		0	52813326	0	2.728e-07	45.74	8.4006e-05	4	2501.28	2.13756	62.2988	0
	High	QGVTVVNVGNSHVAAFLVFK	2	1	1	WP_029436846.1		0	8.13029e+07	0	4.011e-05	39.96	0.000206897	2	2086.15	0.982996	60.6803	0
	High	AELSPASAGDAVAR	2	1	1	WP_029436846.1		0	1.82784e+08	0	0.0001576	27.16	0.0031731	2	1314.67	1.44093	24.1056	0
	High	ILGVYEHHTGmLDTDALLFDLK	1	1	1	WP_029436846.1	M11(Oxidation)	0	9015431	0	0.0003304	18.47	0.0426699	3	2517.27	1.96717	60.4569	0
	High	FNLWR	1	1	1	WP_029436846.1		0	1.20002e+08	0.004	0.0418	25.06	0.00732939	2	735.395	1.2763	43.162	0
WP_005024919.1	MULTISPECIES: amidohydrolase [Bilophila]	490.82	33.55	1	11	11	21	1.63844e+08	310	34.6735	5.93506
	A4	Sequence	# PSMs	# Proteins	# Protein Groups	Protein Group Accessions	Modifications	ΔCn	Area	q-Value	PEP	IonScore	Exp Value	Charge	MH+ [Da]	ΔM [ppm]	RT [min]	# Missed Cleavages
	High	VIFASAHPFIEQADAIEIYK	2	1	1	WP_005024919.1		0	2.06875e+08	0	8.275e-14	83.22	1.07197e-08	2	2262.19	2.75127	60.2418	0
	High	FPLPFQPFAPMGR	3	1	1	WP_005024919.1		0	38991042	0	9.665e-08	74.02	1.12939e-07	2	1504.78	3.07188	66.0694	0
	High	VPQALPEIVADLDR	2	1	1	WP_005024919.1		0	1.5304e+08	0	1.534e-06	60.34	1.61822e-06	2	1535.85	2.59014	62.8946	0
	High	FRPNTPEIINGIK	2	1	1	WP_005024919.1		0	2.01061e+07	0	1.865e-07	58.15	2.75596e-06	3	1498.84	0.0609853	36.4661	0
	High	RVPQALPEIVADLDR	1	1	1	WP_005024919.1		0	28543311	0	7.291e-07	58.07	2.02742e-06	3	1691.95	2.02757	59.2841	1
	High	NLNISEEVR	2	1	1	WP_005024919.1		0	4.12895e+07	0	0.0007178	41.91	0.000219018	2	1073.56	1.16505	27.8875	0
	High	FPLPFQPFAPmGR	3	1	1	WP_005024919.1	M11(Oxidation)	0	3.7024e+07	0	0.0001126	30.56	0.0020657	2	1520.78	2.36984	63.8459	0
	High	QIDVVAR	1	1	1	WP_005024919.1		0	8.75052e+07	0.002	0.01064	46.58	5.27486e-05	2	800.462	-0.699145	19.0985	0
	High	AIMDYIDPR	2	1	1	WP_005024919.1		0	1.31618e+08	0.002	0.01577	34.29	0.000837881	2	1093.54	2.23648	44.0353	0
	High	ILGLDK	1	1	1	WP_005024919.1		0	52502097	0.004	0.04807	46.57	6.71893e-05	2	658.414	1.10847	26.527	0
	High	FLGFWGIDPHK	1	1	1	WP_005024919.1		0	9.35557e+07	0.004	0.05264	14.61	0.0726473	3	1316.68	1.555	59.2719	0
	High	VPQALPEIVADLDRR	1	1	1	WP_005024919.1		0	1.28671e+07	0.009	0.1024	7.94	0.216937	3	1691.95	2.46046	60.1017	1
WP_005028425.1	methionine adenosyltransferase [Bilophila wadsworthia]	485.756	41.69	1	13	13	29	9.93808e+07	391	42.4922	5.41455
	A4	Sequence	# PSMs	# Proteins	# Protein Groups	Protein Group Accessions	Modifications	ΔCn	Area	q-Value	PEP	IonScore	Exp Value	Charge	MH+ [Da]	ΔM [ppm]	RT [min]	# Missed Cleavages
	High	VADQISDAILDTLIEQDPGSR	2	1	1	WP_005028425.1		0	3.49884e+07	0	1.397e-09	72.19	1.93264e-07	3	2256.14	1.7677	66.442	0
	High	TQVSFEYVDGKPIR	4	1	1	WP_005028425.1		0	1.05228e+08	0	5.199e-07	58.09	4.03621e-06	2	1638.85	2.91658	33.2799	0
	High	INNVVVSTQHAASASQADIIEAVK	3	1	1	WP_005028425.1		0	1.18529e+08	0	1.428e-07	53.15	1.01676e-05	3	2465.3	2.17152	49.7032	0
	High	ELPEFTWEHTDAAADLR	2	1	1	WP_005028425.1		0	74385581	0	4.797e-05	49.08	1.79212e-05	2	2000.94	2.21764	54.4464	0
	High	DGLVDFFRPDGK	3	1	1	WP_005028425.1		0	3.70649e+07	0	0.0002126	44.11	8.92746e-05	3	1365.68	1.62533	56.0475	0
	High	YFFTSESVTEGHPDK	2	1	1	WP_005028425.1		0	6.59709e+07	0	6.527e-06	40.28	9.37562e-05	3	1743.79	1.74699	34.1305	0
	High	NVVAAGLAPR	2	1	1	WP_005028425.1		0	7.34519e+07	0	0.0006354	38.92	0.000127929	2	967.568	-0.183379	23.7048	0
	High	INNVVVSTQHAASASQADIIEAVKR	1	1	1	WP_005028425.1		0	2.32948e+07	0	2.997e-06	38.02	0.000268194	4	2621.4	0.692464	47.9799	1
	High	LDLLRPIYK	2	1	1	WP_005028425.1		0	3.59225e+07	0	0.0001558	30.57	0.000874923	2	1130.7	2.51281	43.5104	0
	High	IIQDTYGGSGHHGGGAFSGK	2	1	1	WP_005028425.1		0	5.93874e+07	0	8.026e-05	26.95	0.00302755	3	1945.92	1.82126	19.1271	0
	High	EVFDLRPYHITK	2	1	1	WP_005028425.1		0	4.95278e+07	0	0.001635	23.78	0.011098	2	1517.81	1.65036	37.4134	0
	High	GYADLPK	1	1	1	WP_005028425.1		0	3.45857e+07	0.002	0.0122	38.31	0.000582904	2	763.399	0.605293	21.7598	0
	High	KDGLVDFFRPDGK	3	1	1	WP_005028425.1		0	3.05451e+07	0.006	0.07658	19.24	0.0309723	3	1493.78	1.2617	43.017	1
WP_005027979.1	spermidine/putrescine ABC transporter substrate-binding protein [Bilophila wadsworthia]	480.942	30.72	1	11	11	26	2.37411e+08	345	38.2439	5.0083
	A4	Sequence	# PSMs	# Proteins	# Protein Groups	Protein Group Accessions	Modifications	ΔCn	Area	q-Value	PEP	IonScore	Exp Value	Charge	MH+ [Da]	ΔM [ppm]	RT [min]	# Missed Cleavages
	High	VVLSTYESNEAMYAK	2	1	1	WP_005027979.1		0	2.23482e+08	0	8.43e-07	77.8	2.24044e-08	2	1704.82	2.5881	36.1651	0
	High	VLLSDDLR	2	1	1	WP_005027979.1		0	1.74867e+08	0	0.0001863	67.32	6.76539e-07	2	930.527	1.15697	32.4975	0
	High	VIVLDPEELAK	5	1	1	WP_005027979.1		0	3.1057e+08	0	0.000251	43.78	6.91009e-05	2	1225.71	1.89528	50.2967	0
	High	FISYLMRPEVAK	5	1	1	WP_005027979.1		0	7.37414e+07	0	4.743e-07	43.21	0.000107444	2	1453.79	2.78999	41.1061	0
	High	AVDVSTIK	1	1	1	WP_005027979.1		0	9.93085e+07	0	0.001054	42.91	0.000171413	2	832.478	0.90903	20.0302	0
	High	GNALTIPYmWGTVGLLVNK	1	1	1	WP_005027979.1	M9(Oxidation)	0	1.03857e+07	0	0.0001619	42.25	0.000208482	3	2063.1	1.93032	65.3128	0
	High	DTFGVGLK	1	1	1	WP_005027979.1		0	6.6202e+07	0	0.003459	40.42	0.000226955	2	836.453	1.44648	31.2801	0
	High	ILEPEYAESK	2	1	1	WP_005027979.1		0	1.78182e+08	0	0.001022	34.92	0.000966321	2	1178.6	1.69996	23.8568	0
	High	GNALTIPYMWGTVGLLVNK	1	1	1	WP_005027979.1		0	2.3697e+07	0	0.001885	19.24	0.0244205	3	2047.11	0.564574	69.2855	0
	High	AAYEWLK	2	1	1	WP_005027979.1		0	1.23331e+08	0.002	0.01635	37.53	0.000415019	2	880.457	1.02294	37.5765	0
	High	FISYLmRPEVAK	2	1	1	WP_005027979.1	M6(Oxidation)	0	3.17932e+07	0.002	0.01311	15.94	0.0534834	3	1469.79	1.93293	33.2396	0
	High	VFDVTATK	1	1	1	WP_005027979.1		0	2.48793e+07	0.004	0.04064	27.21	0.0037071	1	880.478	0.597464	22.7318	0
	High	VLLSDDLRDTFGVGLK	1	1	1	WP_005027979.1		0	2.20585e+07	0.007	0.08201	11.44	0.0969022	3	1747.97	7.46449	59.7963	1
WP_005027343.1	cyclopropane-fatty-acyl-phospholipid synthase [Bilophila wadsworthia]	479.173	42.16	1	13	13	26	6.53931e+07	370	42.1678	7.21045
	A4	Sequence	# PSMs	# Proteins	# Protein Groups	Protein Group Accessions	Modifications	ΔCn	Area	q-Value	PEP	IonScore	Exp Value	Charge	MH+ [Da]	ΔM [ppm]	RT [min]	# Missed Cleavages
	High	AVLTSmLAEADIR	1	1	1	WP_005027343.1	M6(Oxidation)	0	1.52894e+07	0	9.655e-09	82.52	1.87519e-08	2	1405.74	1.83567	40.6245	0
	High	EHDAGHLVNWLLQDYR	3	1	1	WP_005027343.1		0	4.17906e+07	0	4.032e-11	75.03	8.6364e-08	2	1965.96	3.25998	60.0558	0
	High	VTGVTISTEQLAYAR	2	1	1	WP_005027343.1		0	5.27299e+07	0	5.555e-09	71.16	1.49291e-07	2	1608.86	2.24958	42.1562	0
	High	DAETLDEAQR	1	1	1	WP_005027343.1		0	3.35247e+07	0	0.0001543	43.33	4.64515e-05	2	1147.53	2.55244	16.6308	0
	High	IVSVGMFEHVGR	3	1	1	WP_005027343.1		0	6.23856e+07	0	3.133e-05	42.24	0.0001612	3	1330.69	0.69357	42.6171	0
	High	TGTDPWINK	2	1	1	WP_005027343.1		0	2.93164e+07	0	0.003672	32.9	0.00125651	2	1031.52	1.64833	24.8308	0
	High	SMEGQFDR	2	1	1	WP_005027343.1		0	2.08602e+07	0	0.00319	32.73	0.000532072	2	969.412	2.09954	20.3487	0
	High	AITGLYVMEDWHNFGADYDK	1	1	1	WP_005027343.1		0	1.24534e+07	0	8.445e-05	31.49	0.000707897	3	2345.06	2.03659	62.6916	0
	High	APmVAEQHYNTDNAMFAR	2	1	1	WP_005027343.1	M3(Oxidation)	0	2.32739e+07	0	2.431e-05	24.01	0.00396251	3	2081.92	2.71538	29.0654	0
	High	APMVAEQHYNTDNAMFAR	2	1	1	WP_005027343.1		0	8.10639e+07	0	0.003909	16.29	0.0234407	3	2065.93	1.81131	33.4678	0
	High	NYDIFMK	2	1	1	WP_005027343.1		0	1.70178e+07	0.002	0.02113	28.91	0.00160661	2	930.441	2.5047	41.4611	0
	High	LLKPSGLFLLHTIGNSK	2	1	1	WP_005027343.1		0	2.12413e+07	0.002	0.02032	12.42	0.0571439	3	1838.1	3.10316	54.2473	0
	High	VGGDRPWDIR	2	1	1	WP_005027343.1		0	4.18319e+07	0.005	0.06904	18.18	0.0273699	3	1170.6	0.837485	28.8383	0
	High	KNYDIFMK	1	1	1	WP_005027343.1		0	1.00927e+07	0.009	0.1067	24.13	0.00830689	2	1058.54	2.08695	30.2855	1
WP_029435575.1	3-dehydroquinate synthase II family protein [Bilophila wadsworthia]	473.114	34.85	1	11	11	20	9.22365e+07	330	35.2013	5.12256
	A4	Sequence	# PSMs	# Proteins	# Protein Groups	Protein Group Accessions	Modifications	ΔCn	Area	q-Value	PEP	IonScore	Exp Value	Charge	MH+ [Da]	ΔM [ppm]	RT [min]	# Missed Cleavages
	High	LVLAQGWEIIPVENLLAQPAVAGK	3	1	1	WP_029435575.1		0	3.3477e+07	0	7.301e-08	68.05	1.56304e-07	3	2529.45	2.65571	69.7242	0
	High	AEEESIASR	1	1	1	WP_029435575.1		0	2.11141e+07	0	8.3e-06	66.71	4.6927e-07	2	991.47	1.20243	13.153	0
	High	AEADMPSVGLGSK	1	1	1	WP_029435575.1		0	5.19763e+07	0	4.055e-08	64.4	5.26463e-07	2	1261.61	1.59671	28.8865	0
	High	LSQGTLTLDK	2	1	1	WP_029435575.1		0	4.55641e+07	0	3.278e-05	62.84	1.29999e-06	2	1075.6	1.36331	24.7955	0
	High	TSLATIGR	1	1	1	WP_029435575.1		0	19404273	0	0.0001766	56.3	4.68846e-06	2	818.474	0.582842	22.1803	0
	High	LAVEVASLAEAR	3	1	1	WP_029435575.1		0	8.86786e+07	0	6.943e-05	50.49	2.14393e-05	2	1228.69	1.86445	43.1288	0
	High	SGDEVLIVDK	1	1	1	WP_029435575.1		0	16420559	0	0.0005145	49.03	3.93832e-05	2	1074.57	-0.108647	27.4349	0
	High	TGSVFLQNAETIR	4	1	1	WP_029435575.1		0	1.36055e+08	0	4.954e-05	43.74	0.000133141	2	1435.76	1.64649	42.5903	0
	High	SGDEVLIVDKDGR	1	1	1	WP_029435575.1		0	1.31746e+07	0	3.304e-05	36.82	0.000644706	2	1402.72	1.13235	23.2672	1
	High	AEADmPSVGLGSK	1	1	1	WP_029435575.1	M5(Oxidation)	0	4.03256e+06	0.003	0.0356	14.55	0.050859	2	1277.61	3.35925	20.7256	0
	High	NIVSELK	1	1	1	WP_029435575.1		0	3.16074e+07	0.007	0.0857	28.76	0.00412441	2	802.469	2.02146	27.0857	0
	High	IQENIR	1	1	1	WP_029435575.1		0	1.44272e+06	0.007	0.089	24.34	0.0112279	2	772.432	0.696448	13.9751	0
WP_005026329.1	MULTISPECIES: CoA ester lyase [Bilophila]	461.511	49.66	1	11	11	24	6.65321e+07	294	32.3184	5.37646
	A4	Sequence	# PSMs	# Proteins	# Protein Groups	Protein Group Accessions	Modifications	ΔCn	Area	q-Value	PEP	IonScore	Exp Value	Charge	MH+ [Da]	ΔM [ppm]	RT [min]	# Missed Cleavages
	High	LTSEAVEQMWGR	1	1	1	WP_005026329.1		0	64742182	0	8.01e-09	79.21	2.57892e-08	2	1406.68	2.88941	47.0923	0
	High	ISMLLETAK	2	1	1	WP_005026329.1		0	6.36378e+07	0	1.313e-05	62.92	1.35284e-06	2	1005.57	1.31214	36.6022	0
	High	AAVSYLGK	1	1	1	WP_005026329.1		0	41834465	0	0.0001379	61.63	7.55775e-07	2	808.457	0.812058	21.4404	0
	High	DILAAQAEIDAK	2	1	1	WP_005026329.1		0	3.75452e+07	0	4.213e-05	61.6	1.69499e-06	2	1257.67	1.29789	35.9815	0
	High	AAGIVAIDAPFVAYQDIPAFER	1	1	1	WP_005026329.1		0	2.79884e+07	0	1.574e-08	49.85	2.43258e-05	2	2334.22	2.91012	66.1455	0
	High	MVDTPVYLNAK	3	1	1	WP_005026329.1		0	7.12164e+07	0	0.0001909	48.1	3.63972e-05	2	1250.65	2.50077	33.6141	0
	High	APSIPADIITLDLEDSVPPSEK	2	1	1	WP_005026329.1		0	2.90683e+07	0	7.444e-05	41.31	0.000184901	3	2307.2	3.13423	64.9757	0
	High	LYAPDPADVEWANGVVK	1	1	1	WP_005026329.1		0	3.96854e+07	0	0.0001022	35.8	0.000841686	2	1843.92	1.29781	57.6021	0
	High	MIIHPSQVEPSNR	2	1	1	WP_005026329.1		0	3.56025e+07	0	4.86e-06	33.66	0.00118395	3	1507.77	0.208089	22.1703	0
	High	mIIHPSQVEPSNR	3	1	1	WP_005026329.1	M1(Oxidation)	0	8.16182e+06	0	0.00333	28.07	0.00397686	3	1523.77	2.72189	19.6216	0
	High	SIMYVPGNNPK	2	1	1	WP_005026329.1		0	28947797	0	0.003381	28.05	0.00485693	2	1219.62	1.33393	27.5311	0
	High	SImYVPGNNPK	1	1	1	WP_005026329.1	M3(Oxidation)	0	18214806	0.001	0.007045	22.29	0.0153452	2	1235.61	2.07306	22.073	0
	High	VFEEEGLAK	2	1	1	WP_005026329.1		0	5.7981e+07	0.002	0.01345	27.89	0.00349493	2	1021.52	1.51024	23.9294	0
	High	mVDTPVYLNAK	1	1	1	WP_005026329.1	M1(Oxidation)	0	1.38591e+07	0.002	0.01717	13.15	0.118622	2	1266.64	2.3397	29.1169	0
WP_029436733.1	putative sulfate exporter family transporter [Bilophila wadsworthia]	425.905	16.12	1	10	10	19	8.5291e+07	577	61.6517	8.98291
	A4	Sequence	# PSMs	# Proteins	# Protein Groups	Protein Group Accessions	Modifications	ΔCn	Area	q-Value	PEP	IonScore	Exp Value	Charge	MH+ [Da]	ΔM [ppm]	RT [min]	# Missed Cleavages
	High	AESSFAAAQAAEK	1	1	1	WP_029436733.1		0	8.16788e+07	0	3.222e-07	65.55	4.73641e-07	2	1280.61	1.20063	20.9718	0
	High	GVVGTNLPIAK	4	1	1	WP_029436733.1		0	86018756	0	2.844e-05	65.11	4.62478e-07	2	1068.64	1.53331	31.5546	0
	High	TIAYIQAQDAK	1	1	1	WP_029436733.1		0	8.81753e+07	0	6.21e-05	51.28	1.9363e-05	2	1221.65	1.47032	24.4114	0
	High	KGVVGTNLPIAK	2	1	1	WP_029436733.1		0	2.65398e+07	0	0.001172	45.19	3.01974e-05	2	1196.74	0.451757	24.4252	1
	High	ETSLMEIWHR	1	1	1	WP_029436733.1		0	1.37237e+07	0	0.001015	39.02	0.000213034	2	1301.63	2.19049	48.3263	0
	High	AMYVAATIK	1	1	1	WP_029436733.1		0	1.17439e+07	0	0.0005567	36.51	0.000335036	2	967.53	2.16913	26.9785	0
	High	SmFTSQAEADAK	2	1	1	WP_029436733.1	M2(Oxidation)	0	7.26219e+06	0	0.0004554	35.49	0.000281819	2	1301.57	3.03375	19.4495	0
	High	SMFTSQAEADAK	1	1	1	WP_029436733.1		0	7.14596e+07	0	0.0004517	30.87	0.000859388	2	1285.58	3.00917	23.9531	0
	High	WTDNPVK	2	1	1	WP_029436733.1		0	3.57648e+07	0.002	0.01038	37.98	0.00030252	2	859.432	1.50705	19.438	0
	High	AFIASPGK	2	1	1	WP_029436733.1		0	6.5117e+07	0.002	0.0158	33.15	0.00125885	2	790.447	0.896287	20.6926	0
	High	ANENSNVVVDR	2	1	1	WP_029436733.1		0	5.82557e+07	0.003	0.03007	15.51	0.0435845	2	1216.59	2.01588	15.6619	0
WP_029435391.1	diaminopimelate dehydrogenase [Bilophila wadsworthia]	415.925	51.78	1	11	11	19	4.35059e+07	309	32.6511	6.23975
	A4	Sequence	# PSMs	# Proteins	# Protein Groups	Protein Group Accessions	Modifications	ΔCn	Area	q-Value	PEP	IonScore	Exp Value	Charge	MH+ [Da]	ΔM [ppm]	RT [min]	# Missed Cleavages
	High	IDNPALTAQVLVSSAR	2	1	1	WP_029435391.1		0	1.70657e+07	0	1.223e-05	66.06	5.45033e-07	2	1654.92	2.39653	55.9524	0
	High	AAIQADPYFSHDPLDVR	1	1	1	WP_029435391.1		0	46304887	0	1.787e-05	52.97	1.18595e-05	3	1914.93	-0.0892855	47.8324	0
	High	AIAGVADATSITIPLGGGR	2	1	1	WP_029435391.1		0	40534100	0	2.715e-06	50.95	1.60705e-05	2	1739.97	2.38773	55.3111	0
	High	AVAITAAGWDPGTDSVMR	1	1	1	WP_029435391.1		0	4.36788e+07	0	5.49e-06	50.6	2.04676e-05	2	1817.89	0.407372	50.2905	0
	High	GYNTVDSFDIHDR	1	1	1	WP_029435391.1		0	1.60007e+07	0	5.399e-05	50.38	1.05365e-05	3	1538.69	1.77499	30.2777	0
	High	AAVMGLGNIGR	4	1	1	WP_029435391.1		0	3.18112e+07	0	4.557e-05	50.32	3.15849e-05	2	1058.58	1.69284	37.2254	0
	High	KIPEVAGDLLGR	2	1	1	WP_029435391.1		0	4.04365e+06	0	0.0002401	45.7	3.63357e-05	3	1267.74	1.20426	40.7918	1
	High	SGAYTLIDVPPVLLLPGER	2	1	1	WP_029435391.1		0	6.37115e+06	0	9.222e-06	39.57	0.000160091	3	2010.13	1.79547	67.4165	0
	High	VGASGLTANQHFTFDMR	2	1	1	WP_029435391.1		0	3.19243e+07	0	0.0001358	36.6	0.000339103	2	1851.89	2.40195	44.5669	0
	High	ALFEAMAPVGVTFTNFGR	1	1	1	WP_029435391.1		0	1.19012e+07	0	1.794e-06	36.43	0.000523272	3	1927.98	1.17892	65.3326	0
	High	IPEVAGDLLGR	1	1	1	WP_029435391.1		0	7.18779e+06	0.005	0.0684	18.86	0.0129709	2	1139.64	1.75247	46.9514	0
WP_005028116.1	hypothetical protein [Bilophila wadsworthia]	415.863	33.24	1	10	10	17	1.17717e+08	349	37.1763	5.35107
	A4	Sequence	# PSMs	# Proteins	# Protein Groups	Protein Group Accessions	Modifications	ΔCn	Area	q-Value	PEP	IonScore	Exp Value	Charge	MH+ [Da]	ΔM [ppm]	RT [min]	# Missed Cleavages
	High	KGNAQALLMLGDFYSPK	1	1	1	WP_005028116.1		0	2.69757e+07	0	3.258e-11	97.9	4.62216e-10	2	1852.97	1.59338	60.2854	1
	High	AQDGAFLIADELAK	3	1	1	WP_005028116.1		0	8.95884e+07	0	6.68e-06	65.61	9.06805e-07	2	1461.76	0.918019	59.4633	0
	High	ALAAGAAEAQQR	3	1	1	WP_005028116.1		0	1.89583e+08	0	1.296e-07	63.14	8.49255e-07	2	1156.61	1.47749	15.1757	0
	High	YAPDDIK	1	1	1	WP_005028116.1		0	1.13522e+07	0	0.003773	47.07	4.71206e-05	2	821.405	1.76747	17.8589	0
	High	GNAQALLMLGDFYSPK	1	1	1	WP_005028116.1		0	7.0997e+06	0	3.261e-05	41.38	0.000200139	2	1724.87	2.70209	63.9775	0
	High	TDTTLEEKPAEVLK	1	1	1	WP_005028116.1		0	5.365e+07	0	0.0002323	34.62	0.00119075	3	1573.83	1.81196	26.8341	0
	High	VEPDTAMALAQQLFAAADDVK	1	1	1	WP_005028116.1		0	7.97321e+06	0	0.002263	27.95	0.00416844	3	2204.09	1.99242	70.8824	0
	High	DPSLLPDLELAPK	2	1	1	WP_005028116.1		0	7.39791e+07	0	4.867e-05	22.27	0.0145267	2	1407.78	1.52211	61.0818	0
	High	HEAADLPPGQEAPVK	2	1	1	WP_005028116.1		0	1.15119e+07	0	0.003156	17.79	0.0432487	3	1558.79	1.93442	18.5659	0
	High	YAPDDIKGPK	2	1	1	WP_005028116.1		0	2.45273e+07	0.001	0.005634	41.65	0.000184656	2	1103.58	1.73938	17.7643	1
WP_029436737.1	class I SAM-dependent rRNA methyltransferase [Bilophila wadsworthia]	413.17	40.61	1	11	11	20	5.57881e+07	394	43.0292	7.38623
	A4	Sequence	# PSMs	# Proteins	# Protein Groups	Protein Group Accessions	Modifications	ΔCn	Area	q-Value	PEP	IonScore	Exp Value	Charge	MH+ [Da]	ΔM [ppm]	RT [min]	# Missed Cleavages
	High	NGAAGVTFLDASR	2	1	1	WP_029436737.1		0	3.69754e+07	0	1.162e-05	73.58	1.05247e-07	2	1278.65	1.40313	37.5794	0
	High	ESGAAFTVSLAEGQK	3	1	1	WP_029436737.1		0	3.79888e+07	0	5.207e-05	58.27	3.05319e-06	2	1494.75	1.73946	40.0954	0
	High	TIGTAYVNPASLIAAR	3	1	1	WP_029436737.1		0	6.71209e+07	0	1.048e-06	52.64	1.00733e-05	2	1617.9	1.49066	56.7461	0
	High	DAEQGLNAYR	1	1	1	WP_029436737.1		0	23908975	0	8.905e-05	47.52	3.2747e-05	2	1136.54	2.5842	23.0315	0
	High	QALDMASR	1	1	1	WP_029436737.1		0	2.88355e+07	0	0.0002204	42.49	0.000149364	2	891.436	0.706035	18.2805	0
	High	TMENLPLLVETGMGTVPDEIEVR	1	1	1	WP_029436737.1		0	4.38982e+06	0	5.145e-05	39.22	0.000293201	3	2543.27	-1.03696	66.7814	0
	High	mQQLFLK	1	1	1	WP_029436737.1	M1(Oxidation)	0	9.31002e+06	0	0.002173	33.51	0.000646202	2	923.503	0.918114	28.6676	0
	High	ETLFDVPFYR	1	1	1	WP_029436737.1		0	51719055	0	0.0003632	32.09	0.00126693	2	1286.64	0.978177	62.1128	0
	High	YGDVFSAQITTAGMEAQK	2	1	1	WP_029436737.1		0	3.78975e+07	0	0.0001481	31.87	0.000812662	3	1916.91	1.10223	48.8486	0
	High	TGWFYDQRPNR	3	1	1	WP_029436737.1		0	3.59848e+07	0	0.0003334	31	0.00154894	3	1439.68	-0.0417771	31.7325	0
	High	GLNTQLLYQGFQGPDHPVHPSMPETAYLK	1	1	1	WP_029436737.1		0	48524355	0	0.0007475	2.55	1.22299	4	3238.61	4.11786	57.8841	0
	High	MQQLFLK	1	1	1	WP_029436737.1		0	3.65685e+07	0.002	0.01419	31.62	0.00117071	2	907.508	1.3168	35.8248	0
WP_005025537.1	MULTISPECIES: 30S ribosomal protein S2 [Bilophila]	405.301	44.44	1	12	12	18	8.33086e+07	261	29.0651	7.44482
	A4	Sequence	# PSMs	# Proteins	# Protein Groups	Protein Group Accessions	Modifications	ΔCn	Area	q-Value	PEP	IonScore	Exp Value	Charge	MH+ [Da]	ΔM [ppm]	RT [min]	# Missed Cleavages
	High	QAQEAVAAEAGR	2	1	1	WP_005025537.1		0	5.8332e+07	0	4.209e-08	84.74	6.04328e-09	2	1200.6	1.15012	15.3649	0
	High	LELTLGGIK	2	1	1	WP_005025537.1		0	67713324	0	3.424e-05	59.44	2.38902e-06	2	943.585	2.79381	48.3524	0
	High	WMGGTLTNFATIQK	2	1	1	WP_005025537.1		0	1.01491e+08	0	3.724e-05	54.93	7.71279e-06	2	1567.8	1.44586	56.9077	0
	High	VLFIGTK	1	1	1	WP_005025537.1		0	8.07215e+07	0	0.003814	46.06	2.47155e-05	2	777.488	1.07813	33.4671	0
	High	LPQLAFIIDPNR	1	1	1	WP_005025537.1		0	7.90574e+06	0	0.0007827	45.32	4.994e-05	2	1396.8	2.66911	62.9465	0
	High	QMLETGVHFGHQTR	2	1	1	WP_005025537.1		0	2.87173e+07	0	0.0001603	42.8	9.97134e-05	2	1640.8	1.0787	23.3197	0
	High	LPQLAFIIDPNREEIAVK	2	1	1	WP_005025537.1		0	4.42692e+07	0	1.373e-06	37.63	0.000172584	2	2066.17	0.490591	61.7842	1
	High	NGIHIIDLQQTVK	1	1	1	WP_005025537.1		0	2.48496e+07	0	0.001458	27.03	0.00307137	2	1478.84	2.44648	41.0567	0
	High	EILTLQR	1	1	1	WP_005025537.1		0	2.86271e+07	0.001	0.006276	36.05	0.000633199	2	872.52	-0.308699	27.8867	0
	High	KEILTLQR	1	1	1	WP_005025537.1		0	6.84446e+06	0.001	0.005116	34.55	0.000613816	2	1000.61	-0.329475	22.2218	1
	High	AGQFHVTNR	1	1	1	WP_005025537.1		0	4.41408e+06	0.002	0.01648	23.35	0.00624214	2	1029.52	1.20244	13.7338	0
	High	LEAMFADGSVNR	1	1	1	WP_005025537.1		0	2.55713e+07	0.002	0.01751	18.38	0.0297683	2	1309.62	2.191	34.1712	0
	High	QmLETGVHFGHQTR	1	1	1	WP_005025537.1	M2(Oxidation)	0	9.00888e+06	0.008	0.09215	11.97	0.0794164	3	1656.79	2.10319	20.4629	0
WP_029436094.1	ethanolamine ammonia-lyase subunit EutC [Bilophila wadsworthia]	400.571	33.33	2	8	8	20	5.7093e+07	324	34.7418	5.74463
	A4	Sequence	# PSMs	# Proteins	# Protein Groups	Protein Group Accessions	Modifications	ΔCn	Area	q-Value	PEP	IonScore	Exp Value	Charge	MH+ [Da]	ΔM [ppm]	RT [min]	# Missed Cleavages
	High	EGTPPVEAAAVIVDLVR	3	2	1	WP_029436094.1		0	5.38941e+07	0	3.707e-10	89.93	1.98168e-09	2	1735.96	1.78715	68.1942	0
	High	VLSEASLQTVR	3	1	1	WP_029436094.1		0	1.99166e+07	0	2.971e-06	61.28	2.38314e-06	2	1202.68	2.24669	29.5171	0
	High	QAGFTVGDPLFLR	3	1	1	WP_029436094.1		0	5.77933e+07	0	0.0001385	45.55	7.10461e-05	2	1420.76	2.88399	61.0296	0
	High	SVISNIHR	2	2	1	WP_029436094.1		0	3.07882e+07	0	0.0006567	40.69	8.51079e-05	2	925.523	1.57041	18.7294	0
	High	EVPEEWLR	2	1	1	WP_029436094.1		0	2532005	0	0.002076	39.29	0.000188417	2	1057.53	2.49812	41.8085	0
	High	GMLAVQTLVEDKDTYLTRPDLGR	1	1	1	WP_029436094.1		0	4.19402e+07	0	2.96e-06	29.2	0.00324611	3	2591.36	3.20185	58.7656	1
	High	TQQAFPAPSVGQGGR	5	1	1	WP_029436094.1		0	5.95918e+07	0	0.001077	28.01	0.00371593	2	1500.76	1.93707	26.0764	0
	High	EPHNPDVLQEFMR	1	1	1	WP_029436094.1		0	2.18831e+07	0	0.003402	20.97	0.0147969	3	1611.76	1.53754	49.5359	0
WP_005025534.1	elongation factor Ts [Bilophila wadsworthia]	397.03	52.54	1	10	10	26	1.0303e+08	295	31.2561	5.50342
	A4	Sequence	# PSMs	# Proteins	# Protein Groups	Protein Group Accessions	Modifications	ΔCn	Area	q-Value	PEP	IonScore	Exp Value	Charge	MH+ [Da]	ΔM [ppm]	RT [min]	# Missed Cleavages
	High	LAVLVEMQTGSDAAAASEAFHEVAK	1	1	1	WP_005025534.1		0	8.22898e+07	0	2.243e-14	89.18	3.32149e-09	3	2545.27	2.60942	60.7266	0
	High	EALDGVIATTGENMGLGK	2	1	1	WP_005025534.1		0	7.65372e+07	0	1.391e-06	46.77	5.36464e-05	2	1775.89	2.6502	55.2081	0
	High	ATSEGLVGFELAADGK	2	1	1	WP_005025534.1		0	2.39052e+07	0	8.945e-06	45.64	6.82244e-05	2	1564.79	1.42125	51.3038	0
	High	MTISDLIK	3	1	1	WP_005025534.1		0	5.92535e+07	0	9.442e-05	44.12	9.68144e-05	2	920.513	1.27316	50.2215	0
	High	SGLIGGYLHSNGK	2	1	1	WP_005025534.1		0	1.13975e+07	0	9.592e-05	42.17	0.000266964	2	1302.68	2.04621	29.1445	0
	High	GEYADSEALLAAPFVADASVTVK	3	1	1	WP_005025534.1		0	3.28163e+07	0	0.0003687	30.94	0.00213425	3	2324.17	2.36061	63.8939	0
	High	NVAMQIAAASPLAVSAEGLNPEVVEHER	1	1	1	WP_005025534.1		0	8.06822e+07	0	1.978e-06	30.3	0.00242646	3	2902.48	2.20188	61.4919	0
	High	SITAAMVK	3	1	1	WP_005025534.1		0	1.34578e+07	0	0.001158	27.78	0.00483502	1	820.461	1.96652	22.2852	0
	High	TIGEPITVVR	2	1	1	WP_005025534.1		0	1.46118e+08	0	0.003747	27.68	0.0041799	2	1084.64	1.47663	31.734	0
	High	LAVLVEmQTGSDAAAASEAFHEVAK	2	1	1	WP_005025534.1	M7(Oxidation)	0	9068728	0	0.0006874	24.67	0.00750624	3	2561.26	2.83887	55.9129	0
	High	AVDWLR	3	1	1	WP_005025534.1		0	5.69178e+07	0.002	0.01072	33.61	0.00150252	2	759.416	1.28755	35.311	0
	High	mTISDLIK	2	1	1	WP_005025534.1	M1(Oxidation)	0	5.78389e+06	0.003	0.03619	20.35	0.0175289	2	936.508	0.815582	35.6672	0
WP_005028086.1	DegT/DnrJ/EryC1/StrS family aminotransferase [Bilophila wadsworthia]	396.775	26.86	1	7	7	14	5.20955e+07	376	40.3137	6.12549
	A4	Sequence	# PSMs	# Proteins	# Protein Groups	Protein Group Accessions	Modifications	ΔCn	Area	q-Value	PEP	IonScore	Exp Value	Charge	MH+ [Da]	ΔM [ppm]	RT [min]	# Missed Cleavages
	High	SIVGEAEAEAVHR	3	1	1	WP_005028086.1		0	2.93782e+07	0	3.36e-06	86.54	5.32367e-09	3	1367.69	0.869558	33.9059	0
	High	AIMPVHYASNPVDLDGVYAFAEK	3	1	1	WP_005028086.1		0	6.57695e+07	0	3.164e-09	51.61	1.7256e-05	3	2507.23	2.84938	60.2002	0
	High	QHDVIGALDAK	1	1	1	WP_005028086.1		0	9.73902e+06	0	0.003175	43.98	7.39898e-05	3	1166.62	0.930936	23.1127	0
	High	SWEFDVER	1	1	1	WP_005028086.1		0	24127043	0	0.0006707	41.46	7.12804e-05	2	1067.48	2.62483	43.2858	0
	High	LDGEFAPK	1	1	1	WP_005028086.1		0	2.77383e+07	0	0.002708	38.66	0.000435662	2	876.447	0.769787	21.9309	0
	High	YHMSNVMAAIGR	3	1	1	WP_005028086.1		0	2.00758e+07	0	0.0002768	36.72	0.00045755	3	1349.65	1.1814	38.3452	0
	High	LSGVPGVALLTAEPEAWIVPHIFPVR	2	1	1	WP_005028086.1		0	6.11387e+07	0	4.818e-05	28	0.00158114	3	2768.55	0.120925	70.1695	0
WP_029434403.1	non-ribosomal peptide synthetase [Bilophila wadsworthia]	396.656	11.5	1	19	19	24	2.73384e+07	2095	235.528	5.36377
	A4	Sequence	# PSMs	# Proteins	# Protein Groups	Protein Group Accessions	Modifications	ΔCn	Area	q-Value	PEP	IonScore	Exp Value	Charge	MH+ [Da]	ΔM [ppm]	RT [min]	# Missed Cleavages
	High	AIIDSSEDEIVR	1	1	1	WP_029434403.1		0	2.58725e+07	0	1.499e-07	65.73	7.48442e-07	2	1346.68	1.71177	32.8161	0
	High	AFAVLTDMFK	1	1	1	WP_029434403.1		0	23270618	0	2.333e-06	56.36	3.35249e-06	2	1142.59	1.68046	63.3957	0
	High	EmAQVLYR	1	1	1	WP_029434403.1	M2(Oxidation)	0	4.25621e+06	0	0.0008113	53.12	9.01928e-06	2	1025.51	2.24618	21.352	0
	High	TPLILSVDASR	2	1	1	WP_029434403.1		0	3.11292e+07	0	9.564e-05	49.94	3.24452e-05	2	1171.67	2.47237	41.4553	0
	High	AEEAGIVALTDVERPEAR	2	1	1	WP_029434403.1		0	1.84262e+07	0	1.695e-07	46.29	5.87408e-05	3	1926	2.38751	43.5298	0
	High	EVYHYDFAEMTEAER	2	1	1	WP_029434403.1		0	9.06566e+06	0	1.099e-05	45.23	2.99206e-05	3	1889.8	1.06542	43.5525	0
	High	EMAQVLYR	1	1	1	WP_029434403.1		0	12699600	0	0.002408	35.98	0.000567783	2	1009.52	2.32333	27.475	0
	High	APIVADSSNER	1	1	1	WP_029434403.1		0	2.50135e+07	0	0.0002839	33.13	0.00068097	2	1158.58	0.840716	15.4339	0
	High	TMAEAWNAVFANPSHDR	2	1	1	WP_029434403.1		0	2.22814e+07	0	0.002049	27.67	0.00170596	2	1916.87	-0.638956	54.5704	0
	High	GTGATLIASEDLITEAR	1	1	1	WP_029434403.1		0	2.09275e+07	0	0.002673	23.27	0.0136583	2	1717.9	2.92199	54.6174	0
	High	GRPVAGVVLVASPPPGVIGGLR	1	1	1	WP_029434403.1		0	1.96838e+07	0	0.0001987	21.49	0.00707897	3	2068.24	2.72347	54.6384	0
	High	EGFIDFGLK	1	1	1	WP_029434403.1		0	6.16781e+06	0.001	0.006593	41.77	0.000139707	2	1025.53	2.06228	56.7967	0
	High	EAFEYQTVASIVSR	1	1	1	WP_029434403.1		0	0	0.001	0.005584	11.07	0.242305	2	1599.8	1.79742	57.6278	0
	High	NLIANIR	1	1	1	WP_029434403.1		0	1.36146e+07	0.002	0.01512	29.72	0.00154656	2	813.495	1.62098	29.9918	0
	High	IVDFQEDDR	1	1	1	WP_029434403.1		0	5.26898e+06	0.002	0.01375	22.47	0.00707799	2	1136.52	1.60836	24.2197	0
	High	LLPASYAVLAANLPGHGK	1	1	1	WP_029434403.1		0	1.68115e+07	0.005	0.06995	10.41	0.136487	3	1792.01	-1.54969	56.9563	0
	High	TEGAHMLIK	1	1	1	WP_029434403.1		0	7.89499e+06	0.005	0.06265	8.83	0.222561	3	999.53	1.19892	18.9587	0
	High	DYLNTLR	1	1	1	WP_029434403.1		0	1.23493e+07	0.007	0.08302	19.16	0.0315481	2	894.47	2.34556	31.1628	0
	High	TEAAIPESTLHGLIEEQIR	1	1	1	WP_029434403.1		0	2.00889e+06	0.007	0.08664	0.5	2.54007	3	2107.11	2.31265	58.343	0
	High	SLIASLNR	1	1	1	WP_029434403.1		0	2.27756e+06	0.009	0.1121	13.25	0.149043	2	873.515	0.23834	30.696	0
WP_005025007.1	nitronate monooxygenase [Bilophila wadsworthia]	389.23	53.74	1	13	13	19	4.98878e+07	374	40.0707	7.28369
	A4	Sequence	# PSMs	# Proteins	# Protein Groups	Protein Group Accessions	Modifications	ΔCn	Area	q-Value	PEP	IonScore	Exp Value	Charge	MH+ [Da]	ΔM [ppm]	RT [min]	# Missed Cleavages
	High	VNNIVSVHDLISSLQR	2	1	1	WP_005025007.1		0	3.1766e+07	0	5.642e-06	62.53	8.09782e-07	3	1793.99	3.00525	60.9661	0
	High	ADVIFSGAGLPMDLPK	1	1	1	WP_005025007.1		0	4.44521e+07	0	5.347e-09	61.16	2.33507e-06	2	1630.85	2.08873	61.6905	0
	High	YMDLGASGVQMGTR	1	1	1	WP_005025007.1		0	3.67385e+07	0	3.119e-08	55.42	3.15786e-06	2	1485.69	1.80857	37.7183	0
	High	LVPIISSGR	2	1	1	WP_005025007.1		0	4.52204e+07	0	0.002094	46.46	3.38915e-05	2	941.58	2.11377	30.6054	0
	High	LASAVANEGGIGVIAGAMIGMK	1	1	1	WP_005025007.1		0	1.30286e+07	0	7.416e-05	46.42	6.95504e-05	3	2030.08	2.45818	64.7509	0
	High	AIPVIAAGGVYTGEDIKK	2	1	1	WP_005025007.1		0	5.99909e+07	0	3.29e-05	42.62	9.29927e-05	2	1802.01	2.49847	41.2024	1
	High	SFPTLNIGDLIAK	1	1	1	WP_005025007.1		0	3.04828e+07	0	1.768e-05	41.77	0.000119749	2	1388.78	3.00916	64.4004	0
	High	WMASTGYMPDAFVVEGPK	1	1	1	WP_005025007.1		0	0	0	0.0002073	25.07	0.00404523	2	1985.91	-0.28086	61.202	0
	High	AGGHLGFSPEHIVDPNYALEQLVPQVVEAVKPLEDK	1	1	1	WP_005025007.1		0	6.78974e+06	0	1.184e-05	15.9	0.0308447	4	3896.04	3.20374	67.229	0
	High	SPVGMPGR	2	1	1	WP_005025007.1		0	2.39475e+07	0.001	0.007241	36.13	0.000341294	2	800.409	0.586919	18.2001	0
	High	TPIVQGGmGVGISLSR	1	1	1	WP_005025007.1	M8(Oxidation)	0	1.16685e+07	0.002	0.02165	31.66	0.00194467	2	1587.86	1.73431	38.8712	0
	High	ADVIFSGAGLPmDLPK	1	1	1	WP_005025007.1	M12(Oxidation)	0	1.144e+07	0.002	0.02482	19.32	0.0345002	2	1646.85	3.52544	57.4973	0
	High	KWMASTGYMPDAFVVEGPK	1	1	1	WP_005025007.1		0	0	0.002	0.01749	18.02	0.0339186	3	2114.01	2.76166	55.7875	1
	High	EPDVASNPLEANLR	2	1	1	WP_005025007.1		0	1.00278e+07	0.002	0.01826	12.56	0.138656	2	1524.77	1.49821	39.9709	0
WP_029434892.1	beta-aspartyl-peptidase [Bilophila wadsworthia]	388.295	34.7	1	9	9	13	5.20718e+07	389	40.408	6.45557
	A4	Sequence	# PSMs	# Proteins	# Protein Groups	Protein Group Accessions	Modifications	ΔCn	Area	q-Value	PEP	IonScore	Exp Value	Charge	MH+ [Da]	ΔM [ppm]	RT [min]	# Missed Cleavages
	High	NASLFSPDPLGTNDILIINDR	1	1	1	WP_029434892.1		0	1.95767e+07	0	2.507e-10	81.6	1.97172e-08	2	2285.18	1.48801	64.8117	0
	High	VAPVSAETLLAVATEAR	2	1	1	WP_029434892.1		0	6.03177e+07	0	2.649e-07	73.42	7.96229e-08	2	1697.95	1.84778	64.1782	0
	High	HLIATHINR	3	1	1	WP_029434892.1		0	4.17306e+07	0	1.25e-05	64.35	5.69288e-07	3	1074.62	0.46561	14.1047	0
	High	ATILIR	1	1	1	WP_029434892.1		0	1.98207e+07	0	0.00116	56.32	2.91682e-06	2	686.457	0.902122	23.9613	0
	High	IAIADHR	1	1	1	WP_029434892.1		0	1.91619e+06	0	7.065e-05	54.37	5.30112e-06	2	795.448	1.1382	13.3371	0
	High	NVAQAFSLSR	1	1	1	WP_029434892.1		0	1.92884e+07	0	0.0009906	33.88	0.00108454	2	1092.58	2.75302	35.4056	0
	High	SGVTTVGGLLGTDGVTR	2	1	1	WP_029434892.1		0	5.41672e+07	0	0.0001182	32.07	0.00170739	2	1589.85	3.37932	47.0602	0
	High	GLFAVPGFIDAHVHITGGGGEAGFSSQVPPLPLSK	1	1	1	WP_029434892.1		0	0	0	0.001019	6.27	0.389479	4	3459.81	2.09373	64.1249	0
	High	ILMSSDGNGSAAR	1	1	1	WP_029434892.1		0	8.86395e+06	0.004	0.04795	10.54	0.145708	2	1278.61	1.53854	18.6697	0
WP_029435463.1	C4-dicarboxylate ABC transporter [Bilophila wadsworthia]	384.17	33.63	1	8	8	17	3.77358e+07	336	37.3523	8.23584
	A4	Sequence	# PSMs	# Proteins	# Protein Groups	Protein Group Accessions	Modifications	ΔCn	Area	q-Value	PEP	IonScore	Exp Value	Charge	MH+ [Da]	ΔM [ppm]	RT [min]	# Missed Cleavages
	High	EIPAELLQLIADTQK	4	1	1	WP_029435463.1		0	2.81101e+07	0	1.435e-09	80.73	1.35245e-08	2	1681.94	1.46349	68.1998	0
	High	GIEITMLTPEQR	2	1	1	WP_029435463.1		0	3.99228e+07	0	1.87e-07	62.25	1.84655e-06	2	1387.73	1.73902	48.5441	0
	High	TIMFSEFGYR	2	1	1	WP_029435463.1		0	3.96758e+07	0	2.048e-05	49.44	2.10461e-05	2	1250.59	3.00883	54.9872	0
	High	VSESIGLK	2	1	1	WP_029435463.1		0	2.49759e+07	0	0.002559	39.99	0.000335772	2	832.478	0.90903	21.6198	0
	High	LGHPMAPGNNVTVGYEK	3	1	1	WP_029435463.1		0	2.85479e+07	0	4.715e-05	37.15	0.000501156	3	1783.88	1.27241	24.8992	0
	High	VTTEAAQAGTLDMSSSSTPNLASFSK	1	1	1	WP_029435463.1		0	1.59822e+07	0	0.0001065	31.01	0.00134725	3	2601.24	0.534737	49.3221	0
	High	SYMAIDLPYVTSPANQEK	1	1	1	WP_029435463.1		0	33608700	0	0.0008347	28.03	0.00291187	2	2026.99	3.77439	59.1189	0
	High	KAWDAFK	1	1	1	WP_029435463.1		0	6.60036e+06	0.006	0.07144	44.47	6.07364e-05	2	865.456	-0.985786	23.714	1
	High	GIEITmLTPEQR	1	1	1	WP_029435463.1	M6(Oxidation)	0	0	0.009	0.1127	9.06	0.347663	2	1403.73	7.16788	37.9167	0
WP_029436720.1	GAK system CofD-like protein [Bilophila wadsworthia]	384.098	26.68	1	8	8	17	3.43518e+07	371	39.7805	5.79541
	A4	Sequence	# PSMs	# Proteins	# Protein Groups	Protein Group Accessions	Modifications	ΔCn	Area	q-Value	PEP	IonScore	Exp Value	Charge	MH+ [Da]	ΔM [ppm]	RT [min]	# Missed Cleavages
	High	ILFFSGGTALAPVAAELSR	6	1	1	WP_029436720.1		0	3.65854e+07	0	1.436e-07	74.84	6.23381e-08	2	1920.06	2.08565	66.6161	0
	High	NAVHVITTFDSGGSSAELR	2	1	1	WP_029436720.1		0	3.68047e+07	0	2.532e-06	68.74	4.34394e-07	3	1960.98	1.68275	38.5239	0
	High	DAGPEALHR	2	1	1	WP_029436720.1		0	1.20834e+07	0	1.8e-05	55.16	7.77213e-06	2	965.481	1.32314	13.9338	0
	High	SLEGNPETVELLGYR	1	1	1	WP_029436720.1		0	2.96654e+07	0	1.726e-05	42.69	0.000183012	2	1676.85	0.282436	52.1957	0
	High	QLEPVVR	1	1	1	WP_029436720.1		0	1.55734e+07	0	0.0003297	42.65	5.41963e-05	2	840.494	0.0734663	21.0278	0
	High	LENGEVIVGQHR	2	1	1	WP_029436720.1		0	8.7656e+06	0	0.0006555	37.96	0.000431881	3	1350.71	1.30764	20.3262	0
	High	AFDMPAVGDIR	2	1	1	WP_029436720.1		0	1.04045e+07	0.001	0.004946	29.12	0.00251046	2	1191.58	0.0503285	49.2735	0
	High	IMALADR	1	1	1	WP_029436720.1		0	0	0.003	0.02995	33.73	0.00129211	2	789.429	0.499706	22.509	0
WP_029435364.1	hypothetical protein [Bilophila wadsworthia]	376.645	30.28	1	9	9	16	3.51571e+07	393	42.9432	7.45947
	A4	Sequence	# PSMs	# Proteins	# Protein Groups	Protein Group Accessions	Modifications	ΔCn	Area	q-Value	PEP	IonScore	Exp Value	Charge	MH+ [Da]	ΔM [ppm]	RT [min]	# Missed Cleavages
	High	GQVVVYGAGPAFR	4	1	1	WP_029435364.1		0	2.91692e+07	0	1.56e-06	66.74	5.82549e-07	2	1320.71	2.97201	36.6792	0
	High	SIDWVLFAPHGIR	2	1	1	WP_029435364.1		0	1.92254e+07	0	3.308e-06	60.3	1.44654e-06	2	1510.82	2.42036	61.6422	0
	High	VALLNIPENR	3	1	1	WP_029435364.1		0	3.18883e+07	0	1.321e-05	51.58	8.6878e-06	2	1138.66	2.20144	40.6228	0
	High	GLLIINDAAR	1	1	1	WP_029435364.1		0	21406884	0	4.938e-06	51.2	7.96506e-06	2	1055.62	0.178074	39.6288	0
	High	SLTVEDTLDSIK	2	1	1	WP_029435364.1		0	2.47524e+07	0	9.618e-06	44.78	9.31447e-05	2	1320.69	2.13901	49.1967	0
	High	DPNTLGLADIAPGGLAEK	1	1	1	WP_029435364.1		0	44413572	0	0.000395	33.56	0.00127761	2	1751.92	1.96055	55.5715	0
	High	WGAEHAYEGTIAQDIER	1	1	1	WP_029435364.1		0	1.6293e+07	0	0.0001754	30.79	0.000958733	3	1945.91	1.09961	42.1795	0
	High	SLFAAASR	1	1	1	WP_029435364.1		0	13352414	0.002	0.02249	33.99	0.00113722	2	822.448	1.35365	25.1838	0
	High	ALANDAWAGTLTFSNAQR	1	1	1	WP_029435364.1		0	1.31265e+07	0.007	0.08154	14.97	0.0955259	2	1906.95	2.51233	56.111	0
WP_029436688.1	alcohol dehydrogenase [Bilophila wadsworthia]	376.09	29.32	1	10	10	15	5.43666e+07	382	39.9861	7.21045
	A4	Sequence	# PSMs	# Proteins	# Protein Groups	Protein Group Accessions	Modifications	ΔCn	Area	q-Value	PEP	IonScore	Exp Value	Charge	MH+ [Da]	ΔM [ppm]	RT [min]	# Missed Cleavages
	High	FLPVAFASPDDAEAR	2	1	1	WP_029436688.1		0	4.76959e+07	0	6.662e-11	80.55	2.42288e-08	2	1605.8	2.87487	51.0289	0
	High	AGLGIVSR	1	1	1	WP_029436688.1		0	1.48317e+07	0	0.002998	59.01	4.71011e-06	2	772.468	0.508554	23.1655	0
	High	ALVITGPFLR	3	1	1	WP_029436688.1		0	2.10833e+07	0	6.218e-05	51.66	6.82339e-06	2	1086.67	2.46076	58.1488	0
	High	MWNWFSPK	1	1	1	WP_029436688.1		0	1.02362e+07	0	0.0004798	43.8	4.15882e-05	2	1095.51	0.559823	60.5935	0
	High	LAEAMGAVPAGTPLETAR	3	1	1	WP_029436688.1		0	77600055	0	0.0001778	35.82	0.000667637	2	1754.91	2.10434	40.1556	0
	High	FGIPHGVSNAVLLEAIMR	1	1	1	WP_029436688.1		0	3.04697e+07	0	5.125e-05	34.44	0.000773461	3	1924.05	2.81087	64.2224	0
	High	SGVVEPVLQSLR	1	1	1	WP_029436688.1		0	3.78038e+07	0.001	0.008644	30.05	0.00148283	2	1283.73	1.91568	47.5295	0
	High	GIVFGEGK	1	1	1	WP_029436688.1		0	6.29766e+06	0.002	0.01136	33.55	0.00103769	2	806.441	0.517549	24.7709	0
	High	LTIDFSLR	1	1	1	WP_029436688.1		0	5234614	0.002	0.02075	19.67	0.0172631	2	964.549	2.34121	54.3289	0
	High	EALGLFR	1	1	1	WP_029436688.1		0	16178397	0.004	0.04446	45.74	7.4672e-05	2	805.458	1.36565	39.7617	0
WP_005029467.1	MULTISPECIES: phenylalanine--tRNA ligase subunit alpha [Bilophila]	374.226	40.58	1	12	12	22	5.95445e+07	345	38.3453	5.49072
	A4	Sequence	# PSMs	# Proteins	# Protein Groups	Protein Group Accessions	Modifications	ΔCn	Area	q-Value	PEP	IonScore	Exp Value	Charge	MH+ [Da]	ΔM [ppm]	RT [min]	# Missed Cleavages
	High	TALDNAEEAAALAR	2	1	1	WP_005029467.1		0	4.13591e+07	0	4.953e-10	99.32	2.39747e-10	2	1415.72	1.97662	40.5205	0
	High	YGIGDLR	2	1	1	WP_005029467.1		0	2.79778e+07	0	0.0004545	50.94	2.4564e-05	2	793.421	0.646146	30.4301	0
	High	QKPPVAVVAPGR	4	1	1	WP_005029467.1		0	3.45677e+07	0	3.606e-05	45.81	2.62422e-05	3	1218.73	1.09631	19.8632	0
	High	ESLTAQFEAK	1	1	1	WP_005029467.1		0	1.50489e+07	0	0.001164	39.36	0.000254931	2	1123.56	1.52511	30.1319	0
	High	HVTMADLR	1	1	1	WP_005029467.1		0	3.47783e+07	0	0.00428	39.35	0.000150988	2	942.484	1.46852	20.7979	0
	High	AVGYDPEEVTGFAFGLGVER	1	1	1	WP_005029467.1		0	1.00949e+07	0	0.0001538	33.89	0.000632895	3	2113.03	2.40008	64.286	0
	High	DSDITHTPMFHQVEGLLVDK	1	1	1	WP_005029467.1		0	1.23232e+07	0	0.001347	16.87	0.0442016	4	2282.11	1.0444	61.6849	0
	High	MFFENDVR	2	1	1	WP_005029467.1		0	2.72968e+07	0.001	0.004662	25.04	0.00312586	2	1057.48	1.74964	38.4717	0
	High	LPELEPAQRPLLGQTANR	3	1	1	WP_005029467.1		0	1.02496e+08	0.001	0.007732	16.69	0.0332148	3	2003.11	1.53119	38.6426	0
	High	THTSPLQVR	2	1	1	WP_005029467.1		0	2.50845e+07	0.002	0.02371	18.88	0.0220013	2	1038.57	1.56466	15.9776	0
	High	VEFLGR	2	1	1	WP_005029467.1		0	2.83174e+07	0.006	0.07051	31.72	0.00198528	2	720.405	0.983266	27.2682	0
	High	FDAGLPGR	1	1	1	WP_005029467.1		0	1.39213e+07	0.009	0.1066	34	0.00121423	2	832.433	2.38194	24.6671	0
WP_016360438.1	DUF2325 domain-containing protein [Bilophila wadsworthia]	371.884	43.77	1	13	13	17	3.26764e+07	409	45.8251	6.93213
	A4	Sequence	# PSMs	# Proteins	# Protein Groups	Protein Group Accessions	Modifications	ΔCn	Area	q-Value	PEP	IonScore	Exp Value	Charge	MH+ [Da]	ΔM [ppm]	RT [min]	# Missed Cleavages
	High	VLIVGGVER	2	1	1	WP_016360438.1		0	3.26262e+07	0	0.001644	52.5	8.71629e-06	2	941.579	0.806709	28.4803	0
	High	EALASLTQR	1	1	1	WP_016360438.1		0	1.97075e+07	0	1.778e-05	44.91	0.000132368	2	988.543	0.917632	24.6446	0
	High	AVHGIWEADELFR	2	1	1	WP_016360438.1		0	1.888e+07	0	2.351e-05	41.88	0.00013297	3	1542.77	1.35962	57.6183	0
	High	ALAQENAALR	1	1	1	WP_016360438.1		0	2.67031e+07	0	0.0001961	41.43	0.000147487	2	1056.58	0.988827	19.9598	0
	High	ELVNSLLK	2	1	1	WP_016360438.1		0	3.00415e+07	0	0.000677	39.9	0.000342803	2	915.552	1.2116	38.2136	0
	High	EAFSAGQYVGFLWAAATR	1	1	1	WP_016360438.1		0	6.27945e+06	0	0.001984	38.86	0.000416054	3	1944.97	2.73016	69.6535	0
	High	sWLSQTADAEPALDVASPVSR	1	1	1	WP_016360438.1	N-Term(Acetyl)	0	2.3841e+07	0	0.0001518	36.73	0.000509579	3	2242.11	2.88632	63.9733	0
	High	TVYGAVHMAMHGIAEEQTR	1	1	1	WP_016360438.1		0	3.32799e+07	0	7.538e-06	32.85	0.00085602	3	2101	1.77457	44.09	0
	High	MSLPAVELTPFEMHELFVNAAATENPLSR	1	1	1	WP_016360438.1		0	3.2123e+07	0	0.0001156	31.23	0.00143138	3	3214.59	-0.499754	68.0571	0
	High	EFIEGGGGVLDYHNGSLQGGTR	1	1	1	WP_016360438.1		0	2.46148e+07	0	0.0001913	23.6	0.00851206	3	2263.08	2.58266	41.5298	0
	High	MESLYR	1	1	1	WP_016360438.1		0	1.36722e+07	0.001	0.008025	38.61	0.000137395	2	798.383	1.4212	21.8209	0
	High	FIVELER	2	1	1	WP_016360438.1		0	1.99504e+07	0.002	0.01066	40.8	0.000257847	2	905.51	1.41608	40.4573	0
	High	LLGSESAR	1	1	1	WP_016360438.1		0	4.81943e+06	0.002	0.01641	35.49	0.00107345	2	832.453	1.27988	14.9738	0
WP_005030491.1	MULTISPECIES: chaperonin GroEL [Bilophila]	369.873	37.29	1	15	15	23	40635343	547	58.3558	5.43994
	A4	Sequence	# PSMs	# Proteins	# Protein Groups	Protein Group Accessions	Modifications	ΔCn	Area	q-Value	PEP	IonScore	Exp Value	Charge	MH+ [Da]	ΔM [ppm]	RT [min]	# Missed Cleavages
	High	AQIEETTSDYDR	1	1	1	WP_005030491.1		0	1.99255e+07	0	3.144e-06	60.21	9.50539e-07	2	1427.63	2.17009	20.4124	0
	High	TNDIAGDGTTTATVLAQAIYR	2	1	1	WP_005030491.1		0	12505902	0	2.68e-07	51.5	2.40702e-05	3	2152.1	3.33105	60.7585	0
	High	EGVITVEEAK	2	1	1	WP_005030491.1		0	5.46815e+06	0	3.1e-05	49.2	4.02759e-05	2	1074.57	1.82254	22.8469	0
	High	LIAGNAGHEGSVVVEK	3	1	1	WP_005030491.1		0	3.78717e+07	0	1.156e-06	48.61	3.02986e-05	3	1579.85	2.03171	21.0881	0
	High	VEDALNATR	1	1	1	WP_005030491.1		0	9.69897e+06	0	0.0001711	47.01	4.57855e-05	2	988.508	2.6496	17.8611	0
	High	LESLPLSSLGTAK	4	1	1	WP_005030491.1		0	43663180	0	0.0001868	32.23	0.00125666	2	1315.75	2.63761	46.3373	0
	High	LVGGVAVIHVGAATETEMK	1	1	1	WP_005030491.1		0	1.27842e+07	0	0.000242	31.17	0.00152767	3	1882.01	2.42051	40.7541	0
	High	GYLSPYFVTNAEK	1	1	1	WP_005030491.1		0	25901715	0	0.001849	27.18	0.00497707	2	1488.74	3.05048	49.0319	0
	High	EIAQVGTISANSDATIGNIIAEAMAK	1	1	1	WP_005030491.1		0	8.61527e+06	0	0.0005261	24.1	0.0077809	3	2588.33	2.76411	68.2173	0
	High	AAVEEGIIPGGGTAFVR	2	1	1	WP_005030491.1		0	4.03712e+07	0	0.001979	20.58	0.0218746	3	1643.88	1.24167	48.631	0
	High	SLEEPLR	1	1	1	WP_005030491.1		0	0	0.001	0.008317	29.2	0.00222419	2	843.459	1.92718	22.6739	0
	High	ENTTIVDGAGK	1	1	1	WP_005030491.1		0	5.02327e+06	0.002	0.01089	30.37	0.00215808	2	1104.55	0.836036	16.0037	0
	High	ELGNIAKPTR	1	1	1	WP_005030491.1		0	5.51294e+06	0.002	0.01004	28.89	0.00213051	2	1098.63	0.660492	17.2089	0
	High	DMLPVLEQVAK	1	1	1	WP_005030491.1		0	1.82542e+07	0.002	0.01032	21.52	0.0207884	2	1242.68	1.47817	58.1525	0
	High	SFGAPVITK	1	1	1	WP_005030491.1		0	9.14537e+06	0.009	0.1125	20.41	0.0222929	2	919.527	1.89832	27.4719	0
WP_081847591.1	fructose-bisphosphatase class II [Bilophila wadsworthia]	365.56	35.29	1	11	11	14	2.80109e+07	340	35.9092	5.31299
	A4	Sequence	# PSMs	# Proteins	# Protein Groups	Protein Group Accessions	Modifications	ΔCn	Area	q-Value	PEP	IonScore	Exp Value	Charge	MH+ [Da]	ΔM [ppm]	RT [min]	# Missed Cleavages
	High	DTNDLVVFVLDKPR	2	1	1	WP_081847591.1		0	1.59889e+07	0	4.094e-10	76.06	7.18452e-08	2	1630.88	2.21427	59.8983	0
	High	DVIDLDAPVHVNLR	2	1	1	WP_081847591.1		0	1.8645e+07	0	3.598e-08	71.85	1.89408e-07	2	1575.85	3.66317	50.3179	0
	High	NAGDGAAVDAMR	1	1	1	WP_081847591.1		0	1.1625e+07	0	7.844e-06	53.86	4.1115e-06	2	1147.52	3.00435	19.537	0
	High	LSFNSLPIAGK	1	1	1	WP_081847591.1		0	2.93643e+07	0	5.573e-06	51.25	1.53728e-05	2	1146.65	1.37497	49.1834	0
	High	LDPQSEAEK	1	1	1	WP_081847591.1		0	1.43401e+07	0	0.0004888	48.86	1.30017e-05	2	1016.49	0.798541	13.4316	0
	High	VTEAAALASAR	1	1	1	WP_081847591.1		0	1.3857e+07	0	2.666e-05	43.08	0.000172214	2	1059.58	0.260615	22.282	0
	High	YIESHHNWNK	2	1	1	WP_081847591.1		0	9.58347e+06	0.001	0.008709	27.86	0.00163294	3	1327.62	1.0809	12.9902	0
	High	LIQEIR	1	1	1	WP_081847591.1		0	2.18798e+07	0.002	0.0137	43.24	0.000158871	2	771.472	0.140521	20.9844	0
	High	NLAFDLVR	1	1	1	WP_081847591.1		0	3.27885e+07	0.002	0.01792	31.37	0.00226132	2	947.532	1.14901	49.5547	0
	High	GVQFSGQGAVTHSMIIR	1	1	1	WP_081847591.1		0	1.54133e+07	0.002	0.01356	9.47	0.361535	2	1787.92	1.34617	37.5189	0
	High	LMQISSIK	1	1	1	WP_081847591.1		0	7.30552e+06	0.009	0.1099	14.57	0.0977593	2	919.529	1.02121	30.6207	0
WP_005027794.1	MULTISPECIES: 30S ribosomal protein S4 [Bilophila]	365.164	45.19	1	10	10	16	4.95388e+07	208	23.6766	9.86182
	A4	Sequence	# PSMs	# Proteins	# Protein Groups	Protein Group Accessions	Modifications	ΔCn	Area	q-Value	PEP	IonScore	Exp Value	Charge	MH+ [Da]	ΔM [ppm]	RT [min]	# Missed Cleavages
	High	VGDSVEVPEK	1	1	1	WP_005027794.1		0	3.85982e+07	0	6.904e-07	73.53	1.0203e-07	2	1058.54	3.05057	19.5586	0
	High	GVTGANLLAFLER	2	1	1	WP_005027794.1		0	5.00517e+07	0	2.925e-06	73.28	7.75325e-08	2	1360.76	3.28028	66.0452	0
	High	LSDYAVQLR	2	1	1	WP_005027794.1		0	5.80229e+07	0	0.0001838	42.33	0.000149121	2	1064.58	2.30517	31.2946	0
	High	TIPVLAEAQEAVAR	3	1	1	WP_005027794.1		0	4.05417e+07	0	0.0002846	40.8	0.000149717	2	1467.82	3.69104	57.9966	0
	High	VTIPSLQVK	1	1	1	WP_005027794.1		0	3.24505e+07	0	0.0003605	39.87	0.000154558	2	984.61	1.57205	38.9085	0
	High	RLDNVVYR	1	1	1	WP_005027794.1		0	3.90444e+07	0	0.0005747	38.29	0.000378042	2	1034.58	2.43235	19.6437	1
	High	QFHGYFVHADMAK	1	1	1	WP_005027794.1		0	1.69279e+07	0	0.001863	19.14	0.0176753	4	1550.72	0.955371	27.6997	0
	High	HGVFTLNGHK	1	1	1	WP_005027794.1		0	7.41459e+06	0.001	0.008755	21.02	0.023325	3	1109.59	1.12345	18.0959	0
	High	LGFANSR	3	1	1	WP_005027794.1		0	3.15399e+07	0.002	0.00987	37.47	0.000393933	2	764.406	0.977207	19.8625	0
	High	KLSDYAVQLR	1	1	1	WP_005027794.1		0	9.48815e+06	0.002	0.02573	27.73	0.00286714	2	1192.67	1.95583	30.2077	1
WP_029435194.1	C4-dicarboxylate ABC transporter substrate-binding protein [Bilophila wadsworthia]	362.916	24.4	1	7	8	16	1.07729e+08	336	37.0289	6.91748
	A4	Sequence	# PSMs	# Proteins	# Protein Groups	Protein Group Accessions	Modifications	ΔCn	Area	q-Value	PEP	IonScore	Exp Value	Charge	MH+ [Da]	ΔM [ppm]	RT [min]	# Missed Cleavages
	High	VWPEMADFVGGK	3	3	3	WP_005028987.1;WP_029435194.1;WP_029435191.1		0	136382630	0	1.643e-06	59.59	2.08811e-06	2	1335.64	2.85949	59.6246	0
	High	SLLFQVEQAEASK	1	1	1	WP_029435194.1		0	2.41056e+07	0	1.251e-07	58.15	5.28225e-06	2	1449.76	1.36041	50.0157	0
	High	YATEAGFR	1	1	1	WP_029435194.1		0	16691630	0	0.002718	51.68	6.77595e-06	2	914.438	1.13666	20.4509	0
	High	ILTWTYTGFR	1	1	1	WP_029435194.1		0	8.17163e+07	0	2.088e-05	46.99	4.2997e-05	2	1257.67	2.11463	58.7242	0
	High	DAINEYLK	3	1	1	WP_029435194.1		0	1.05088e+08	0	0.0009466	46.68	4.94001e-05	2	965.496	1.78223	34.5752	0
	High	SLLFQVEQAEASKR	2	1	1	WP_029435194.1		0	1.25267e+07	0	0.00168	31.03	0.00197215	3	1605.86	2.33152	44.4469	1
	High	YLTEVHYTYHLQPLVISER	2	1	1	WP_029435194.1		0	1.78721e+07	0	8.598e-05	23.83	0.00931499	3	2361.23	2.06272	50.1607	0
	High	VWPEmADFVGGK	1	3	3	WP_005028987.1;WP_029435194.1;WP_029435191.1	M5(Oxidation)	0	1.92729e+07	0	0.00253	21.65	0.00752303	2	1351.64	1.89149	43.7278	0
	High	FISNDKHPITK	2	1	1	WP_029435194.1		0	1.12198e+07	0.001	0.008324	14.86	0.0849128	4	1299.71	-0.112532	12.7498	1
WP_029436226.1	(Fe-S)-binding protein [Bilophila wadsworthia]	360.553	33.41	1	13	13	17	7.10074e+07	431	47.3458	7.94287
	A4	Sequence	# PSMs	# Proteins	# Protein Groups	Protein Group Accessions	Modifications	ΔCn	Area	q-Value	PEP	IonScore	Exp Value	Charge	MH+ [Da]	ΔM [ppm]	RT [min]	# Missed Cleavages
	High	AIDINALLVDVLHVSPK	1	1	1	WP_029436226.1		0	1.34647e+07	0	6.761e-08	53.51	4.44601e-06	2	1817.06	1.71746	69.5761	0
	High	IIEDPEAVNEK	1	1	1	WP_029436226.1		0	4.20273e+07	0	0.0002348	46.64	4.01025e-05	2	1256.64	1.6093	22.0453	0
	High	IALVENLAHR	1	1	1	WP_029436226.1		0	5.72091e+07	0	0.00127	44.2	3.80189e-05	2	1135.66	1.91667	31.3355	0
	High	DAINALAPK	2	1	1	WP_029436226.1		0	4.26301e+07	0	0.0004934	41.83	8.20182e-05	2	912.516	1.2477	26.0698	0
	High	TTDIFLEAR	2	1	1	WP_029436226.1		0	4.52236e+07	0	0.002431	35.93	0.000459486	2	1065.56	1.2521	39.4446	0
	High	LAAKPLHSTVGNVNTPMGK	1	1	1	WP_029436226.1		0	1.40375e+07	0	5.345e-05	34.2	0.000665331	4	1935.05	1.94273	21.9634	0
	High	MNPGYNLVEMAEANR	2	1	1	WP_029436226.1		0	2.14968e+07	0	0.001963	30.09	0.00107744	2	1708.78	3.36019	57.9478	0
	High	MVMHNVDILK	2	1	1	WP_029436226.1		0	3.00067e+07	0	0.00435	29.2	0.00264498	3	1199.63	1.79435	31.6125	0
	High	LSAPFQNLILK	1	1	1	WP_029436226.1		0	94937159	0	0.002116	26.58	0.00285722	2	1243.74	1.92357	60.5699	0
	High	HTIEIYAESLPL	1	1	1	WP_029436226.1		0	3.1384e+07	0.002	0.01191	41.92	0.000208874	2	1385.73	1.92024	59.6962	0
	High	IEGDLTR	1	1	1	WP_029436226.1		0	1.11584e+07	0.002	0.01162	37.05	0.000690348	2	803.426	0.414132	15.3937	0
	High	LFGTLLR	1	1	1	WP_029436226.1		0	6.08758e+07	0.002	0.02058	36.11	0.000244326	2	819.508	-0.330503	47.8271	0
	High	MLLPNPR	1	1	1	WP_029436226.1		0	1.02863e+07	0.002	0.01515	32.44	0.000627181	2	840.479	3.7637	27.9043	0
WP_005027047.1	DUF4115 domain-containing protein [Bilophila wadsworthia]	358.54	23.18	1	5	5	14	1.39064e+08	289	30.9819	5.05908
	A4	Sequence	# PSMs	# Proteins	# Protein Groups	Protein Group Accessions	Modifications	ΔCn	Area	q-Value	PEP	IonScore	Exp Value	Charge	MH+ [Da]	ΔM [ppm]	RT [min]	# Missed Cleavages
	High	LGNAGAMLITYDGK	2	1	1	WP_005027047.1		0	1.73902e+08	0	2.143e-08	84.4	9.07695e-09	2	1423.73	1.18061	44.3363	0
	High	AIEEGDMESMPHAVYAR	3	1	1	WP_005027047.1		0	1.10618e+08	0	3.215e-07	81.42	7.19399e-09	2	1905.85	0.401196	33.8081	0
	High	LGNAGAmLITYDGK	2	1	1	WP_005027047.1	M7(Oxidation)	0	1.60408e+07	0	0.0001579	55.53	5.87786e-06	2	1439.72	2.66453	34.5433	0
	High	GLTEENVAAELK	2	1	1	WP_005027047.1		0	1.32671e+08	0	7.718e-06	54.61	9.85927e-06	2	1273.67	1.34842	37.5954	0
	High	AIEEGDmESMPHAVYAR	1	1	1	WP_005027047.1	M7(Oxidation)	0	1.59338e+07	0	3.359e-05	47.68	1.70204e-05	3	1921.85	1.9252	25.8328	0
	High	AIEEGDmESmPHAVYAR	1	1	1	WP_005027047.1	M7(Oxidation); M10(Oxidation)	0	8.49492e+06	0	0.002563	18.2	0.0150998	3	1937.84	1.66719	20.0248	0
	High	DSIPGLSSNTVSR	2	1	1	WP_005027047.1		0	76967461	0.001	0.005626	30.19	0.00253656	2	1332.68	2.12276	30.1582	0
	High	GDTLNVDFQEK	1	1	1	WP_005027047.1		0	9.96782e+07	0.001	0.004832	28.17	0.00266709	2	1265.6	2.02263	32.8705	0
WP_005025798.1	MULTISPECIES: beta-ketoacyl-[acyl-carrier-protein] synthase II [Bilophila]	347.37	29.33	1	7	7	13	6.06653e+07	416	42.9644	5.51611
	A4	Sequence	# PSMs	# Proteins	# Protein Groups	Protein Group Accessions	Modifications	ΔCn	Area	q-Value	PEP	IonScore	Exp Value	Charge	MH+ [Da]	ΔM [ppm]	RT [min]	# Missed Cleavages
	High	SGIGPITLFDASGFDSR	3	1	1	WP_005025798.1		0	7.46051e+07	0	6.641e-08	68.68	3.52349e-07	2	1739.86	2.6958	64.346	0
	High	GFDPEAYGVPAK	3	1	1	WP_005025798.1		0	3.37642e+07	0	1.851e-06	62.06	1.40018e-06	2	1250.61	0.707977	38.1719	0
	High	DGFVMGEGAGLLMLESLEHAQAR	2	1	1	WP_005025798.1		0	6.67381e+07	0	1.234e-07	58.82	2.6244e-06	3	2431.18	2.18555	68.2053	0
	High	VVVTGLSALTPLGGNVTETWDNLLAGK	1	1	1	WP_005025798.1		0	4.06528e+07	0	1.907e-06	51.19	9.88424e-06	3	2725.49	3.31277	70.3277	0
	High	AYQIAISATK	1	1	1	WP_005025798.1		0	2.57629e+07	0	1.21e-05	45.92	4.22167e-05	2	1065.6	1.60225	27.3268	0
	High	DDGEGMIAAMQR	2	1	1	WP_005025798.1		0	2.19196e+07	0	0.00107	31.2	0.000756781	2	1293.56	1.81673	36.6063	0
	High	VSVILGVGLGGLHTIEVFHSR	1	1	1	WP_005025798.1		0	1.44203e+07	0	0.004301	3.73	0.466007	4	2190.24	2.20619	62.1648	0
WP_029435861.1	type I glyceraldehyde-3-phosphate dehydrogenase [Bilophila wadsworthia]	335.106	31.07	1	10	10	12	2.04213e+07	338	37.125	6.75635
	A4	Sequence	# PSMs	# Proteins	# Protein Groups	Protein Group Accessions	Modifications	ΔCn	Area	q-Value	PEP	IonScore	Exp Value	Charge	MH+ [Da]	ΔM [ppm]	RT [min]	# Missed Cleavages
	High	VPTPTVSVVDFTAILNK	2	1	1	WP_029435861.1		0	1.65667e+07	0	2.892e-10	92.08	8.9819e-10	2	1801.01	0.68135	65.149	0
	High	GILAYSDAQLVSMDFK	1	1	1	WP_029435861.1		0	13139753	0	2.503e-11	85.42	5.74156e-09	2	1757.88	1.55388	62.1577	0
	High	VADLIMWMK	1	1	1	WP_029435861.1		0	1.42557e+07	0	8.306e-06	53.66	1.29158e-05	2	1106.58	2.8833	61.4802	0
	High	IVSWYDNEWGYSNR	1	1	1	WP_029435861.1		0	3.04413e+07	0	2.128e-06	49.35	1.1587e-05	2	1788.8	1.49221	54.6982	0
	High	VGINGFGR	1	1	1	WP_029435861.1		0	3.05634e+06	0	0.001878	43.42	0.000122847	2	819.448	0.571281	26.43	0
	High	VIITAPAK	1	1	1	WP_029435861.1		0	7.22606e+06	0	0.0006245	40.7	8.49122e-05	2	812.525	1.39415	20.7163	0
	High	ILDLPHK	1	1	1	WP_029435861.1		0	5.12249e+06	0.002	0.02017	27.16	0.00230771	2	835.504	0.94653	22.6877	0
	High	GNPHSSIVEAEYTTVQDGK	2	1	1	WP_029435861.1		0	1.10587e+07	0.002	0.01242	13.52	0.0933726	3	2031.97	2.32562	29.9165	0
	High	VIPSLK	1	1	1	WP_029435861.1		0	3.09224e+06	0.006	0.07652	29.43	0.00113755	2	656.434	0.0295005	22.4568	0
	High	KVIITAPAK	1	1	1	WP_029435861.1		0	5132936	0.006	0.0723	24.83	0.00328073	2	940.62	1.26993	16.6528	1
WP_005028312.1	MULTISPECIES: peptidoglycan-associated lipoprotein Pal [Bilophila]	327.061	43.03	1	5	5	11	7.63877e+07	165	18.0131	8.41162
	A4	Sequence	# PSMs	# Proteins	# Protein Groups	Protein Group Accessions	Modifications	ΔCn	Area	q-Value	PEP	IonScore	Exp Value	Charge	MH+ [Da]	ΔM [ppm]	RT [min]	# Missed Cleavages
	High	ERPAVEGTGPAVWAK	6	1	1	WP_005028312.1		0	7.25563e+07	0	1.714e-07	72.74	1.11743e-07	3	1567.83	1.9706	27.1914	0
	High	GTQEYNLALGER	2	1	1	WP_005028312.1		0	1.20985e+08	0	1.143e-06	68.07	3.89888e-07	2	1350.67	1.87663	31.8752	0
	High	AAQAITDGIVYFDFDK	1	1	1	WP_005028312.1		0	3.56222e+07	0	4.969e-07	64.45	7.89628e-07	2	1773.87	2.66186	62.3397	0
	High	QTGADVAPATTADDNGAANAAIER	1	1	1	WP_005028312.1		0	6779316	0.002	0.01796	8.74	0.220538	2	2300.08	1.56933	25.4082	0
	High	AAQAITDGIVYFDFDKSDIK	1	1	1	WP_005028312.1		0	2.06171e+07	0.003	0.0392	16.08	0.0665831	3	2217.11	1.05773	60.4058	1
WP_029434400.1	saccharopine dehydrogenase [Bilophila wadsworthia]	318.983	27.79	1	9	9	12	3.35762e+07	367	40.3667	9.53955
	A4	Sequence	# PSMs	# Proteins	# Protein Groups	Protein Group Accessions	Modifications	ΔCn	Area	q-Value	PEP	IonScore	Exp Value	Charge	MH+ [Da]	ΔM [ppm]	RT [min]	# Missed Cleavages
	High	AAELDMR	1	1	1	WP_029434400.1		0	1.05941e+07	0	0.0003911	61	1.70781e-06	2	805.388	0.675056	19.1612	0
	High	LAAEGMEPDVFR	1	1	1	WP_029434400.1		0	3.20319e+07	0	4.656e-07	54.51	7.07995e-06	2	1334.64	2.22321	43.2694	0
	High	YLHENTAFGLLIGGR	2	1	1	WP_029434400.1		0	1.81944e+07	0	1.41e-05	53.92	1.2368e-05	2	1660.88	2.07691	55.4638	0
	High	HFLAQGYVITGGALPGEWGR	1	1	1	WP_029434400.1		0	2.87037e+07	0	1.531e-06	53.43	1.22564e-05	3	2129.1	2.36305	59.0407	0
	High	QAGLLASGR	1	1	1	WP_029434400.1		0	1.70592e+07	0	0.001246	50.12	2.91824e-05	2	872.496	1.15291	19.3897	0
	High	TLFLEDTYR	2	1	1	WP_029434400.1		0	3.99929e+07	0	0.0001141	40.47	0.000170511	2	1157.59	2.56242	44.7949	0
	High	LAGWYGTER	2	1	1	WP_029434400.1		0	2.43652e+07	0	0.003863	28.76	0.0035257	2	1052.52	2.22974	30.0115	0
	High	AAQMPDPQAFMR	1	1	1	WP_029434400.1		0	0	0.002	0.01739	18.87	0.0129411	2	1362.63	1.47065	46.559	0
	High	MDLPAPVGR	1	1	1	WP_029434400.1		0	4.84434e+06	0.009	0.1166	18.37	0.018921	2	955.504	1.22102	31.3412	0
WP_016360914.1	GGDEF domain-containing protein [Bilophila wadsworthia]	314.514	30.31	1	10	10	12	2.71946e+07	386	43.4081	6.03662
	A4	Sequence	# PSMs	# Proteins	# Protein Groups	Protein Group Accessions	Modifications	ΔCn	Area	q-Value	PEP	IonScore	Exp Value	Charge	MH+ [Da]	ΔM [ppm]	RT [min]	# Missed Cleavages
	High	DTYQDMQSMLDNIR	1	1	1	WP_016360914.1		0	13621305	0	2.568e-09	76.44	2.26449e-08	2	1729.76	2.71146	62.3846	0
	High	LAYTDMLTGIGNR	2	1	1	WP_016360914.1		0	2.05046e+07	0	1.634e-06	58.88	3.62375e-06	2	1424.72	1.77903	53.4525	0
	High	SPGDLIEQDIVPMLNR	1	1	1	WP_016360914.1		0	1.64219e+07	0	4.404e-06	57.36	4.95865e-06	2	1796.93	3.18109	64.3256	0
	High	INDTYGHAAGDAYLR	2	1	1	WP_016360914.1		0	3.81891e+07	0	4.023e-06	48.22	2.03392e-05	3	1636.77	1.71301	25.5036	0
	High	ADALmYR	1	1	1	WP_016360914.1	M5(Oxidation)	0	6.18648e+06	0	0.00115	42.05	6.23735e-05	2	855.403	0.338485	19.9893	0
	High	LATPFYK	1	1	1	WP_016360914.1		0	1.31042e+07	0	0.002881	30.61	0.000866902	2	839.468	1.57786	30.6319	0
	High	TAFELELK	1	1	1	WP_016360914.1		0	2.289e+07	0.002	0.02114	23.3	0.00912084	2	950.522	2.78684	43.9695	0
	High	VVNAYAESHLNLEGFVHINTLK	1	1	1	WP_016360914.1		0	1.79578e+07	0.002	0.01367	3.82	0.829908	4	2468.3	2.68451	58.6255	0
	High	MAHLLmR	1	1	1	WP_016360914.1	M6(Oxidation)	0	3.59358e+06	0.003	0.03166	29.94	0.00197713	2	887.459	0.0526322	18.3433	0
	High	TDWYSAEK	1	1	1	WP_016360914.1		0	2.78968e+06	0.004	0.04611	13.76	0.041973	2	999.444	1.8819	23.996	0
WP_005026687.1	class 1 fructose-bisphosphatase [Bilophila wadsworthia]	312.926	33.53	1	9	9	14	3.22893e+07	334	36.5756	6.23975
	A4	Sequence	# PSMs	# Proteins	# Protein Groups	Protein Group Accessions	Modifications	ΔCn	Area	q-Value	PEP	IonScore	Exp Value	Charge	MH+ [Da]	ΔM [ppm]	RT [min]	# Missed Cleavages
	High	YVGSLVADFHR	3	1	1	WP_005026687.1		0	2.28465e+07	0	2.853e-05	58.77	3.91581e-06	2	1263.65	1.56745	38.0693	0
	High	DVEAINAIYK	1	1	1	WP_005026687.1		0	1.09337e+07	0	8.335e-06	56.65	4.64984e-06	2	1135.6	1.82875	37.0094	0
	High	ILDITPTTLHER	3	1	1	WP_005026687.1		0	3.53605e+07	0	8.547e-06	50.08	1.5708e-05	3	1408.78	2.96975	35.4784	0
	High	VPLFIGSR	2	1	1	WP_005026687.1		0	2.87139e+07	0	0.0004257	42.64	0.000130681	2	888.531	1.0165	37.9119	0
	High	LDDFANR	1	1	1	WP_005026687.1		0	1.77043e+07	0	0.00121	40.67	0.000184263	2	850.406	0.982194	19.8967	0
	High	APQATGHFTALFHDLVLSAK	1	1	1	WP_005026687.1		0	3.27936e+07	0	0.000538	25.77	0.00556185	3	2124.13	3.79814	61.3049	0
	High	SSEITVTEHLLLQQQR	1	1	1	WP_005026687.1		0	1.04914e+07	0	0.003527	24.77	0.00750209	2	1882.01	2.87835	48.8005	0
[truncated: 2,375 more rows]
