# Supplementary material for: Radical-mediated C-S bond cleavage in C2 sulfonate degradation by anaerobic bacteria
Source: Nat Commun. 2019 Apr 8;10:1609. doi: 10.1038/s41467-019-09618-8 (PMC6453916; doi:10.1038/s41467-019-09618-8)
Supplement: Supplementary file 9 — Supplementary Data 6 [file 41467_2019_9618_MOESM9_ESM.xlsx]

## Sheet: Sheet1
Genes	Sequence
IseG	ATGCAGTGTTGCAATCAGCTGAGTCCGCATGAACAGCGCCTGCAAGATAAAATTGAAGGCAAAGTGGACCGTTACCGCGCCACACATGAACGTGTTTTTACCATTCTGGAGAGCTTTGATAACACCCGTCCGCGCATTGATGTGGAACGTGCTAAATATTTCACCGAAAGCATGAAGGCAACCGAAGGTCAGCCGCTGCCTTTACGTTGGGCTAAAGCACTGATGCATATTGCAGAAAACATGACCGTTTACATCGACGATCATCAGCTGATTTGTGGCCGCGCCGGTTATCAGGGTCGTTATGGTGTTCTGTATCCGGAACTGGATGGCGATTTTCTGGGTACAGCAATTGAAGATCTGCCGAATCGTGCAGAAAGTCCGTTTGCCATTACCCCGGAA…
IseH	ATGAGCAGTATCGCCGATCGCAAAACCACCGGCATTACCTTTAATATTCAGAAGTACAGCGTGCACGACGGCCCGGGTATTCGCACCGTGGTGTTTCTGAAAGGCTGCCCGCTGAAATGTCGTTGGTGCAGCAATCCGGAAAGCCAGCGTAAAAGCGTTGAACTGGCATATAATACCGGCAGATGCCTGACCCTGGCAAAATGTGTTCGCTGTGTGGAAATTTGCACCGCAGGTGCCATTAGTCGCGCAGAAGATGATACCATTAGTATTGATCGCGCCCTGTGTAATGATTGCGAACAGCTGTGTAGTGGTGCATGTCCGAGTAATGCACTGATTACCTATGGCGCCCATAAAACCGTTGATGAAGTTCTGCGTGCCGTTGAACAGGATAGCCTGTTT…
DpIseK	ATGCGTAAACGTACCGTGCTGGCACTGGCCCTGGCACTGATTCTGGGTTTTAGCACCGCAGCACTGGCCGAACGCCCGCTGGTTCTGCGCCTGGGTCATCCGATGGCACCGGGTAATAATGTTACCGTTGGTTATGAAAAATTCAAGCAGCTGGTGGAAGAAAAAAGTCATCGCAAAATTCGTATTCAGCTGTTTCCGAATTGCCAGCTGGGTAGTGATCGTGTTACCACCGAAGCAGCCCAGGCAGGTACACTGGATCTGAGTAGCAGTAGTACCCCGAATCTGGCAAGTTTTAGTAAAGCATATATGGCAATTGACCTGCCGTATGTGACCAGCCCGGCACATCAGCAGGCCCTGTATAAAGCCCTGGATGAAGGTCGTCTGGGCGATGCACTGCGT…
BwTauF	GCATTTGTGCATTATACCGTGAAAAAGATTGTGCATGGCCTGGGTGCAATTAAGGAAGCCGCCAATGAAGTGAAAAATCTGAAAGGCAGCAAAGCATTCATTGTTACCGATCCGGGCCTGGCAAAAATTGGTGTTCAGAAACCGCTGGAAGAAGCCCTGACCGCAGGCGGTATTGAATGGAAACTGTATGCAGAAGCACAGCTGGAACCGAGCATGGATAGTATTCAGCATTGTACCGATGAAGCAAAAGCATTTGGCGCCGATGTGATTATTGGCTTTGGTGGCGGTAGTGCCCTGGATACCACCAAAGCCGCAAGCGTGCTGCTGAGTAATGAAGGCCCGATTGATAAATATTTTGGTATTAATCTGGTGCCGAATCCGAGTCTGCCGTGTATTCTG…
