# Supplementary material for: Radical-mediated C-S bond cleavage in C2 sulfonate degradation by anaerobic bacteria
Source: Nat Commun. 2019 Apr 8;10:1609. doi: 10.1038/s41467-019-09618-8 (PMC6453916; doi:10.1038/s41467-019-09618-8)
Supplement: Supplementary file 11 — Source Data [file 41467_2019_9618_MOESM11_ESM.xlsx]

## Sheet: Figure 2a
Figure 2a	X-band EPR spectrum of IseG reconstituted with IseH and SAM in the presence of reductant
index	Field [G]	Intensity []
1	3270	0.000359828
2	3270.07	0.000582315
3	3270.13	0.000960543
4	3270.2	0.0013974
5	3270.26	0.00171023
6	3270.33	0.00190075
7	3270.39	0.00216426
8	3270.46	0.00234175
9	3270.52	0.00207387
10	3270.59	0.00165015
11	3270.65	0.00128968
12	3270.72	0.000755571
13	3270.78	0.000623764
14	3270.85	0.00104931
15	3270.91	0.000923254
16	3270.98	0.000713818
17	3271.04	0.000914981
18	3271.11	0.000986239
19	3271.17	0.00120648
20	3271.24	0.00138993
21	3271.3	0.00127846
22	3271.37	0.000939788
23	3271.43	0.000618961
24	3271.5	0.000808899
25	3271.56	0.00135976
26	3271.63	0.00160319
27	3271.69	0.00134617
28	3271.76	0.000848103
29	3271.82	0.000320432
30	3271.89	0.000434642
31	3271.95	0.00107046
32	3272.02	0.00135484
33	3272.08	0.00165212
34	3272.15	0.00202961
35	3272.21	0.00211671
36	3272.28	0.00201191
37	3272.34	0.00150114
38	3272.41	0.00115325
39	3272.47	0.0012613
40	3272.54	0.00113427
41	3272.6	0.00128367
42	3272.67	0.00156371
43	3272.73	0.00140669
44	3272.8	0.00141057
45	3272.86	0.00143567
46	3272.93	0.00125358
47	3272.99	0.00113864
48	3273.06	0.00112777
49	3273.12	0.00101371
50	3273.19	0.00100169
51	3273.26	0.00115542
52	3273.32	0.00104177
53	3273.39	0.000749961
54	3273.45	0.000471426
55	3273.52	0.000516011
56	3273.58	0.00089898
57	3273.65	0.00112088
58	3273.71	0.00151186
59	3273.78	0.00192566
60	3273.84	0.00195954
61	3273.91	0.00182557
62	3273.97	0.0012499
63	3274.04	0.000672798
64	3274.1	0.000440242
65	3274.17	0.000268637
66	3274.23	0.000271955
67	3274.3	0.000429525
68	3274.36	0.000806579
69	3274.43	0.00104768
70	3274.49	0.000898843
71	3274.56	0.000661896
72	3274.62	0.000176604
73	3274.69	-0.000294671
74	3274.75	-0.000295427
75	3274.82	-0.000262496
76	3274.88	-0.000500032
77	3274.95	-0.000791869
78	3275.01	-0.000950836
79	3275.08	-0.000720423
80	3275.14	-0.000326594
81	3275.21	8.1433e-05
82	3275.27	0.000449577
83	3275.34	0.000367426
84	3275.4	-8.84439e-05
85	3275.47	-0.000497748
86	3275.53	-0.000742023
87	3275.6	-0.00104036
88	3275.66	-0.00118444
89	3275.73	-0.00112136
90	3275.79	-0.00101226
91	3275.86	-0.000563097
92	3275.92	-2.1075e-05
93	3275.99	0.000292279
94	3276.05	0.000239481
95	3276.12	-0.000269032
96	3276.18	-0.000614524
97	3276.25	-0.000255273
98	3276.32	0.00060233
99	3276.38	0.00106085
100	3276.45	0.000748078
101	3276.51	0.000309361
102	3276.58	0.000225877
103	3276.64	0.000464649
104	3276.71	0.000842263
105	3276.77	0.00118696
106	3276.84	0.001528
107	3276.9	0.0013631
108	3276.97	0.000506588
109	3277.03	0.000271515
110	3277.1	0.000842203
111	3277.16	0.000974702
112	3277.23	0.000475623
113	3277.29	5.30333e-05
114	3277.36	-8.83698e-05
115	3277.42	0.00010943
116	3277.49	0.000772191
117	3277.55	0.00123972
118	3277.62	0.00106603
119	3277.68	0.000789308
120	3277.75	0.000660425
121	3277.81	0.000468027
122	3277.88	0.00021794
123	3277.94	2.4277e-05
124	3278.01	0.000144506
125	3278.07	0.000257209
126	3278.14	0.000157398
127	3278.2	0.000112161
128	3278.27	7.77247e-05
129	3278.33	0.000244996
130	3278.4	0.000366607
131	3278.46	0.000261089
132	3278.53	0.000496909
133	3278.59	0.00107832
134	3278.66	0.00130191
135	3278.72	0.000993003
136	3278.79	0.000651551
137	3278.85	0.000848782
138	3278.92	0.00110508
139	3278.98	0.000864818
140	3279.05	0.000738243
141	3279.11	0.000752082
142	3279.18	0.000892296
143	3279.24	0.00130077
144	3279.31	0.00148457
145	3279.38	0.0015455
146	3279.44	0.00179665
147	3279.51	0.00203439
148	3279.57	0.00183439
149	3279.64	0.00111964
150	3279.7	0.000676881
151	3279.77	0.000598587
152	3279.83	0.00038762
153	3279.9	0.000285803
154	3279.96	0.000142101
155	3280.03	-5.74749e-05
156	3280.09	0.000154558
157	3280.16	0.000655472
158	3280.22	0.00110225
159	3280.29	0.0013189
160	3280.35	0.00108495
161	3280.42	0.000526931
162	3280.48	0.000412928
163	3280.55	0.000809582
164	3280.61	0.00118248
165	3280.68	0.00112649
166	3280.74	0.000932848
167	3280.81	0.00100071
168	3280.87	0.000879997
169	3280.94	0.000743615
170	3281	0.000803118
171	3281.07	0.000604197
172	3281.13	0.000133482
173	3281.2	9.37839e-05
174	3281.26	0.000577895
175	3281.33	0.00114815
176	3281.39	0.0017977
177	3281.46	0.00217085
178	3281.52	0.00183507
179	3281.59	0.00112205
180	3281.65	0.000555126
181	3281.72	-0.000273011
182	3281.78	-0.00112965
183	3281.85	-0.00130964
184	3281.91	-0.00121816
185	3281.98	-0.0009493
186	3282.04	-0.000273536
187	3282.11	0.000434736
188	3282.17	0.000690575
189	3282.24	0.000695145
190	3282.3	0.000600376
191	3282.37	0.000405442
192	3282.43	0.000653134
193	3282.5	0.00126762
194	3282.57	0.00160157
195	3282.63	0.00161211
196	3282.7	0.00139321
197	3282.76	0.00112403
198	3282.83	0.00123607
199	3282.89	0.00163961
200	3282.96	0.00181007
201	3283.02	0.00129488
202	3283.09	0.000580227
203	3283.15	0.000319919
204	3283.22	0.000171101
205	3283.28	-3.22797e-05
206	3283.35	-0.000318288
207	3283.41	-0.0004557
208	3283.48	-0.000289247
209	3283.54	-0.000237816
210	3283.61	-0.00011221
211	3283.67	0.000207989
212	3283.74	0.000439838
213	3283.8	0.000471615
214	3283.87	0.000553537
215	3283.93	0.000904455
216	3284	0.000888835
217	3284.06	0.000233841
218	3284.13	-0.000264658
219	3284.19	-0.000468907
220	3284.26	-0.000614439
221	3284.32	-0.000413477
222	3284.39	-0.000141915
223	3284.45	-0.000403447
224	3284.52	-0.000761555
225	3284.58	-0.000499096
226	3284.65	-0.000326313
227	3284.71	-0.00063615
228	3284.78	-0.000814924
229	3284.84	-0.000812347
230	3284.91	-0.00100903
231	3284.97	-0.00114312
232	3285.04	-0.000936945
233	3285.1	-0.000996376
234	3285.17	-0.00112194
235	3285.23	-0.000823704
236	3285.3	-0.000447166
237	3285.36	-0.00013556
238	3285.43	0.000156036
239	3285.49	9.94365e-05
240	3285.56	-0.000407342
241	3285.62	-0.000784758
242	3285.69	-0.000809385
243	3285.76	-0.00080131
244	3285.82	-0.000747882
245	3285.89	-0.000672746
246	3285.95	-0.000795679
247	3286.02	-0.000963001
248	3286.08	-0.00107437
249	3286.15	-0.00107934
250	3286.21	-0.000784223
251	3286.28	-0.000486627
252	3286.34	-0.000631229
253	3286.41	-0.0007137
254	3286.47	-0.00056792
255	3286.54	-0.000863737
256	3286.6	-0.00115413
257	3286.67	-0.00117014
258	3286.73	-0.00108034
259	3286.8	-0.000564076
260	3286.86	-0.000242768
261	3286.93	-0.000732432
262	3286.99	-0.00162915
263	3287.06	-0.0020226
264	3287.12	-0.00178395
265	3287.19	-0.00142165
266	3287.25	-0.000840902
267	3287.32	-0.000519972
268	3287.38	-0.000641697
269	3287.45	-0.000446335
270	3287.51	0.000167421
271	3287.58	0.00074006
272	3287.64	0.000931772
273	3287.71	0.000737597
274	3287.77	0.000307604
275	3287.84	-0.000142991
276	3287.9	-0.000288992
277	3287.97	-0.000247492
278	3288.03	-0.00035845
279	3288.1	-0.000590668
280	3288.16	-0.000806622
281	3288.23	-0.00108796
282	3288.29	-0.00110025
283	3288.36	-0.000811533
284	3288.42	-0.000790533
285	3288.49	-0.00081959
286	3288.55	-0.000751189
287	3288.62	-0.000718006
288	3288.68	-0.00060493
289	3288.75	-0.000521508
290	3288.82	-0.000774784
291	3288.88	-0.000986178
292	3288.95	-0.00099117
293	3289.01	-0.00113628
294	3289.08	-0.00121025
295	3289.14	-0.00125487
296	3289.21	-0.00131807
297	3289.27	-0.00106363
298	3289.34	-0.000630573
299	3289.4	-0.000263853
300	3289.47	0.000273869
301	3289.53	0.000472996
302	3289.6	-1.95387e-05
303	3289.66	-0.00045564
304	3289.73	-0.000619444
305	3289.79	-0.000720574
306	3289.86	-0.000677321
307	3289.92	-0.000602298
308	3289.99	-0.000636545
309	3290.05	-0.000458126
310	3290.12	-7.15294e-05
311	3290.18	4.79628e-05
312	3290.25	-0.000186122
313	3290.31	-0.000273995
314	3290.38	-0.000266237
315	3290.44	-0.000624257
316	3290.51	-0.000896359
317	3290.57	-0.000678421
318	3290.64	-0.00034897
319	3290.7	-0.000151702
320	3290.77	-0.00040089
321	3290.83	-0.00110558
322	3290.9	-0.00139296
323	3290.96	-0.00111901
324	3291.03	-0.000859462
325	3291.09	-0.000871569
326	3291.16	-0.00100923
327	3291.22	-0.00116337
328	3291.29	-0.00124447
329	3291.35	-0.00108332
330	3291.42	-0.00108773
331	3291.48	-0.00143302
332	3291.55	-0.00165942
333	3291.61	-0.00147149
334	3291.68	-0.000964863
335	3291.74	-0.000326928
336	3291.81	-3.13621e-05
337	3291.88	-0.000272644
338	3291.94	-0.000172002
339	3292.01	0.000338769
340	3292.07	0.000534693
341	3292.14	0.00049524
342	3292.2	0.000414094
343	3292.27	0.000321259
344	3292.33	-3.78686e-05
345	3292.4	-0.000627672
346	3292.46	-0.000750387
347	3292.53	-0.000304233
348	3292.59	4.93143e-05
349	3292.66	-0.000299927
350	3292.72	-0.000926192
351	3292.79	-0.00119152
352	3292.85	-0.00124828
353	3292.92	-0.00112187
354	3292.98	-0.000805525
355	3293.05	-0.000447238
356	3293.11	-0.000241785
357	3293.18	-0.000286574
358	3293.24	-0.000280389
359	3293.31	-0.000314421
360	3293.37	-0.000539186
361	3293.44	-0.000768863
362	3293.5	-0.0011373
363	3293.57	-0.00144791
364	3293.63	-0.00140102
365	3293.7	-0.00127541
366	3293.76	-0.00118858
367	3293.83	-0.000758171
368	3293.89	-0.000162872
369	3293.96	-0.000214509
370	3294.02	-0.000571378
371	3294.09	-0.000731059
372	3294.15	-0.000979405
373	3294.22	-0.00124097
374	3294.28	-0.00118927
375	3294.35	-0.000586426
376	3294.41	0.000234523
377	3294.48	0.00082581
378	3294.54	0.00127527
379	3294.61	0.00126893
380	3294.67	0.000931376
381	3294.74	0.000856716
382	3294.8	0.000521655
383	3294.87	0.000232212
384	3294.93	0.000366657
385	3295	9.59509e-05
386	3295.07	-0.000222986
387	3295.13	-0.000224909
388	3295.2	-0.000442767
389	3295.26	-0.000650422
390	3295.33	-0.000425583
391	3295.39	-0.000261617
392	3295.46	-0.000424991
393	3295.52	-0.000572018
394	3295.59	-0.000788285
395	3295.65	-0.00103934
396	3295.72	-0.00100222
397	3295.78	-0.00067504
398	3295.85	-0.000421634
399	3295.91	-0.000550637
400	3295.98	-0.000576354
401	3296.04	-0.000217434
402	3296.11	7.91251e-05
403	3296.17	-1.37993e-05
404	3296.24	-0.000434684
405	3296.3	-0.000704085
406	3296.37	-0.000649648
407	3296.43	-0.000263901
408	3296.5	0.000201245
409	3296.56	0.000378403
410	3296.63	0.000382009
411	3296.69	0.000119138
412	3296.76	-0.000300109
413	3296.82	-0.000501956
414	3296.89	-0.000685167
415	3296.95	-0.000709573
416	3297.02	-0.000495933
417	3297.08	-0.000621743
418	3297.15	-0.000718514
419	3297.21	-0.000435925
420	3297.28	-6.13992e-05
421	3297.34	5.05011e-05
422	3297.41	-9.05902e-05
423	3297.47	-5.58464e-05
424	3297.54	0.000142068
425	3297.6	0.00041549
426	3297.67	0.000554245
427	3297.73	0.000525063
428	3297.8	0.000559905
429	3297.86	0.000511822
430	3297.93	0.000363831
431	3297.99	0.000521632
432	3298.06	0.000830339
433	3298.12	0.000796203
434	3298.19	0.000595872
435	3298.26	0.000286581
436	3298.32	8.79239e-05
437	3298.39	0.000247184
438	3298.45	0.000228049
439	3298.52	-0.000176433
440	3298.58	-0.000577356
441	3298.65	-0.000598543
442	3298.71	-0.000666711
443	3298.78	-0.000627955
444	3298.84	-0.000126384
445	3298.91	0.000297147
446	3298.97	0.000640678
447	3299.04	0.000620877
448	3299.1	0.000101674
449	3299.17	-0.000373174
450	3299.23	-0.000308116
451	3299.3	0.000197409
452	3299.36	0.000366603
453	3299.43	-2.54897e-05
454	3299.49	-0.000435503
455	3299.56	-0.000476702
456	3299.62	-0.000185719
457	3299.69	0.00025699
458	3299.75	0.00053619
459	3299.82	0.000399915
460	3299.88	9.20351e-05
461	3299.95	0.000105914
462	3300.01	0.000580269
463	3300.08	0.00116664
464	3300.14	0.0013345
465	3300.21	0.00100998
466	3300.27	0.000500562
467	3300.34	7.79815e-05
468	3300.4	-8.65357e-05
469	3300.47	3.40125e-05
470	3300.53	0.000232583
471	3300.6	0.00020963
472	3300.66	-8.94607e-05
473	3300.73	-0.000359113
474	3300.79	-0.000685914
475	3300.86	-0.000924561
476	3300.92	-0.000912593
477	3300.99	-0.000981616
478	3301.05	-0.000554957
479	3301.12	0.000221681
480	3301.18	0.000365348
481	3301.25	0.00017962
482	3301.32	0.000290266
483	3301.38	0.000306333
484	3301.45	0.000147205
485	3301.51	0.000339347
486	3301.58	0.000579827
487	3301.64	0.00060907
488	3301.71	0.000671846
489	3301.77	0.000433283
490	3301.84	-0.000409453
491	3301.9	-0.00117759
492	3301.97	-0.00122858
493	3302.03	-0.000857852
494	3302.1	-0.000242181
495	3302.16	0.000480137
496	3302.23	0.000520727
497	3302.29	0.00022897
498	3302.36	0.000114913
499	3302.42	-0.000295205
500	3302.49	-0.000973823
501	3302.55	-0.00164733
502	3302.62	-0.00156655
503	3302.68	-0.000875005
504	3302.75	-0.000739048
505	3302.81	-0.00112176
506	3302.88	-0.00134726
507	3302.94	-0.00121741
508	3303.01	-0.000918386
509	3303.07	-0.000721184
510	3303.14	-0.000545721
511	3303.2	7.32041e-05
512	3303.27	0.00063762
513	3303.33	0.000665849
514	3303.4	0.000612045
515	3303.46	0.000525424
516	3303.53	0.000651078
517	3303.59	0.00115583
518	3303.66	0.00144877
519	3303.72	0.00138766
520	3303.79	0.00134801
521	3303.85	0.00140776
522	3303.92	0.00125818
523	3303.98	0.000756929
524	3304.05	0.00031506
525	3304.11	0.000226434
526	3304.18	0.000262322
527	3304.24	0.000329523
528	3304.31	0.000538106
529	3304.38	0.000610881
530	3304.44	0.000508891
531	3304.51	0.000551778
532	3304.57	0.000519533
533	3304.64	0.000466338
534	3304.7	0.000624995
535	3304.77	0.000731004
536	3304.83	0.000773566
537	3304.9	0.00120565
538	3304.96	0.00196319
539	3305.03	0.0021983
540	3305.09	0.00180129
541	3305.16	0.00156336
542	3305.22	0.00138781
543	3305.29	0.000979754
544	3305.35	0.00100321
545	3305.42	0.00137706
546	3305.48	0.00154146
547	3305.55	0.00158264
548	3305.61	0.00136187
549	3305.68	0.000942584
550	3305.74	0.000636809
551	3305.81	0.000322528
552	3305.87	0.000128586
553	3305.94	0.000337897
554	3306	0.000828985
555	3306.07	0.00124213
556	3306.13	0.00131323
557	3306.2	0.000979422
558	3306.26	0.000325173
559	3306.33	-0.000227845
560	3306.39	-8.19163e-05
561	3306.46	0.00046607
562	3306.52	0.000653285
563	3306.59	0.000436244
564	3306.65	0.000240219
565	3306.72	0.000244829
566	3306.78	0.000374467
567	3306.85	0.000645862
568	3306.91	0.000890053
569	3306.98	0.00104024
570	3307.04	0.00105846
571	3307.11	0.000915951
572	3307.17	0.000866707
573	3307.24	0.000928453
574	3307.3	0.000665376
575	3307.37	0.000166781
576	3307.43	0.000304467
577	3307.5	0.000818513
578	3307.57	0.000912793
579	3307.63	0.000970206
580	3307.7	0.000997282
581	3307.76	0.000547916
582	3307.83	-0.000132366
583	3307.89	-0.000720245
584	3307.96	-0.000830611
585	3308.02	-0.000598541
586	3308.09	-0.000601721
587	3308.15	-0.000805499
588	3308.22	-0.00088709
589	3308.28	-0.00068716
590	3308.35	-0.000268821
591	3308.41	-1.93316e-05
592	3308.48	-0.000124208
593	3308.54	-6.54455e-05
594	3308.61	0.000181574
595	3308.67	4.63709e-05
596	3308.74	-0.000150732
597	3308.8	0.000211807
598	3308.87	0.00072176
599	3308.93	0.00115928
600	3309	0.00156537
601	3309.06	0.0014899
602	3309.13	0.000952717
603	3309.19	0.000532285
604	3309.26	0.000505074
605	3309.32	0.000625922
606	3309.39	0.000635201
607	3309.45	0.000929914
608	3309.52	0.00150002
609	3309.58	0.00140698
610	3309.65	0.000900059
611	3309.71	0.000479095
612	3309.78	-1.27754e-05
613	3309.84	-0.000347996
614	3309.91	-0.000266537
615	3309.97	0.000120753
616	3310.04	0.000607079
617	3310.1	0.00073642
618	3310.17	0.000277514
619	3310.23	2.47758e-05
620	3310.3	0.000242429
621	3310.36	0.000409014
622	3310.43	0.00039239
623	3310.49	0.000520938
624	3310.56	0.00101212
625	3310.62	0.0010179
626	3310.69	0.000273374
627	3310.76	-0.000261092
628	3310.82	-0.000373616
629	3310.89	-0.00045005
630	3310.95	-0.000207577
631	3311.02	0.000381673
632	3311.08	0.000268985
633	3311.15	-0.000199428
634	3311.21	-0.000207859
635	3311.28	1.96271e-05
636	3311.34	0.000510364
637	3311.41	0.00106941
638	3311.47	0.00129679
639	3311.54	0.000855741
640	3311.6	8.6573e-05
641	3311.67	-0.000352767
642	3311.73	-0.0005022
643	3311.8	-0.000433584
644	3311.86	-0.000136612
645	3311.93	6.35519e-05
646	3311.99	-1.67685e-06
647	3312.06	-0.000344255
648	3312.12	-0.000898832
649	3312.19	-0.00131754
650	3312.25	-0.00147332
651	3312.32	-0.00141749
652	3312.38	-0.00123667
653	3312.45	-0.000811484
654	3312.51	-0.000272478
655	3312.58	0.000173597
656	3312.64	0.000644572
657	3312.71	0.000996888
658	3312.77	0.00109715
659	3312.84	0.000986895
660	3312.9	0.00100412
661	3312.97	0.00125002
662	3313.03	0.00138633
663	3313.1	0.00146894
664	3313.16	0.00146874
665	3313.23	0.000885467
666	3313.29	8.50372e-05
667	3313.36	-0.00029807
668	3313.42	-0.000413052
669	3313.49	-0.000272036
670	3313.55	-0.000174762
671	3313.62	-0.000545556
672	3313.68	-0.000847034
673	3313.75	-0.000803775
674	3313.82	-0.000943827
675	3313.88	-0.00100905
676	3313.95	-0.000683147
677	3314.01	2.42222e-05
678	3314.08	0.0010117
679	3314.14	0.00132688
680	3314.21	0.00088434
681	3314.27	0.000416128
682	3314.34	0.00015914
683	3314.4	0.000153085
684	3314.47	0.000116411
685	3314.53	0.000301711
686	3314.6	0.00077164
687	3314.66	0.00063652
688	3314.73	0.000287795
689	3314.79	0.00030144
690	3314.86	0.00033491
691	3314.92	0.000491012
692	3314.99	0.000708462
693	3315.05	0.000857306
694	3315.12	0.00104944
695	3315.18	0.00140527
696	3315.25	0.00182015
697	3315.31	0.00197816
698	3315.38	0.00196501
699	3315.44	0.00193759
700	3315.51	0.0015872
701	3315.57	0.00083265
702	3315.64	0.000244106
703	3315.7	-8.6271e-06
704	3315.77	-0.000123102
705	3315.83	-0.000420925
706	3315.9	-0.00101775
707	3315.96	-0.00154613
708	3316.03	-0.00156015
709	3316.09	-0.00100688
710	3316.16	-0.000767209
711	3316.22	-0.00115006
712	3316.29	-0.00125286
713	3316.35	-0.000852746
714	3316.42	-0.000633959
715	3316.48	-0.00071208
716	3316.55	-0.000578076
717	3316.61	-0.000123157
718	3316.68	9.81772e-05
719	3316.74	1.89209e-05
720	3316.81	4.33224e-05
721	3316.88	3.6625e-05
722	3316.94	1.4178e-06
723	3317.01	-1.02413e-05
724	3317.07	-0.000120189
725	3317.14	0.000308295
726	3317.2	0.000755836
727	3317.27	0.000279705
728	3317.33	-0.000188376
729	3317.4	-0.000418432
730	3317.46	-0.000685325
731	3317.53	-0.000680072
732	3317.59	-0.000650132
733	3317.66	-0.000558061
734	3317.72	-1.76488e-05
735	3317.79	0.000414693
736	3317.85	0.000328085
737	3317.92	0.000287103
738	3317.98	0.000398691
739	3318.05	0.000295707
740	3318.11	-6.27875e-05
741	3318.18	-0.000468539
742	3318.24	-0.000530931
743	3318.31	1.60709e-05
744	3318.37	0.000651241
745	3318.44	0.000889436
746	3318.5	0.00108751
747	3318.57	0.00110795
748	3318.63	0.000578354
749	3318.7	-3.14941e-05
750	3318.76	-0.000379834
751	3318.83	-0.000463189
752	3318.89	-0.000330678
753	3318.96	-0.000520739
754	3319.02	-0.0011006
755	3319.09	-0.00150027
756	3319.15	-0.00162404
757	3319.22	-0.00155098
758	3319.28	-0.00100391
759	3319.35	-0.000276026
760	3319.41	-0.000327075
761	3319.48	-0.00082224
762	3319.54	-0.000846684
763	3319.61	-0.00050784
764	3319.67	-0.000264263
765	3319.74	-0.000376136
766	3319.8	-0.000574348
767	3319.87	-0.000539
768	3319.93	-0.000605339
769	3320	-0.00105202
770	3320.07	-0.00159593
771	3320.13	-0.00175367
772	3320.2	-0.0013618
773	3320.26	-0.00076562
774	3320.33	-0.000358647
775	3320.39	-0.000306603
776	3320.46	-0.000523349
777	3320.52	-0.000627163
778	3320.59	-0.000623704
779	3320.65	-0.000599778
780	3320.72	-0.000442211
781	3320.78	-0.00032468
782	3320.85	-0.000151536
783	3320.91	0.000163409
784	3320.98	0.000510479
785	3321.04	0.000777554
786	3321.11	0.000636324
787	3321.17	0.00016062
788	3321.24	-3.74635e-06
789	3321.3	6.01887e-05
790	3321.37	3.19497e-05
791	3321.43	-0.00010535
792	3321.5	-0.000281163
793	3321.56	-0.000248169
794	3321.63	-0.000195886
795	3321.69	-0.00023079
796	3321.76	6.33939e-06
797	3321.82	0.000587914
798	3321.89	0.000911477
799	3321.95	0.000989289
800	3322.02	0.00114105
801	3322.08	0.000986425
802	3322.15	0.00077556
803	3322.21	0.00088752
804	3322.28	0.000840148
805	3322.34	0.000625938
806	3322.41	0.000483017
807	3322.47	0.000465153
808	3322.54	0.000537076
809	3322.6	0.000205323
810	3322.67	-0.000339912
811	3322.73	-0.000777593
812	3322.8	-0.00115578
813	3322.86	-0.00118
814	3322.93	-0.00128775
815	3322.99	-0.00203899
816	3323.06	-0.00260435
817	3323.12	-0.00252999
818	3323.19	-0.00245554
819	3323.26	-0.00245717
820	3323.32	-0.00209474
821	3323.39	-0.00138359
822	3323.45	-0.000973215
823	3323.52	-0.000944612
824	3323.58	-0.000927205
825	3323.65	-0.000958141
826	3323.71	-0.000930315
827	3323.78	-0.000744717
828	3323.84	-0.000841194
829	3323.91	-0.00113562
830	3323.97	-0.000847861
831	3324.04	-0.000401798
832	3324.1	-0.000411648
833	3324.17	-0.000518136
834	3324.23	-0.000627066
835	3324.3	-0.000887839
836	3324.36	-0.00111332
837	3324.43	-0.00099191
838	3324.49	-0.000724883
839	3324.56	-0.000323799
840	3324.62	0.000201995
841	3324.69	0.00025966
842	3324.75	2.5918e-05
843	3324.82	2.04498e-05
844	3324.88	0.000187526
845	3324.95	0.000256048
846	3325.01	0.000526906
847	3325.08	0.00074789
848	3325.14	0.000267708
849	3325.21	1.97934e-06
850	3325.27	7.78029e-05
851	3325.34	5.92422e-05
852	3325.4	0.000329078
853	3325.47	0.000502175
854	3325.53	0.000221005
855	3325.6	-7.55197e-05
856	3325.66	-1.39723e-05
857	3325.73	9.21487e-05
858	3325.79	1.72237e-05
859	3325.86	-1.81685e-05
860	3325.92	-1.67882e-05
861	3325.99	-9.54793e-05
862	3326.05	-0.00015449
863	3326.12	-0.000175524
864	3326.18	-0.000287602
865	3326.25	-0.000662169
866	3326.32	-0.00098857
867	3326.38	-0.000747696
868	3326.45	-0.000588291
869	3326.51	-0.00104577
870	3326.58	-0.00142171
871	3326.64	-0.00124532
872	3326.71	-0.000877199
873	3326.77	-0.000681717
874	3326.84	-0.000464215
875	3326.9	-0.000195828
876	3326.97	-4.41043e-05
877	3327.03	9.37211e-05
878	3327.1	1.99782e-05
879	3327.16	-0.000171992
880	3327.23	-0.000244947
881	3327.29	-0.000467515
882	3327.36	-0.000889825
883	3327.42	-0.00118175
884	3327.49	-0.00127855
885	3327.55	-0.00124374
886	3327.62	-0.00106504
887	3327.68	-0.00118087
888	3327.75	-0.00148916
889	3327.81	-0.00130156
890	3327.88	-0.000782843
891	3327.94	-0.000377973
892	3328.01	-0.000210385
893	3328.07	-3.76797e-05
894	3328.14	0.000395714
895	3328.2	0.000564115
896	3328.27	0.000340901
897	3328.33	0.000183714
898	3328.4	-0.000109074
899	3328.46	-0.000741263
900	3328.53	-0.00125457
901	3328.59	-0.000938093
902	3328.66	0.000168254
903	3328.72	0.00106451
904	3328.79	0.00128413
905	3328.85	0.00133543
906	3328.92	0.0013803
907	3328.98	0.00111049
908	3329.05	0.000818382
909	3329.11	0.000597537
910	3329.18	0.000422251
911	3329.24	0.000673571
912	3329.31	0.000805742
913	3329.38	0.000710848
914	3329.44	0.000712875
915	3329.51	0.000419665
916	3329.57	0.000160601
917	3329.64	0.000257235
918	3329.7	0.000223139
919	3329.77	3.6127e-05
920	3329.83	3.51227e-05
921	3329.9	0.000278263
922	3329.96	0.00071352
923	3330.03	0.000863248
924	3330.09	0.000621404
925	3330.16	0.000187235
926	3330.22	-0.000270526
927	3330.29	-0.000580315
928	3330.35	-0.000947417
929	3330.42	-0.00117928
930	3330.48	-0.00129001
931	3330.55	-0.00143701
932	3330.61	-0.00128263
933	3330.68	-0.000899391
934	3330.74	-0.000762111
935	3330.81	-0.000736664
936	3330.87	-0.000505298
937	3330.94	-0.000323146
938	3331	-8.42257e-05
939	3331.07	0.000392395
940	3331.13	0.000810218
941	3331.2	0.000867418
942	3331.26	0.000518449
943	3331.33	0.000258347
944	3331.39	0.000433053
945	3331.46	0.00042877
946	3331.52	0.000119007
947	3331.59	0.00042621
948	3331.65	0.000757713
949	3331.72	0.000159002
950	3331.78	-0.000268283
951	3331.85	0.000143853
952	3331.91	0.000228701
953	3331.98	-0.000193704
954	3332.04	-0.000195948
955	3332.11	5.80328e-06
956	3332.17	-2.90169e-05
957	3332.24	-7.12873e-05
958	3332.3	-1.45446e-05
959	3332.37	7.45359e-05
960	3332.43	0.000147443
961	3332.5	7.05526e-05
962	3332.57	-2.65439e-05
963	3332.63	0.000138519
964	3332.7	0.000348526
965	3332.76	0.000538297
966	3332.83	0.00109826
967	3332.89	0.00146576
968	3332.96	0.0012148
969	3333.02	0.000981435
970	3333.09	0.000842733
971	3333.15	0.000655839
972	3333.22	0.000601119
973	3333.28	0.000555613
974	3333.35	0.000281675
975	3333.41	-9.3733e-05
976	3333.48	-0.000471606
977	3333.54	-0.0008989
978	3333.61	-0.00115344
979	3333.67	-0.00118339
980	3333.74	-0.00112668
981	3333.8	-0.00106498
982	3333.87	-0.00108168
983	3333.93	-0.00104388
984	3334	-0.000952058
985	3334.06	-0.00108186
986	3334.13	-0.0010494
987	3334.19	-0.000541701
988	3334.26	0.000111456
989	3334.32	0.00039785
990	3334.39	0.000170173
991	3334.45	0.000117317
992	3334.52	0.000411944
993	3334.58	0.000650693
994	3334.65	0.000579206
995	3334.71	0.000374048
996	3334.78	0.00039273
997	3334.84	0.000679983
998	3334.91	0.00107248
999	3334.97	0.00117195
1000	3335.04	0.000863565
1001	3335.1	0.000519519
1002	3335.17	0.000212291
1003	3335.23	-0.000151631
1004	3335.3	-0.000268544
1005	3335.36	0.000124678
1006	3335.43	0.000476618
1007	3335.49	0.000471264
1008	3335.56	0.000299716
1009	3335.62	-0.000265583
1010	3335.69	-0.000734091
1011	3335.76	-0.000446997
1012	3335.82	-0.00011171
1013	3335.89	-9.95157e-06
1014	3335.95	0.000593005
1015	3336.02	0.00113429
1016	3336.08	0.0011791
1017	3336.15	0.00101691
1018	3336.21	0.000717286
1019	3336.28	0.000878168
1020	3336.34	0.00145649
1021	3336.41	0.001643
1022	3336.47	0.0014518
1023	3336.54	0.0013025
1024	3336.6	0.00112069
1025	3336.67	0.00100286
1026	3336.73	0.000942677
1027	3336.8	0.000645002
1028	3336.86	0.000329747
1029	3336.93	0.000371357
1030	3336.99	0.000363719
1031	3337.06	-8.32837e-05
1032	3337.12	-0.000516074
1033	3337.19	-0.000688491
1034	3337.25	-0.000440844
1035	3337.32	0.000268985
1036	3337.38	0.000701018
1037	3337.45	0.000667649
1038	3337.51	0.000856135
1039	3337.58	0.00118946
1040	3337.64	0.00093611
1041	3337.71	0.000283976
1042	3337.77	0.000151654
1043	3337.84	0.000645747
1044	3337.9	0.000808802
1045	3337.97	0.000586657
1046	3338.03	0.000776989
1047	3338.1	0.001206
1048	3338.16	0.00128022
1049	3338.23	0.000966179
1050	3338.29	0.000922117
1051	3338.36	0.00111562
1052	3338.42	0.000962713
1053	3338.49	0.000888159
1054	3338.55	0.000962274
1055	3338.62	0.000894801
1056	3338.68	0.000827031
1057	3338.75	0.00093963
1058	3338.82	0.00108269
1059	3338.88	0.00101234
1060	3338.95	0.0010508
1061	3339.01	0.00132152
1062	3339.08	0.00159789
1063	3339.14	0.00157442
1064	3339.21	0.00125849
1065	3339.27	0.000973454
1066	3339.34	0.000748475
1067	3339.4	0.000399982
1068	3339.47	0.000130613
1069	3339.53	0.00027826
1070	3339.6	0.000785947
1071	3339.66	0.00135305
1072	3339.73	0.0016188
1073	3339.79	0.00168299
1074	3339.86	0.00155761
1075	3339.92	0.00129083
1076	3339.99	0.00151712
1077	3340.05	0.0016006
1078	3340.12	0.000968088
1079	3340.18	0.00073939
1080	3340.25	0.000982535
1081	3340.31	0.000986607
1082	3340.38	0.000717844
1083	3340.44	0.000715705
1084	3340.51	0.00104042
1085	3340.57	0.00105013
1086	3340.64	0.00106145
1087	3340.7	0.00124597
1088	3340.77	0.00100736
1089	3340.83	0.000713173
1090	3340.9	0.00072014
1091	3340.96	0.000509905
1092	3341.03	0.000200347
1093	3341.09	0.000409065
1094	3341.16	0.000829985
1095	3341.22	0.000769242
1096	3341.29	0.000472483
1097	3341.35	0.00024083
1098	3341.42	0.000320287
1099	3341.48	0.000902083
1100	3341.55	0.00164657
1101	3341.61	0.00220163
1102	3341.68	0.00214826
1103	3341.74	0.0016755
1104	3341.81	0.0016156
1105	3341.88	0.00203804
1106	3341.94	0.00208583
1107	3342.01	0.00127338
1108	3342.07	0.000330439
1109	3342.14	9.84142e-05
1110	3342.2	0.000540107
1111	3342.27	0.00106592
1112	3342.33	0.00127828
1113	3342.4	0.0014723
1114	3342.46	0.0017697
1115	3342.53	0.00209985
1116	3342.59	0.00246676
1117	3342.66	0.00301258
1118	3342.72	0.00386351
1119	3342.79	0.00406359
1120	3342.85	0.00335281
1121	3342.92	0.00292884
1122	3342.98	0.002853
1123	3343.05	0.00257878
1124	3343.11	0.00235864
1125	3343.18	0.0024516
1126	3343.24	0.00272391
1127	3343.31	0.00278706
1128	3343.37	0.00281038
1129	3343.44	0.00310568
1130	3343.5	0.00325078
1131	3343.57	0.00265036
1132	3343.63	0.00186612
1133	3343.7	0.00196688
1134	3343.76	0.00236512
1135	3343.83	0.00256689
1136	3343.89	0.00291639
1137	3343.96	0.00301957
1138	3344.02	0.00281307
1139	3344.09	0.00282316
1140	3344.15	0.00307677
1141	3344.22	0.00327506
1142	3344.28	0.00342252
1143	3344.35	0.00372459
1144	3344.41	0.00387509
1145	3344.48	0.00361191
1146	3344.54	0.00347784
1147	3344.61	0.00385606
1148	3344.67	0.00436078
1149	3344.74	0.00452055
1150	3344.8	0.00471175
1151	3344.87	0.00539394
1152	3344.93	0.00566626
1153	3345	0.00517069
1154	3345.07	0.00495201
1155	3345.13	0.00516897
1156	3345.2	0.00555262
1157	3345.26	0.00589817
1158	3345.33	0.00563036
1159	3345.39	0.0055809
1160	3345.46	0.0062259
1161	3345.52	0.00637732
1162	3345.59	0.00601721
1163	3345.65	0.00596189
1164	3345.72	0.00621323
1165	3345.78	0.00639167
1166	3345.85	0.00665516
1167	3345.91	0.0072968
1168	3345.98	0.0078097
1169	3346.04	0.00798615
1170	3346.11	0.00855853
1171	3346.17	0.00924154
1172	3346.24	0.00955044
1173	3346.3	0.0100809
1174	3346.37	0.010692
1175	3346.43	0.0111589
1176	3346.5	0.0117552
1177	3346.56	0.0119924
1178	3346.63	0.0119026
1179	3346.69	0.0121347
1180	3346.76	0.0126412
1181	3346.82	0.0131057
1182	3346.89	0.013379
1183	3346.95	0.0137776
1184	3347.02	0.0142115
1185	3347.08	0.0142722
1186	3347.15	0.0143392
1187	3347.21	0.0143482
1188	3347.28	0.0142101
1189	3347.34	0.0147055
1190	3347.41	0.0156331
1191	3347.47	0.016542
1192	3347.54	0.0175754
1193	3347.6	0.0182839
1194	3347.67	0.0185442
1195	3347.73	0.0190703
1196	3347.8	0.0200632
1197	3347.86	0.0209142
1198	3347.93	0.0214002
1199	3347.99	0.0216099
1200	3348.06	0.0216764
1201	3348.12	0.0219254
1202	3348.19	0.0225569
1203	3348.26	0.0235049
1204	3348.32	0.0241547
1205	3348.39	0.0245317
1206	3348.45	0.0252358
1207	3348.52	0.0260366
1208	3348.58	0.026686
1209	3348.65	0.0273472
1210	3348.71	0.0281797
1211	3348.78	0.0289323
1212	3348.84	0.0292956
1213	3348.91	0.0295077
1214	3348.97	0.0298836
1215	3349.04	0.0306175
1216	3349.1	0.0315934
1217	3349.17	0.0325043
1218	3349.23	0.0333594
1219	3349.3	0.0338925
1220	3349.36	0.0341758
1221	3349.43	0.0349168
1222	3349.49	0.0360243
1223	3349.56	0.0370895
1224	3349.62	0.037996
1225	3349.69	0.0387212
1226	3349.75	0.039192
1227	3349.82	0.039615
1228	3349.88	0.040168
1229	3349.95	0.0408979
1230	3350.01	0.0418118
1231	3350.08	0.042464
1232	3350.14	0.0432145
1233	3350.21	0.0443703
1234	3350.27	0.0452458
1235	3350.34	0.0459111
1236	3350.4	0.0466386
1237	3350.47	0.0470707
1238	3350.53	0.0472345
1239	3350.6	0.0475075
1240	3350.66	0.0481139
1241	3350.73	0.049166
1242	3350.79	0.0505075
1243	3350.86	0.0516196
1244	3350.92	0.0523023
1245	3350.99	0.0527755
1246	3351.05	0.0532762
1247	3351.12	0.0539833
1248	3351.18	0.0545933
1249	3351.25	0.0548362
1250	3351.32	0.0552661
1251	3351.38	0.0562148
1252	3351.45	0.0570559
1253	3351.51	0.0574849
1254	3351.58	0.057613
1255	3351.64	0.057556
1256	3351.71	0.0579058
1257	3351.77	0.0586383
1258	3351.84	0.0593253
1259	3351.9	0.0598711
1260	3351.97	0.0603793
1261	3352.03	0.0609734
1262	3352.1	0.0614189
1263	3352.16	0.0616158
1264	3352.23	0.0617681
1265	3352.29	0.0618748
1266	3352.36	0.0617391
1267	3352.42	0.0615032
1268	3352.49	0.0611611
1269	3352.55	0.0608362
1270	3352.62	0.0612021
1271	3352.68	0.0620311
1272	3352.75	0.0625775
1273	3352.81	0.0628939
1274	3352.88	0.0632713
1275	3352.94	0.0638611
1276	3353.01	0.0645652
1277	3353.07	0.0651513
1278	3353.14	0.0654298
1279	3353.2	0.0653431
1280	3353.27	0.0651237
1281	3353.33	0.0648956
1282	3353.4	0.0645562
1283	3353.46	0.0642427
1284	3353.53	0.0641816
1285	3353.59	0.0645047
1286	3353.66	0.0651605
1287	3353.72	0.0659585
1288	3353.79	0.0667254
1289	3353.85	0.0669135
1290	3353.92	0.066715
1291	3353.98	0.0668049
1292	3354.05	0.0666511
1293	3354.11	0.0659981
1294	3354.18	0.0655454
1295	3354.24	0.0653215
1296	3354.31	0.0650067
1297	3354.38	0.0648876
1298	3354.44	0.0650187
1299	3354.51	0.0651809
1300	3354.57	0.0652709
1301	3354.64	0.0648036
1302	3354.7	0.0639663
1303	3354.77	0.0633292
1304	3354.83	0.0628961
1305	3354.9	0.0626751
1306	3354.96	0.0625104
1307	3355.03	0.0621443
1308	3355.09	0.0617396
1309	3355.16	0.0615974
1310	3355.22	0.0613402
1311	3355.29	0.0608285
1312	3355.35	0.0602789
1313	3355.42	0.0598484
1314	3355.48	0.0598201
1315	3355.55	0.0596281
1316	3355.61	0.0590167
1317	3355.68	0.0584232
1318	3355.74	0.0580407
1319	3355.81	0.0577768
1320	3355.87	0.0570674
1321	3355.94	0.0559923
1322	3356	0.0546863
1323	3356.07	0.0534764
1324	3356.13	0.0530353
1325	3356.2	0.0526164
1326	3356.26	0.0518838
1327	3356.33	0.0513701
1328	3356.39	0.0506107
1329	3356.46	0.0492288
1330	3356.52	0.0479528
1331	3356.59	0.0470371
1332	3356.65	0.0460046
1333	3356.72	0.0449321
1334	3356.78	0.044231
1335	3356.85	0.0438
1336	3356.91	0.043018
1337	3356.98	0.0416284
1338	3357.04	0.0399797
1339	3357.11	0.0386951
1340	3357.17	0.0381616
1341	3357.24	0.0378963
1342	3357.3	0.0372366
1343	3357.37	0.036287
1344	3357.43	0.0353502
1345	3357.5	0.0344164
1346	3357.57	0.0334344
1347	3357.63	0.032155
1348	3357.7	0.0307203
1349	3357.76	0.0294383
1350	3357.83	0.028009
1351	3357.89	0.0266317
1352	3357.96	0.0254863
1353	3358.02	0.0241129
1354	3358.09	0.0226285
1355	3358.15	0.021385
1356	3358.22	0.0202507
1357	3358.28	0.0189066
1358	3358.35	0.0175141
1359	3358.41	0.0163958
1360	3358.48	0.0151089
1361	3358.54	0.013792
1362	3358.61	0.0128483
1363	3358.67	0.0116942
1364	3358.74	0.0104386
1365	3358.8	0.00956455
1366	3358.87	0.00833146
1367	3358.93	0.00636348
1368	3359	0.00465871
1369	3359.06	0.00359193
1370	3359.13	0.0025291
1371	3359.19	0.00143479
1372	3359.26	0.000395775
1373	3359.32	-0.000773276
1374	3359.39	-0.00171333
1375	3359.45	-0.00249191
1376	3359.52	-0.00354868
1377	3359.58	-0.00450139
1378	3359.65	-0.00531943
1379	3359.71	-0.00659318
1380	3359.78	-0.0079478
1381	3359.84	-0.00917311
1382	3359.91	-0.0103258
1383	3359.97	-0.0109102
1384	3360.04	-0.0111536
1385	3360.1	-0.0117607
1386	3360.17	-0.0128065
1387	3360.23	-0.0138046
1388	3360.3	-0.014816
1389	3360.36	-0.0160846
1390	3360.43	-0.0173889
1391	3360.49	-0.018709
1392	3360.56	-0.0201103
1393	3360.62	-0.0215472
1394	3360.69	-0.022638
1395	3360.76	-0.0232268
1396	3360.82	-0.0240893
1397	3360.89	-0.0250219
1398	3360.95	-0.0253777
1399	3361.02	-0.0258421
1400	3361.08	-0.0265545
1401	3361.15	-0.027157
1402	3361.21	-0.0277376
1403	3361.28	-0.0283229
1404	3361.34	-0.0289091
1405	3361.41	-0.0295545
1406	3361.47	-0.0302756
1407	3361.54	-0.0308129
1408	3361.6	-0.0310178
1409	3361.67	-0.0310793
1410	3361.73	-0.0312806
1411	3361.8	-0.0318579
1412	3361.86	-0.0324374
1413	3361.93	-0.0326064
1414	3361.99	-0.0327923
1415	3362.06	-0.0329111
1416	3362.12	-0.0327421
1417	3362.19	-0.0328152
1418	3362.25	-0.0332584
1419	3362.32	-0.0334374
1420	3362.38	-0.0333513
1421	3362.45	-0.0334049
1422	3362.51	-0.0332671
1423	3362.58	-0.0331643
1424	3362.64	-0.0334325
1425	3362.71	-0.0335938
1426	3362.77	-0.0333638
1427	3362.84	-0.0332672
1428	3362.9	-0.0331371
1429	3362.97	-0.0326079
1430	3363.03	-0.0318197
1431	3363.1	-0.0307742
1432	3363.16	-0.0302956
1433	3363.23	-0.0304544
1434	3363.29	-0.0307036
1435	3363.36	-0.030741
1436	3363.42	-0.0302176
1437	3363.49	-0.0294979
1438	3363.55	-0.0287387
1439	3363.62	-0.0278224
1440	3363.68	-0.0268929
1441	3363.75	-0.0260695
1442	3363.82	-0.0254045
1443	3363.88	-0.0250555
1444	3363.95	-0.0249043
1445	3364.01	-0.0245434
1446	3364.08	-0.0239775
1447	3364.14	-0.0233885
1448	3364.21	-0.0227573
1449	3364.27	-0.0220184
1450	3364.34	-0.0213522
1451	3364.4	-0.0206601
1452	3364.47	-0.0195978
1453	3364.53	-0.018399
1454	3364.6	-0.017667
1455	3364.66	-0.0169586
1456	3364.73	-0.0157636
1457	3364.79	-0.0147994
1458	3364.86	-0.0141196
1459	3364.92	-0.0132914
1460	3364.99	-0.0123499
1461	3365.05	-0.0115829
1462	3365.12	-0.0111166
1463	3365.18	-0.0105136
1464	3365.25	-0.00953257
1465	3365.31	-0.00828726
1466	3365.38	-0.00670932
1467	3365.44	-0.00518085
1468	3365.51	-0.00411908
1469	3365.57	-0.00307308
1470	3365.64	-0.00215213
1471	3365.7	-0.00151716
1472	3365.77	-0.000679452
1473	3365.83	0.000409362
1474	3365.9	0.00148561
1475	3365.96	0.00247593
1476	3366.03	0.00335525
1477	3366.09	0.00392103
1478	3366.16	0.00456615
1479	3366.22	0.00548895
1480	3366.29	0.00631126
1481	3366.35	0.00716723
1482	3366.42	0.00823935
1483	3366.48	0.00948572
1484	3366.55	0.0108485
1485	3366.61	0.0123662
1486	3366.68	0.0139903
1487	3366.74	0.0151717
1488	3366.81	0.0159364
1489	3366.88	0.0168082
1490	3366.94	0.0175517
1491	3367.01	0.0180352
1492	3367.07	0.0188743
1493	3367.14	0.0200939
1494	3367.2	0.0208714
1495	3367.27	0.0216485
1496	3367.33	0.0230121
1497	3367.4	0.0242738
1498	3367.46	0.02517
1499	3367.53	0.0261518
1500	3367.59	0.0271217
1501	3367.66	0.0277784
1502	3367.72	0.0284984
1503	3367.79	0.0294551
1504	3367.85	0.0305004
1505	3367.92	0.0313682
1506	3367.98	0.0320333
1507	3368.05	0.032496
1508	3368.11	0.0327974
1509	3368.18	0.0332688
1510	3368.24	0.0340523
1511	3368.31	0.0350095
1512	3368.37	0.0355371
1513	3368.44	0.0357865
1514	3368.5	0.0363338
1515	3368.57	0.036667
1516	3368.63	0.036458
1517	3368.7	0.0362914
1518	3368.76	0.0365545
1519	3368.83	0.0368248
1520	3368.89	0.0368487
1521	3368.96	0.0369523
1522	3369.02	0.0370024
1523	3369.09	0.0371748
1524	3369.15	0.0375886
1525	3369.22	0.0376337
1526	3369.28	0.0373305
1527	3369.35	0.0369297
1528	3369.41	0.0368412
1529	3369.48	0.0368696
1530	3369.54	0.0363661
1531	3369.61	0.0358751
1532	3369.67	0.0355292
1533	3369.74	0.0350118
1534	3369.8	0.0348063
1535	3369.87	0.0349579
1536	3369.93	0.0349391
1537	3370	0.0345884
1538	3370.07	0.0339411
1539	3370.13	0.0330072
1540	3370.2	0.0321544
1541	3370.26	0.0319216
1542	3370.33	0.0320095
1543	3370.39	0.0318591
1544	3370.46	0.0312363
1545	3370.52	0.0303561
1546	3370.59	0.0297112
1547	3370.65	0.029136
1548	3370.72	0.0282777
1549	3370.78	0.027422
1550	3370.85	0.0270227
1551	3370.91	0.026618
1552	3370.98	0.0256014
1553	3371.04	0.0241091
1554	3371.11	0.0227944
1555	3371.17	0.0217239
1556	3371.24	0.0203319
1557	3371.3	0.0189724
1558	3371.37	0.0182556
1559	3371.43	0.0178465
1560	3371.5	0.0172809
1561	3371.56	0.0167022
1562	3371.63	0.0160478
1563	3371.69	0.0151615
1564	3371.76	0.01417
1565	3371.82	0.0130706
1566	3371.89	0.0118348
1567	3371.95	0.0105816
1568	3372.02	0.0091676
1569	3372.08	0.00763639
1570	3372.15	0.0063762
1571	3372.21	0.00520775
1572	3372.28	0.00427072
1573	3372.34	0.00336441
1574	3372.41	0.00198172
1575	3372.47	0.000797199
1576	3372.54	-0.000383782
1577	3372.6	-0.0022457
1578	3372.67	-0.00389758
1579	3372.73	-0.00487895
1580	3372.8	-0.00615338
1581	3372.86	-0.00786328
1582	3372.93	-0.00955414
1583	3372.99	-0.0114992
1584	3373.06	-0.0135003
1585	3373.12	-0.0148159
1586	3373.19	-0.0157528
1587	3373.26	-0.0166548
1588	3373.32	-0.0171673
1589	3373.39	-0.0177863
1590	3373.45	-0.0188823
1591	3373.52	-0.0199172
1592	3373.58	-0.0207734
1593	3373.65	-0.021996
1594	3373.71	-0.0235068
1595	3373.78	-0.0246908
1596	3373.84	-0.0258561
1597	3373.91	-0.027297
1598	3373.97	-0.0282795
1599	3374.04	-0.0289568
1600	3374.1	-0.030053
1601	3374.17	-0.0312273
1602	3374.23	-0.0322489
1603	3374.3	-0.0331428
1604	3374.36	-0.0341818
1605	3374.43	-0.0357494
1606	3374.49	-0.0375406
1607	3374.56	-0.0391042
1608	3374.62	-0.0403034
1609	3374.69	-0.0412238
1610	3374.75	-0.0417888
1611	3374.82	-0.042161
1612	3374.88	-0.0428016
1613	3374.95	-0.0436761
1614	3375.01	-0.0448334
1615	3375.08	-0.0463361
1616	3375.14	-0.0477456
1617	3375.21	-0.0489916
1618	3375.27	-0.0500606
1619	3375.34	-0.0505838
1620	3375.4	-0.0511038
1621	3375.47	-0.052079
1622	3375.53	-0.0530578
1623	3375.6	-0.054199
1624	3375.66	-0.0555849
1625	3375.73	-0.0567443
1626	3375.79	-0.0574086
1627	3375.86	-0.0579465
1628	3375.92	-0.0589084
1629	3375.99	-0.0597344
1630	3376.05	-0.0601812
1631	3376.12	-0.0608284
1632	3376.18	-0.0614503
1633	3376.25	-0.0618182
1634	3376.32	-0.0622934
1635	3376.38	-0.06291
1636	3376.45	-0.0636335
1637	3376.51	-0.0642348
1638	3376.58	-0.0644631
1639	3376.64	-0.0648956
1640	3376.71	-0.0657008
1641	3376.77	-0.0663159
1642	3376.84	-0.066741
1643	3376.9	-0.0672642
1644	3376.97	-0.0677627
1645	3377.03	-0.0682229
1646	3377.1	-0.0686014
1647	3377.16	-0.0688302
1648	3377.23	-0.0691982
1649	3377.29	-0.0695256
1650	3377.36	-0.0695807
1651	3377.42	-0.0698575
1652	3377.49	-0.0703351
1653	3377.55	-0.0705171
1654	3377.62	-0.0702528
1655	3377.68	-0.0697131
1656	3377.75	-0.0694037
1657	3377.81	-0.0694426
1658	3377.88	-0.0699176
1659	3377.94	-0.0707386
1660	3378.01	-0.0711057
1661	3378.07	-0.070793
1662	3378.14	-0.0703974
1663	3378.2	-0.0703972
1664	3378.27	-0.0706378
1665	3378.33	-0.0706677
1666	3378.4	-0.0703618
1667	3378.46	-0.0701184
1668	3378.53	-0.0701371
1669	3378.59	-0.0703034
1670	3378.66	-0.0706729
1671	3378.72	-0.0708583
1672	3378.79	-0.0707381
1673	3378.85	-0.0702789
1674	3378.92	-0.0693928
1675	3378.98	-0.068887
1676	3379.05	-0.0685542
1677	3379.11	-0.0679981
1678	3379.18	-0.0676155
1679	3379.24	-0.0669844
1680	3379.31	-0.0663168
1681	3379.38	-0.0660065
1682	3379.44	-0.0654386
1683	3379.51	-0.0646039
1684	3379.57	-0.0639767
1685	3379.64	-0.0636583
1686	3379.7	-0.0633787
1687	3379.77	-0.0630611
1688	3379.83	-0.0625234
1689	3379.9	-0.0616518
1690	3379.96	-0.0611425
1691	3380.03	-0.0609663
1692	3380.09	-0.0604991
1693	3380.16	-0.0598154
1694	3380.22	-0.0590932
1695	3380.29	-0.0581975
1696	3380.35	-0.0575487
1697	3380.42	-0.0572026
1698	3380.48	-0.0565585
1699	3380.55	-0.0557831
1700	3380.61	-0.0549306
1701	3380.68	-0.053938
1702	3380.74	-0.0534014
1703	3380.81	-0.0532325
1704	3380.87	-0.0525007
1705	3380.94	-0.0514413
1706	3381	-0.0509157
1707	3381.07	-0.0507794
1708	3381.13	-0.0505555
1709	3381.2	-0.0500254
1710	3381.26	-0.0489664
1711	3381.33	-0.0478231
1712	3381.39	-0.0472451
1713	3381.46	-0.0467147
1714	3381.52	-0.0456969
1715	3381.59	-0.0449054
1716	3381.65	-0.0444372
1717	3381.72	-0.0435679
1718	3381.78	-0.0426397
1719	3381.85	-0.0419313
1720	3381.91	-0.0410803
1721	3381.98	-0.0400524
1722	3382.04	-0.0389723
1723	3382.11	-0.0381111
1724	3382.17	-0.0378249
1725	3382.24	-0.0375556
1726	3382.3	-0.0369642
1727	3382.37	-0.0364291
1728	3382.43	-0.0357686
1729	3382.5	-0.0350431
1730	3382.57	-0.0343701
1731	3382.63	-0.0335751
1732	3382.7	-0.0329123
1733	3382.76	-0.032493
1734	3382.83	-0.0319792
1735	3382.89	-0.0315438
1736	3382.96	-0.0310653
1737	3383.02	-0.0301363
1738	3383.09	-0.0292717
1739	3383.15	-0.0287563
1740	3383.22	-0.0284145
1741	3383.28	-0.0282834
1742	3383.35	-0.0279372
1743	3383.41	-0.0269201
1744	3383.48	-0.0260879
1745	3383.54	-0.0257098
1746	3383.61	-0.0250436
1747	3383.67	-0.0242924
1748	3383.74	-0.0236887
1749	3383.8	-0.0231711
1750	3383.87	-0.0228072
1751	3383.93	-0.022172
1752	3384	-0.0209519
1753	3384.06	-0.0196949
1754	3384.13	-0.0192802
1755	3384.19	-0.0192662
1756	3384.26	-0.0184572
1757	3384.32	-0.0175174
1758	3384.39	-0.0172085
1759	3384.45	-0.0170246
1760	3384.52	-0.0166315
1761	3384.58	-0.016013
1762	3384.65	-0.0156435
1763	3384.71	-0.0155155
1764	3384.78	-0.0152304
1765	3384.84	-0.0148791
1766	3384.91	-0.0147469
1767	3384.97	-0.0149422
1768	3385.04	-0.0148915
1769	3385.1	-0.0144189
1770	3385.17	-0.0137479
1771	3385.23	-0.0131362
1772	3385.3	-0.0128635
1773	3385.36	-0.0125799
1774	3385.43	-0.0121599
1775	3385.49	-0.0120574
1776	3385.56	-0.0121542
1777	3385.62	-0.0119515
1778	3385.69	-0.0115401
1779	3385.76	-0.0109935
1780	3385.82	-0.010494
1781	3385.89	-0.0100764
1782	3385.95	-0.00951631
1783	3386.02	-0.0091232
1784	3386.08	-0.00887147
1785	3386.15	-0.00882362
1786	3386.21	-0.00883541
1787	3386.28	-0.00821198
1788	3386.34	-0.00743949
1789	3386.41	-0.00720418
1790	3386.47	-0.00741574
1791	3386.54	-0.00762817
1792	3386.6	-0.00734901
1793	3386.67	-0.00665568
1794	3386.73	-0.00611808
1795	3386.8	-0.00613249
1796	3386.86	-0.00647768
1797	3386.93	-0.00680097
1798	3386.99	-0.00675763
1799	3387.06	-0.00648775
1800	3387.12	-0.00642605
1801	3387.19	-0.00633925
1802	3387.25	-0.00599456
1803	3387.32	-0.00542585
1804	3387.38	-0.00504625
1805	3387.45	-0.00518327
1806	3387.51	-0.00523407
1807	3387.58	-0.00517366
1808	3387.64	-0.00553722
1809	3387.71	-0.00567532
1810	3387.77	-0.00520303
1811	3387.84	-0.00481631
1812	3387.9	-0.00450782
1813	3387.97	-0.00419878
1814	3388.03	-0.00438792
1815	3388.1	-0.00455691
1816	3388.16	-0.00419056
1817	3388.23	-0.00369523
1818	3388.29	-0.00348413
1819	3388.36	-0.00367472
1820	3388.42	-0.00381014
1821	3388.49	-0.00381267
1822	3388.55	-0.00385177
1823	3388.62	-0.00348789
1824	3388.68	-0.00285478
1825	3388.75	-0.00260097
1826	3388.82	-0.00292762
1827	3388.88	-0.00336284
1828	3388.95	-0.00363097
1829	3389.01	-0.00392003
1830	3389.08	-0.00363051
1831	3389.14	-0.00284344
1832	3389.21	-0.00233738
1833	3389.27	-0.00210814
1834	3389.34	-0.00212224
1835	3389.4	-0.00217489
1836	3389.47	-0.00190315
1837	3389.53	-0.00171289
1838	3389.6	-0.00194474
1839	3389.66	-0.00205434
1840	3389.73	-0.00184224
1841	3389.79	-0.00160571
1842	3389.86	-0.00141388
1843	3389.92	-0.00143653
1844	3389.99	-0.0014791
1845	3390.05	-0.00118513
1846	3390.12	-0.000886276
1847	3390.18	-0.000780206
1848	3390.25	-0.0010522
1849	3390.31	-0.00151021
1850	3390.38	-0.00163928
1851	3390.44	-0.00166996
1852	3390.51	-0.00165976
1853	3390.57	-0.00140113
1854	3390.64	-0.00107005
1855	3390.7	-0.00100903
1856	3390.77	-0.00121058
1857	3390.83	-0.00140895
1858	3390.9	-0.00144641
1859	3390.96	-0.00119305
1860	3391.03	-0.000930107
1861	3391.09	-0.0009068
1862	3391.16	-0.000772797
1863	3391.22	-0.000384138
1864	3391.29	0.00019221
1865	3391.35	0.000751355
1866	3391.42	0.00080126
1867	3391.48	0.0002445
1868	3391.55	-0.000308954
1869	3391.61	-0.000490484
1870	3391.68	-0.000591293
1871	3391.74	-0.000773445
1872	3391.81	-0.000782838
1873	3391.88	-0.000540055
1874	3391.94	-0.000269957
1875	3392.01	-0.000198953
1876	3392.07	-0.000483773
1877	3392.14	-0.000725915
1878	3392.2	-0.000991605
1879	3392.27	-0.0015392
1880	3392.33	-0.00180975
1881	3392.4	-0.00162856
1882	3392.46	-0.00138151
1883	3392.53	-0.00143809
1884	3392.59	-0.00154021
1885	3392.66	-0.00136569
1886	3392.72	-0.00138778
1887	3392.79	-0.00156771
1888	3392.85	-0.00147172
1889	3392.92	-0.00129731
1890	3392.98	-0.0012672
1891	3393.05	-0.00117931
1892	3393.11	-0.000755279
1893	3393.18	-0.000427323
1894	3393.24	-0.000426234
1895	3393.31	-0.000496165
1896	3393.37	-0.000759953
1897	3393.44	-0.000831653
1898	3393.5	-0.000471156
1899	3393.57	-0.000315957
1900	3393.63	-0.000302479
1901	3393.7	-0.000273586
1902	3393.76	-0.000493271
1903	3393.83	-0.000501618
1904	3393.89	-0.000260486
1905	3393.96	-0.000477093
1906	3394.02	-0.000780419
1907	3394.09	-0.000587152
1908	3394.15	-0.000623911
1909	3394.22	-0.000707088
1910	3394.28	-7.18193e-05
1911	3394.35	0.000749547
1912	3394.41	0.00113019
1913	3394.48	0.000922038
1914	3394.54	0.000481805
1915	3394.61	9.20151e-05
1916	3394.67	-0.000157759
1917	3394.74	-0.000297383
1918	3394.8	-0.000386238
1919	3394.87	-0.000315399
1920	3394.93	-0.000226269
1921	3395	-3.52751e-05
1922	3395.07	-2.21003e-05
1923	3395.13	-0.000424354
1924	3395.2	-0.000719511
1925	3395.26	-0.000942453
1926	3395.33	-0.00101486
1927	3395.39	-0.000453938
1928	3395.46	0.000255809
1929	3395.52	0.000550262
1930	3395.59	0.000787882
1931	3395.65	0.00103718
1932	3395.72	0.000877221
1933	3395.78	0.000422137
1934	3395.85	2.82776e-05
1935	3395.91	-0.000225041
1936	3395.98	-0.000139828
1937	3396.04	0.000256817
1938	3396.11	0.000429631
1939	3396.17	0.000671536
1940	3396.24	0.00109013
1941	3396.3	0.000954194
1942	3396.37	0.000693544
1943	3396.43	0.00102379
1944	3396.5	0.00163955
1945	3396.56	0.00182132
1946	3396.63	0.00132514
1947	3396.69	0.000729285
1948	3396.76	0.000538577
1949	3396.82	0.000431963
1950	3396.89	-3.20347e-05
1951	3396.95	-0.000705627
1952	3397.02	-0.0010824
1953	3397.08	-0.000816221
1954	3397.15	-0.000556431
1955	3397.21	-0.000621527
1956	3397.28	-0.000505565
1957	3397.34	-0.000617884
1958	3397.41	-0.00100913
1959	3397.47	-0.000825693
1960	3397.54	-0.000341974
1961	3397.6	-0.000420661
1962	3397.67	-0.000568222
1963	3397.73	-0.000409216
1964	3397.8	-0.000184256
1965	3397.86	0.000146671
1966	3397.93	0.00013497
1967	3397.99	-5.37864e-05
1968	3398.06	-4.67664e-05
1969	3398.12	0.000135201
1970	3398.19	0.000514232
1971	3398.26	0.000757883
1972	3398.32	0.000797438
1973	3398.39	0.000672593
1974	3398.45	0.000446334
1975	3398.52	0.000465533
1976	3398.58	0.000677315
1977	3398.65	0.000772779
1978	3398.71	0.000591082
1979	3398.78	0.000186112
1980	3398.84	-0.000343555
1981	3398.91	-0.00090033
1982	3398.97	-0.0010103
1983	3399.04	-0.000727682
1984	3399.1	-0.000421212
1985	3399.17	1.41452e-05
1986	3399.23	0.000516958
1987	3399.3	0.000478301
1988	3399.36	0.00014443
1989	3399.43	0.000334667
1990	3399.49	0.000827471
1991	3399.56	0.00123354
1992	3399.62	0.00124591
1993	3399.69	0.0010019
1994	3399.75	0.00117908
1995	3399.82	0.00161518
1996	3399.88	0.00158876
1997	3399.95	0.00118152
1998	3400.01	0.000597115
[truncated: 1,074 more rows]

## Sheet: Figure 2b
Figure 2b	Detection of acetaldehyde formation in the IseG-catalysed isethionate cleavage using LC-MS/MS
DNPH					DNPH-acetaldehyde standard					DNPH acetaldehyde reaction					w/o SAM					w/o isethionate					complete assay					mass spec of 197.1					mass spec of 223.2
#"VWD1 - A:Wavelength=360 nm DNPH.d"					#"VWD1 - A:Wavelength=360 nm DNPH-ACE_standard.d"					#"VWD1 - A:Wavelength=360 nm DNPH_ACE_REACTION.d"					#"VWD1 - A:Wavelength=360 nm DNPH_ISEG_SAM-.d"					#"VWD1 - A:Wavelength=360 nm DNPH_ISEG_SUB-.d"					#"VWD1 - A:Wavelength=360 nm DNPH_ISEG.d"					#"- Scan (rt: 5.050 min) CF=0.000 DF=0.000 DNPH_ISEG.d "					#"- Scan (rt: 12.854 min) CF=0.000 DF=0.000 DNPH_ISEG.d "
#Point	X(Minutes)	Y(Response Units)			#Point	X(Minutes)	Y(Response Units)			#Point	X(Minutes)	Y(Response Units)			#Point	X(Minutes)	Y(Response Units)			#Point	X(Minutes)	Y(Response Units)			#Point	X(Minutes)	Y(Response Units)			#Point	X(Thompsons)	Y(Counts)			#Point	X(Thompsons)	Y(Counts)
0	0	0.0279989			0	0	0.114471			0	0	0.013498			0	0	0.0701018			0	0	0.0937516			0	0	0.034328			0	100	39.88			0	100	45.76
1	0.003	0.0280122			1	0.003	0.113785			1	0.003	0.0137261			1	0.003	0.0702148			1	0.003	0.0941606			1	0.003	0.03489			1	100.1	40.76			1	100.1	44.14
2	0.007	0.0280166			2	0.007	0.113068			2	0.007	0.0139324			2	0.007	0.0703066			2	0.007	0.0945835			2	0.007	0.0354998			2	100.2	41.9			2	100.2	44.12
3	0.01	0.0280211			3	0.01	0.112351			3	0.01	0.0140953			3	0.01	0.0703914			3	0.01	0.0950203			3	0.01	0.0361096			3	100.3	42.58			3	100.3	45.26
4	0.013	0.0280211			4	0.013	0.111728			4	0.013	0.014193			4	0.013	0.070455			4	0.013	0.0954432			4	0.013	0.0367074			4	100.4	42.6			4	100.4	46.86
5	0.017	0.0280255			5	0.017	0.111198			5	0.017	0.0142365			5	0.017	0.0704974			5	0.017	0.0958453			5	0.017	0.0372455			5	100.5	42.52			5	100.5	48.08
6	0.02	0.0280343			6	0.02	0.110855			6	0.02	0.0142039			6	0.02	0.0705045			6	0.02	0.0962266			6	0.02	0.0377238			6	100.6	42.88			6	100.6	47.8
7	0.023	0.028052			7	0.023	0.110668			7	0.023	0.014117			7	0.023	0.0704762			7	0.023	0.0965802			7	0.023	0.0381183			7	100.7	43.44			7	100.7	45.6
8	0.027	0.028083			8	0.027	0.110668			8	0.027	0.0139976			8	0.027	0.0704197			8	0.027	0.096906			8	0.027	0.0384172			8	100.8	43.56			8	100.8	42.58
9	0.03	0.0281272			9	0.03	0.110762			9	0.03	0.0138673			9	0.03	0.0703278			9	0.03	0.0971972			9	0.03	0.0386205			9	100.9	42.9			9	100.9	40.44
10	0.033	0.0281803			10	0.033	0.110917			10	0.033	0.0137369			10	0.033	0.0702077			10	0.033	0.0974606			10	0.033	0.0387401			10	101	41.78			10	101	39.9
11	0.037	0.0282422			11	0.037	0.111011			11	0.037	0.0136283			11	0.037	0.0700735			11	0.037	0.0976963			11	0.037	0.038776			11	101.1	40.8			11	101.1	40.14
12	0.04	0.0283086			12	0.04	0.111073			12	0.04	0.0135415			12	0.04	0.0699181			12	0.04	0.0979182			12	0.04	0.038776			12	101.2	40.4			12	101.2	40.12
13	0.043	0.0283793			13	0.043	0.111042			13	0.043	0.0134763			13	0.043	0.0697556			13	0.043	0.09814			13	0.043	0.0387401			13	101.3	40.44			13	101.3	39.86
14	0.047	0.0284413			14	0.047	0.110917			14	0.047	0.0134437			14	0.047	0.0695931			14	0.047	0.0983688			14	0.047	0.0387042			14	101.4	40.6			14	101.4	40.12
15	0.05	0.0284988			15	0.05	0.11073			15	0.05	0.0134329			15	0.05	0.0694448			15	0.05	0.0986045			15	0.05	0.0387042			15	101.5	40.82			15	101.5	41.2
16	0.053	0.028543			16	0.053	0.110512			16	0.053	0.0134329			16	0.053	0.0693176			16	0.053	0.0988541			16	0.053	0.038752			16	101.6	41.28			16	101.6	42.58
17	0.057	0.028574			17	0.057	0.110263			17	0.057	0.0134329			17	0.057	0.0692116			17	0.057	0.0991037			17	0.057	0.0388716			17	101.7	41.98			17	101.7	43.72
18	0.06	0.0285917			18	0.06	0.110076			18	0.06	0.0134112			18	0.06	0.0691339			18	0.06	0.0993533			18	0.06	0.0390629			18	101.8	42.56			18	101.8	44.48
19	0.063	0.0285917			19	0.063	0.109951			19	0.063	0.0133786			19	0.063	0.0690703			19	0.063	0.0996098			19	0.063	0.039314			19	101.9	42.78			19	101.9	44.74
20	0.067	0.0285828			20	0.067	0.10992			20	0.067	0.0133351			20	0.067	0.069028			20	0.067	0.0998663			20	0.067	0.0396249			20	102	42.72			20	102	44.28
21	0.07	0.0285563			21	0.07	0.109951			21	0.07	0.0133026			21	0.07	0.0690138			21	0.07	0.100123			21	0.07	0.0399597			21	102.1	42.64			21	102.1	43.24
22	0.073	0.0285209			22	0.073	0.110013			22	0.073	0.01327			22	0.073	0.069035			22	0.073	0.100379			22	0.073	0.0403184			22	102.2	42.62			22	102.2	42.58
23	0.077	0.0284811			23	0.077	0.110107			23	0.077	0.0132591			23	0.077	0.0690774			23	0.077	0.100629			23	0.077	0.040689			23	102.3	42.64			23	102.3	43.22
24	0.08	0.0284324			24	0.08	0.1102			24	0.08	0.0132591			24	0.08	0.069141			24	0.08	0.100885			24	0.08	0.0410477			24	102.4	43			24	102.4	45.34
25	0.083	0.0283882			25	0.083	0.110294			25	0.083	0.01327			25	0.083	0.0692258			25	0.083	0.101142			25	0.083	0.0413825			25	102.5	44.14			25	102.5	48.54
26	0.087	0.0283484			26	0.087	0.110419			26	0.087	0.0132809			26	0.087	0.0693105			26	0.087	0.101419			26	0.087	0.0416815			26	102.6	45.7			26	102.6	52.28
27	0.09	0.028313			27	0.09	0.110574			27	0.09	0.0132809			27	0.09	0.0693953			27	0.09	0.101703			27	0.09	0.0419445			27	102.7	46.38			27	102.7	55.88
28	0.093	0.0282909			28	0.093	0.11073			28	0.093	0.01327			28	0.093	0.069473			28	0.093	0.102009			28	0.093	0.0421717			28	102.8	45.82			28	102.8	58.32
29	0.097	0.028282			29	0.097	0.110917			29	0.097	0.0132483			29	0.097	0.0695366			29	0.097	0.10232			29	0.097	0.042363			29	102.9	46.12			29	102.9	59.28
30	0.1	0.0282865			30	0.1	0.111167			30	0.1	0.0132157			30	0.1	0.0695649			30	0.1	0.102639			30	0.1	0.0425184			30	103	49.86			30	103	59.48
31	0.103	0.0283041			31	0.103	0.111416			31	0.103	0.0131614			31	0.103	0.0695649			31	0.103	0.102965			31	0.103	0.0426619			31	103.1	57.1			31	103.1	59.46
32	0.107	0.0283263			32	0.107	0.111666			32	0.107	0.0131071			32	0.107	0.0695225			32	0.107	0.103291			32	0.107	0.0427576			32	103.2	66.14			32	103.2	58.56
33	0.11	0.0283528			33	0.11	0.111853			33	0.11	0.0130745			33	0.11	0.0694518			33	0.11	0.103624			33	0.11	0.0428293			33	103.3	76.4			33	103.3	56.04
34	0.113	0.0283705			34	0.113	0.112009			34	0.113	0.0130745			34	0.113	0.0693671			34	0.113	0.103957			34	0.113	0.0428771			34	103.4	88.04			34	103.4	53.14
35	0.117	0.0283838			35	0.117	0.11204			35	0.117	0.0130962			35	0.117	0.0692682			35	0.117	0.104289			35	0.117	0.0429011			35	103.5	99.58			35	103.5	52.32
36	0.12	0.0283793			36	0.12	0.11204			36	0.12	0.0131614			36	0.12	0.0691693			36	0.12	0.104615			36	0.12	0.042925			36	103.6	108.56			36	103.6	54.34
37	0.123	0.0283661			37	0.123	0.111915			37	0.123	0.0132483			37	0.123	0.0690845			37	0.123	0.104948			37	0.123	0.0429489			37	103.7	113.52			37	103.7	57.38
38	0.127	0.0283351			38	0.127	0.111759			38	0.127	0.0133569			38	0.127	0.0690068			38	0.127	0.105274			38	0.127	0.0429728			38	103.8	113.6			38	103.8	59.2
39	0.13	0.0282953			39	0.13	0.111603			39	0.13	0.0134763			39	0.13	0.0689432			39	0.13	0.1056			39	0.13	0.0429848			39	103.9	107.34			39	103.9	59
40	0.133	0.0282511			40	0.133	0.111447			40	0.133	0.0135741			40	0.133	0.0688937			40	0.133	0.105919			40	0.133	0.0429848			40	104	94.86			40	104	57.34
41	0.137	0.0282113			41	0.137	0.111385			41	0.137	0.0136501			41	0.137	0.0688584			41	0.137	0.106244			41	0.137	0.0429728			41	104.1	79.8			41	104.1	55.6
42	0.14	0.0281803			42	0.14	0.111354			42	0.14	0.0137044			42	0.14	0.0688372			42	0.14	0.106556			42	0.14	0.042925			42	104.2	66.92			42	104.2	56.02
43	0.143	0.028167			43	0.143	0.111354			43	0.143	0.0137369			43	0.143	0.068816			43	0.143	0.106855			43	0.143	0.0428413			43	104.3	58.32			43	104.3	60.46
44	0.147	0.0281714			44	0.147	0.111385			44	0.147	0.0137587			44	0.147	0.0688019			44	0.147	0.107139			44	0.147	0.0427217			44	104.4	53.02			44	104.4	69.12
45	0.15	0.0281936			45	0.15	0.111385			45	0.15	0.0137695			45	0.15	0.0687878			45	0.15	0.107395			45	0.15	0.0425543			45	104.5	49.66			45	104.5	79.84
46	0.153	0.0282245			46	0.153	0.111323			46	0.153	0.0137804			46	0.153	0.0687807			46	0.153	0.107631			46	0.153	0.042351			46	104.6	48.12			46	104.6	88.72
47	0.157	0.0282643			47	0.157	0.111198			47	0.157	0.013813			47	0.157	0.0687948			47	0.157	0.107853			47	0.157	0.0421478			47	104.7	48.76			47	104.7	91.58
48	0.16	0.0283086			48	0.16	0.11098			48	0.16	0.0138781			48	0.16	0.0688231			48	0.16	0.108054			48	0.16	0.0419445			48	104.8	51.18			48	104.8	86.76
49	0.163	0.0283572			49	0.163	0.110668			49	0.163	0.0139758			49	0.163	0.0688655			49	0.163	0.108248			49	0.163	0.0417532			49	104.9	53.78			49	104.9	77.08
50	0.167	0.0283926			50	0.167	0.110294			50	0.167	0.014117			50	0.167	0.068922			50	0.167	0.108435			50	0.167	0.0415858			50	105	54.62			50	105	67.92
51	0.17	0.0284103			51	0.17	0.109951			51	0.17	0.0143016			51	0.17	0.0689785			51	0.17	0.108629			51	0.17	0.0414662			51	105.1	53.14			51	105.1	62.48
52	0.173	0.0284103			52	0.173	0.109639			52	0.173	0.0145188			52	0.173	0.0690421			52	0.173	0.108837			52	0.173	0.0413706			52	105.2	50.92			52	105.2	59.1
53	0.177	0.0283838			53	0.177	0.109515			53	0.177	0.0147469			53	0.177	0.0690915			53	0.177	0.109066			53	0.177	0.0412988			53	105.3	50.2			53	105.3	54.4
54	0.18	0.0283351			54	0.18	0.109546			54	0.18	0.0149858			54	0.18	0.0691339			54	0.18	0.10933			54	0.18	0.0412151			54	105.4	51.34			54	105.4	48.16
55	0.183	0.0282688			55	0.183	0.109795			55	0.183	0.0152138			55	0.183	0.0691481			55	0.183	0.109628			55	0.183	0.0411075			55	105.5	52.26			55	105.5	43.4
56	0.187	0.0281936			56	0.187	0.1102			56	0.187	0.0154201			56	0.187	0.0691339			56	0.187	0.109967			56	0.187	0.0409401			56	105.6	50.8			56	105.6	42.26
57	0.19	0.0281095			57	0.19	0.110762			57	0.19	0.0156047			57	0.19	0.0690986			57	0.19	0.110335			57	0.19	0.0407249			57	105.7	47.06			57	105.7	43.72
58	0.193	0.0280299			58	0.193	0.111416			58	0.193	0.0157459			58	0.193	0.0690492			58	0.193	0.110723			58	0.193	0.040438			58	105.8	43.26			58	105.8	45.48
59	0.197	0.0279636			59	0.197	0.112102			59	0.197	0.0158436			59	0.197	0.0689997			59	0.197	0.111132			59	0.197	0.0401032			59	105.9	41.42			59	105.9	46.36
60	0.2	0.0279193			60	0.2	0.112757			60	0.2	0.0158871			60	0.2	0.0689644			60	0.2	0.111548			60	0.2	0.0397445			60	106	41.72			60	106	46.3
61	0.203	0.0279016			61	0.203	0.113349			61	0.203	0.0158979			61	0.203	0.0689361			61	0.203	0.11195			61	0.203	0.0393858			61	106.1	43.02			61	106.1	45.42
62	0.207	0.0279105			62	0.207	0.113785			62	0.207	0.0158762			62	0.207	0.0689361			62	0.207	0.112324			62	0.207	0.039039			62	106.2	44.22			62	106.2	44.06
63	0.21	0.0279459			63	0.21	0.114097			63	0.21	0.0158436			63	0.21	0.0689644			63	0.21	0.112664			63	0.21	0.0387281			63	106.3	44.78			63	106.3	43.12
64	0.213	0.0280034			64	0.213	0.114253			64	0.213	0.0157893			64	0.213	0.0690138			64	0.213	0.112962			64	0.213	0.038477			64	106.4	44.64			64	106.4	43.62
65	0.217	0.0280741			65	0.217	0.114284			65	0.217	0.0157242			65	0.217	0.0690915			65	0.217	0.113219			65	0.217	0.0382738			65	106.5	43.92			65	106.5	45.68
66	0.22	0.0281626			66	0.22	0.114222			66	0.22	0.0156699			66	0.22	0.0691763			66	0.22	0.113454			66	0.22	0.0381422			66	106.6	42.98			66	106.6	48.22
67	0.223	0.0282511			67	0.223	0.114097			67	0.223	0.0156047			67	0.223	0.0692752			67	0.223	0.113662			67	0.223	0.0380466			67	106.7	42.14			67	106.7	50.5
68	0.227	0.0283395			68	0.227	0.113879			68	0.227	0.0155287			68	0.227	0.06936			68	0.227	0.113864			68	0.227	0.0379748			68	106.8	41.68			68	106.8	52.64
69	0.23	0.0284191			69	0.23	0.113661			69	0.23	0.0154527			69	0.23	0.0694306			69	0.23	0.114065			69	0.23	0.0379031			69	106.9	41.9			69	106.9	54.02
70	0.233	0.0284899			70	0.233	0.113443			70	0.233	0.015355			70	0.233	0.069473			70	0.233	0.114273			70	0.233	0.0378075			70	107	43			70	107	53.08
71	0.237	0.0285474			71	0.237	0.113255			71	0.237	0.0152572			71	0.237	0.0694872			71	0.237	0.114494			71	0.237	0.0376759			71	107.1	44.68			71	107.1	49.56
72	0.24	0.0285961			72	0.24	0.113068			72	0.24	0.0151486			72	0.24	0.069473			72	0.24	0.114737			72	0.24	0.0374966			72	107.2	46.4			72	107.2	45.34
73	0.243	0.0286226			73	0.243	0.112913			73	0.243	0.0150401			73	0.243	0.0694377			73	0.243	0.114987			73	0.243	0.0372814			73	107.3	47.66			73	107.3	42.52
74	0.247	0.028627			74	0.247	0.112788			74	0.247	0.0149315			74	0.247	0.0693953			74	0.247	0.11525			74	0.247	0.0370303			74	107.4	48.4			74	107.4	41.4
75	0.25	0.0286138			75	0.25	0.112663			75	0.25	0.0148229			75	0.25	0.0693459			75	0.25	0.115507			75	0.25	0.0367313			75	107.5	48.94			75	107.5	41.1
76	0.253	0.0285828			76	0.253	0.112601			76	0.253	0.0147251			76	0.253	0.0693105			76	0.253	0.11577			76	0.253	0.0363965			76	107.6	49.6			76	107.6	41.02
77	0.257	0.028543			77	0.257	0.112538			77	0.257	0.0146491			77	0.257	0.0692964			77	0.257	0.116027			77	0.257	0.0360378			77	107.7	50.2			77	107.7	41.04
78	0.26	0.0284943			78	0.26	0.112538			78	0.26	0.014584			78	0.26	0.0693105			78	0.26	0.11629			78	0.26	0.0356791			78	107.8	50.02			78	107.8	41.42
79	0.263	0.0284413			79	0.263	0.11257			79	0.263	0.0145297			79	0.263	0.0693529			79	0.263	0.11656			79	0.263	0.0353085			79	107.9	48.66			79	107.9	42.16
80	0.267	0.0283926			80	0.267	0.112632			80	0.267	0.0144645			80	0.267	0.0694306			80	0.267	0.116831			80	0.267	0.0349498			80	108	46.6			80	108	42.88
81	0.27	0.0283528			81	0.27	0.112788			81	0.27	0.0143776			81	0.27	0.0695154			81	0.27	0.117122			81	0.27	0.034603			81	108.1	44.66			81	108.1	43.2
82	0.273	0.0283218			82	0.273	0.112975			82	0.273	0.0142582			82	0.273	0.0696143			82	0.273	0.11742			82	0.273	0.0342682			82	108.2	43.2			82	108.2	43.22
83	0.277	0.0283041			83	0.277	0.113193			83	0.277	0.0140953			83	0.277	0.0697062			83	0.277	0.117746			83	0.277	0.0339574			83	108.3	42.32			83	108.3	43.32
84	0.28	0.0282909			84	0.28	0.113411			84	0.28	0.013889			84	0.28	0.069798			84	0.28	0.118079			84	0.28	0.0336704			84	108.4	42.02			84	108.4	43.6
85	0.283	0.0282865			85	0.283	0.113567			85	0.283	0.0136501			85	0.283	0.0698757			85	0.283	0.118411			85	0.283	0.0334193			85	108.5	42			85	108.5	43.9
86	0.287	0.0282909			86	0.287	0.113661			86	0.287	0.0133894			86	0.287	0.0699393			86	0.287	0.118751			86	0.287	0.0331921			86	108.6	41.74			86	108.6	44.2
87	0.29	0.0282953			87	0.29	0.113661			87	0.29	0.013118			87	0.29	0.0699887			87	0.29	0.119091			87	0.29	0.0330008			87	108.7	41.04			87	108.7	44.5
88	0.293	0.0283041			88	0.293	0.113536			88	0.293	0.0128573			88	0.293	0.0700099			88	0.293	0.119437			88	0.293	0.0328573			88	108.8	40.2			88	108.8	44.44
89	0.297	0.0283218			89	0.297	0.113318			89	0.297	0.0126184			89	0.297	0.0700099			89	0.297	0.119784			89	0.297	0.0327856			89	108.9	39.62			89	108.9	43.76
90	0.3	0.0283484			90	0.3	0.113006			90	0.3	0.012423			90	0.3	0.0699958			90	0.3	0.120124			90	0.3	0.0327617			90	109	39.54			90	109	42.76
91	0.303	0.0283838			91	0.303	0.112601			91	0.303	0.0122927			91	0.303	0.0699605			91	0.303	0.120464			91	0.303	0.0328215			91	109.1	40.06			91	109.1	42.2
92	0.307	0.0284324			92	0.307	0.112196			92	0.307	0.0122275			92	0.307	0.0699181			92	0.307	0.120796			92	0.307	0.032953			92	109.2	40.92			92	109.2	42.36
93	0.31	0.0284943			93	0.31	0.11179			93	0.31	0.0122275			93	0.31	0.0698686			93	0.31	0.121122			93	0.31	0.0331802			93	109.3	41.76			93	109.3	42.84
94	0.313	0.0285651			94	0.313	0.111416			94	0.313	0.0123035			94	0.313	0.0698192			94	0.313	0.121441			94	0.313	0.033491			94	109.4	42.44			94	109.4	43.22
95	0.317	0.0286403			95	0.317	0.111011			95	0.317	0.012423			95	0.317	0.0697697			95	0.317	0.121753			95	0.317	0.0338976			95	109.5	42.96			95	109.5	43.62
96	0.32	0.0287155			96	0.32	0.110637			96	0.32	0.0125859			96	0.32	0.0697415			96	0.32	0.122044			96	0.32	0.0343519			96	109.6	43.12			96	109.6	44.44
97	0.323	0.0287863			97	0.323	0.1102			97	0.323	0.0127813			97	0.323	0.0697203			97	0.323	0.122315			97	0.323	0.0348541			97	109.7	42.66			97	109.7	45.82
98	0.327	0.0288394			98	0.327	0.109795			98	0.327	0.0129877			98	0.327	0.0697132			98	0.327	0.122564			98	0.327	0.0353563			98	109.8	41.6			98	109.8	47.42
99	0.33	0.0288747			99	0.33	0.10939			99	0.33	0.0131831			99	0.33	0.0697203			99	0.33	0.122793			99	0.33	0.0358346			99	109.9	40.46			99	109.9	48.7
100	0.333	0.0288924			100	0.333	0.108985			100	0.333	0.013346			100	0.333	0.0697274			100	0.333	0.123001			100	0.333	0.0362531			100	110	40.12			100	110	49.14
101	0.337	0.0288792			101	0.337	0.108642			101	0.337	0.013498			101	0.337	0.0697274			101	0.337	0.123195			101	0.337	0.0366118			101	110.1	41.22			101	110.1	48.42
102	0.34	0.0288438			102	0.34	0.108423			102	0.34	0.0136066			102	0.34	0.0697062			102	0.34	0.123382			102	0.34	0.0368629			102	110.2	43.76			102	110.2	46.54
103	0.343	0.0287819			103	0.343	0.108299			103	0.343	0.0136826			103	0.343	0.0696426			103	0.343	0.123562			103	0.343	0.0369944			103	110.3	47.02			103	110.3	44.16
104	0.347	0.0286934			104	0.347	0.108392			104	0.347	0.0137261			104	0.347	0.0695366			104	0.347	0.123736			104	0.347	0.0370183			104	110.4	49.48			104	110.4	42.3
105	0.35	0.0285917			105	0.35	0.108673			105	0.35	0.0137478			105	0.35	0.0693883			105	0.35	0.123909			105	0.35	0.0369346			105	110.5	49.72			105	110.5	41.5
106	0.353	0.0284722			106	0.353	0.109078			106	0.353	0.0137478			106	0.353	0.0692046			106	0.353	0.124069			106	0.353	0.0367553			106	110.6	47.84			106	110.6	41.5
107	0.357	0.028344			107	0.357	0.109608			107	0.357	0.0137478			107	0.357	0.0689997			107	0.357	0.124221			107	0.357	0.0365281			107	110.7	45.72			107	110.7	41.62
108	0.36	0.0282113			108	0.36	0.110169			108	0.36	0.0137587			108	0.36	0.0687878			108	0.36	0.12436			108	0.36	0.0362531			108	110.8	45.46			108	110.8	41.5
109	0.363	0.0280918			109	0.363	0.110699			109	0.363	0.0137912			109	0.363	0.0685758			109	0.363	0.124484			109	0.363	0.0359422			109	110.9	47.32			109	110.9	41.26
110	0.367	0.0279768			110	0.367	0.111104			110	0.367	0.0138347			110	0.367	0.068378			110	0.367	0.124602			110	0.367	0.0356074			110	111	49.46			110	111	41.22
111	0.37	0.0278839			111	0.37	0.111385			111	0.37	0.0138781			111	0.37	0.0681943			111	0.37	0.124713			111	0.37	0.0352367			111	111.1	49.6			111	111.1	41.56
112	0.373	0.0278132			112	0.373	0.111479			112	0.373	0.0139324			112	0.373	0.0680319			112	0.373	0.124817			112	0.373	0.0348541			112	111.2	47.12			112	111.2	42.22
113	0.377	0.0277645			113	0.377	0.111354			113	0.377	0.0139758			113	0.377	0.0679047			113	0.377	0.124921			113	0.377	0.0344356			113	111.3	43.48			113	111.3	43.14
114	0.38	0.0277424			114	0.38	0.111073			114	0.38	0.0140084			114	0.38	0.0677917			114	0.38	0.125032			114	0.38	0.0340052			114	111.4	41.02			114	111.4	44.2
115	0.383	0.027738			115	0.383	0.110699			115	0.383	0.0140193			115	0.383	0.0676928			115	0.383	0.125164			115	0.383	0.0335508			115	111.5	40.84			115	111.5	45.32
116	0.387	0.0277512			116	0.387	0.110263			116	0.387	0.0140084			116	0.387	0.0675939			116	0.387	0.125303			116	0.387	0.0330606			116	111.6	42.14			116	111.6	46.58
117	0.39	0.0277734			117	0.39	0.109857			117	0.39	0.0139758			117	0.39	0.067502			117	0.39	0.125462			117	0.39	0.0325584			117	111.7	43.36			117	111.7	47.82
118	0.393	0.0278043			118	0.393	0.109515			118	0.393	0.0139215			118	0.393	0.0674172			118	0.393	0.125621			118	0.393	0.0320323			118	111.8	43.54			118	111.8	48.96
119	0.397	0.0278397			119	0.397	0.109203			119	0.397	0.0138564			119	0.397	0.0673537			119	0.397	0.125788			119	0.397	0.0315301			119	111.9	42.82			119	111.9	50.52
120	0.4	0.0278662			120	0.4	0.108953			120	0.4	0.0137804			120	0.4	0.0673183			120	0.4	0.125954			120	0.4	0.0310519			120	112	41.92			120	112	53.8
121	0.403	0.0278884			121	0.403	0.108766			121	0.403	0.0136935			121	0.403	0.0673183			121	0.403	0.126128			121	0.403	0.0306094			121	112.1	41.68			121	112.1	60.24
122	0.407	0.0278972			122	0.407	0.108673			122	0.407	0.0136175			122	0.407	0.0673395			122	0.407	0.126308			122	0.407	0.0302029			122	112.2	42.68			122	112.2	70.96
123	0.41	0.0279016			123	0.41	0.108611			123	0.41	0.0135523			123	0.41	0.067389			123	0.41	0.126488			123	0.41	0.0298323			123	112.3	45.18			123	112.3	86.04
124	0.413	0.0279016			124	0.413	0.108548			124	0.413	0.013498			124	0.413	0.0674667			124	0.413	0.126668			124	0.413	0.0295094			124	112.4	49.52			124	112.4	103.24
125	0.417	0.0278972			125	0.417	0.108517			125	0.417	0.0134329			125	0.417	0.0675656			125	0.417	0.126849			125	0.417	0.0292105			125	112.5	55.86			125	112.5	117.22
126	0.42	0.0278972			126	0.42	0.108517			126	0.42	0.0133786			126	0.42	0.0676645			126	0.42	0.127015			126	0.42	0.0289475			126	112.6	62.28			126	112.6	122.38
127	0.423	0.0279016			127	0.423	0.108548			127	0.423	0.0133134			127	0.423	0.0677563			127	0.423	0.127161			127	0.423	0.0287083			127	112.7	64.5			127	112.7	117.76
128	0.427	0.0279149			128	0.427	0.108642			128	0.427	0.0132374			128	0.427	0.067834			128	0.427	0.127278			128	0.427	0.0284811			128	112.8	60.46			128	112.8	107.42
129	0.43	0.0279326			129	0.43	0.108798			129	0.43	0.0131505			129	0.43	0.0678906			129	0.43	0.127362			129	0.43	0.02823			129	112.9	54.4			129	112.9	96.18
130	0.433	0.0279591			130	0.433	0.109016			130	0.433	0.0130528			130	0.433	0.067933			130	0.433	0.127403			130	0.433	0.027955			130	113	52.22			130	113	86.4
131	0.437	0.0279901			131	0.437	0.109328			131	0.437	0.0129442			131	0.437	0.0679541			131	0.437	0.127403			131	0.437	0.0276561			131	113.1	53.54			131	113.1	78.34
132	0.44	0.0280166			132	0.44	0.109702			132	0.44	0.0128248			132	0.44	0.0679824			132	0.44	0.127355			132	0.44	0.0273094			132	113.2	52.8			132	113.2	71.16
133	0.443	0.0280432			133	0.443	0.110107			133	0.443	0.0127053			133	0.443	0.0680107			133	0.443	0.127278			133	0.443	0.0269267			133	113.3	47.66			133	113.3	63.56
134	0.447	0.0280609			134	0.447	0.110574			134	0.447	0.0126076			134	0.447	0.0680389			134	0.447	0.127188			134	0.447	0.0265202			134	113.4	41.64			134	113.4	55.42
135	0.45	0.0280697			135	0.45	0.111042			135	0.45	0.0125424			135	0.45	0.0680742			135	0.45	0.127098			135	0.45	0.0260898			135	113.5	38.58			135	113.5	48.78
136	0.453	0.0280786			136	0.453	0.111541			136	0.453	0.0125207			136	0.453	0.0681096			136	0.453	0.127036			136	0.453	0.0256593			136	113.6	38.44			136	113.6	45.92
137	0.457	0.028083			137	0.457	0.111977			137	0.457	0.0125533			137	0.457	0.0681449			137	0.457	0.127015			137	0.457	0.0252408			137	113.7	39.28			137	113.7	46.98
138	0.46	0.0280918			138	0.46	0.112383			138	0.46	0.012651			138	0.46	0.0681731			138	0.46	0.127036			138	0.46	0.0248582			138	113.8	39.94			138	113.8	50.18
139	0.463	0.0281007			139	0.463	0.112694			139	0.463	0.012803			139	0.463	0.0681802			139	0.463	0.127119			139	0.463	0.0245354			139	113.9	40.36			139	113.9	53.88
140	0.467	0.0281139			140	0.467	0.112975			140	0.467	0.0129985			140	0.467	0.0681661			140	0.467	0.127244			140	0.467	0.0242843			140	114	40.66			140	114	58.14
141	0.47	0.0281272			141	0.47	0.113131			141	0.47	0.0132157			141	0.47	0.0681096			141	0.47	0.127417			141	0.47	0.0241049			141	114.1	40.98			141	114.1	64.64
142	0.473	0.0281449			142	0.473	0.113193			142	0.473	0.0134546			142	0.473	0.0680036			142	0.473	0.127618			142	0.473	0.0239854			142	114.2	41.32			142	114.2	75.7
143	0.477	0.0281582			143	0.477	0.113162			143	0.477	0.0136718			143	0.477	0.0678623			143	0.477	0.127833			143	0.477	0.0239256			143	114.3	41.66			143	114.3	92.3
144	0.48	0.028167			144	0.48	0.113006			144	0.48	0.0138564			144	0.48	0.0676786			144	0.48	0.128041			144	0.48	0.0239136			144	114.4	42.32			144	114.4	112.1
145	0.483	0.0281626			145	0.483	0.112757			145	0.483	0.0139976			145	0.483	0.0674667			145	0.483	0.128228			145	0.483	0.0239256			145	114.5	44.02			145	114.5	129.44
146	0.487	0.0281449			146	0.487	0.112476			146	0.487	0.0140736			146	0.487	0.0672336			146	0.487	0.128374			146	0.487	0.0239615			146	114.6	46.96			146	114.6	138.34
147	0.49	0.0281184			147	0.49	0.112164			147	0.49	0.0140844			147	0.49	0.0669934			147	0.49	0.128471			147	0.49	0.0239973			147	114.7	49.58			147	114.7	136.78
148	0.493	0.0280786			148	0.493	0.111915			148	0.493	0.014041			148	0.493	0.0667461			148	0.493	0.128519			148	0.493	0.0240332			148	114.8	49.68			148	114.8	127.18
149	0.497	0.0280343			149	0.497	0.111697			149	0.497	0.0139541			149	0.497	0.066513			149	0.497	0.128526			149	0.497	0.0240691			149	114.9	46.98			149	114.9	113.46
150	0.5	0.0279813			150	0.5	0.111634			150	0.5	0.0138347			150	0.5	0.0662869			150	0.5	0.128485			150	0.5	0.024093			150	115	44.1			150	115	98.68
151	0.503	0.027937			151	0.503	0.111666			151	0.503	0.0137044			151	0.503	0.0660962			151	0.503	0.128408			151	0.503	0.0241049			151	115.1	43.76			151	115.1	84.88
152	0.507	0.0278972			152	0.507	0.111853			152	0.507	0.0135741			152	0.507	0.0659337			152	0.507	0.128311			152	0.507	0.0241169			152	115.2	45.5			152	115.2	73.34
153	0.51	0.0278707			153	0.51	0.112164			153	0.51	0.0134655			153	0.51	0.0657995			153	0.51	0.128194			153	0.51	0.0241169			153	115.3	46.46			153	115.3	64.5
154	0.513	0.0278618			154	0.513	0.112632			154	0.513	0.0133786			154	0.513	0.0656935			154	0.513	0.128076			154	0.513	0.0241169			154	115.4	45.14			154	115.4	58.92
155	0.517	0.0278618			155	0.517	0.113162			155	0.517	0.0133351			155	0.517	0.0656016			155	0.517	0.127958			155	0.517	0.0241049			155	115.5	42.9			155	115.5	57.44
156	0.52	0.0278751			156	0.52	0.113754			156	0.52	0.0133243			156	0.52	0.0655381			156	0.52	0.127847			156	0.52	0.024081			156	115.6	41.8			156	115.6	59.96
157	0.523	0.0279016			157	0.523	0.114284			157	0.523	0.0133569			157	0.523	0.0654815			157	0.523	0.127743			157	0.523	0.0240571			157	115.7	42.36			157	115.7	64.8
158	0.527	0.0279326			158	0.527	0.114721			158	0.527	0.0134112			158	0.527	0.0654462			158	0.527	0.127653			158	0.527	0.0240093			158	115.8	43.68			158	115.8	70.16
159	0.53	0.027968			159	0.53	0.115032			159	0.53	0.013498			159	0.53	0.065418			159	0.53	0.12757			159	0.53	0.0239734			159	115.9	45.16			159	115.9	76.22
160	0.533	0.0279901			160	0.533	0.115126			160	0.533	0.0135958			160	0.533	0.0653826			160	0.533	0.127486			160	0.533	0.0239256			160	116	46.96			160	116	84.74
161	0.537	0.0280078			161	0.537	0.115064			161	0.537	0.0136935			161	0.537	0.0653403			161	0.537	0.127396			161	0.537	0.0238658			161	116.1	49.78			161	116.1	97.5
162	0.54	0.0280078			162	0.54	0.114814			162	0.54	0.0137695			162	0.54	0.0652767			162	0.54	0.127313			162	0.54	0.023806			162	116.2	54.6			162	116.2	115
163	0.543	0.0279945			163	0.543	0.11444			163	0.543	0.0138347			163	0.543	0.0651919			163	0.543	0.127216			163	0.543	0.0237462			163	116.3	61.8			163	116.3	136.06
164	0.547	0.0279724			164	0.547	0.113972			164	0.547	0.0138781			164	0.547	0.0650718			164	0.547	0.127119			164	0.547	0.0236984			164	116.4	70.6			164	116.4	158.54
165	0.55	0.0279459			165	0.55	0.113474			165	0.55	0.0138998			165	0.55	0.0649234			165	0.55	0.127001			165	0.55	0.0236625			165	116.5	79.2			165	116.5	180.26
166	0.553	0.0279193			166	0.553	0.113006			166	0.553	0.0139107			166	0.553	0.0647186			166	0.553	0.126876			166	0.553	0.0236386			166	116.6	85.48			166	116.6	199.7
167	0.557	0.0278972			167	0.557	0.112632			167	0.557	0.0139215			167	0.557	0.0644713			167	0.557	0.126731			167	0.557	0.0236386			167	116.7	87.38			167	116.7	214.48
168	0.56	0.0278795			168	0.56	0.112414			168	0.56	0.0139107			168	0.56	0.0641605			168	0.56	0.126564			168	0.56	0.0236267			168	116.8	83.68			168	116.8	218.54
169	0.563	0.0278751			169	0.563	0.112351			169	0.563	0.0138998			169	0.563	0.063786			169	0.563	0.126384			169	0.563	0.0236386			169	116.9	75.4			169	116.9	203.82
170	0.567	0.0278795			170	0.567	0.112445			170	0.567	0.013889			170	0.567	0.063348			170	0.567	0.12619			170	0.567	0.0236386			170	117	65.54			170	117	168.68
171	0.57	0.0278928			171	0.57	0.112632			171	0.57	0.0138781			171	0.57	0.0628465			171	0.57	0.125996			171	0.57	0.0236386			171	117.1	56.7			171	117.1	124.58
172	0.573	0.0279061			172	0.573	0.112881			172	0.573	0.0138564			172	0.573	0.0622742			172	0.573	0.125795			172	0.573	0.0236386			172	117.2	49.88			172	117.2	89.44
173	0.577	0.0279105			173	0.577	0.113162			173	0.577	0.0138347			173	0.577	0.0616384			173	0.577	0.125601			173	0.577	0.0236267			173	117.3	45.68			173	117.3	72
174	0.58	0.0279105			174	0.58	0.113474			174	0.58	0.0137912			174	0.58	0.0609532			174	0.58	0.125413			174	0.58	0.0236028			174	117.4	44.76			174	117.4	65.1
175	0.583	0.0278928			175	0.583	0.113723			175	0.583	0.0137261			175	0.583	0.0602396			175	0.583	0.12524			175	0.583	0.0235788			175	117.5	46.76			175	117.5	57.7
176	0.587	0.0278618			176	0.587	0.113972			176	0.587	0.0136392			176	0.587	0.0595049			176	0.587	0.125081			176	0.587	0.023543			176	117.6	49.7			176	117.6	48.94
177	0.59	0.0278176			177	0.59	0.11416			177	0.59	0.0135306			177	0.59	0.0587773			177	0.59	0.124942			177	0.59	0.023531			177	117.7	51.2			177	117.7	45.52
178	0.593	0.0277645			178	0.593	0.114378			178	0.593	0.013422			178	0.593	0.0580849			178	0.593	0.124817			178	0.593	0.023531			178	117.8	50.02			178	117.8	48.86
179	0.597	0.027707			179	0.597	0.114565			179	0.597	0.0133134			179	0.597	0.0574421			179	0.597	0.124713			179	0.597	0.0235549			179	117.9	46.7			179	117.9	52.74
180	0.6	0.0276451			180	0.6	0.114783			180	0.6	0.0132266			180	0.6	0.056884			180	0.6	0.124616			180	0.6	0.0235788			180	118	43.12			180	118	52.74
181	0.603	0.0275832			181	0.603	0.115001			181	0.603	0.0131614			181	0.603	0.0564177			181	0.603	0.124512			181	0.603	0.0236147			181	118.1	40.94			181	118.1	50.96
182	0.607	0.0275301			182	0.607	0.115251			182	0.607	0.0131288			182	0.607	0.0560645			182	0.607	0.124408			182	0.607	0.0236506			182	118.2	40.5			182	118.2	50.6
183	0.61	0.0274859			183	0.61	0.115531			183	0.61	0.0131288			183	0.61	0.0558313			183	0.61	0.124283			183	0.61	0.0236745			183	118.3	41.1			183	118.3	51.44
184	0.613	0.0274549			184	0.613	0.115781			184	0.613	0.0131831			184	0.613	0.0557112			184	0.613	0.124152			184	0.613	0.0236865			184	118.4	41.88			184	118.4	51.82
185	0.617	0.0274328			185	0.617	0.115968			185	0.617	0.01327			185	0.617	0.0557112			185	0.617	0.124006			185	0.617	0.0236984			185	118.5	42.42			185	118.5	51.7
186	0.62	0.0274283			186	0.62	0.116123			186	0.62	0.0134112			186	0.62	0.0558313			186	0.62	0.123847			186	0.62	0.0236984			186	118.6	42.78			186	118.6	52.3
187	0.623	0.0274328			187	0.623	0.116217			187	0.623	0.0135741			187	0.623	0.0560645			187	0.623	0.123673			187	0.623	0.0236984			187	118.7	43.52			187	118.7	54.12
188	0.627	0.0274416			188	0.627	0.116217			188	0.627	0.0137478			188	0.627	0.0564036			188	0.627	0.123493			188	0.627	0.0236984			188	118.8	45.62			188	118.8	56.24
189	0.63	0.0274549			189	0.63	0.116123			189	0.63	0.0139215			189	0.63	0.0568204			189	0.63	0.123306			189	0.63	0.0237223			189	118.9	50.12			189	118.9	57.38
190	0.633	0.0274682			190	0.633	0.115936			190	0.633	0.0140844			190	0.633	0.0573008			190	0.633	0.123119			190	0.633	0.0237701			190	119	57.54			190	119	57.58
191	0.637	0.0274814			191	0.637	0.115687			191	0.637	0.0142147			191	0.637	0.0578306			191	0.637	0.122938			191	0.637	0.0238299			191	119.1	67.16			191	119.1	58.54
192	0.64	0.0274859			192	0.64	0.115375			192	0.64	0.0143233			192	0.64	0.0583887			192	0.64	0.122758			192	0.64	0.0239136			192	119.2	77.24			192	119.2	62.28
193	0.643	0.0274859			193	0.643	0.114939			193	0.643	0.0143994			193	0.643	0.0589468			193	0.643	0.122578			193	0.643	0.0239854			193	119.3	85.88			193	119.3	69.34
194	0.647	0.0274859			194	0.647	0.114471			194	0.647	0.0144319			194	0.647	0.0594979			194	0.647	0.122398			194	0.647	0.0240212			194	119.4	90.6			194	119.4	78.24
195	0.65	0.0274814			195	0.65	0.113941			195	0.65	0.0144211			195	0.65	0.0600136			195	0.65	0.122217			195	0.65	0.0240332			195	119.5	88			195	119.5	85.92
196	0.653	0.0274726			196	0.653	0.11338			196	0.653	0.0143776			196	0.653	0.060494			196	0.653	0.122023			196	0.653	0.0239854			196	119.6	77.94			196	119.6	88.88
197	0.657	0.0274682			197	0.657	0.112757			197	0.657	0.0143233			197	0.657	0.060932			197	0.657	0.121829			197	0.657	0.0238778			197	119.7	68.84			197	119.7	85.46
198	0.66	0.0274637			198	0.66	0.112133			198	0.66	0.0142582			198	0.66	0.0613488			198	0.66	0.121635			198	0.66	0.0237223			198	119.8	71.94			198	119.8	77.76
199	0.663	0.0274726			199	0.663	0.111447			199	0.663	0.014193			199	0.663	0.0617514			199	0.663	0.121434			199	0.663	0.0235191			199	119.9	87.3			199	119.9	71.08
200	0.667	0.0274903			200	0.667	0.110762			200	0.667	0.0141387			200	0.667	0.0621541			200	0.667	0.12124			200	0.667	0.0233038			200	120	101.52			200	120	69.8
201	0.67	0.0275212			201	0.67	0.110045			201	0.67	0.0140953			201	0.67	0.0625709			201	0.67	0.121039			201	0.67	0.0230767			201	120.1	103.16			201	120.1	73.74
202	0.673	0.0275566			202	0.673	0.109359			202	0.673	0.0140627			202	0.673	0.0630019			202	0.673	0.120845			202	0.673	0.0228853			202	120.2	94.28			202	120.2	78.68
203	0.677	0.027592			203	0.677	0.108673			203	0.677	0.014041			203	0.677	0.0634611			203	0.677	0.120665			203	0.677	0.0227658			203	120.3	83.68			203	120.3	81.2
204	0.68	0.0276185			204	0.68	0.108081			204	0.68	0.0140193			204	0.68	0.0639485			204	0.68	0.120491			204	0.68	0.022706			204	120.4	74.92			204	120.4	82.54
205	0.683	0.0276362			205	0.683	0.107582			205	0.683	0.0140084			205	0.683	0.0644642			205	0.683	0.120339			205	0.683	0.0227538			205	120.5	66.56			205	120.5	87.16
206	0.687	0.0276495			206	0.687	0.107177			206	0.687	0.0139867			206	0.687	0.0649941			206	0.687	0.120221			206	0.687	0.0228973			206	120.6	58.5			206	120.6	95.94
207	0.69	0.0276451			207	0.69	0.106927			207	0.69	0.0139541			207	0.69	0.065531			207	0.69	0.120131			207	0.69	0.0231245			207	120.7	53.44			207	120.7	103.1
208	0.693	0.0276274			208	0.693	0.106802			208	0.693	0.0139215			208	0.693	0.0660538			208	0.693	0.120089			208	0.693	0.0234354			208	120.8	53			208	120.8	101.94
209	0.697	0.027592			209	0.697	0.106834			209	0.697	0.0138781			209	0.697	0.0665624			209	0.697	0.120096			209	0.697	0.023818			209	120.9	55.48			209	120.9	92.64
210	0.7	0.0275434			210	0.7	0.106989			210	0.7	0.0138238			210	0.7	0.0670569			210	0.7	0.120158			210	0.7	0.0242245			210	121	57.28			210	121	81.38
211	0.703	0.0274903			211	0.703	0.107301			211	0.703	0.0137695			211	0.703	0.0675232			211	0.703	0.120276			211	0.703	0.024643			211	121.1	56.04			211	121.1	73.22
212	0.707	0.0274416			212	0.707	0.107675			212	0.707	0.0137044			212	0.707	0.0679612			212	0.707	0.12045			212	0.707	0.0250495			212	121.2	52.36			212	121.2	69.48
213	0.71	0.0273974			213	0.71	0.108112			213	0.71	0.0136175			213	0.71	0.0683851			213	0.71	0.120658			213	0.71	0.0254321			213	121.3	48.44			213	121.3	69.68
214	0.713	0.0273708			214	0.713	0.108517			214	0.713	0.0135306			214	0.713	0.0687878			214	0.713	0.120893			214	0.713	0.0257669			214	121.4	45.88			214	121.4	71.62
215	0.717	0.0273576			215	0.717	0.108891			215	0.717	0.0134437			215	0.717	0.0691693			215	0.717	0.121136			215	0.717	0.0260419			215	121.5	45.24			215	121.5	71.32
216	0.72	0.027362			216	0.72	0.109203			216	0.72	0.0133351			216	0.72	0.0695366			216	0.72	0.121351			216	0.72	0.0262691			216	121.6	46.68			216	121.6	66.88
217	0.723	0.0273753			217	0.723	0.10939			217	0.723	0.0132157			217	0.723	0.0698969			217	0.723	0.121531			217	0.723	0.0264126			217	121.7	49.76			217	121.7	61.42
218	0.727	0.0274062			218	0.727	0.109483			218	0.727	0.0130745			218	0.727	0.0702431			218	0.727	0.121663			218	0.727	0.0264963			218	121.8	53.2			218	121.8	59.12
219	0.73	0.027446			219	0.73	0.109515			219	0.73	0.0129225			219	0.73	0.0705751			219	0.73	0.121732			219	0.73	0.0265322			219	121.9	55.54			219	121.9	60.28
220	0.733	0.0274903			220	0.733	0.109515			220	0.733	0.0127596			220	0.733	0.070893			220	0.733	0.121746			220	0.733	0.0265441			220	122	55.88			220	122	61.86
221	0.737	0.0275301			221	0.737	0.109483			221	0.737	0.0126076			221	0.737	0.0711968			221	0.737	0.121704			221	0.737	0.0265441			221	122.1	53.76			221	122.1	61.26
222	0.74	0.0275699			222	0.74	0.109515			222	0.74	0.0124556			222	0.74	0.0714864			222	0.74	0.121621			222	0.74	0.0265441			222	122.2	49.64			222	122.2	58.22
223	0.743	0.0276009			223	0.743	0.109608			223	0.743	0.0123361			223	0.743	0.0717549			223	0.743	0.121496			223	0.743	0.02658			223	122.3	44.94			223	122.3	54.16
224	0.747	0.0276318			224	0.747	0.109826			224	0.747	0.0122384			224	0.747	0.0720163			224	0.747	0.121344			224	0.747	0.0266637			224	122.4	41.5			224	122.4	51.16
225	0.75	0.0276539			225	0.75	0.110138			225	0.75	0.0121841			225	0.75	0.0722706			225	0.75	0.121178			225	0.75	0.0268072			225	122.5	40.22			225	122.5	50.88
226	0.753	0.0276672			226	0.753	0.110543			226	0.753	0.0121624			226	0.753	0.0725037			226	0.753	0.121004			226	0.753	0.0270224			226	122.6	40.64			226	122.6	53.2
227	0.757	0.0276805			227	0.757	0.111042			227	0.757	0.0121732			227	0.757	0.0727298			227	0.757	0.120817			227	0.757	0.0272974			227	122.7	41.76			227	122.7	55.58
228	0.76	0.0276893			228	0.76	0.111541			228	0.76	0.0122275			228	0.76	0.0729417			228	0.76	0.12063			228	0.76	0.0276322			228	122.8	42.94			228	122.8	54.9
229	0.763	0.0277026			229	0.763	0.111977			229	0.763	0.0123035			229	0.763	0.0731325			229	0.763	0.120443			229	0.763	0.0279909			229	122.9	44.18			229	122.9	50.72
230	0.767	0.0277114			230	0.767	0.112289			230	0.767	0.0123904			230	0.767	0.0733091			230	0.767	0.120256			230	0.767	0.0283496			230	123	45.36			230	123	46.76
231	0.77	0.0277203			231	0.77	0.112445			231	0.77	0.0124881			231	0.77	0.0734575			231	0.77	0.120075			231	0.77	0.0286605			231	123.1	46.08			231	123.1	47.04
232	0.773	0.0277291			232	0.773	0.112414			232	0.773	0.012575			232	0.773	0.0735846			232	0.773	0.119895			232	0.773	0.0289235			232	123.2	45.82			232	123.2	51.56
233	0.777	0.0277424			233	0.777	0.112196			233	0.777	0.012651			233	0.777	0.0736906			233	0.777	0.119729			233	0.777	0.0291029			233	123.3	44.48			233	123.3	57.16
234	0.78	0.0277645			234	0.78	0.11179			234	0.78	0.0127162			234	0.78	0.0737612			234	0.78	0.119576			234	0.78	0.0291866			234	123.4	42.7			234	123.4	62.24
235	0.783	0.0277955			235	0.783	0.11126			235	0.783	0.0127596			235	0.783	0.0738036			235	0.783	0.119437			235	0.783	0.0291985			235	123.5	41.36			235	123.5	68.28
236	0.787	0.0278353			236	0.787	0.110637			236	0.787	0.0127813			236	0.787	0.0738177			236	0.787	0.119313			236	0.787	0.0291268			236	123.6	40.78			236	123.6	76.44
237	0.79	0.0278884			237	0.79	0.110045			237	0.79	0.0127813			237	0.79	0.0738036			237	0.79	0.119202			237	0.79	0.0289953			237	123.7	40.52			237	123.7	84.24
238	0.793	0.0279414			238	0.793	0.109515			238	0.793	0.0127488			238	0.793	0.0737612			238	0.793	0.119112			238	0.793	0.0288279			238	123.8	40.12			238	123.8	87.26
239	0.797	0.0280034			239	0.797	0.109109			239	0.797	0.0126836			239	0.797	0.0736976			239	0.797	0.119021			239	0.797	0.0286485			239	123.9	39.64			239	123.9	83.36
240	0.8	0.0280653			240	0.8	0.108922			240	0.8	0.0125967			240	0.8	0.0736199			240	0.8	0.118945			240	0.8	0.0284692			240	124	39.6			240	124	74.26
241	0.803	0.0281272			241	0.803	0.108953			241	0.803	0.0124773			241	0.803	0.073521			241	0.803	0.118883			241	0.803	0.0283018			241	124.1	40.2			241	124.1	63.12
242	0.807	0.0281803			242	0.807	0.109234			242	0.807	0.0123578			242	0.807	0.0734151			242	0.807	0.118834			242	0.807	0.0281583			242	124.2	41.2			242	124.2	52.52
243	0.81	0.0282245			243	0.81	0.10967			243	0.81	0.0122492			243	0.81	0.073295			243	0.81	0.118786			243	0.81	0.0280029			243	124.3	42.12			243	124.3	44.52
244	0.813	0.0282511			244	0.813	0.110294			244	0.813	0.0121624			244	0.813	0.0731749			244	0.813	0.118744			244	0.813	0.0278355			244	124.4	42.58			244	124.4	40.7
245	0.817	0.0282643			245	0.817	0.111011			245	0.817	0.0121081			245	0.817	0.0730406			245	0.817	0.11871			245	0.817	0.0276442			245	124.5	42.3			245	124.5	41.04
246	0.82	0.0282643			246	0.82	0.111759			246	0.82	0.0120863			246	0.82	0.0728993			246	0.82	0.118661			246	0.82	0.0273811			246	124.6	41.36			246	124.6	43.9
247	0.823	0.0282466			247	0.823	0.112507			247	0.823	0.0121081			247	0.823	0.0727581			247	0.823	0.118619			247	0.823	0.0270583			247	124.7	40.54			247	124.7	47.64
248	0.827	0.0282245			248	0.827	0.113162			248	0.827	0.0121624			248	0.827	0.0726097			248	0.827	0.118571			248	0.827	0.0266637			248	124.8	40.62			248	124.8	51.46
249	0.83	0.0281891			249	0.83	0.113692			249	0.83	0.0122601			249	0.83	0.0724613			249	0.83	0.118522			249	0.83	0.0262213			249	124.9	41.84			249	124.9	54.54
250	0.833	0.0281538			250	0.833	0.114066			250	0.833	0.0123578			250	0.833	0.0723201			250	0.833	0.118474			250	0.833	0.025755			250	125	43.96			250	125	55.82
251	0.837	0.0281095			251	0.837	0.114253			251	0.837	0.0124338			251	0.837	0.0721788			251	0.837	0.118425			251	0.837	0.0252767			251	125.1	46.82			251	125.1	55.04
252	0.84	0.0280697			252	0.84	0.114253			252	0.84	0.0124773			252	0.84	0.0720445			252	0.84	0.11837			252	0.84	0.0248463			252	125.2	50.66			252	125.2	53.06
253	0.843	0.0280343			253	0.843	0.114035			253	0.843	0.0124773			253	0.843	0.0719103			253	0.843	0.118321			253	0.843	0.0244756			253	125.3	55.18			253	125.3	50.62
254	0.847	0.0280078			254	0.847	0.113661			254	0.847	0.0124338			254	0.847	0.0717902			254	0.847	0.11828			254	0.847	0.0241886			254	125.4	58.44			254	125.4	48.12
255	0.85	0.0279989			255	0.85	0.113131			255	0.85	0.0123578			255	0.85	0.0716772			255	0.85	0.118238			255	0.85	0.0240332			255	125.5	57.46			255	125.5	46.68
256	0.853	0.0280078			256	0.853	0.112445			256	0.853	0.0122601			256	0.853	0.0715712			256	0.853	0.118203			256	0.853	0.0239854			256	125.6	51.62			256	125.6	47.14
257	0.857	0.0280388			257	0.857	0.111666			257	0.857	0.0121515			257	0.857	0.0714652			257	0.857	0.118162			257	0.857	0.0240452			257	125.7	44.52			257	125.7	48.26
258	0.86	0.0280786			258	0.86	0.110824			258	0.86	0.0120538			258	0.86	0.0713593			258	0.86	0.118113			258	0.86	0.0241886			258	125.8	40.42			258	125.8	47.92
259	0.863	0.0281316			259	0.863	0.110013			259	0.863	0.0119777			259	0.863	0.0712604			259	0.863	0.118058			259	0.863	0.024356			259	125.9	39.78			259	125.9	46.34
260	0.867	0.0281891			260	0.867	0.109234			260	0.867	0.0119343			260	0.867	0.0711615			260	0.867	0.118002			260	0.867	0.0245354			260	126	40.1			260	126	45.56
261	0.87	0.0282422			261	0.87	0.108517			261	0.87	0.0119343			261	0.87	0.0710696			261	0.87	0.117947			261	0.87	0.0246789			261	126.1	40			261	126.1	46.52
262	0.873	0.028282			262	0.873	0.107925			262	0.873	0.0119452			262	0.873	0.0709778			262	0.873	0.117898			262	0.873	0.0247745			262	126.2	40.22			262	126.2	48.12
263	0.877	0.0283086			263	0.877	0.107457			263	0.877	0.0119669			263	0.877	0.0708859			263	0.877	0.11785			263	0.877	0.0247865			263	126.3	41.2			263	126.3	48.92
264	0.88	0.028313			264	0.88	0.107114			264	0.88	0.0119777			264	0.88	0.070787			264	0.88	0.117794			264	0.88	0.0247147			264	126.4	42.28			264	126.4	48.84
265	0.883	0.0282953			265	0.883	0.106927			265	0.883	0.0119669			265	0.883	0.0706811			265	0.883	0.117739			265	0.883	0.0245713			265	126.5	42.82			265	126.5	48.78
266	0.887	0.0282555			266	0.887	0.106865			266	0.887	0.0119343			266	0.887	0.070568			266	0.887	0.11767			266	0.887	0.0243799			266	126.6	42.68			266	126.6	49.02
267	0.89	0.0282113			267	0.89	0.106865			267	0.89	0.0118909			267	0.89	0.0704479			267	0.89	0.117586			267	0.89	0.0241647			267	126.7	42.22			267	126.7	48.82
268	0.893	0.028167			268	0.893	0.106958			268	0.893	0.0118366			268	0.893	0.0703208			268	0.893	0.117475			268	0.893	0.0239375			268	126.8	41.74			268	126.8	47.6
269	0.897	0.0281316			269	0.897	0.107083			269	0.897	0.0117931			269	0.897	0.0701936			269	0.897	0.117351			269	0.897	0.0237223			269	126.9	41.4			269	126.9	45.84
270	0.9	0.0281095			270	0.9	0.107239			270	0.9	0.0117714			270	0.9	0.0700665			270	0.9	0.117198			270	0.9	0.0235549			270	127	40.92			270	127	44.16
271	0.903	0.0281051			271	0.903	0.107426			271	0.903	0.0117931			271	0.903	0.0699393			271	0.903	0.117032			271	0.903	0.0234473			271	127.1	40.24			271	127.1	42.54
272	0.907	0.0281139			272	0.907	0.107582			272	0.907	0.0118583			272	0.907	0.0698192			272	0.907	0.116865			272	0.907	0.0233995			272	127.2	39.84			272	127.2	40.86
273	0.91	0.0281405			273	0.91	0.107706			273	0.91	0.011956			273	0.91	0.0697132			273	0.91	0.11672			273	0.91	0.0234234			273	127.3	40.1			273	127.3	39.44
274	0.913	0.0281759			274	0.913	0.1078			274	0.913	0.0120972			274	0.913	0.0696073			274	0.913	0.116602			274	0.913	0.023531			274	127.4	40.74			274	127.4	38.7
275	0.917	0.0282113			275	0.917	0.1078			275	0.917	0.0122601			275	0.917	0.0695013			275	0.917	0.116533			275	0.917	0.0237104			275	127.5	41.18			275	127.5	38.9
276	0.92	0.0282422			276	0.92	0.107769			276	0.92	0.0124447			276	0.92	0.0693812			276	0.92	0.116498			276	0.92	0.0239854			276	127.6	41.26			276	127.6	40.06
277	0.923	0.0282555			277	0.923	0.107706			277	0.923	0.0126184			277	0.923	0.0692328			277	0.923	0.116512			277	0.923	0.0243441			277	127.7	41.26			277	127.7	41.6
278	0.927	0.0282555			278	0.927	0.107644			278	0.927	0.0127922			278	0.927	0.0690421			278	0.927	0.116553			278	0.927	0.0247984			278	127.8	41.54			278	127.8	42.76
279	0.93	0.0282378			279	0.93	0.107613			279	0.93	0.0129334			279	0.93	0.0688019			279	0.93	0.116616			279	0.93	0.0253365			279	127.9	42.06			279	127.9	43.18
280	0.933	0.028198			280	0.933	0.107613			280	0.933	0.0130419			280	0.933	0.0684981			280	0.933	0.116685			280	0.933	0.0259463			280	128	42.56			280	128	43.12
281	0.937	0.0281493			281	0.937	0.107706			281	0.937	0.013118			281	0.937	0.0681237			281	0.937	0.116748			281	0.937	0.026592			281	128.1	42.76			281	128.1	42.94
282	0.94	0.0280874			282	0.94	0.107862			282	0.94	0.0131614			282	0.94	0.0676786			282	0.94	0.116796			282	0.94	0.0272496			282	128.2	42.8			282	128.2	42.98
283	0.943	0.0280299			283	0.943	0.108049			283	0.943	0.0131614			283	0.943	0.0671629			283	0.943	0.116831			283	0.943	0.0278713			283	128.3	43.3			283	128.3	43.82
284	0.947	0.0279724			284	0.947	0.108236			284	0.947	0.0131288			284	0.947	0.0665836			284	0.947	0.116845			284	0.947	0.0284214			284	128.4	44.7			284	128.4	46.64
285	0.95	0.0279282			285	0.95	0.108392			285	0.95	0.0130528			285	0.95	0.0659761			285	0.95	0.116852			285	0.95	0.0288518			285	128.5	46.74			285	128.5	52.7
286	0.953	0.0278972			286	0.953	0.108423			286	0.953	0.0129551			286	0.953	0.0653473			286	0.953	0.116858			286	0.953	0.0291268			286	128.6	48.58			286	128.6	63
287	0.957	0.0278884			287	0.957	0.10833			287	0.957	0.0128356			287	0.957	0.0647398			287	0.957	0.116879			287	0.957	0.0292344			287	128.7	49.4			287	128.7	77.96
288	0.96	0.0278928			288	0.96	0.108112			288	0.96	0.0127162			288	0.96	0.0641675			288	0.96	0.116914			288	0.96	0.0291507			288	128.8	48.72			288	128.8	96.22
289	0.963	0.0279149			289	0.963	0.107769			289	0.963	0.0126293			289	0.963	0.0636659			289	0.963	0.116962			289	0.963	0.0289116			289	128.9	46.62			289	128.9	112.64
290	0.967	0.0279459			290	0.967	0.107364			290	0.967	0.0125641			290	0.967	0.0632421			290	0.967	0.117025			290	0.967	0.028517			290	129	43.92			290	129	119.16
291	0.97	0.0279857			291	0.97	0.106896			291	0.97	0.0125424			291	0.97	0.06291			291	0.97	0.117094			291	0.97	0.0280148			291	129.1	41.7			291	129.1	111.1
292	0.973	0.0280255			292	0.973	0.106522			292	0.973	0.0125533			292	0.973	0.062684			292	0.973	0.117164			292	0.973	0.0274409			292	129.2	40.88			292	129.2	93.16
293	0.977	0.0280564			293	0.977	0.106272			293	0.977	0.0125967			293	0.977	0.0625568			293	0.977	0.117233			293	0.977	0.0267952			293	129.3	42.18			293	129.3	76.64
294	0.98	0.028083			294	0.98	0.106117			294	0.98	0.0126619			294	0.98	0.0625074			294	0.98	0.117288			294	0.98	0.0261256			294	129.4	45.3			294	129.4	68.86
295	0.983	0.0280918			295	0.983	0.106117			295	0.983	0.0127379			295	0.983	0.0625286			295	0.983	0.117323			295	0.983	0.0254321			295	129.5	48.32			295	129.5	66.84
296	0.987	0.0280874			296	0.987	0.106241			296	0.987	0.0128248			296	0.987	0.0626063			296	0.987	0.117344			296	0.987	0.0247387			296	129.6	48.84			296	129.6	63.1
297	0.99	0.0280741			297	0.99	0.10646			297	0.99	0.0128791			297	0.99	0.0627264			297	0.99	0.117351			297	0.99	0.0240691			297	129.7	46.66			297	129.7	55.68
298	0.993	0.0280476			298	0.993	0.106771			298	0.993	0.0129116			298	0.993	0.0628747			298	0.993	0.117337			298	0.993	0.0234114			298	129.8	44.48			298	129.8	49.46
299	0.997	0.0280122			299	0.997	0.107114			299	0.997	0.0129116			299	0.997	0.0630443			299	0.997	0.117302			299	0.997	0.0227897			299	129.9	44.86			299	129.9	49.16
300	1	0.027968			300	1	0.107457			300	1	0.0128791			300	1	0.0632421			300	1	0.117261			300	1	0.0222038			300	130	47.14			300	130	54.52
301	1.003	0.0279237			301	1.003	0.107831			301	1.003	0.0128248			301	1.003	0.0634681			301	1.003	0.117212			301	1.003	0.0216777			301	130.1	48.32			301	130.1	62.3
302	1.007	0.0278795			302	1.007	0.108236			302	1.007	0.0127379			302	1.007	0.0637225			302	1.007	0.117143			302	1.007	0.0212233			302	130.2	46.92			302	130.2	70.08
303	1.01	0.0278397			303	1.01	0.108642			303	1.01	0.0126402			303	1.01	0.0640121			303	1.01	0.117066			303	1.01	0.0208646			303	130.3	44.46			303	130.3	77.6
304	1.013	0.0278043			304	1.013	0.10914			304	1.013	0.0125424			304	1.013	0.0643512			304	1.013	0.116976			304	1.013	0.0205896			304	130.4	43.22			304	130.4	86.36
305	1.017	0.0277689			305	1.017	0.10967			305	1.017	0.012423			305	1.017	0.0647256			305	1.017	0.116879			305	1.017	0.0203864			305	130.5	43.84			305	130.5	97.34
306	1.02	0.027738			306	1.02	0.110232			306	1.02	0.0122927			306	1.02	0.0651354			306	1.02	0.116775			306	1.02	0.0202668			306	130.6	45.54			306	130.6	108.02
307	1.023	0.0277114			307	1.023	0.110762			307	1.023	0.0121624			307	1.023	0.0655875			307	1.023	0.116671			307	1.023	0.020219			307	130.7	47.46			307	130.7	113.06
308	1.027	0.0276805			308	1.027	0.11126			308	1.027	0.012032			308	1.027	0.0660608			308	1.027	0.116567			308	1.027	0.0202309			308	130.8	48.7			308	130.8	109.22
309	1.03	0.0276495			309	1.03	0.111634			309	1.03	0.0118909			309	1.03	0.0665483			309	1.03	0.116477			309	1.03	0.0202907			309	130.9	48.36			309	130.9	98.32
310	1.033	0.0276097			310	1.033	0.111884			310	1.033	0.0117606			310	1.033	0.0670569			310	1.033	0.116394			310	1.033	0.0204103			310	131	46.28			310	131	84.4
311	1.037	0.0275566			311	1.037	0.111946			311	1.037	0.0116411			311	1.037	0.0675585			311	1.037	0.116318			311	1.037	0.0205657			311	131.1	43.54			311	131.1	70.24
312	1.04	0.0274814			312	1.04	0.111759			312	1.04	0.0115325			312	1.04	0.0680531			312	1.04	0.116262			312	1.04	0.020757			312	131.2	41.66			312	131.2	57.78
313	1.043	0.0273885			313	1.043	0.111385			313	1.043	0.0114565			313	1.043	0.0685264			313	1.043	0.116214			313	1.043	0.0209842			313	131.3	41.3			313	131.3	49.42
314	1.047	0.0272603			314	1.047	0.110824			314	1.047	0.0114131			314	1.047	0.0689785			314	1.047	0.116186			314	1.047	0.0212233			314	131.4	41.94			314	131.4	46.32
315	1.05	0.0271099			315	1.05	0.110138			315	1.05	0.0113913			315	1.05	0.0694024			315	1.05	0.116172			315	1.05	0.0214744			315	131.5	42.56			315	131.5	47
316	1.053	0.0269285			316	1.053	0.109328			316	1.053	0.0113913			316	1.053	0.069798			316	1.053	0.116172			316	1.053	0.0217136			316	131.6	42.7			316	131.6	48.76
317	1.057	0.0267206			317	1.057	0.108517			317	1.057	0.0114131			317	1.057	0.0701512			317	1.057	0.116172			317	1.057	0.0219049			317	131.7	42.7			317	131.7	49.84
318	1.06	0.0265039			318	1.06	0.107706			318	1.06	0.0114348			318	1.06	0.070455			318	1.06	0.116172			318	1.06	0.0220603			318	131.8	43.06			318	131.8	49.48
319	1.063	0.0262827			319	1.063	0.106958			319	1.063	0.0114565			319	1.063	0.0707093			319	1.063	0.116186			319	1.063	0.0221321			319	131.9	43.82			319	131.9	47.74
320	1.067	0.026066			320	1.067	0.106304			320	1.067	0.0114674			320	1.067	0.0709001			320	1.067	0.116193			320	1.067	0.022144			320	132	44.58			320	132	45.5
321	1.07	0.0258758			321	1.07	0.105836			321	1.07	0.0114674			321	1.07	0.0710414			321	1.07	0.116207			321	1.07	0.0220962			321	132.1	45.16			321	132.1	44.12
322	1.073	0.0257121			322	1.073	0.105524			322	1.073	0.0114565			322	1.073	0.071112			322	1.073	0.1162			322	1.073	0.0219766			322	132.2	45.64			322	132.2	44.56
323	1.077	0.0255794			323	1.077	0.105337			323	1.077	0.0114456			323	1.077	0.0711191			323	1.077	0.116186			323	1.077	0.0218331			323	132.3	46.22			323	132.3	47.1
324	1.08	0.0254821			324	1.08	0.105306			324	1.08	0.0114456			324	1.08	0.0710696			324	1.08	0.116144			324	1.08	0.0216418			324	132.4	46.74			324	132.4	51.64
325	1.083	0.0254158			325	1.083	0.1054			325	1.083	0.0114565			325	1.083	0.0709637			325	1.083	0.116089			325	1.083	0.0214266			325	132.5	46.9			325	132.5	57.74
326	1.087	0.025376			326	1.087	0.105555			326	1.087	0.0114999			326	1.087	0.0708082			326	1.087	0.116027			326	1.087	0.0212114			326	132.6	46.46			326	132.6	64.18
327	1.09	0.0253539			327	1.09	0.105836			327	1.09	0.011576			327	1.09	0.0706104			327	1.09	0.115957			327	1.09	0.0209842			327	132.7	45.4			327	132.7	69.26
328	1.093	0.0253406			328	1.093	0.106148			328	1.093	0.0116845			328	1.093	0.0703914			328	1.093	0.115881			328	1.093	0.020757			328	132.8	44.08			328	132.8	72.22
329	1.097	0.0253317			329	1.097	0.106491			329	1.097	0.0118257			329	1.097	0.0701442			329	1.097	0.115812			329	1.097	0.0205179			329	132.9	43.06			329	132.9	74.2
330	1.1	0.0253185			330	1.1	0.106865			330	1.1	0.0119777			330	1.1	0.0698898			330	1.1	0.115742			330	1.1	0.0202907			330	133	42.68			330	133	76.98
331	1.103	0.0253096			331	1.103	0.10727			331	1.103	0.0121406			331	1.103	0.0696355			331	1.103	0.115694			331	1.103	0.0200635			331	133.1	42.76			331	133.1	79.78
332	1.107	0.0253008			332	1.107	0.107644			332	1.107	0.0122818			332	1.107	0.0693812			332	1.107	0.115652			332	1.107	0.0198483			332	133.2	43.18			332	133.2	79.06
333	1.11	0.0252964			333	1.11	0.107987			333	1.11	0.0123795			333	1.11	0.069141			333	1.11	0.115631			333	1.11	0.0196331			333	133.3	44.18			333	133.3	72.5
334	1.113	0.0253008			334	1.113	0.108299			334	1.113	0.0124447			334	1.113	0.0689149			334	1.113	0.115618			334	1.113	0.0194298			334	133.4	46.18			334	133.4	62.16
335	1.117	0.0253141			335	1.117	0.108579			335	1.117	0.0124664			335	1.117	0.0687101			335	1.117	0.115597			335	1.117	0.0192505			335	133.5	49.32			335	133.5	52.34
336	1.12	0.0253362			336	1.12	0.10886			336	1.12	0.0124338			336	1.12	0.0685264			336	1.12	0.115576			336	1.12	0.0190831			336	133.6	53.56			336	133.6	46.12
337	1.123	0.0253671			337	1.123	0.109047			337	1.123	0.012347			337	1.123	0.068371			337	1.123	0.115534			337	1.123	0.0189276			337	133.7	58.84			337	133.7	44.06
338	1.127	0.0253981			338	1.127	0.109172			338	1.127	0.0122058			338	1.127	0.0682297			338	1.127	0.115486			338	1.127	0.0187842			338	133.8	64.68			338	133.8	45.32
339	1.13	0.0254335			339	1.13	0.109265			339	1.13	0.012032			339	1.13	0.0681025			339	1.13	0.11543			339	1.13	0.0186407			339	133.9	69.14			339	133.9	48.14
340	1.133	0.0254689			340	1.133	0.109265			340	1.133	0.0118257			340	1.133	0.0679753			340	1.133	0.115368			340	1.133	0.0184972			340	134	69.18			340	134	50.92
341	1.137	0.0255043			341	1.137	0.109234			341	1.137	0.0116194			341	1.137	0.0678411			341	1.137	0.115306			341	1.137	0.0183418			341	134.1	63.26			341	134.1	53.24
342	1.14	0.0255441			342	1.14	0.109172			342	1.14	0.0114131			342	1.14	0.0676928			342	1.14	0.115257			342	1.14	0.0181863			342	134.2	53.86			342	134.2	56.08
343	1.143	0.0255839			343	1.143	0.109047			343	1.143	0.0112285			343	1.143	0.0675161			343	1.143	0.115229			343	1.143	0.018007			343	134.3	46.24			343	134.3	61.16
344	1.147	0.0256369			344	1.147	0.108891			344	1.147	0.0110547			344	1.147	0.0673042			344	1.147	0.115229			344	1.147	0.0178157			344	134.4	44.04			344	134.4	69.36
345	1.15	0.0257033			345	1.15	0.108673			345	1.15	0.0108918			345	1.15	0.0670711			345	1.15	0.115243			345	1.15	0.0175885			345	134.5	46.94			345	134.5	79.78
346	1.153	0.0257873			346	1.153	0.108455			346	1.153	0.0107506			346	1.153	0.0668097			346	1.153	0.115278			346	1.153	0.0173613			346	134.6	51.86			346	134.6	90.26
347	1.157	0.0258891			347	1.157	0.108205			347	1.157	0.0106421			347	1.157	0.0665412			347	1.157	0.115319			347	1.157	0.0171102			347	134.7	55.48			347	134.7	97.12
348	1.16	0.0260085			348	1.16	0.107956			348	1.16	0.0105552			348	1.16	0.0662657			348	1.16	0.115375			348	1.16	0.0168591			348	134.8	56.14			348	134.8	95.2
349	1.163	0.0261368			349	1.163	0.107738			349	1.163	0.01049			349	1.163	0.0660043			349	1.163	0.115423			349	1.163	0.01662			349	134.9	54.78			349	134.9	82.42
350	1.167	0.0262695			350	1.167	0.107551			350	1.167	0.0104249			350	1.167	0.06575			350	1.167	0.115458			350	1.167	0.0164167			350	135	53.96			350	135	64.58
351	1.17	0.0263933			351	1.17	0.107364			351	1.17	0.0103706			351	1.17	0.0655098			351	1.17	0.115479			351	1.17	0.0162374			351	135.1	54.74			351	135.1	51.66
352	1.173	0.0265039			352	1.173	0.107208			352	1.173	0.010338			352	1.173	0.0652767			352	1.173	0.115472			352	1.173	0.0161058			352	135.2	55.22			352	135.2	48.04
353	1.177	0.0265924			353	1.177	0.107052			353	1.177	0.0103163			353	1.177	0.0650577			353	1.177	0.115444			353	1.177	0.0160221			353	135.3	53.5			353	135.3	50.16
354	1.18	0.0266631			354	1.18	0.106927			354	1.18	0.0103271			354	1.18	0.0648245			354	1.18	0.115403			354	1.18	0.0159743			354	135.4	50.82			354	135.4	53.44
355	1.183	0.0267162			355	1.183	0.106834			355	1.183	0.0103814			355	1.183	0.0645773			355	1.183	0.115333			355	1.183	0.0159623			355	135.5	50.22			355	135.5	56.98
356	1.187	0.026756			356	1.187	0.106678			356	1.187	0.0104683			356	1.187	0.0643018			356	1.187	0.115264			356	1.187	0.0159863			356	135.6	53.02			356	135.6	61.28
357	1.19	0.0267914			357	1.19	0.106522			357	1.19	0.0105878			357	1.19	0.0639909			357	1.19	0.115174			357	1.19	0.0160102			357	135.7	57.3			357	135.7	65
358	1.193	0.0268268			358	1.193	0.106335			358	1.193	0.0107615			358	1.193	0.0636448			358	1.193	0.115091			358	1.193	0.0160341			358	135.8	60.12			358	135.8	65.68
359	1.197	0.026871			359	1.197	0.106148			359	1.197	0.0109787			359	1.197	0.0632633			359	1.197	0.115			359	1.197	0.01607			359	135.9	60.32			359	135.9	62.74
360	1.2	0.0269285			360	1.2	0.106023			360	1.2	0.0112393			360	1.2	0.0628535			360	1.2	0.114917			360	1.2	0.0160939			360	136	59.58			360	136	58.84
361	1.203	0.0270081			361	1.203	0.10593			361	1.203	0.0115325			361	1.203	0.0624155			361	1.203	0.114841			361	1.203	0.0161297			361	136.1	60.6			361	136.1	57.76
362	1.207	0.0271143			362	1.207	0.10593			362	1.207	0.0118366			362	1.207	0.0619634			362	1.207	0.114786			362	1.207	0.0161656			362	136.2	64.96			362	136.2	61.12
363	1.21	0.0272426			363	1.21	0.106023			363	1.21	0.0121298			363	1.21	0.0615113			363	1.21	0.114737			363	1.21	0.0162254			363	136.3	73.08			363	136.3	67.7
364	1.213	0.027393			364	1.213	0.10621			364	1.213	0.0124013			364	1.213	0.0610591			364	1.213	0.114709			364	1.213	0.0162852			364	136.4	86.16			364	136.4	74.86
365	1.217	0.0275566			365	1.217	0.106428			365	1.217	0.012651			365	1.217	0.0606211			365	1.217	0.114682			365	1.217	0.016345			365	136.5	106.82			365	136.5	79.6
366	1.22	0.0277291			366	1.22	0.106709			366	1.22	0.0128573			366	1.22	0.0602114			366	1.22	0.114654			366	1.22	0.0164167			366	136.6	136.2			366	136.6	79.86
367	1.223	0.0279061			367	1.223	0.106958			367	1.223	0.0130202			367	1.223	0.0598228			367	1.223	0.114612			367	1.223	0.0164884			367	136.7	168.78			367	136.7	76.24
368	1.227	0.0280786			368	1.227	0.107145			368	1.227	0.0131397			368	1.227	0.0594767			368	1.227	0.114564			368	1.227	0.0165602			368	136.8	192.54			368	136.8	71.58
369	1.23	0.0282378			369	1.23	0.107208			369	1.23	0.0132048			369	1.23	0.0591588			369	1.23	0.114501			369	1.23	0.0166439			369	136.9	198.52			369	136.9	67.64
370	1.233	0.0283705			370	1.233	0.107177			370	1.233	0.0132266			370	1.233	0.0588974			370	1.233	0.114418			370	1.233	0.0167276			370	137	188.7			370	137	63.68
371	1.237	0.0284767			371	1.237	0.107021			371	1.237	0.0132374			371	1.237	0.0586925			371	1.237	0.114328			371	1.237	0.0168113			371	137.1	170.16			371	137.1	59
372	1.24	0.0285474			372	1.24	0.106771			372	1.24	0.0132374			372	1.24	0.0585441			372	1.24	0.114231			372	1.24	0.0169189			372	137.2	145.7			372	137.2	54.88
373	1.243	0.0285828			373	1.243	0.106522			373	1.243	0.0132591			373	1.243	0.0584523			373	1.243	0.114148			373	1.243	0.0170504			373	137.3	116.8			373	137.3	53.24
374	1.247	0.0285917			374	1.247	0.106304			374	1.247	0.0133026			374	1.247	0.0584311			374	1.247	0.114085			374	1.247	0.0172059			374	137.4	91.3			374	137.4	54.38
375	1.25	0.028574			375	1.25	0.106179			375	1.25	0.0133677			375	1.25	0.0584594			375	1.25	0.114051			375	1.25	0.0173852			375	137.5	79.76			375	137.5	57.08
376	1.253	0.028543			376	1.253	0.106179			376	1.253	0.0134655			376	1.253	0.0585512			376	1.253	0.114058			376	1.253	0.0175526			376	137.6	85.18			376	137.6	59.76
377	1.257	0.0285032			377	1.257	0.106335			377	1.257	0.0135849			377	1.257	0.0586996			377	1.257	0.114106			377	1.257	0.01772			377	137.7	101.58			377	137.7	61.12
378	1.26	0.0284678			378	1.26	0.106647			378	1.26	0.0137478			378	1.26	0.0588832			378	1.26	0.114196			378	1.26	0.0178515			378	137.8	120.6			378	137.8	61.02
379	1.263	0.0284545			379	1.263	0.107114			379	1.263	0.0139433			379	1.263	0.0591022			379	1.263	0.114328			379	1.263	0.0179591			379	137.9	135.4			379	137.9	59.86
380	1.267	0.0284634			380	1.267	0.107613			380	1.267	0.0141496			380	1.267	0.0593354			380	1.267	0.114481			380	1.267	0.0180428			380	138	140.82			380	138	57.64
381	1.27	0.0284988			381	1.27	0.108081			381	1.27	0.0143451			381	1.27	0.0595756			381	1.27	0.114647			381	1.27	0.0180787			381	138.1	134.4			381	138.1	54.14
382	1.273	0.0285651			382	1.273	0.108486			382	1.273	0.0145297			382	1.273	0.0598158			382	1.273	0.114806			382	1.273	0.0181026			382	138.2	117.88			382	138.2	50.68
383	1.277	0.0286536			383	1.277	0.108704			383	1.277	0.0146817			383	1.277	0.0600489			383	1.277	0.114945			383	1.277	0.0180907			383	138.3	97.22			383	138.3	49.22
384	1.28	0.0287553			384	1.28	0.108766			384	1.28	0.014812			384	1.28	0.060282			384	1.28	0.115056			384	1.28	0.0180907			384	138.4	79.34			384	138.4	49.6
385	1.283	0.0288703			385	1.283	0.108673			385	1.283	0.0149206			385	1.283	0.0605151			385	1.283	0.115132			385	1.283	0.0181026			385	138.5	68.24			385	138.5	49.94
386	1.287	0.0289809			386	1.287	0.108455			386	1.287	0.0149858			386	1.287	0.0607553			386	1.287	0.115174			386	1.287	0.0181385			386	138.6	63.6			386	138.6	49.76
387	1.29	0.0290826			387	1.29	0.108112			387	1.29	0.0150075			387	1.29	0.0610097			387	1.29	0.115174			387	1.29	0.0182102			387	138.7	62.02			387	138.7	50.36
388	1.293	0.0291622			388	1.293	0.107769			388	1.293	0.0149858			388	1.293	0.0612923			388	1.293	0.115146			388	1.293	0.0183178			388	138.8	59.56			388	138.8	51.9
389	1.297	0.0292153			389	1.297	0.107457			389	1.297	0.0149097			389	1.297	0.0616172			389	1.297	0.115091			389	1.297	0.0184374			389	138.9	54.68			389	138.9	52.46
390	1.3	0.0292419			390	1.3	0.107208			390	1.3	0.0147903			390	1.3	0.0619846			390	1.3	0.115021			390	1.3	0.0185809			390	139	49.08			390	139	50.62
391	1.303	0.0292374			391	1.303	0.107052			391	1.303	0.0146274			391	1.303	0.0624014			391	1.303	0.114945			391	1.303	0.0187483			391	139.1	45.52			391	139.1	47.38
392	1.307	0.0292109			392	1.307	0.107021			392	1.307	0.0144319			392	1.307	0.0628747			392	1.307	0.114883			392	1.307	0.0189037			392	139.2	45.12			392	139.2	44.68
393	1.31	0.0291622			393	1.31	0.107083			393	1.31	0.0142256			393	1.31	0.0633834			393	1.31	0.114841			393	1.31	0.0190472			393	139.3	47.04			393	139.3	43.28
394	1.313	0.0290959			394	1.313	0.107239			394	1.313	0.0139976			394	1.313	0.0639203			394	1.313	0.11482			394	1.313	0.0191787			394	139.4	49.7			394	139.4	42.76
395	1.317	0.0290207			395	1.317	0.107395			395	1.317	0.0138021			395	1.317	0.0644713			395	1.317	0.11482			395	1.317	0.0192983			395	139.5	51.82			395	139.5	42.7
396	1.32	0.0289411			396	1.32	0.107582			396	1.32	0.0136501			396	1.32	0.0650223			396	1.32	0.114841			396	1.32	0.019394			396	139.6	52.8			396	139.6	42.98
397	1.323	0.0288615			397	1.323	0.107738			397	1.323	0.0135632			397	1.323	0.0655593			397	1.323	0.114876			397	1.323	0.0194657			397	139.7	52.58			397	139.7	43.42
398	1.327	0.0287951			398	1.327	0.107862			398	1.327	0.0135632			398	1.327	0.066075			398	1.327	0.114924			398	1.327	0.0195374			398	139.8	51.12			398	139.8	44.04
399	1.33	0.0287376			399	1.33	0.107987			399	1.33	0.0136392			399	1.33	0.0665554			399	1.33	0.114973			399	1.33	0.0195972			399	139.9	48.84			399	139.9	45.02
400	1.333	0.0286978			400	1.333	0.108112			400	1.333	0.0138021			400	1.333	0.0669934			400	1.333	0.115007			400	1.333	0.019657			400	140	47.04			400	140	46.34
401	1.337	0.0286757			401	1.337	0.108205			401	1.337	0.0140084			401	1.337	0.0673819			401	1.337	0.115028			401	1.337	0.0196929			401	140.1	47.08			401	140.1	47.7
402	1.34	0.0286757			402	1.34	0.10833			402	1.34	0.0142582			402	1.34	0.0677351			402	1.34	0.115035			402	1.34	0.0197287			402	140.2	48.92			402	140.2	49.14
403	1.343	0.0286978			403	1.343	0.108423			403	1.343	0.0145188			403	1.343	0.068046			403	1.343	0.115021			403	1.343	0.0197646			403	140.3	51.56			403	140.3	51.12
404	1.347	0.028742			404	1.347	0.108455			404	1.347	0.0147469			404	1.347	0.0683286			404	1.347	0.115			404	1.347	0.0197885			404	140.4	54			404	140.4	53.24
405	1.35	0.0287995			405	1.35	0.108455			405	1.35	0.0149206			405	1.35	0.0686041			405	1.35	0.114973			405	1.35	0.0198005			405	140.5	55.8			405	140.5	54.52
406	1.353	0.0288615			406	1.353	0.108392			406	1.353	0.0150183			406	1.353	0.0688655			406	1.353	0.114945			406	1.353	0.0198005			406	140.6	57.48			406	140.6	55.4
407	1.357	0.0289278			407	1.357	0.108205			407	1.357	0.0150618			407	1.357	0.0691269			407	1.357	0.114924			407	1.357	0.0197766			407	140.7	59.78			407	140.7	57.44
408	1.36	0.0289853			408	1.36	0.107925			408	1.36	0.0150401			408	1.36	0.0693883			408	1.36	0.11491			408	1.36	0.0197407			408	140.8	62.36			408	140.8	60.14
409	1.363	0.0290296			409	1.363	0.107551			409	1.363	0.0149858			409	1.363	0.0696496			409	1.363	0.114903			409	1.363	0.0196929			409	140.9	63.32			409	140.9	60.42
410	1.367	0.0290472			410	1.367	0.107114			410	1.367	0.0149097			410	1.367	0.0699252			410	1.367	0.114903			410	1.367	0.0196331			410	141	60.88			410	141	57.12
411	1.37	0.029034			411	1.37	0.106584			411	1.37	0.014812			411	1.37	0.0702007			411	1.37	0.11491			411	1.37	0.0195733			411	141.1	55.3			411	141.1	53.18
412	1.373	0.0289809			412	1.373	0.106054			412	1.373	0.0147251			412	1.373	0.0704762			412	1.373	0.11491			412	1.373	0.0194896			412	141.2	49			412	141.2	51.62
413	1.377	0.0288969			413	1.377	0.105493			413	1.377	0.0146491			413	1.377	0.0707305			413	1.377	0.11491			413	1.377	0.019394			413	141.3	44.54			413	141.3	51.84
414	1.38	0.0287907			414	1.38	0.104994			414	1.38	0.0146057			414	1.38	0.0709707			414	1.38	0.114897			414	1.38	0.0192624			414	141.4	42.84			414	141.4	51.86
415	1.383	0.0286624			415	1.383	0.104589			415	1.383	0.0145731			415	1.383	0.0711827			415	1.383	0.114876			415	1.383	0.019107			415	141.5	43.04			415	141.5	51.88
416	1.387	0.0285342			416	1.387	0.10434			416	1.387	0.0145622			416	1.387	0.0713593			416	1.387	0.114841			416	1.387	0.0189157			416	141.6	43.58			416	141.6	53.3
417	1.39	0.0284059			417	1.39	0.104215			417	1.39	0.0145622			417	1.39	0.0715076			417	1.39	0.114793			417	1.39	0.0186885			417	141.7	43.42			417	141.7	56.1
418	1.393	0.0282865			418	1.393	0.104246			418	1.393	0.0145514			418	1.393	0.0716277			418	1.393	0.114737			418	1.393	0.0184374			418	141.8	42.44			418	141.8	58.62
419	1.397	0.0281891			419	1.397	0.104433			419	1.397	0.0145405			419	1.397	0.0717054			419	1.397	0.114668			419	1.397	0.0181385			419	141.9	41.04			419	141.9	59.38
420	1.4	0.0281139			420	1.4	0.104745			420	1.4	0.0145297			420	1.4	0.071762			420	1.4	0.114585			420	1.4	0.0177917			420	142	39.84			420	142	58.48
421	1.403	0.0280609			421	1.403	0.105119			421	1.403	0.0145188			421	1.403	0.0717761			421	1.403	0.114487			421	1.403	0.017433			421	142.1	39.34			421	142.1	57.06
422	1.407	0.0280388			422	1.407	0.105587			422	1.407	0.0144862			422	1.407	0.071769			422	1.407	0.114377			422	1.407	0.0170624			422	142.2	39.62			422	142.2	56.1
423	1.41	0.0280388			423	1.41	0.106054			423	1.41	0.0144537			423	1.41	0.0717266			423	1.41	0.114252			423	1.41	0.0167276			423	142.3	40.36			423	142.3	55.94
424	1.413	0.0280564			424	1.413	0.106553			424	1.413	0.0143885			424	1.413	0.071656			424	1.413	0.114113			424	1.413	0.0164167			424	142.4	41.22			424	142.4	57.04
425	1.417	0.028083			425	1.417	0.106989			425	1.417	0.0143342			425	1.417	0.07155			425	1.417	0.113968			425	1.417	0.0161537			425	142.5	42.06			425	142.5	60.76
426	1.42	0.0281228			426	1.42	0.107426			426	1.42	0.014269			426	1.42	0.0714229			426	1.42	0.113822			426	1.42	0.0159504			426	142.6	42.82			426	142.6	68.72
427	1.423	0.0281714			427	1.423	0.107862			427	1.423	0.0142256			427	1.423	0.0712745			427	1.423	0.113676			427	1.423	0.015795			427	142.7	43.4			427	142.7	80.84
428	1.427	0.0282245			428	1.427	0.108299			428	1.427	0.0142039			428	1.427	0.0711191			428	1.427	0.113531			428	1.427	0.0156873			428	142.8	43.6			428	142.8	92.8
429	1.43	0.028282			429	1.43	0.108798			429	1.43	0.0142039			429	1.43	0.0709637			429	1.43	0.113399			429	1.43	0.0156515			429	142.9	43.38			429	142.9	96.98
430	1.433	0.0283395			430	1.433	0.109296			430	1.433	0.0142365			430	1.433	0.0708153			430	1.433	0.113281			430	1.433	0.0156515			430	143	42.96			430	143	88.86
431	1.437	0.0283882			431	1.437	0.109795			431	1.437	0.0143016			431	1.437	0.0706811			431	1.437	0.113184			431	1.437	0.0156993			431	143.1	42.56			431	143.1	72.88
432	1.44	0.0284324			432	1.44	0.110263			432	1.44	0.0144211			432	1.44	0.0705539			432	1.44	0.113108			432	1.44	0.015783			432	143.2	42.2			432	143.2	59.16
433	1.443	0.0284634			433	1.443	0.110699			433	1.443	0.0145622			433	1.443	0.070455			433	1.443	0.113045			433	1.443	0.0158906			433	143.3	41.66			433	143.3	54.12
434	1.447	0.0284899			434	1.447	0.111042			434	1.447	0.0147143			434	1.447	0.0703702			434	1.447	0.112997			434	1.447	0.0160341			434	143.4	40.94			434	143.4	55.88
435	1.45	0.0284988			435	1.45	0.111292			435	1.45	0.0148663			435	1.45	0.0703137			435	1.45	0.112962			435	1.45	0.0162134			435	143.5	40.2			435	143.5	58.26
436	1.453	0.0285032			436	1.453	0.111447			436	1.453	0.0149858			436	1.453	0.0702713			436	1.453	0.112935			436	1.453	0.0164406			436	143.6	39.66			436	143.6	57.34
437	1.457	0.0284899			437	1.457	0.111541			437	1.457	0.0150618			437	1.457	0.070236			437	1.457	0.112914			437	1.457	0.0167276			437	143.7	39.58			437	143.7	54.52
438	1.46	0.0284634			438	1.46	0.111572			438	1.46	0.0151052			438	1.46	0.0701936			438	1.46	0.112914			438	1.46	0.0170863			438	143.8	40.26			438	143.8	54.06
439	1.463	0.0284236			439	1.463	0.111666			439	1.463	0.0151161			439	1.463	0.07013			439	1.463	0.112914			439	1.463	0.0175048			439	143.9	41.78			439	143.9	57.7
440	1.467	0.0283705			440	1.467	0.111821			440	1.467	0.0150943			440	1.467	0.0700382			440	1.467	0.112935			440	1.467	0.018007			440	144	44.24			440	144	62.5
441	1.47	0.0282997			441	1.47	0.112071			441	1.47	0.0150618			441	1.47	0.069911			441	1.47	0.112969			441	1.47	0.018557			441	144.1	47.88			441	144.1	64.76
442	1.473	0.0282113			442	1.473	0.112414			442	1.473	0.0150183			442	1.473	0.0697485			442	1.473	0.113018			442	1.473	0.0191548			442	144.2	52.4			442	144.2	64.2
443	1.477	0.0281051			443	1.477	0.11285			443	1.477	0.0149966			443	1.477	0.0695366			443	1.477	0.11308			443	1.477	0.0197766			443	144.3	56.26			443	144.3	63.64
444	1.48	0.0279857			444	1.48	0.113349			444	1.48	0.0149966			444	1.48	0.0692752			444	1.48	0.113156			444	1.48	0.0204103			444	144.4	58.04			444	144.4	66.5
445	1.483	0.027853			445	1.483	0.113785			445	1.483	0.0150183			445	1.483	0.0689785			445	1.483	0.113219			445	1.483	0.0210201			445	144.5	58.78			445	144.5	75.04
446	1.487	0.0277114			446	1.487	0.114191			446	1.487	0.0150726			446	1.487	0.0686465			446	1.487	0.113274			446	1.487	0.0215821			446	144.6	61.02			446	144.6	89.08
447	1.49	0.0275655			447	1.49	0.11444			447	1.49	0.0151269			447	1.49	0.0683144			447	1.49	0.113309			447	1.49	0.0220723			447	144.7	64.54			447	144.7	105.12
448	1.493	0.0274283			448	1.493	0.114502			448	1.493	0.0152029			448	1.493	0.0679753			448	1.493	0.113316			448	1.493	0.0224788			448	144.8	65.42			448	144.8	117.36
449	1.497	0.0273001			449	1.497	0.114409			449	1.497	0.0152464			449	1.497	0.0676504			449	1.497	0.113288			449	1.497	0.0227777			449	144.9	60.72			449	144.9	120.8
450	1.5	0.0271851			450	1.5	0.114128			450	1.5	0.0152681			450	1.5	0.0673466			450	1.5	0.113233			450	1.5	0.022981			450	145	52.42			450	145	114.92
451	1.503	0.0270878			451	1.503	0.113692			451	1.503	0.0152355			451	1.503	0.067064			451	1.503	0.113156			451	1.503	0.0230647			451	145.1	45.2			451	145.1	104.3
452	1.507	0.0270037			452	1.507	0.113162			452	1.507	0.0151595			452	1.507	0.0668097			452	1.507	0.113059			452	1.507	0.0230767			452	145.2	41.6			452	145.2	94.28
453	1.51	0.0269462			453	1.51	0.11257			453	1.51	0.0150183			453	1.51	0.0665766			453	1.51	0.112955			453	1.51	0.022993			453	145.3	40.7			453	145.3	85.6
454	1.513	0.0269064			454	1.513	0.111977			454	1.513	0.0148229			454	1.513	0.0663717			454	1.513	0.112851			454	1.513	0.0228614			454	145.4	40.56			454	145.4	75.46
455	1.517	0.0268931			455	1.517	0.111416			455	1.517	0.014584			455	1.517	0.0661809			455	1.517	0.112754			455	1.517	0.022706			455	145.5	40.4			455	145.5	63.56
456	1.52	0.026902			456	1.52	0.110886			456	1.52	0.0143342			456	1.52	0.0659973			456	1.52	0.112671			456	1.52	0.0225266			456	145.6	40.58			456	145.6	53.9
457	1.523	0.0269241			457	1.523	0.110419			457	1.523	0.0140627			457	1.523	0.0658136			457	1.523	0.112595			457	1.523	0.0223592			457	145.7	41.76			457	145.7	50.22
458	1.527	0.0269639			458	1.527	0.110013			458	1.527	0.013813			458	1.527	0.0656228			458	1.527	0.112525			458	1.527	0.0222277			458	145.8	44.18			458	145.8	52.64
459	1.53	0.0270081			459	1.53	0.109702			459	1.53	0.0135849			459	1.53	0.0654321			459	1.53	0.112463			459	1.53	0.0221201			459	145.9	47.36			459	145.9	58.78
460	1.533	0.0270612			460	1.533	0.109452			460	1.533	0.0134003			460	1.533	0.0652343			460	1.533	0.112408			460	1.533	0.0220603			460	146	50.54			460	146	64.82
461	1.537	0.0271187			461	1.537	0.109296			461	1.537	0.01327			461	1.537	0.0650223			461	1.537	0.112359			461	1.537	0.0220245			461	146.1	53.2			461	146.1	66.46
462	1.54	0.0271674			462	1.54	0.109234			462	1.54	0.0132157			462	1.54	0.0648033			462	1.54	0.112318			462	1.54	0.0220245			462	146.2	55.48			462	146.2	62.3
463	1.543	0.0272028			463	1.543	0.109296			463	1.543	0.0132048			463	1.543	0.0645773			463	1.543	0.112297			463	1.543	0.0220364			463	146.3	57.92			463	146.3	56.12
464	1.547	0.0272293			464	1.547	0.109452			464	1.547	0.0132266			464	1.547	0.0643441			464	1.547	0.11229			464	1.547	0.0220484			464	146.4	60.92			464	146.4	53.38
465	1.55	0.027247			465	1.55	0.109733			465	1.55	0.0132809			465	1.55	0.0641181			465	1.55	0.112297			465	1.55	0.0220484			465	146.5	64.08			465	146.5	56.8
466	1.553	0.0272514			466	1.553	0.110076			466	1.553	0.0133351			466	1.553	0.0639132			466	1.553	0.112324			466	1.553	0.0220245			466	146.6	66.06			466	146.6	66.68
467	1.557	0.0272514			467	1.557	0.110481			467	1.557	0.0133894			467	1.557	0.0637295			467	1.557	0.112366			467	1.557	0.0219766			467	146.7	65.26			467	146.7	81.3
468	1.56	0.0272426			468	1.56	0.110917			468	1.56	0.0134329			468	1.56	0.06356			468	1.56	0.112415			468	1.56	0.0218929			468	146.8	60.94			468	146.8	94.56
469	1.563	0.0272249			469	1.563	0.111354			469	1.563	0.0134763			469	1.563	0.0634258			469	1.563	0.11247			469	1.563	0.0217734			469	146.9	54.5			469	146.9	97.78
470	1.567	0.0272072			470	1.567	0.111759			470	1.567	0.013498			470	1.567	0.0633127			470	1.567	0.112505			470	1.567	0.021606			470	147	49.2			470	147	87.92
471	1.57	0.0271762			471	1.57	0.112102			471	1.57	0.0135089			471	1.57	0.0632279			471	1.57	0.112532			471	1.57	0.0214147			471	147.1	47.42			471	147.1	72.02
472	1.573	0.0271453			472	1.573	0.11232			472	1.573	0.0135198			472	1.573	0.0631714			472	1.573	0.112532			472	1.573	0.0211755			472	147.2	47.98			472	147.2	60.04
473	1.577	0.0271099			473	1.577	0.112476			473	1.577	0.0135198			473	1.577	0.063129			473	1.577	0.112505			473	1.577	0.0209244			473	147.3	47.52			473	147.3	56
474	1.58	0.0270745			474	1.58	0.11257			474	1.58	0.0135415			474	1.58	0.0630937			474	1.58	0.112463			474	1.58	0.0206375			474	147.4	44.8			474	147.4	57.74
475	1.583	0.0270391			475	1.583	0.112632			475	1.583	0.0135741			475	1.583	0.0630655			475	1.583	0.112394			475	1.583	0.0203266			475	147.5	41.84			475	147.5	62.36
476	1.587	0.0270126			476	1.587	0.112694			476	1.587	0.0136066			476	1.587	0.0630301			476	1.587	0.112318			476	1.587	0.0200038			476	147.6	40.9			476	147.6	68.6
477	1.59	0.0269949			477	1.59	0.112757			477	1.59	0.0136283			477	1.59	0.0629948			477	1.59	0.112241			477	1.59	0.019669			477	147.7	41.86			477	147.7	74.96
478	1.593	0.0269905			478	1.593	0.112881			478	1.593	0.0136392			478	1.593	0.0629454			478	1.593	0.112172			478	1.593	0.0193581			478	147.8	43.5			478	147.8	78.68
479	1.597	0.0270081			479	1.597	0.113068			479	1.597	0.0136501			479	1.597	0.0628959			479	1.597	0.112116			479	1.597	0.0190711			479	147.9	44.94			479	147.9	77.26
480	1.6	0.0270435			480	1.6	0.113349			480	1.6	0.0136718			480	1.6	0.0628394			480	1.6	0.112096			480	1.6	0.0188439			480	148	45.5			480	148	70.6
481	1.603	0.0270922			481	1.603	0.113723			481	1.603	0.0137152			481	1.603	0.0627899			481	1.603	0.112089			481	1.603	0.0186885			481	148.1	44.68			481	148.1	61.16
482	1.607	0.0271541			482	1.607	0.114191			482	1.607	0.0137804			482	1.607	0.0627476			482	1.607	0.11211			482	1.607	0.0185928			482	148.2	42.9			482	148.2	52.48
483	1.61	0.0272249			483	1.61	0.114721			483	1.61	0.0138781			483	1.61	0.0627052			483	1.61	0.112144			483	1.61	0.0185689			483	148.3	41.7			483	148.3	47.26
484	1.613	0.0273001			484	1.613	0.115219			484	1.613	0.0140193			484	1.613	0.062684			484	1.613	0.1122			484	1.613	0.0186168			484	148.4	42.42			484	148.4	46.26
485	1.617	0.0273797			485	1.617	0.115718			485	1.617	0.014193			485	1.617	0.062684			485	1.617	0.112248			485	1.617	0.0187244			485	148.5	45.24			485	148.5	48.26
486	1.62	0.0274593			486	1.62	0.116155			486	1.62	0.0144102			486	1.62	0.0626981			486	1.62	0.112297			486	1.62	0.0188798			486	148.6	48.92			486	148.6	51.02
487	1.623	0.0275434			487	1.623	0.116529			487	1.623	0.0146491			487	1.623	0.0627334			487	1.623	0.112331			487	1.623	0.019095			487	148.7	51.58			487	148.7	52.56
488	1.627	0.0276362			488	1.627	0.116778			488	1.627	0.014888			488	1.627	0.0627829			488	1.627	0.112345			488	1.627	0.0193342			488	148.8	51.7			488	148.8	51.6
489	1.63	0.0277336			489	1.63	0.116903			489	1.63	0.0150943			489	1.63	0.0628323			489	1.63	0.112338			489	1.63	0.0195853			489	148.9	49.3			489	148.9	48.18
490	1.633	0.0278486			490	1.633	0.116934			490	1.633	0.0152464			490	1.633	0.0628818			490	1.633	0.112324			490	1.633	0.0198603			490	149	45.6			490	149	43.88
491	1.637	0.0279724			491	1.637	0.11684			491	1.637	0.0153441			491	1.637	0.0629242			491	1.637	0.112304			491	1.637	0.0201472			491	149.1	41.84			491	149.1	40.76
492	1.64	0.0281139			492	1.64	0.116685			492	1.64	0.0153767			492	1.64	0.0629454			492	1.64	0.11229			492	1.64	0.0204701			492	149.2	38.92			492	149.2	39.74
493	1.643	0.0282643			493	1.643	0.116498			493	1.643	0.0153658			493	1.643	0.0629595			493	1.643	0.112276			493	1.643	0.0208049			493	149.3	37.5			493	149.3	40.22
494	1.647	0.0284236			494	1.647	0.116279			494	1.647	0.0153224			494	1.647	0.0629595			494	1.647	0.112262			494	1.647	0.0211636			494	149.4	37.72			494	149.4	41.08
495	1.65	0.028574			495	1.65	0.116061			495	1.65	0.015279			495	1.65	0.0629454			495	1.65	0.112262			495	1.65	0.0215342			495	149.5	39.06			495	149.5	41.66
496	1.653	0.0287155			496	1.653	0.115843			496	1.653	0.0152464			496	1.653	0.0629312			496	1.653	0.112255			496	1.653	0.0219168			496	149.6	40.7			496	149.6	41.84
497	1.657	0.0288349			497	1.657	0.115625			497	1.657	0.0152681			497	1.657	0.0629171			497	1.657	0.112241			497	1.657	0.0222995			497	149.7	42.5			497	149.7	41.82
498	1.66	0.0289322			498	1.66	0.1155			498	1.66	0.015355			498	1.66	0.0629171			498	1.66	0.11222			498	1.66	0.022694			498	149.8	45.44			498	149.8	42.08
499	1.663	0.0289942			499	1.663	0.115406			499	1.663	0.015507			499	1.663	0.0629383			499	1.663	0.112186			499	1.663	0.0230886			499	149.9	51.3			499	149.9	43.1
500	1.667	0.0290207			500	1.667	0.115406			500	1.667	0.015735			500	1.667	0.0629948			500	1.667	0.11213			500	1.667	0.0234832			500	150	62.48			500	150	45.18
501	1.67	0.0290207			501	1.67	0.115562			501	1.67	0.0160065			501	1.67	0.0630867			501	1.67	0.112068			501	1.67	0.0238897			501	150.1	82.16			501	150.1	48.3
502	1.673	0.0289986			502	1.673	0.115905			502	1.673	0.0162997			502	1.673	0.0632138			502	1.673	0.111999			502	1.673	0.0242723			502	150.2	114.84			502	150.2	52.42
503	1.677	0.0289632			503	1.677	0.116529			503	1.677	0.0166038			503	1.677	0.0633834			503	1.677	0.111929			503	1.677	0.024643			503	150.3	166.5			503	150.3	57.78
504	1.68	0.0289145			504	1.68	0.117682			504	1.68	0.0168753			504	1.68	0.0635812			504	1.68	0.111881			504	1.68	0.0249897			504	150.4	243.54			504	150.4	64.74
505	1.683	0.0288615			505	1.683	0.119677			505	1.683	0.0171142			505	1.683	0.0638072			505	1.683	0.111853			505	1.683	0.0253126			505	150.5	348.32			505	150.5	73.42
506	1.687	0.0288084			506	1.687	0.123044			506	1.687	0.0173205			506	1.687	0.0640404			506	1.687	0.11186			506	1.687	0.0255995			506	150.6	472.56			506	150.6	84.02
507	1.69	0.0287465			507	1.69	0.128468			507	1.69	0.0174725			507	1.69	0.0642735			507	1.69	0.111908			507	1.69	0.0258387			507	150.7	596.08			507	150.7	96.52
508	1.693	0.0286713			508	1.693	0.136761			508	1.693	0.017592			508	1.693	0.0644925			508	1.693	0.111985			508	1.693	0.0260061			508	150.8	695.04			508	150.8	109.08
509	1.697	0.028574			509	1.697	0.148669			509	1.697	0.017668			509	1.697	0.0646974			509	1.697	0.112103			509	1.697	0.0261256			509	150.9	750.96			509	150.9	117.42
510	1.7	0.028428			510	1.7	0.164942			510	1.7	0.0177223			510	1.7	0.0648811			510	1.7	0.112255			510	1.7	0.0261735			510	151	749.76			510	151	117.24
511	1.703	0.0282201			511	1.703	0.185953			511	1.703	0.0177331			511	1.703	0.0650365			511	1.703	0.112422			511	1.703	0.0261735			511	151.1	680.48			511	151.1	108
512	1.707	0.0279282			512	1.707	0.211672			512	1.707	0.0177331			512	1.707	0.0651707			512	1.707	0.112602			512	1.707	0.0261376			512	151.2	547.68			512	151.2	94.02
513	1.71	0.0275301			513	1.71	0.241568			513	1.71	0.0176897			513	1.71	0.0652979			513	1.71	0.112789			513	1.71	0.0260659			513	151.3	384.74			513	151.3	82.38
514	1.713	0.0270214			514	1.713	0.274426			514	1.713	0.0176245			514	1.713	0.0654321			514	1.713	0.112976			514	1.713	0.0259822			514	151.4	241.52			514	151.4	79.04
515	1.717	0.0263889			515	1.717	0.308561			515	1.717	0.0175377			515	1.717	0.0655663			515	1.717	0.113143			515	1.717	0.0258865			515	151.5	151.66			515	151.5	85.4
516	1.72	0.0256458			516	1.72	0.341793			516	1.72	0.0174291			516	1.72	0.0657217			516	1.72	0.113288			516	1.72	0.0258028			516	151.6	114.64			516	151.6	96.92
517	1.723	0.0248098			517	1.723	0.371782			517	1.723	0.0173096			517	1.723	0.0658984			517	1.723	0.113399			517	1.723	0.0257191			517	151.7	107.52			517	151.7	105.06
518	1.727	0.0238986			518	1.727	0.396285			518	1.727	0.0171902			518	1.727	0.066082			518	1.727	0.113475			518	1.727	0.0256593			518	151.8	107.38			518	151.8	103.24
519	1.73	0.0229565			519	1.73	0.413462			519	1.73	0.0170816			519	1.73	0.0662869			519	1.73	0.113517			519	1.73	0.0255876			519	151.9	103.26			519	151.9	92.02
520	1.733	0.0220099			520	1.733	0.42216			520	1.733	0.0170056			520	1.733	0.0664988			520	1.733	0.113524			520	1.733	0.0255278			520	152	95.48			520	152	79.24
521	1.737	0.021112			521	1.737	0.421941			521	1.737	0.0169621			521	1.737	0.0667037			521	1.737	0.113517			521	1.737	0.0254441			521	152.1	88.94			521	152.1	73.06
522	1.74	0.0202981			522	1.74	0.413275			522	1.74	0.0169513			522	1.74	0.0669086			522	1.74	0.113496			522	1.74	0.0253724			522	152.2	86.12			522	152.2	74.5
523	1.743	0.0196037			523	1.743	0.397251			523	1.743	0.0169839			523	1.743	0.0670993			523	1.743	0.113489			523	1.743	0.0252767			523	152.3	84.86			523	152.3	77.46
524	1.747	0.0190508			524	1.747	0.375554			524	1.747	0.0170273			524	1.747	0.0672759			524	1.747	0.113503			524	1.747	0.025193			524	152.4	81.3			524	152.4	76.2
525	1.75	0.0186571			525	1.75	0.350147			525	1.75	0.0170816			525	1.75	0.0674384			525	1.75	0.113552			525	1.75	0.0251213			525	152.5	74.36			525	152.5	71.24
526	1.753	0.0184227			526	1.753	0.323057			526	1.753	0.0171467			526	1.753	0.0675868			526	1.753	0.113656			526	1.753	0.0250495			526	152.6	66.6			526	152.6	67.18
527	1.757	0.0183475			527	1.757	0.296092			527	1.757	0.0171902			527	1.757	0.0677422			527	1.757	0.113822			527	1.757	0.0250137			527	152.7	61.46			527	152.7	66.86
528	1.76	0.0184183			528	1.76	0.270716			528	1.76	0.0172119			528	1.76	0.0678906			528	1.76	0.114051			528	1.76	0.0250017			528	152.8	59.98			528	152.8	68.64
529	1.763	0.0186129			529	1.763	0.247959			529	1.763	0.017201			529	1.763	0.0680531			529	1.763	0.114342			529	1.763	0.0250137			529	152.9	60.36			529	152.9	68.66
530	1.767	0.0189225			530	1.767	0.228381			530	1.767	0.0171576			530	1.767	0.0682226			530	1.767	0.114675			530	1.767	0.0250495			530	153	60.46			530	153	64.62
531	1.77	0.0193206			531	1.77	0.212077			531	1.77	0.0170924			531	1.77	0.0684204			531	1.77	0.115042			531	1.77	0.0251093			531	153.1	59.14			531	153.1	58
532	1.773	0.0197895			532	1.773	0.198953			532	1.773	0.0170056			532	1.773	0.0686323			532	1.773	0.115416			532	1.773	0.025193			532	153.2	56.1			532	153.2	52.26
533	1.777	0.0203158			533	1.777	0.188666			533	1.777	0.0169078			533	1.777	0.0688725			533	1.777	0.115798			533	1.777	0.0253126			533	153.3	51.8			533	153.3	48.96
534	1.78	0.020882			534	1.78	0.180716			534	1.78	0.016821			534	1.78	0.0691339			534	1.78	0.116165			534	1.78	0.0254561			534	153.4	47.86			534	153.4	47.02
535	1.783	0.0214703			535	1.783	0.1747			535	1.783	0.016745			535	1.783	0.0694165			535	1.783	0.116512			535	1.783	0.0256593			535	153.5	46.24			535	153.5	45.34
536	1.787	0.0220718			536	1.787	0.170148			536	1.787	0.0166907			536	1.787	0.0697203			536	1.787	0.116824			536	1.787	0.0259104			536	153.6	47.72			536	153.6	44.56
537	1.79	0.0226645			537	1.79	0.16675			537	1.79	0.0166798			537	1.79	0.0700311			537	1.79	0.117101			537	1.79	0.0262213			537	153.7	51.52			537	153.7	45.18
538	1.793	0.0232351			538	1.793	0.164163			538	1.793	0.0167015			538	1.793	0.0703561			538	1.793	0.117344			538	1.793	0.0266039			538	153.8	55.78			538	153.8	46.7
539	1.797	0.0237659			539	1.797	0.162199			539	1.797	0.0167775			539	1.797	0.0706881			539	1.797	0.117552			539	1.797	0.0270583			539	153.9	58.42			539	153.9	48.6
540	1.8	0.0242481			540	1.8	0.160609			540	1.8	0.0168753			540	1.8	0.0710343			540	1.8	0.117725			540	1.8	0.0275724			540	154	58.06			540	154	50.62
541	1.803	0.0246771			541	1.803	0.159331			541	1.803	0.0170164			541	1.803	0.0713946			541	1.803	0.117878			541	1.803	0.0281463			541	154.1	54.94			541	154.1	51.76
542	1.807	0.0250442			542	1.807	0.158209			542	1.807	0.0171685			542	1.807	0.071769			542	1.807	0.118023			542	1.807	0.0287561			542	154.2	50.96			542	154.2	51.08
543	1.81	0.0253539			543	1.81	0.157242			543	1.81	0.0173205			543	1.81	0.0721646			543	1.81	0.118148			543	1.81	0.0294018			543	154.3	48.3			543	154.3	49.62
544	1.813	0.0256104			544	1.813	0.1564			544	1.813	0.0174508			544	1.813	0.0725814			544	1.813	0.11828			544	1.813	0.0300833			544	154.4	48.36			544	154.4	50.1
545	1.817	0.0258183			545	1.817	0.155652			545	1.817	0.0175594			545	1.817	0.0730336			545	1.817	0.118425			545	1.817	0.0307888			545	154.5	51.42			545	154.5	53.88
546	1.82	0.0259908			546	1.82	0.15506			546	1.82	0.0176354			546	1.82	0.073514			546	1.82	0.118592			546	1.82	0.0315421			546	154.6	56.2			546	154.6	59.12
547	1.823	0.0261191			547	1.823	0.154623			547	1.823	0.017668			547	1.823	0.0740156			547	1.823	0.1188			547	1.823	0.0323193			547	154.7	59.74			547	154.7	62.82
548	1.827	0.0262208			548	1.827	0.154405			548	1.827	0.0176571			548	1.827	0.0745525			548	1.827	0.119063			548	1.827	0.0331443			548	154.8	59.12			548	154.8	64.5
549	1.83	0.0262872			549	1.83	0.154405			549	1.83	0.0176137			549	1.83	0.0750964			549	1.83	0.119382			549	1.83	0.0340171			549	154.9	54.22			549	154.9	66.44
550	1.833	0.0263181			550	1.833	0.154686			550	1.833	0.0175268			550	1.833	0.0756475			550	1.833	0.119763			550	1.833	0.0349498			550	155	48.1			550	155	70.1
551	1.837	0.0263093			551	1.837	0.155247			551	1.837	0.0174182			551	1.837	0.0762126			551	1.837	0.120207			551	1.837	0.0359541			551	155.1	44.04			551	155.1	73.5
552	1.84	0.0262606			552	1.84	0.156057			552	1.84	0.0173205			552	1.84	0.0767707			552	1.84	0.120706			552	1.84	0.0370183			552	155.2	42.96			552	155.2	72.82
553	1.843	0.0261766			553	1.843	0.157117			553	1.843	0.0172336			553	1.843	0.077343			553	1.843	0.121254			553	1.843	0.0381662			553	155.3	43.52			553	155.3	66.28
554	1.847	0.0260616			554	1.847	0.158364			554	1.847	0.0171902			554	1.847	0.0779152			554	1.847	0.121843			554	1.847	0.0394216			554	155.4	44.14			554	155.4	56.14
555	1.85	0.0259333			555	1.85	0.15983			555	1.85	0.0171902			555	1.85	0.0785086			555	1.85	0.122488			555	1.85	0.0407847			555	155.5	44.18			555	155.5	47.14
556	1.853	0.0258006			556	1.853	0.161388			556	1.853	0.0172771			556	1.853	0.0791303			556	1.853	0.123167			556	1.853	0.0423032			556	155.6	43.9			556	155.6	42.82
557	1.857	0.0256723			557	1.857	0.163072			557	1.857	0.0174617			557	1.857	0.0797802			557	1.857	0.123895			557	1.857	0.0439891			557	155.7	43.84			557	155.7	43
558	1.86	0.0255662			558	1.86	0.164817			558	1.86	0.0177983			558	1.86	0.0804726			558	1.86	0.124679			558	1.86	0.0459022			558	155.8	44.12			558	155.8	45.24
559	1.863	0.0254821			559	1.863	0.166626			559	1.863	0.0183413			559	1.863	0.0812073			559	1.863	0.125538			559	1.863	0.0480544			559	155.9	44.44			559	155.9	48.08
560	1.867	0.0254246			560	1.867	0.168496			560	1.867	0.0191448			560	1.867	0.0819915			560	1.867	0.126495			560	1.867	0.0504936			560	156	44.42			560	156	51.88
561	1.87	0.0253892			561	1.87	0.170429			561	1.87	0.0202851			561	1.87	0.0828321			561	1.87	0.127563			561	1.87	0.0532676			561	156.1	43.96			561	156.1	57.18
562	1.873	0.0253716			562	1.873	0.172424			562	1.873	0.0218271			562	1.873	0.0837293			562	1.873	0.128755			562	1.873	0.0563883			562	156.2	43.24			562	156.2	63.14
563	1.877	0.0253627			563	1.877	0.174513			563	1.877	0.0238578			563	1.877	0.0846972			563	1.877	0.130086			563	1.877	0.0599036			563	156.3	42.68			563	156.3	68.36
564	1.88	0.0253583			564	1.88	0.176601			564	1.88	0.0264205			564	1.88	0.0857498			564	1.88	0.131563			564	1.88	0.0638494			564	156.4	42.64			564	156.4	73
565	1.883	0.0253627			565	1.883	0.178752			565	1.883	0.0295589			565	1.883	0.0869225			565	1.883	0.133213			565	1.883	0.0682615			565	156.5	43.36			565	156.5	79.26
566	1.887	0.0253671			566	1.887	0.180872			566	1.887	0.0332727			566	1.887	0.0882365			566	1.887	0.13505			566	1.887	0.0731757			566	156.6	44.8			566	156.6	89.26
567	1.89	0.0253716			567	1.89	0.18293			567	1.89	0.0375187			567	1.89	0.0897272			567	1.89	0.137095			567	1.89	0.0786161			567	156.7	46.84			567	156.7	102
568	1.893	0.0253848			568	1.893	0.184862			568	1.893	0.042199			568	1.893	0.0914015			568	1.893	0.139355			568	1.893	0.0846184			568	156.8	49.1			568	156.8	112.62
569	1.897	0.0254025			569	1.897	0.186546			569	1.897	0.0472051			569	1.897	0.0932595			569	1.897	0.141844			569	1.897	0.0912305			569	156.9	51			569	156.9	115.76
570	1.9	0.0254246			570	1.9	0.187917			570	1.9	0.0523958			570	1.9	0.0952941			570	1.9	0.144555			570	1.9	0.0984763			570	157	51.88			570	157	110.16
571	1.903	0.0254512			571	1.903	0.188915			571	1.903	0.0576191			571	1.903	0.097477			571	1.903	0.14748			571	1.903	0.106404			571	157.1	51.3			571	157.1	99.56
572	1.907	0.0254777			572	1.907	0.189507			572	1.907	0.062723			572	1.907	0.0997871			572	1.907	0.150628			572	1.907	0.115037			572	157.2	49.46			572	157.2	88.24
573	1.91	0.0254998			573	1.91	0.189757			573	1.91	0.0675879			573	1.91	0.102189			573	1.91	0.153963			573	1.91	0.124363			573	157.3	47.08			573	157.3	77.32
574	1.913	0.0255131			574	1.913	0.189601			574	1.913	0.0721162			574	1.913	0.10469			574	1.913	0.157471			574	1.913	0.134371			574	157.4	45.08			574	157.4	66.42
575	1.917	0.0255043			575	1.917	0.189133			575	1.917	0.0762319			575	1.917	0.107297			575	1.917	0.161124			575	1.917	0.144976			575	157.5	43.96			575	157.5	57.02
576	1.92	0.0254821			576	1.92	0.188416			576	1.92	0.0799132			576	1.92	0.110059			576	1.92	0.164896			576	1.92	0.15606			576	157.6	43.94			576	157.6	52.16
577	1.923	0.0254467			577	1.923	0.187512			577	1.923	0.0831927			577	1.923	0.113047			577	1.923	0.168764			577	1.923	0.167455			577	157.7	45.34			577	157.7	53.48
578	1.927	0.0254114			578	1.927	0.186577			578	1.927	0.0861572			578	1.927	0.116346			578	1.927	0.172736			578	1.927	0.178922			578	157.8	47.84			578	157.8	59.6
579	1.93	0.0253848			579	1.93	0.185673			579	1.93	0.0889481			579	1.93	0.120055			579	1.93	0.176813			579	1.93	0.190221			579	157.9	49.62			579	157.9	67.34
580	1.933	0.0253716			580	1.933	0.184862			580	1.933	0.0917932			580	1.933	0.124245			580	1.933	0.181021			580	1.933	0.201078			580	158	49.02			580	158	73.62
581	1.937	0.0253804			581	1.937	0.184083			581	1.937	0.0949532			581	1.937	0.128936			581	1.937	0.185347			581	1.937	0.211253			581	158.1	47.08			581	158.1	76.68
582	1.94	0.0254069			582	1.94	0.183397			582	1.94	0.0987322			582	1.94	0.134121			582	1.94	0.189805			582	1.94	0.220543			582	158.2	45.98			582	158.2	75.86
583	1.943	0.0254556			583	1.943	0.18268			583	1.943	0.103456			583	1.943	0.139723			583	1.943	0.194381			583	1.943	0.228853			583	158.3	45.82			583	158.3	71.88
584	1.947	0.0255175			584	1.947	0.181932			584	1.947	0.109407			584	1.947	0.145615			584	1.947	0.199053			584	1.947	0.236183			584	158.4	45.02			584	158.4	66.84
585	1.95	0.0255927			585	1.95	0.181028			585	1.95	0.116813			585	1.95	0.151627			585	1.95	0.203795			585	1.95	0.242616			585	158.5	43.54			585	158.5	63.1
586	1.953	0.0256679			586	1.953	0.179874			586	1.953	0.125793			586	1.953	0.157582			586	1.953	0.208551			586	1.953	0.248343			586	158.6	42.88			586	158.6	61.58
587	1.957	0.0257431			587	1.957	0.178347			587	1.957	0.136338			587	1.957	0.163291			587	1.957	0.213258			587	1.957	0.25364			587	158.7	43.4			587	158.7	61.52
588	1.96	0.0258006			588	1.96	0.176414			588	1.96	0.148229			588	1.96	0.168589			588	1.96	0.217827			588	1.96	0.258805			588	158.8	44.04			588	158.8	61.98
589	1.963	0.0258493			589	1.963	0.173951			589	1.963	0.161108			589	1.963	0.173343			589	1.963	0.222181			589	1.963	0.264114			589	158.9	44.14			589	158.9	62.76
590	1.967	0.0258891			590	1.967	0.17099			590	1.967	0.174421			590	1.967	0.177483			590	1.967	0.226209			590	1.967	0.269806			590	159	44.1			590	159	64.02
591	1.97	0.02592			591	1.97	0.167467			591	1.97	0.18755			591	1.97	0.180973			591	1.97	0.229835			591	1.97	0.276035			591	159.1	44.26			591	159.1	65.62
592	1.973	0.0259598			592	1.973	0.163415			592	1.973	0.19981			592	1.973	0.183827			592	1.973	0.232961			592	1.973	0.282838			592	159.2	44.36			592	159.2	66.58
593	1.977	0.0260041			593	1.977	0.158863			593	1.977	0.210582			593	1.977	0.186095			593	1.977	0.235519			593	1.977	0.29012			593	159.3	44.14			593	159.3	65.04
594	1.98	0.0260572			594	1.98	0.153844			594	1.98	0.219313			594	1.98	0.187868			594	1.98	0.237468			594	1.98	0.297689			594	159.4	43.82			594	159.4	61.42
595	1.983	0.0261235			595	1.983	0.148451			595	1.983	0.225622			595	1.983	0.189218			595	1.983	0.238771			595	1.983	0.305246			595	159.5	44.06			595	159.5	60.94
596	1.987	0.0262031			596	1.987	0.142777			596	1.987	0.229293			596	1.987	0.190235			596	1.987	0.239436			596	1.987	0.312456			596	159.6	45.28			596	159.6	70.66
597	1.99	0.026296			597	1.99	0.136948			597	1.99	0.230346			597	1.99	0.191005			597	1.99	0.239485			597	1.99	0.31896			597	159.7	47.48			597	159.7	93.38
598	1.993	0.0263977			598	1.993	0.131118			598	1.993	0.228978			598	1.993	0.191591			598	1.993	0.238979			598	1.993	0.324436			598	159.8	50.84			598	159.8	125.2
599	1.997	0.0265039			599	1.997	0.125382			599	1.997	0.225546			599	1.997	0.192036			599	1.997	0.237981			599	1.997	0.328597			599	159.9	56.2			599	159.9	157.78
600	2	0.0266101			600	2	0.119927			600	2	0.220508			600	2	0.192383			600	2	0.236601			600	2	0.331287			600	160	65.18			600	160	183.64
601	2.003	0.0267162			601	2.003	0.114877			601	2.003	0.214394			601	2.003	0.192637			601	2.003	0.23493			601	2.003	0.332423			601	160.1	79.9			601	160.1	202.34
602	2.007	0.0268179			602	2.007	0.110356			602	2.007	0.207694			602	2.007	0.192806			602	2.007	0.233072			602	2.007	0.332005			602	160.2	101.88			602	160.2	221.12
603	2.01	0.0269108			603	2.01	0.106428			603	2.01	0.200885			603	2.01	0.192898			603	2.01	0.23111			603	2.01	0.330152			603	160.3	129.44			603	160.3	245.74
604	2.013	0.0269949			604	2.013	0.103186			604	2.013	0.19437			604	2.013	0.192898			604	2.013	0.229121			604	2.013	0.327031			604	160.4	157.5			604	160.4	273.74
605	2.017	0.0270701			605	2.017	0.10063			605	2.017	0.18844			605	2.017	0.192813			605	2.017	0.227145			605	2.017	0.322882			605	160.5	181.86			605	160.5	301.88
606	2.02	0.0271364			606	2.02	0.0987595			606	2.02	0.183293			606	2.02	0.192644			606	2.02	0.225217			606	2.02	0.317968			606	160.6	200.6			606	160.6	334.36
607	2.023	0.0271939			607	2.023	0.0975437			607	2.023	0.179036			607	2.023	0.19239			607	2.023	0.223373			607	2.023	0.312551			607	160.7	210.52			607	160.7	374.24
608	2.027	0.0272382			608	2.027	0.0968891			608	2.027	0.175681			608	2.027	0.192058			608	2.027	0.221619			608	2.027	0.306896			608	160.8	206.48			608	160.8	410.56
609	2.03	0.0272691			609	2.03	0.0967644			609	2.03	0.173194			609	2.03	0.191683			609	2.03	0.219969			609	2.03	0.30124			609	160.9	186.5			609	160.9	422.92
610	2.033	0.0272912			610	2.033	0.0970761			610	2.033	0.171478			610	2.033	0.19128			610	2.033	0.218409			610	2.033	0.295776			610	161	154.6			610	161	397
611	2.037	0.0272957			611	2.037	0.0977619			611	2.037	0.170447			611	2.037	0.190871			611	2.037	0.216954			611	2.037	0.290658			611	161.1	118.12			611	161.1	332.94
612	2.04	0.0272868			612	2.04	0.0987283			612	2.04	0.16998			612	2.04	0.190475			612	2.04	0.215595			612	2.04	0.286019			612	161.2	85.08			612	161.2	244.96
613	2.043	0.0272603			613	2.043	0.0999753			613	2.043	0.169969			613	2.043	0.190115			613	2.043	0.21434			613	2.043	0.281918			613	161.3	62.3			613	161.3	156.84
614	2.047	0.0272205			614	2.047	0.101378			614	2.047	0.170327			614	2.047	0.189797			614	2.047	0.213196			614	2.047	0.278402			614	161.4	51.8			614	161.4	91.48
615	2.05	0.0271718			615	2.05	0.102968			615	2.05	0.170979			615	2.05	0.189543			615	2.05	0.212177			615	2.05	0.275473			615	161.5	49.7			615	161.5	58.06
616	2.053	0.0271276			616	2.053	0.104745			616	2.053	0.171848			616	2.053	0.189352			616	2.053	0.211276			616	2.053	0.273082			616	161.6	50.58			616	161.6	49.56
617	2.057	0.0270878			617	2.057	0.106647			617	2.057	0.172923			617	2.057	0.189218			617	2.057	0.210499			617	2.057	0.271193			617	161.7	51.64			617	161.7	52.52
618	2.06	0.0270701			618	2.06	0.108704			618	2.06	0.174171			618	2.06	0.18914			618	2.06	0.209834			618	2.06	0.269758			618	161.8	53			618	161.8	56.9
619	2.063	0.0270745			619	2.063	0.110886			619	2.063	0.175583			619	2.063	0.189105			619	2.063	0.209279			619	2.063	0.268741			619	161.9	56.24			619	161.9	59.12
620	2.067	0.0271143			620	2.067	0.113224			620	2.067	0.177136			620	2.067	0.189105			620	2.067	0.208821			620	2.067	0.268108			620	162	63.02			620	162	60.26
621	2.07	0.0271895			621	2.07	0.115687			621	2.07	0.178808			621	2.07	0.189147			621	2.07	0.208461			621	2.07	0.267845			621	162.1	74.02			621	162.1	62.58
622	2.073	0.0273045			622	2.073	0.118243			622	2.073	0.180524			622	2.073	0.189211			622	2.073	0.208191			622	2.073	0.267916			622	162.2	89.48			622	162.2	67.18
623	2.077	0.027446			623	2.077	0.120893			623	2.077	0.182262			623	2.077	0.189295			623	2.077	0.20801			623	2.077	0.268347			623	162.3	110.32			623	162.3	74.84
624	2.08	0.0276141			624	2.08	0.123574			624	2.08	0.183923			624	2.08	0.189401			624	2.08	0.207913			624	2.08	0.269136			624	162.4	135.16			624	162.4	87.08
625	2.083	0.0277911			625	2.083	0.126224			625	2.083	0.185443			625	2.083	0.1895			625	2.083	0.207892			625	2.083	0.27026			625	162.5	155.88			625	162.5	103
626	2.087	0.0279724			626	2.087	0.12878			626	2.087	0.186725			626	2.087	0.189585			626	2.087	0.207962			626	2.087	0.271719			626	162.6	161.64			626	162.6	116.32
627	2.09	0.0281449			627	2.09	0.131274			627	2.09	0.187669			627	2.09	0.189634			627	2.09	0.208135			627	2.09	0.273476			627	162.7	150.22			627	162.7	120.02
628	2.093	0.0282997			628	2.093	0.133643			628	2.093	0.188202			628	2.093	0.189627			628	2.093	0.208405			628	2.093	0.275473			628	162.8	130.14			628	162.8	113.96
629	2.097	0.0284368			629	2.097	0.135857			629	2.097	0.188223			629	2.097	0.18955			629	2.097	0.208773			629	2.097	0.277661			629	162.9	109.06			629	162.9	102.82
630	2.1	0.0285474			630	2.1	0.137883			630	2.1	0.187691			630	2.1	0.189373			630	2.1	0.20923			630	2.1	0.279945			630	163	87.26			630	163	88.7
631	2.103	0.0286447			631	2.103	0.139691			631	2.103	0.186583			631	2.103	0.189069			631	2.103	0.209764			631	2.103	0.282265			631	163.1	64.96			631	163.1	71.68
632	2.107	0.0287244			632	2.107	0.141281			632	2.107	0.184911			632	2.107	0.188617			632	2.107	0.210333			632	2.107	0.284548			632	163.2	48.06			632	163.2	55.58
633	2.11	0.0287907			633	2.11	0.142684			633	2.11	0.182674			633	2.11	0.188002			633	2.11	0.210908			633	2.11	0.286736			633	163.3	41.4			633	163.3	45.76
634	2.113	0.028857			634	2.113	0.143868			634	2.113	0.179959			634	2.113	0.187225			634	2.113	0.211435			634	2.113	0.288769			634	163.4	41.92			634	163.4	42.62
635	2.117	0.0289145			635	2.117	0.144866			635	2.117	0.176821			635	2.117	0.186286			635	2.117	0.211865			635	2.117	0.290622			635	163.5	43.52			635	163.5	42.36
636	2.12	0.0289765			636	2.12	0.145677			636	2.12	0.173368			636	2.12	0.185205			636	2.12	0.212142			636	2.12	0.292248			636	163.6	43.8			636	163.6	42.56
637	2.123	0.0290384			637	2.123	0.146331			637	2.123	0.169676			637	2.123	0.183997			637	2.123	0.212198			637	2.123	0.293647			637	163.7	44.04			637	163.7	43.38
638	2.127	0.0291047			638	2.127	0.14683			638	2.127	0.165875			638	2.127	0.18269			638	2.127	0.21201			638	2.127	0.294807			638	163.8	45.46			638	163.8	45
639	2.13	0.0291755			639	2.13	0.147235			639	2.13	0.162042			639	2.13	0.181312			639	2.13	0.211539			639	2.13	0.295764			639	163.9	47.94			639	163.9	47.04
640	2.133	0.0292419			640	2.133	0.14764			640	2.133	0.158273			640	2.133	0.179878			640	2.133	0.210783			640	2.133	0.296517			640	164	50.12			640	164	48.96
641	2.137	0.0293082			641	2.137	0.147983			641	2.137	0.154625			641	2.137	0.178416			641	2.137	0.209743			641	2.137	0.297103			641	164.1	50.28			641	164.1	50.08
642	2.14	0.0293657			642	2.14	0.148357			642	2.14	0.151161			642	2.14	0.176961			642	2.14	0.208433			642	2.14	0.297533			642	164.2	48.26			642	164.2	50.32
643	2.143	0.0294099			643	2.143	0.148669			643	2.143	0.147903			643	2.143	0.175519			643	2.143	0.206887			643	2.143	0.297856			643	164.3	46.1			643	164.3	50.58
644	2.147	0.0294498			644	2.147	0.148919			644	2.147	0.144862			644	2.147	0.174099			644	2.147	0.205147			644	2.147	0.298071			644	164.4	45.68			644	164.4	51.28
645	2.15	0.0294807			645	2.15	0.149074			645	2.15	0.14205			645	2.15	0.172701			645	2.15	0.203247			645	2.15	0.298215			645	164.5	46.48			645	164.5	50.96
646	2.153	0.0295028			646	2.153	0.149043			646	2.153	0.139487			646	2.153	0.171323			646	2.153	0.201251			646	2.153	0.298287			646	164.6	47.1			646	164.6	48.76
647	2.157	0.029525			647	2.157	0.148856			647	2.157	0.137163			647	2.157	0.169952			647	2.157	0.199199			647	2.157	0.298311			647	164.7	47.58			647	164.7	47.08
648	2.16	0.0295426			648	2.16	0.148482			648	2.16	0.135067			648	2.16	0.168603			648	2.16	0.19714			648	2.16	0.298287			648	164.8	48.94			648	164.8	48.84
649	2.163	0.0295648			649	2.163	0.147859			649	2.163	0.13321			649	2.163	0.167261			649	2.163	0.195102			649	2.163	0.298215			649	164.9	50.68			649	164.9	53.02
650	2.167	0.0295913			650	2.167	0.147048			650	2.167	0.131581			650	2.167	0.16594			650	2.167	0.193126			650	2.167	0.298095			650	165	51.06			650	165	55.6
651	2.17	0.0296267			651	2.17	0.146113			651	2.17	0.130159			651	2.17	0.164647			651	2.17	0.191247			651	2.17	0.29794			651	165.1	49.44			651	165.1	54.34
652	2.173	0.0296665			652	2.173	0.145053			652	2.173	0.128921			652	2.173	0.163389			652	2.173	0.189486			652	2.173	0.297749			652	165.2	47.02			652	165.2	50.5
653	2.177	0.0296975			653	2.177	0.143993			653	2.177	0.127824			653	2.177	0.162189			653	2.177	0.187885			653	2.177	0.297521			653	165.3	44.82			653	165.3	46.42
654	2.18	0.029724			654	2.18	0.142964			654	2.18	0.126836			654	2.18	0.161051			654	2.18	0.186443			654	2.18	0.297234			654	165.4	42.74			654	165.4	43.48
655	2.183	0.0297328			655	2.183	0.14206			655	2.183	0.125869			655	2.183	0.160006			655	2.183	0.185188			655	2.183	0.296888			655	165.5	40.7			655	165.5	41.94
656	2.187	0.029724			656	2.187	0.141343			656	2.187	0.12486			656	2.187	0.159052			656	2.187	0.18412			656	2.187	0.296445			656	165.6	39.48			656	165.6	41.6
657	2.19	0.0296886			657	2.19	0.140813			657	2.19	0.123741			657	2.19	0.158176			657	2.19	0.183226			657	2.19	0.295883			657	165.7	40.02			657	165.7	41.98
658	2.193	0.0296267			658	2.193	0.140564			658	2.193	0.122438			658	2.193	0.157363			658	2.193	0.182491			658	2.193	0.29513			658	165.8	42.78			658	165.8	42.6
659	2.197	0.0295515			659	2.197	0.140595			659	2.197	0.120907			659	2.197	0.156579			659	2.197	0.181888			659	2.197	0.29409			659	165.9	48.6			659	165.9	43.1
660	2.2	0.029463			660	2.2	0.140907			660	2.2	0.119126			660	2.2	0.155788			660	2.2	0.181375			660	2.2	0.292655			660	166	59.42			660	166	43.56
661	2.203	0.0293657			661	2.203	0.141499			661	2.203	0.117095			661	2.203	0.154954			661	2.203	0.180917			661	2.203	0.290706			661	166.1	79.16			661	166.1	44.34
662	2.207	0.0292773			662	2.207	0.142341			662	2.207	0.114836			662	2.207	0.154043			662	2.207	0.180453			662	2.207	0.288111			662	166.2	114.94			662	166.2	45.86
663	2.21	0.0291976			663	2.21	0.143338			663	2.21	0.112382			663	2.21	0.153012			663	2.21	0.17994			663	2.21	0.284752			663	166.3	177.18			663	166.3	48.64
664	2.213	0.0291313			664	2.213	0.144492			664	2.213	0.109798			664	2.213	0.151853			664	2.213	0.179329			664	2.213	0.280555			664	166.4	275.72			664	166.4	53.46
665	2.217	0.0290782			665	2.217	0.145677			665	2.217	0.107148			665	2.217	0.150553			665	2.217	0.178588			665	2.217	0.275449			665	166.5	414.36			665	166.5	60.6
666	2.22	0.0290384			666	2.22	0.14683			666	2.22	0.104498			666	2.22	0.149126			666	2.22	0.177693			666	2.22	0.269459			666	166.6	590.82			666	166.6	68.7
667	2.223	0.0290119			667	2.223	0.147921			667	2.223	0.101914			667	2.223	0.1476			667	2.223	0.17664			667	2.223	0.262631			667	166.7	809.58			667	166.7	74.84
668	2.227	0.0289897			668	2.227	0.148887			668	2.227	0.0994272			668	2.227	0.146011			668	2.227	0.175447			668	2.227	0.255123			668	166.8	1089.92			668	166.8	77.22
669	2.23	0.0289721			669	2.23	0.149729			669	2.23	0.0970599			669	2.23	0.144393			669	2.23	0.174123			669	2.23	0.247112			669	166.9	1427.46			669	166.9	77.38
670	2.233	0.0289544			670	2.233	0.150446			670	2.233	0.0948338			670	2.233	0.142782			670	2.233	0.172695			670	2.233	0.238802			670	167	1724.74			670	167	77.74
671	2.237	0.0289322			671	2.237	0.15107			671	2.237	0.0927488			671	2.237	0.141207			671	2.237	0.171197			671	2.237	0.230456			671	167.1	1802.96			671	167.1	77.7
672	2.24	0.0289057			672	2.24	0.151631			672	2.24	0.090805			672	2.24	0.139702			672	2.24	0.169665			672	2.24	0.222265			672	167.2	1549.58			672	167.2	74.72
673	2.243	0.0288703			673	2.243	0.152161			673	2.243	0.0889698			673	2.243	0.138275			673	2.243	0.168126			673	2.243	0.214445			673	167.3	1054.46			673	167.3	68.64
674	2.247	0.0288217			674	2.247	0.152628			674	2.247	0.0872431			674	2.247	0.13694			674	2.247	0.166622			674	2.247	0.207152			674	167.4	551.84			674	167.4	62.3
675	2.25	0.0287686			675	2.25	0.153065			675	2.25	0.0856143			675	2.25	0.135703			675	2.25	0.165166			675	2.25	0.200504			675	167.5	224.32			675	167.5	57.98
676	2.253	0.0287155			676	2.253	0.153501			676	2.253	0.0840505			676	2.253	0.134566			676	2.253	0.163772			676	2.253	0.194561			676	167.6	92.84			676	167.6	55.04
677	2.257	0.0286624			677	2.257	0.153844			677	2.257	0.0825737			677	2.257	0.13352			677	2.257	0.162462			677	2.257	0.189348			677	167.7	75.68			677	167.7	52.1
678	2.26	0.0286182			678	2.26	0.154156			678	2.26	0.0811728			678	2.26	0.132567			678	2.26	0.161235			678	2.26	0.184876			678	167.8	94.16			678	167.8	49.78
679	2.263	0.0285872			679	2.263	0.154343			679	2.263	0.0798589			679	2.263	0.131698			679	2.263	0.160098			679	2.263	0.181146			679	167.9	112.72			679	167.9	50
680	2.267	0.0285695			680	2.267	0.154436			680	2.267	0.0786643			680	2.267	0.130914			680	2.267	0.159044			680	2.267	0.178145			680	168	123.24			680	168	52.8
681	2.27	0.0285695			681	2.27	0.154405			681	2.27	0.0776001			681	2.27	0.1302			681	2.27	0.158088			681	2.27	0.175897			681	168.1	124.74			681	168.1	55.3
682	2.273	0.0285917			682	2.273	0.154218			682	2.273	0.0766988			682	2.273	0.129529			682	2.273	0.157214			682	2.273	0.174438			682	168.2	116.14			682	168.2	54.88
683	2.277	0.0286315			683	2.277	0.153969			683	2.277	0.0759604			683	2.277	0.128872			683	2.277	0.156424			683	2.277	0.173804			683	168.3	97.9			683	168.3	52.16
684	2.28	0.0286845			684	2.28	0.153626			684	2.28	0.0754066			684	2.28	0.128215			684	2.28	0.155723			684	2.28	0.174008			684	168.4	75.22			684	168.4	49.54
685	2.283	0.0287509			685	2.283	0.153252			685	2.283	0.0750265			685	2.283	0.127509			685	2.283	0.155106			685	2.283	0.175096			685	168.5	56.38			685	168.5	48.02
686	2.287	0.0288217			686	2.287	0.152815			686	2.287	0.0748202			686	2.287	0.126724			686	2.287	0.15458			686	2.287	0.177068			686	168.6	46.48			686	168.6	46.98
687	2.29	0.028888			687	2.29	0.152348			687	2.29	0.074755			687	2.29	0.125841			687	2.29	0.154164			687	2.29	0.17989			687	168.7	44.18			687	168.7	46.22
688	2.293	0.0289544			688	2.293	0.15188			688	2.293	0.0748202			688	2.293	0.124831			688	2.293	0.153852			688	2.293	0.183477			688	168.8	44.96			688	168.8	46.26
689	2.297	0.0290163			689	2.297	0.151444			689	2.297	0.0749613			689	2.297	0.123701			689	2.297	0.153658			689	2.297	0.187722			689	168.9	45.42			689	168.9	47.14
690	2.3	0.0290871			690	2.3	0.151007			690	2.3	0.0751351			690	2.3	0.122457			690	2.3	0.153595			690	2.3	0.192469			690	169	44.38			690	169	47.72
691	2.303	0.0291622			691	2.303	0.150571			691	2.303	0.0753088			691	2.303	0.121129			691	2.303	0.153664			691	2.303	0.197551			691	169.1	42.18			691	169.1	47.04
692	2.307	0.0292507			692	2.307	0.150134			692	2.307	0.0754609			692	2.307	0.119766			692	2.307	0.153866			692	2.307	0.202812			692	169.2	40			692	169.2	45.56
693	2.31	0.029348			693	2.31	0.149698			693	2.31	0.0755695			693	2.31	0.118423			693	2.31	0.154171			693	2.31	0.208084			693	169.3	39.14			693	169.3	44.84
694	2.313	0.0294586			694	2.313	0.149199			694	2.313	0.0756238			694	2.313	0.117152			694	2.313	0.154573			694	2.313	0.213238			694	169.4	39.86			694	169.4	45.64
695	2.317	0.0295869			695	2.317	0.148669			695	2.317	0.0756238			695	2.317	0.116014			695	2.317	0.155023			695	2.317	0.21814			695	169.5	41.4			695	169.5	46.98
696	2.32	0.0297284			696	2.32	0.148077			696	2.32	0.0755912			696	2.32	0.115061			696	2.32	0.155488			696	2.32	0.22272			696	169.6	42.84			696	169.6	47.26
697	2.323	0.0298744			697	2.323	0.147453			697	2.323	0.0755369			697	2.323	0.114312			697	2.323	0.155938			697	2.323	0.226928			697	169.7	43.66			697	169.7	46.08
698	2.327	0.0300159			698	2.327	0.146736			698	2.327	0.0754934			698	2.327	0.113796			698	2.327	0.15634			698	2.327	0.230743			698	169.8	43.9			698	169.8	44.7
699	2.33	0.0301486			699	2.33	0.145988			699	2.33	0.0755152			699	2.33	0.113514			699	2.33	0.15668			699	2.33	0.234162			699	169.9	43.84			699	169.9	44.48
700	2.333	0.0302636			700	2.333	0.145178			700	2.333	0.0756672			700	2.333	0.113457			700	2.333	0.156944			700	2.333	0.237211			700	170	44.06			700	170	45.38
701	2.337	0.0303565			701	2.337	0.144367			701	2.337	0.0759713			701	2.337	0.113605			701	2.337	0.157131			701	2.337	0.239914			701	170.1	45.02			701	170.1	46.52
702	2.34	0.0304229			702	2.34	0.143588			702	2.34	0.0765142			702	2.34	0.113937			702	2.34	0.157263			702	2.34	0.242281			702	170.2	46.94			702	170.2	47.2
703	2.343	0.0304671			703	2.343	0.142902			703	2.343	0.0773287			703	2.343	0.114425			703	2.343	0.157373			703	2.343	0.244385			703	170.3	49.42			703	170.3	47.58
704	2.347	0.0304848			704	2.347	0.14231			704	2.347	0.0784797			704	2.347	0.115061			704	2.347	0.157512			704	2.347	0.246263			704	170.4	51.36			704	170.4	48.26
705	2.35	0.0304848			705	2.35	0.141749			705	2.35	0.0799783			705	2.35	0.115838			705	2.35	0.157727			705	2.35	0.247972			705	170.5	51.7			705	170.5	49.76
706	2.353	0.0304715			706	2.353	0.14125			706	2.353	0.081857			706	2.353	0.116763			706	2.353	0.158046			706	2.353	0.249599			706	170.6	50.8			706	170.6	52.3
707	2.357	0.0304494			707	2.357	0.140751			707	2.357	0.0841048			707	2.357	0.117858			707	2.357	0.15851			707	2.357	0.251201			707	170.7	49.74			707	170.7	55.98
708	2.36	0.0304361			708	2.36	0.140252			708	2.36	0.0867002			708	2.36	0.119137			708	2.36	0.159141			708	2.36	0.252887			708	170.8	48.5			708	170.8	60.24
709	2.363	0.0304361			709	2.363	0.139722			709	2.363	0.0895996			709	2.363	0.120621			709	2.363	0.159959			709	2.363	0.254716			709	170.9	46.16			709	170.9	63.56
710	2.367	0.0304627			710	2.367	0.139068			710	2.367	0.0927596			710	2.367	0.122323			710	2.367	0.160972			710	2.367	0.256797			710	171	43			710	171	63.9
711	2.37	0.030529			711	2.37	0.138288			711	2.37	0.0961043			711	2.37	0.124252			711	2.37	0.162185			711	2.37	0.259212			711	171.1	40.5			711	171.1	60.8
712	2.373	0.0306529			712	2.373	0.137322			712	2.373	0.0995684			712	2.373	0.126392			712	2.373	0.163592			712	2.373	0.262046			712	171.2	39.38			712	171.2	56.2
713	2.377	0.0308431			713	2.377	0.136168			713	2.377	0.103076			713	2.377	0.128717			713	2.377	0.165166			713	2.377	0.265334			713	171.3	39.06			713	171.3	52.5
714	2.38	0.0311217			714	2.38	0.13489			714	2.38	0.106529			714	2.38	0.131182			714	2.38	0.166878			714	2.38	0.269124			714	171.4	39.04			714	171.4	50.92
715	2.383	0.0315021			715	2.383	0.133581			715	2.383	0.109852			715	2.383	0.133739			715	2.383	0.168702			715	2.383	0.273405			715	171.5	39.42			715	171.5	51.54
716	2.387	0.0319798			716	2.387	0.13224			716	2.387	0.11298			716	2.387	0.136311			716	2.387	0.170608			716	2.387	0.278151			716	171.6	40.2			716	171.6	53.12
717	2.39	0.0325725			717	2.39	0.130931			717	2.39	0.115825			717	2.39	0.138819			717	2.39	0.172549			717	2.39	0.283317			717	171.7	41.2			717	171.7	53.54
718	2.393	0.033267			718	2.393	0.129747			718	2.393	0.118355			718	2.393	0.141164			718	2.393	0.17449			718	2.393	0.288817			718	171.8	42.58			718	171.8	52.04
719	2.397	0.0340676			719	2.397	0.128655			719	2.397	0.120527			719	2.397	0.143263			719	2.397	0.176404			719	2.397	0.294556			719	171.9	45.22			719	171.9	50.74
720	2.4	0.0349699			720	2.4	0.12772			720	2.4	0.122329			720	2.4	0.145015			720	2.4	0.178241			720	2.4	0.300451			720	172	50.16			720	172	52.56
721	2.403	0.0359652			721	2.403	0.12691			721	2.403	0.123774			721	2.403	0.146357			721	2.403	0.179974			721	2.403	0.306429			721	172.1	57.16			721	172.1	57.9
722	2.407	0.0370533			722	2.407	0.126162			722	2.407	0.124914			722	2.407	0.147233			722	2.407	0.181597			722	2.407	0.31242			722	172.2	63.92			722	172.2	64.38
723	2.41	0.0382254			723	2.41	0.125445			723	2.41	0.125783			723	2.41	0.147607			723	2.41	0.18308			723	2.41	0.31841			723	172.3	69.52			723	172.3	68.62
724	2.413	0.0394905			724	2.413	0.124728			724	2.413	0.126467			724	2.413	0.147466			724	2.413	0.184439			724	2.413	0.324388			724	172.4	77.26			724	172.4	68.28
725	2.417	0.0408484			725	2.417	0.123948			725	2.417	0.127042			725	2.417	0.146837			725	2.417	0.185673			725	2.417	0.330415			725	172.5	89.26			725	172.5	63.76
726	2.42	0.0423125			726	2.42	0.123106			726	2.42	0.127574			726	2.42	0.14577			726	2.42	0.186775			726	2.42	0.336548			726	172.6	99.5			726	172.6	58.04
727	2.423	0.0438827			727	2.423	0.12214			727	2.423	0.128106			727	2.423	0.14435			727	2.423	0.187746			727	2.423	0.342886			727	172.7	98.18			727	172.7	53.96
728	2.427	0.0455812			728	2.427	0.12108			728	2.427	0.128671			728	2.427	0.142669			728	2.427	0.188599			728	2.427	0.349474			728	172.8	83.5			728	172.8	51.7
729	2.43	0.0474036			729	2.43	0.119927			729	2.43	0.129258			729	2.43	0.140861			729	2.43	0.18932			729	2.43	0.356361			729	172.9	63.82			729	172.9	49.6
730	2.433	0.0493586			730	2.433	0.11868			730	2.433	0.129866			730	2.433	0.139038			730	2.433	0.189916			730	2.433	0.363523			730	173	48.54			730	173	46.5
731	2.437	0.0514376			731	2.437	0.117339			731	2.437	0.130463			731	2.437	0.137307			731	2.437	0.190394			731	2.437	0.370936			731	173.1	41.12			731	173.1	43
732	2.44	0.053627			732	2.44	0.115905			732	2.44	0.131028			732	2.44	0.135753			732	2.44	0.190755			732	2.44	0.378505			732	173.2	40.04			732	173.2	40.76
733	2.443	0.055905			733	2.443	0.114315			733	2.443	0.131527			733	2.443	0.134439			733	2.443	0.191004			733	2.443	0.386121			733	173.3	41.66			733	173.3	40.78
734	2.447	0.0582582			734	2.447	0.112538			734	2.447	0.131918			734	2.447	0.1334			734	2.447	0.19115			734	2.447	0.393642			734	173.4	42.9			734	173.4	42.7
735	2.45	0.0606467			735	2.45	0.110543			735	2.45	0.132179			735	2.45	0.132644			735	2.45	0.191226			735	2.45	0.4009			735	173.5	42.88			735	173.5	45.38
736	2.453	0.0630308			736	2.453	0.108268			736	2.453	0.132309			736	2.453	0.132143			736	2.453	0.19124			736	2.453	0.407751			736	173.6	42.54			736	173.6	48.02
737	2.457	0.0653707			737	2.457	0.105649			737	2.457	0.132331			737	2.457	0.131853			737	2.457	0.191226			737	2.457	0.414041			737	173.7	42.54			737	173.7	50.68
738	2.46	0.0676265			738	2.46	0.102656			738	2.46	0.132255			738	2.46	0.131712			738	2.46	0.191212			738	2.46	0.419648			738	173.8	42.72			738	173.8	53.82
739	2.463	0.0697674			739	2.463	0.0992271			739	2.463	0.13207			739	2.463	0.131648			739	2.463	0.191219			739	2.463	0.424455			739	173.9	42.72			739	173.9	57.66
740	2.467	0.0717666			740	2.467	0.0952992			740	2.467	0.131799			740	2.467	0.131613			740	2.467	0.191254			740	2.467	0.428341			740	174	42.44			740	174	62.24
741	2.47	0.0735979			741	2.47	0.0909036			741	2.47	0.131375			741	2.47	0.131542			741	2.47	0.191309			741	2.47	0.431199			741	174.1	42.02			741	174.1	68.06
742	2.473	0.0752566			742	2.473	0.0860093			742	2.473	0.130767			742	2.473	0.131408			742	2.473	0.191358			742	2.473	0.432897			742	174.2	42			742	174.2	75.4
743	2.477	0.0767295			743	2.477	0.0806474			743	2.477	0.129877			743	2.477	0.131182			743	2.477	0.191358			743	2.477	0.433339			743	174.3	43.3			743	174.3	83.28
744	2.48	0.0780122			744	2.48	0.0747866			744	2.48	0.128628			744	2.48	0.130871			744	2.48	0.191254			744	2.48	0.432442			744	174.4	45.86			744	174.4	89.52
745	2.483	0.0791136			745	2.483	0.0685206			745	2.483	0.126879			745	2.483	0.130462			745	2.483	0.19097			745	2.483	0.430123			745	174.5	47.92			745	174.5	92.04
746	2.487	0.0800336			746	2.487	0.0618182			746	2.487	0.124512			746	2.487	0.129974			746	2.487	0.190422			746	2.487	0.42638			746	174.6	48.26			746	174.6	90.18
747	2.49	0.08079			747	2.49	0.0548664			747	2.49	0.121439			747	2.49	0.129416			747	2.49	0.189528			747	2.49	0.421251			747	174.7	48.68			747	174.7	85.2
748	2.493	0.0813783			748	2.493	0.0477275			748	2.493	0.117562			748	2.493	0.128794			748	2.493	0.18821			748	2.493	0.414854			748	174.8	51.78			748	174.8	79.54
749	2.497	0.0818073			749	2.497	0.0405263			749	2.497	0.112871			749	2.497	0.128116			749	2.497	0.186394			749	2.497	0.407381			749	174.9	56.92			749	174.9	74.72
750	2.5	0.0820683			750	2.5	0.0333875			750	2.5	0.107387			750	2.5	0.12736			750	2.5	0.184058			750	2.5	0.399119			750	175	60.58			750	175	70.54
751	2.503	0.08217			751	2.503	0.026498			751	2.503	0.101219			751	2.503	0.126498			751	2.503	0.181194			751	2.503	0.390366			751	175.1	60.46			751	175.1	66.06
752	2.507	0.0820993			752	2.507	0.0200449			752	2.507	0.0944971			752	2.507	0.125516			752	2.507	0.177825			752	2.507	0.381434			752	175.2	57.76			752	175.2	61.4
753	2.51	0.0818516			753	2.51	0.0142777			753	2.51	0.0874278			753	2.51	0.124379			753	2.51	0.174026			753	2.51	0.372658			753	175.3	55.52			753	175.3	58.02
754	2.513	0.0814137			754	2.513	0.00932105			754	2.513	0.0802064			754	2.513	0.123065			754	2.513	0.169887			754	2.513	0.364288			754	175.4	55.78			754	175.4	56.96
755	2.517	0.0807723			755	2.517	0.00533077			755	2.517	0.0730718			755	2.517	0.121574			755	2.517	0.165513			755	2.517	0.356528			755	175.5	57.76			755	175.5	57.04
756	2.52	0.0799009			756	2.52	0.00243158			756	2.52	0.0662522			756	2.52	0.119893			756	2.52	0.161041			756	2.52	0.349486			756	175.6	58.98			756	175.6	55.48
757	2.523	0.0787907			757	2.523	0.000654656			757	2.523	0.059943			757	2.523	0.118056			757	2.523	0.156604			757	2.523	0.343161			757	175.7	57.5			757	175.7	50.92
758	2.527	0.0774239			758	2.527	0			758	2.527	0.0542854			758	2.527	0.116099			758	2.527	0.152326			758	2.527	0.337445			758	175.8	53.44			758	175.8	45.36
759	2.53	0.0757962			759	2.53	0.000436437			759	2.53	0.0493987			759	2.53	0.114072			759	2.53	0.148319			759	2.53	0.332148			759	175.9	48.4			759	175.9	42.06
760	2.533	0.0739075			760	2.533	0.00187045			760	2.533	0.0453482			760	2.533	0.112023			760	2.533	0.144673			760	2.533	0.326995			760	176	44.34			760	176	42.96
761	2.537	0.0717888			761	2.537	0.00417733			761	2.537	0.0421556			761	2.537	0.11001			761	2.537	0.141449			761	2.537	0.32171			761	176.1	42.46			761	176.1	47.54
762	2.54	0.0694754			762	2.54	0.00729474			762	2.54	0.0397883			762	2.54	0.108067			762	2.54	0.138697			762	2.54	0.316019			762	176.2	42.56			762	176.2	52.94
763	2.543	0.0670294			763	2.543	0.011098			763	2.543	0.038192			763	2.543	0.106216			763	2.543	0.136423			763	2.543	0.309622			763	176.3	43.58			763	176.3	55.5
764	2.547	0.0645258			764	2.547	0.0155247			764	2.547	0.0372906			764	2.547	0.104471			764	2.547	0.134641			764	2.547	0.302328			764	176.4	44.46			764	176.4	53.78
765	2.55	0.0620577			765	2.55	0.0204814			765	2.55	0.0369649			765	2.55	0.102818			765	2.55	0.133317			765	2.55	0.294006			765	176.5	44.84			765	176.5	50.22
766	2.553	0.059709			766	2.553	0.0259057			766	2.553	0.0370952			766	2.553	0.101228			766	2.553	0.132416			766	2.553	0.284572			766	176.6	44.98			766	176.6	48.26
767	2.557	0.0575681			767	2.557	0.0317352			767	2.557	0.0375621			767	2.557	0.099667			767	2.557	0.131882			767	2.557	0.274086			767	176.7	45.48			767	176.7	48.56
768	2.56	0.0557148			768	2.56	0.0379077			768	2.56	0.0382354			768	2.56	0.0980916			768	2.56	0.13166			768	2.56	0.262667			768	176.8	46.86			768	176.8	49.18
769	2.563	0.0541976			769	2.563	0.0443607			769	2.563	0.0390064			769	2.563	0.0964597			769	2.563	0.131667			769	2.563	0.250495			769	176.9	49.08			769	176.9	49.04
770	2.567	0.0530565			770	2.567	0.051032			770	2.567	0.0397557			770	2.567	0.094743			770	2.567	0.13184			770	2.567	0.237821			770	177	51.24			770	177	48.68
771	2.57	0.0522957			771	2.57	0.0578279			771	2.57	0.0403964			771	2.57	0.0929133			771	2.57	0.13209			771	2.57	0.224884			771	177.1	51.9			771	177.1	48.46
772	2.573	0.0518887			772	2.573	0.0646551			772	2.573	0.0408742			772	2.573	0.0909564			772	2.573	0.132367			772	2.573	0.211982			772	177.2	49.88			772	177.2	48.24
773	2.577	0.0518047			773	2.577	0.0713575			773	2.577	0.0411457			773	2.577	0.0888865			773	2.577	0.132589			773	2.577	0.199344			773	177.3	45.54			773	177.3	49.12
774	2.58	0.0519772			774	2.58	0.0778417			774	2.58	0.0411782			774	2.58	0.0867106			774	2.58	0.132714			774	2.58	0.18722			774	177.4	40.96			774	177.4	53.68
775	2.583	0.0523399			775	2.583	0.0840142			775	2.583	0.0409719			775	2.583	0.0844641			775	2.583	0.132714			775	2.583	0.175801			775	177.5	38.46			775	177.5	63.08
776	2.587	0.0528353			776	2.587	0.0897814			776	2.587	0.0405484			776	2.587	0.0821893			776	2.587	0.132561			776	2.587	0.165207			776	177.6	39.1			776	177.6	74.86
777	2.59	0.053397			777	2.59	0.0950498			777	2.59	0.0399077			777	2.59	0.0799357			777	2.59	0.132249			777	2.59	0.155546			777	177.7	42.64			777	177.7	83.8
778	2.593	0.0539632			778	2.593	0.0998194			778	2.593	0.0391041			778	2.593	0.0777456			778	2.593	0.131799			778	2.593	0.146842			778	177.8	48.62			778	177.8	85.7
779	2.597	0.054494			779	2.597	0.103997			779	2.597	0.0381594			779	2.597	0.0756545			779	2.597	0.131216			779	2.597	0.139094			779	177.9	57.28			779	177.9	80.64
780	2.6	0.054954			780	2.6	0.107644			780	2.6	0.0371277			780	2.6	0.0737118			780	2.6	0.13053			780	2.6	0.132266			780	178	70.46			780	178	72.38
781	2.603	0.0553123			781	2.603	0.11073			781	2.603	0.0360527			781	2.603	0.0719527			781	2.603	0.129767			781	2.603	0.126288			781	178.1	92.28			781	178.1	64.9
782	2.607	0.0555644			782	2.607	0.11338			782	2.607	0.0349776			782	2.607	0.0704126			782	2.607	0.128956			782	2.607	0.121063			782	178.2	129.84			782	178.2	59.96
783	2.61	0.0556927			783	2.61	0.115687			783	2.61	0.0339677			783	2.61	0.0691127			783	2.61	0.128124			783	2.61	0.116531			783	178.3	194.04			783	178.3	57.9
784	2.613	0.0557015			784	2.613	0.117745			784	2.613	0.0330664			784	2.613	0.0680601			784	2.613	0.127313			784	2.613	0.112597			784	178.4	297.9			784	178.4	58.66
785	2.617	0.0555821			785	2.617	0.119615			785	2.617	0.032328			785	2.617	0.0672618			785	2.617	0.12655			785	2.617	0.109178			785	178.5	445.86			785	178.5	62.34
786	2.62	0.0553344			786	2.62	0.121392			786	2.62	0.0318067			786	2.62	0.0667178			786	2.62	0.125857			786	2.62	0.1062			786	178.6	619.32			786	178.6	69.1
787	2.623	0.054954			787	2.623	0.123106			787	2.623	0.0315352			787	2.623	0.0664353			787	2.623	0.125275			787	2.623	0.10363			787	178.7	778.64			787	178.7	79.02
788	2.627	0.0544453			788	2.627	0.12479			788	2.627	0.0315244			788	2.627	0.0663999			788	2.627	0.124824			788	2.627	0.101442			788	178.8	891.52			788	178.8	90.48
789	2.63	0.0537951			789	2.63	0.126504			789	2.63	0.0317633			789	2.63	0.0665977			789	2.63	0.124512			789	2.63	0.0996242			789	178.9	952.56			789	178.9	99.2
790	2.633	0.0530034			790	2.633	0.128281			790	2.633	0.0322411			790	2.633	0.0670287			790	2.633	0.124367			790	2.633	0.0981535			790	179	956			790	179	99.88
791	2.637	0.0520701			791	2.637	0.130121			791	2.637	0.0329361			791	2.637	0.0676645			791	2.637	0.124374			791	2.637	0.0970296			791	179.1	869.88			791	179.1	90.58
792	2.64	0.0509997			792	2.64	0.132022			792	2.64	0.0338048			792	2.64	0.0684981			792	2.64	0.12454			792	2.64	0.0962643			792	179.2	679.64			792	179.2	75.54
793	2.643	0.0497921			793	2.643	0.134049			793	2.643	0.0348039			793	2.643	0.0695154			793	2.643	0.124852			793	2.643	0.0958339			793	179.3	444.54			793	179.3	62.54
794	2.647	0.0484563			794	2.647	0.1362			794	2.647	0.0358898			794	2.647	0.0706952			794	2.647	0.125289			794	2.647	0.0957502			794	179.4	260.64			794	179.4	56.48
795	2.65	0.0470055			795	2.65	0.138569			795	2.65	0.0370192			795	2.65	0.0720445			795	2.65	0.125829			795	2.65	0.0960252			795	179.5	170.14			795	179.5	55.8
796	2.653	0.0454485			796	2.653	0.14125			796	2.653	0.0381702			796	2.653	0.0735281			796	2.653	0.126453			796	2.653	0.0966828			796	179.6	143.66			796	179.6	55.1
797	2.657	0.0438119			797	2.657	0.14418			797	2.657	0.039343			797	2.657	0.0751318			797	2.657	0.127147			797	2.657	0.0977111			797	179.7	139.4			797	179.7	51.32
798	2.66	0.0421267			798	2.66	0.147485			798	2.66	0.0405158			798	2.66	0.0768414			798	2.66	0.127888			798	2.66	0.099122			798	179.8	139.62			798	179.8	46.9
799	2.663	0.0404105			799	2.663	0.15107			799	2.663	0.0417321			799	2.663	0.0786358			799	2.663	0.128672			799	2.663	0.100951			799	179.9	138.42			799	179.9	45.8
800	2.667	0.0386987			800	2.667	0.154966			800	2.667	0.04297			800	2.667	0.0804938			800	2.667	0.129497			800	2.667	0.103187			800	180	130.54			800	180	47.96
801	2.67	0.0370046			801	2.67	0.159113			801	2.67	0.0442514			801	2.67	0.0824012			801	2.67	0.130357			801	2.67	0.105878			801	180.1	115			801	180.1	49.76
802	2.673	0.0353503			802	2.673	0.163446			802	2.673	0.045598			802	2.673	0.0843369			802	2.673	0.131251			802	2.673	0.109034			802	180.2	94.44			802	180.2	49.42
803	2.677	0.0337535			803	2.677	0.167872			803	2.677	0.0470205			803	2.677	0.0863008			803	2.677	0.13218			803	2.677	0.112705			803	180.3	72.6			803	180.3	49.06
804	2.68	0.0322143			804	2.68	0.172206			804	2.68	0.04853			804	2.68	0.0882931			804	2.68	0.133157			804	2.68	0.116914			804	180.4	54.76			804	180.4	51.4
805	2.683	0.0307369			805	2.683	0.176383			805	2.683	0.0501371			805	2.683	0.0903277			805	2.683	0.134176			805	2.683	0.12172			805	180.5	45.54			805	180.5	56.28
806	2.687	0.0293215			806	2.687	0.180217			806	2.687	0.051842			806	2.687	0.0924258			806	2.687	0.135258			806	2.687	0.127197			806	180.6	44.88			806	180.6	61.34
807	2.69	0.0279547			807	2.69	0.183615			807	2.69	0.0536664			807	2.69	0.0946159			807	2.69	0.136395			807	2.69	0.133462			807	180.7	47.84			807	180.7	64.5
808	2.693	0.0266277			808	2.693	0.186483			808	2.693	0.0556319			808	2.693	0.0969542			808	2.693	0.137615			808	2.693	0.1406			808	180.8	49.38			808	180.8	65.22
809	2.697	0.0253317			809	2.697	0.188603			809	2.697	0.0577712			809	2.697	0.0994833			809	2.697	0.138918			809	2.697	0.148743			809	180.9	48.82			809	180.9	64.18
810	2.7	0.0240623			810	2.7	0.189944			810	2.7	0.0601059			810	2.7	0.102239			810	2.7	0.140333			810	2.7	0.157985			810	181	48.94			810	181	62.18
811	2.703	0.0228238			811	2.703	0.190349			811	2.703	0.0626795			811	2.703	0.105255			811	2.703	0.141879			811	2.703	0.168424			811	181.1	51.52			811	181.1	59.66
812	2.707	0.0216207			812	2.707	0.189757			812	2.707	0.0655355			812	2.707	0.108547			812	2.707	0.143584			812	2.707	0.180058			812	181.2	55.38			812	181.2	56.86
813	2.71	0.0204618			813	2.71	0.188167			813	2.71	0.0687173			813	2.71	0.112108			813	2.71	0.145477			813	2.71	0.192875			813	181.3	58.52			813	181.3	54.26
814	2.713	0.019356			814	2.713	0.185486			814	2.713	0.0722465			814	2.713	0.115916			814	2.713	0.147564			814	2.713	0.206721			814	181.4	60.36			814	181.4	52.96
815	2.717	0.0183165			815	2.717	0.181838			815	2.717	0.0761341			815	2.717	0.1199			815	2.717	0.149865			815	2.717	0.221392			815	181.5	61.46			815	181.5	53.44
816	2.72	0.0173611			816	2.72	0.177225			816	2.72	0.0803584			816	2.72	0.123983			816	2.72	0.152361			816	2.72	0.236518			816	181.6	61.54			816	181.6	53.74
817	2.723	0.0164986			817	2.723	0.171769			817	2.723	0.0848758			817	2.723	0.128038			817	2.723	0.15503			817	2.723	0.251691			817	181.7	59.3			817	181.7	50.98
818	2.727	0.0157422			818	2.727	0.16569			818	2.727	0.0895779			818	2.727	0.131931			818	2.727	0.157838			818	2.727	0.26641			818	181.8	54.36			818	181.8	45.32
819	2.73	0.0150964			819	2.73	0.159175			819	2.73	0.0943668			819	2.73	0.135534			819	2.73	0.160715			819	2.73	0.280136			819	181.9	48.68			819	181.9	40.58
820	2.733	0.0145656			820	2.733	0.152379			820	2.733	0.0990797			820	2.733	0.138692			820	2.733	0.163585			820	2.733	0.292368			820	182	44.96			820	182	40.34
821	2.737	0.0141454			821	2.737	0.145521			821	2.737	0.103565			821	2.737	0.141291			821	2.737	0.166358			821	2.737	0.302627			821	182.1	43.88			821	182.1	44.48
822	2.74	0.0138402			822	2.74	0.138818			822	2.74	0.107648			822	2.74	0.143234			822	2.74	0.16893			822	2.74	0.310542			822	182.2	44.12			822	182.2	50.06
823	2.743	0.0136412			823	2.743	0.132365			823	2.743	0.111177			823	2.743	0.144456			823	2.743	0.171218			823	2.743	0.315887			823	182.3	44.54			823	182.3	54.3
824	2.747	0.0135572			824	2.747	0.126349			824	2.747	0.114033			824	2.747	0.144923			824	2.747	0.173132			824	2.747	0.318565			824	182.4	45.56			824	182.4	56.46
825	2.75	0.0135837			825	2.75	0.1208			825	2.75	0.116129			825	2.75	0.144654			825	2.75	0.174608			825	2.75	0.318649			825	182.5	47.6			825	182.5	57.56
826	2.753	0.013712			826	2.753	0.115812			826	2.753	0.117421			826	2.753	0.143708			826	2.753	0.175607			826	2.753	0.316318			826	182.6	49.22			826	182.6	58.6
827	2.757	0.013942			827	2.757	0.111416			827	2.757	0.117888			827	2.757	0.142153			827	2.757	0.176113			827	2.757	0.311929			827	182.7	48.32			827	182.7	59.48
828	2.76	0.0142516			828	2.76	0.107551			828	2.76	0.117595			828	2.76	0.140112			828	2.76	0.176147			828	2.76	0.305855			828	182.8	45.32			828	182.8	59.54
829	2.763	0.014632			829	2.763	0.104277			829	2.763	0.116596			829	2.763	0.137696			829	2.763	0.175752			829	2.763	0.298574			829	182.9	43.28			829	182.9	58.24
830	2.767	0.0150566			830	2.767	0.101503			830	2.767	0.114989			830	2.767	0.135046			830	2.767	0.174983			830	2.767	0.290527			830	183	43.86			830	183	55.3
831	2.77	0.0154857			831	2.77	0.0992271			831	2.77	0.112871			831	2.77	0.132256			831	2.77	0.173908			831	2.77	0.282121			831	183.1	45.18			831	183.1	51.1
832	2.773	0.0158882			832	2.773	0.0973255			832	2.773	0.110362			832	2.773	0.129444			832	2.773	0.172619			832	2.773	0.273715			832	183.2	44.84			832	183.2	46.92
833	2.777	0.0162111			833	2.777	0.095798			833	2.777	0.107561			833	2.777	0.126689			833	2.777	0.17119			833	2.777	0.265573			833	183.3	43.06			833	183.3	44.18
834	2.78	0.0164101			834	2.78	0.0944887			834	2.78	0.104564			834	2.78	0.12404			834	2.78	0.169693			834	2.78	0.257885			834	183.4	41.5			834	183.4	43.3
835	2.783	0.0164499			835	2.783	0.0933976			835	2.783	0.101469			835	2.783	0.121546			835	2.783	0.168175			835	2.783	0.250806			835	183.5	40.74			835	183.5	43.68
836	2.787	0.0162819			836	2.787	0.0924312			836	2.787	0.0983522			836	2.787	0.119215			836	2.787	0.166684			836	2.787	0.244373			836	183.6	40.38			836	183.6	44.28
837	2.79	0.0159015			837	2.79	0.0915583			837	2.79	0.0952573			837	2.79	0.117032			837	2.79	0.165249			837	2.79	0.23861			837	183.7	40.32			837	183.7	44.28
838	2.793	0.0152866			838	2.793	0.0907166			838	2.793	0.0922601			838	2.793	0.114969			838	2.793	0.163883			838	2.793	0.233505			838	183.8	40.8			838	183.8	43.38
839	2.797	0.0144595			839	2.797	0.0898749			839	2.797	0.0893824			839	2.797	0.112991			839	2.797	0.16258			839	2.797	0.229009			839	183.9	41.66			839	183.9	41.94
840	2.8	0.0134333			840	2.8	0.0890644			840	2.8	0.086635			840	2.8	0.111048			840	2.8	0.161339			840	2.8	0.225063			840	184	42.6			840	184	40.5
841	2.803	0.012239			841	2.803	0.0882538			841	2.803	0.0840071			841	2.803	0.109091			841	2.803	0.160126			841	2.803	0.22162			841	184.1	43.38			841	184.1	39.42
842	2.807	0.0109253			842	2.807	0.0875057			842	2.807	0.0814986			842	2.807	0.107071			842	2.807	0.158933			842	2.807	0.218606			842	184.2	43.86			842	184.2	38.78
843	2.81	0.00953645			843	2.81	0.0868198			843	2.81	0.079077			843	2.81	0.104958			843	2.81	0.157727			843	2.81	0.215964			843	184.3	43.78			843	184.3	38.72
844	2.813	0.00812102			844	2.813	0.0862587			844	2.813	0.076688			844	2.813	0.102726			844	2.813	0.156486			844	2.813	0.213585			844	184.4	42.98			844	184.4	39.34
845	2.817	0.00672329			845	2.817	0.0858223			845	2.817	0.0743098			845	2.817	0.100366			845	2.817	0.155183			845	2.817	0.211385			845	184.5	41.68			845	184.5	40.54
846	2.82	0.00539632			846	2.82	0.0854794			846	2.82	0.0718882			846	2.82	0.0978797			846	2.82	0.15381			846	2.82	0.209232			846	184.6	40.5			846	184.6	41.78
847	2.823	0.00416667			847	2.823	0.0852611			847	2.823	0.0693688			847	2.823	0.095287			847	2.823	0.152354			847	2.823	0.206996			847	184.7	39.94			847	184.7	42.64
848	2.827	0.00306529			848	2.827	0.0851988			848	2.827	0.0667192			848	2.827	0.0926095			848	2.827	0.150794			848	2.827	0.204557			848	184.8	40.28			848	184.8	42.96
849	2.83	0.00211872			849	2.83	0.08523			849	2.83	0.0639175			849	2.83	0.0898897			849	2.83	0.149123			849	2.83	0.201783			849	184.9	41.28			849	184.9	42.8
850	2.833	0.00134466			850	2.833	0.0853547			850	2.833	0.0609421			850	2.833	0.0871698			850	2.833	0.147349			850	2.833	0.198603			850	185	42.36			850	185	42.32
851	2.837	0.000747523			851	2.837	0.0855105			851	2.837	0.0578037			851	2.837	0.0844782			851	2.837	0.14547			851	2.837	0.19492			851	185.1	42.96			851	185.1	41.78
852	2.84	0.000331741			852	2.84	0.0856352			852	2.84	0.0545025			852	2.84	0.0818643			852	2.84	0.143487			852	2.84	0.190699			852	185.2	42.94			852	185.2	41.52
853	2.843	8.40411e-05			853	2.843	0.0857599			853	2.843	0.051071			853	2.843	0.0793493			853	2.843	0.141407			853	2.843	0.185952			853	185.3	42.48			853	185.3	41.66
854	2.847	0			854	2.847	0.0858223			854	2.847	0.0475309			854	2.847	0.0769544			854	2.847	0.139251			854	2.847	0.180715			854	185.4	41.92			854	185.4	42.06
855	2.85	5.75018e-05			855	2.85	0.0858534			855	2.85	0.0439365			855	2.85	0.0747008			855	2.85	0.137026			855	2.85	0.175048			855	185.5	41.4			855	185.5	42.42
856	2.853	0.000243277			856	2.853	0.0858846			856	2.853	0.0403312			856	2.853	0.0726026			856	2.853	0.134773			856	2.853	0.169069			856	185.6	40.8			856	185.6	42.66
857	2.857	0.000535209			857	2.857	0.0860093			857	2.857	0.0367803			857	2.857	0.0706811			857	2.857	0.132513			857	2.857	0.162936			857	185.7	40.26			857	185.7	43
858	2.86	0.000915605			858	2.86	0.0862587			858	2.86	0.0333487			858	2.86	0.0689361			858	2.86	0.130294			858	2.86	0.156766			858	185.8	40.2			858	185.8	43.6
859	2.863	0.0013712			859	2.863	0.0868198			859	2.863	0.030091			859	2.863	0.0673819			859	2.863	0.128145			859	2.863	0.150704			859	185.9	40.84			859	185.9	44.38
860	2.867	0.00188871			860	2.867	0.0877239			860	2.867	0.0270395			860	2.867	0.0660185			860	2.867	0.126114			860	2.867	0.144869			860	186	41.98			860	186	45.22
861	2.87	0.00246373			861	2.87	0.0890955			861	2.87	0.0242487			861	2.87	0.0648528			861	2.87	0.124228			861	2.87	0.139381			861	186.1	43.48			861	186.1	46.26
862	2.873	0.00309625			862	2.873	0.0909972			862	2.873	0.0217402			862	2.873	0.0638779			862	2.873	0.122523			862	2.873	0.134323			862	186.2	45.56			862	186.2	47.7
863	2.877	0.00378185			863	2.877	0.0934287			863	2.877	0.0195249			863	2.877	0.0631008			863	2.877	0.121004			863	2.877	0.129755			863	186.3	48.14			863	186.3	49.28
864	2.88	0.00452052			864	2.88	0.0963591			864	2.88	0.0176245			864	2.88	0.0625144			864	2.88	0.119687			864	2.88	0.125726			864	186.4	50.28			864	186.4	50.06
865	2.883	0.00530786			865	2.883	0.0996947			865	2.883	0.0160282			865	2.883	0.0621047			865	2.883	0.118578			865	2.883	0.122223			865	186.5	50.82			865	186.5	49.02
866	2.887	0.006135			866	2.887	0.10328			866	2.887	0.014736			866	2.887	0.0618504			866	2.887	0.11767			866	2.887	0.119233			866	186.6	49.46			866	186.6	46.08
867	2.89	0.0069931			867	2.89	0.106989			867	2.89	0.0137152			867	2.89	0.0617444			867	2.89	0.116962			867	2.89	0.116734			867	186.7	47.04			867	186.7	42.6
868	2.893	0.0078689			868	2.893	0.110668			868	2.893	0.0129659			868	2.893	0.0617726			868	2.893	0.116449			868	2.893	0.11469			868	186.8	44.8			868	186.8	40.58
869	2.897	0.00874027			869	2.897	0.114222			869	2.897	0.0124556			869	2.897	0.0619139			869	2.897	0.116117			869	2.897	0.113052			869	186.9	43.7			869	186.9	40.98
870	2.9	0.00959837			870	2.9	0.117495			870	2.9	0.0121841			870	2.9	0.0621541			870	2.9	0.115971			870	2.9	0.111796			870	187	43.88			870	187	42.76
871	2.903	0.0104211			871	2.903	0.120488			871	2.903	0.0121081			871	2.903	0.0624791			871	2.903	0.11602			871	2.903	0.110876			871	187.1	44.92			871	187.1	43.92
872	2.907	0.011204			872	2.907	0.123138			872	2.907	0.0122384			872	2.907	0.0628677			872	2.907	0.116235			872	2.907	0.110254			872	187.2	46.32			872	187.2	43.58
873	2.91	0.0119338			873	2.91	0.125507			873	2.91	0.0125316			873	2.91	0.0633057			873	2.91	0.11663			873	2.91	0.109907			873	187.3	47.38			873	187.3	42.94
874	2.913	0.0126106			874	2.913	0.127627			874	2.913	0.0129877			874	2.913	0.063779			874	2.913	0.117164			874	2.913	0.109799			874	187.4	47.14			874	187.4	43.56
875	2.917	0.0132298			875	2.917	0.129528			875	2.917	0.0135632			875	2.917	0.0642735			875	2.917	0.117836			875	2.917	0.109907			875	187.5	45.18			875	187.5	45.96
876	2.92	0.0138004			876	2.92	0.131305			876	2.92	0.0142365			876	2.92	0.0647751			876	2.92	0.118599			876	2.92	0.110182			876	187.6	42.46			876	187.6	49.78
877	2.923	0.0143268			877	2.923	0.132895			877	2.923	0.0149966			877	2.923	0.0652767			877	2.923	0.119431			877	2.923	0.110613			877	187.7	40.44			877	187.7	54.06
878	2.927	0.0148045			878	2.927	0.134423			878	2.927	0.0158111			878	2.927	0.0657571			878	2.927	0.12029			878	2.927	0.111163			878	187.8	39.7			878	187.8	56.5
879	2.93	0.0152424			879	2.93	0.135794			879	2.93	0.0166798			879	2.93	0.0662092			879	2.93	0.12115			879	2.93	0.111808			879	187.9	39.72			879	187.9	54.64
880	2.933	0.0156405			880	2.933	0.13701			880	2.933	0.0175703			880	2.933	0.0666189			880	2.933	0.121982			880	2.933	0.112526			880	188	39.92			880	188	49.06
881	2.937	0.0159943			881	2.937	0.138101			881	2.937	0.0184824			881	2.937	0.0669934			881	2.937	0.122772			881	2.937	0.113303			881	188.1	40.32			881	188.1	43.44
882	2.94	0.0163128			882	2.94	0.139068			882	2.94	0.0193946			882	2.94	0.0673183			882	2.94	0.123514			882	2.94	0.114116			882	188.2	41.38			882	188.2	40.7
883	2.943	0.0165871			883	2.943	0.139847			883	2.943	0.0203068			883	2.943	0.0675939			883	2.943	0.1242			883	2.943	0.114965			883	188.3	43.64			883	188.3	40.76
884	2.947	0.0168259			884	2.947	0.140533			884	2.947	0.0212081			884	2.947	0.067834			884	2.947	0.124845			884	2.947	0.115814			884	188.4	46.72			884	188.4	42.34
885	2.95	0.0170294			885	2.95	0.141094			885	2.95	0.0221203			885	2.95	0.0680319			885	2.95	0.125455			885	2.95	0.116603			885	188.5	48.74			885	188.5	44.78
886	2.953	0.0172019			886	2.953	0.141655			886	2.953	0.0230216			886	2.953	0.0682014			886	2.953	0.126037			886	2.953	0.117272			886	188.6	47.64			886	188.6	47.48
887	2.957	0.0173434			887	2.957	0.142216			887	2.957	0.0239229			887	2.957	0.0683498			887	2.957	0.126613			887	2.957	0.117715			887	188.7	43.72			887	188.7	48.94
888	2.96	0.0174584			888	2.96	0.142871			888	2.96	0.0248242			888	2.96	0.0684981			888	2.96	0.127167			888	2.96	0.117811			888	188.8	39.9			888	188.8	48
889	2.963	0.0175602			889	2.963	0.143713			889	2.963	0.0257038			889	2.963	0.0686465			889	2.963	0.127708			889	2.963	0.117428			889	188.9	38.62			889	188.9	45.4
890	2.967	0.0176486			890	2.967	0.144804			890	2.967	0.0265617			890	2.967	0.068816			890	2.967	0.128221			890	2.967	0.116435			890	189	39.54			890	189	43
891	2.97	0.0177282			891	2.97	0.146238			891	2.97	0.0273979			891	2.97	0.0690138			891	2.97	0.128713			891	2.97	0.114714			891	189.1	40.58			891	189.1	42.04
892	2.973	0.0177902			892	2.973	0.148015			892	2.973	0.0282015			892	2.973	0.069247			892	2.973	0.129178			892	2.973	0.112143			892	189.2	40.78			892	189.2	42.56
893	2.977	0.0178388			893	2.977	0.150134			893	2.977	0.0289507			893	2.977	0.0695154			893	2.977	0.129594			893	2.977	0.108687			893	189.3	41			893	189.3	43.98
894	2.98	0.0178742			894	2.98	0.152597			894	2.98	0.0296457			894	2.98	0.0698192			894	2.98	0.129954			894	2.98	0.104323			894	189.4	42.08			894	189.4	45.86
895	2.983	0.0178919			895	2.983	0.15534			895	2.983	0.0302538			895	2.983	0.0701512			895	2.983	0.130239			895	2.983	0.0990981			895	189.5	43.58			895	189.5	47.92
896	2.987	0.0178919			896	2.987	0.15824			896	2.987	0.0307751			896	2.987	0.0704974			896	2.987	0.130454			896	2.987	0.0931197			896	189.6	44.46			896	189.6	49.92
897	2.99	0.0178786			897	2.99	0.161264			897	2.99	0.0311769			897	2.99	0.0708577			897	2.99	0.130571			897	2.99	0.0865195			897	189.7	44.48			897	189.7	51.48
898	2.993	0.0178432			898	2.993	0.164256			898	2.993	0.0314266			898	2.993	0.0712109			898	2.993	0.130592			898	2.993	0.0795009			898	189.8	44.54			898	189.8	52.12
899	2.997	0.0177946			899	2.997	0.167124			899	2.997	0.0315027			899	2.997	0.071543			899	2.997	0.130502			899	2.997	0.072255			899	189.9	45.86			899	189.9	52
900	3	0.0177327			900	3	0.169774			900	3	0.0314158			900	3	0.0718538			900	3	0.130301			900	3	0.0650212			900	190	49.24			900	190	51.8
901	3.003	0.0176575			901	3.003	0.172143			901	3.003	0.0311443			901	3.003	0.0721081			901	3.003	0.129982			901	3.003	0.0580145			901	190.1	53.96			901	190.1	51.68
902	3.007	0.017569			902	3.007	0.174232			902	3.007	0.0306882			902	3.007	0.0723059			902	3.007	0.129538			902	3.007	0.0514382			902	190.2	57.34			902	190.2	51
903	3.01	0.0174717			903	3.01	0.176009			903	3.01	0.0300692			903	3.01	0.072426			903	3.01	0.128977			903	3.01	0.0454479			903	190.3	56.8			903	190.3	49.82
904	3.013	0.01737			904	3.013	0.177536			904	3.013	0.0292765			904	3.013	0.0724472			904	3.013	0.128311			904	3.013	0.0401869			904	190.4	52.92			904	190.4	49.86
905	3.017	0.0172682			905	3.017	0.178846			905	3.017	0.0283643			905	3.017	0.0723624			905	3.017	0.12757			905	3.017	0.035715			905	190.5	49.34			905	190.5	52.34
906	3.02	0.0171709			906	3.02	0.179937			906	3.02	0.0273544			906	3.02	0.0721434			906	3.02	0.126765			906	3.02	0.0320443			906	190.6	49.06			906	190.6	55.56
907	3.023	0.0170913			907	3.023	0.180841			907	3.023	0.0263119			907	3.023	0.0717831			907	3.023	0.125933			907	3.023	0.0291627			907	190.7	51.84			907	190.7	56.36
908	3.027	0.0170426			908	3.027	0.181558			908	3.027	0.0252477			908	3.027	0.0712745			908	3.027	0.125102			908	3.027	0.0269865			908	190.8	55.74			908	190.8	54.56
909	3.03	0.0170338			909	3.03	0.182026			909	3.03	0.0242053			909	3.03	0.0706175			909	3.03	0.124283			909	3.03	0.0254441			909	190.9	59.6			909	190.9	53.46
910	3.033	0.0170825			910	3.033	0.182244			910	3.033	0.0232279			910	3.033	0.0698192			910	3.033	0.123514			910	3.033	0.0243919			910	191	62.86			910	191	54.98
911	3.037	0.017193			911	3.037	0.182088			911	3.037	0.0223483			911	3.037	0.0689008			911	3.037	0.122814			911	3.037	0.0237462			911	191.1	63.86			911	191.1	56.58
912	3.04	0.0173744			912	3.04	0.181527			912	3.04	0.021599			912	3.04	0.0678976			912	3.04	0.122183			912	3.04	0.0233875			912	191.2	60.68			912	191.2	54.8
913	3.043	0.0176221			913	3.043	0.180529			913	3.043	0.0210018			913	3.043	0.066845			913	3.043	0.121649			913	3.043	0.0232201			913	191.3	54.24			913	191.3	50.14
914	3.047	0.0179406			914	3.047	0.179002			914	3.047	0.0205891			914	3.047	0.0657853			914	3.047	0.121198			914	3.047	0.0231843			914	191.4	48.28			914	191.4	46.06
915	3.05	0.0183077			915	3.05	0.176975			915	3.05	0.0203611			915	3.05	0.064761			915	3.05	0.120838			915	3.05	0.0232321			915	191.5	45.14			915	191.5	44.76
916	3.053	0.0187146			916	3.053	0.174481			916	3.053	0.0203285			916	3.053	0.0638072			916	3.053	0.120561			916	3.053	0.0233517			916	191.6	43.76			916	191.6	45.82
917	3.057	0.0191481			917	3.057	0.171645			917	3.057	0.0204914			917	3.057	0.0629595			917	3.057	0.120353			917	3.057	0.0235191			917	191.7	42.5			917	191.7	48.22
918	3.06	0.0195904			918	3.06	0.168558			918	3.06	0.0208172			918	3.06	0.0622318			918	3.06	0.120228			918	3.06	0.0237343			918	191.8	41.64			918	191.8	51.6
919	3.063	0.0200327			919	3.063	0.165441			919	3.063	0.021295			919	3.063	0.0616455			919	3.063	0.120172			919	3.063	0.0239854			919	191.9	41.86			919	191.9	55.38
920	3.067	0.0204662			920	3.067	0.162448			920	3.067	0.0218922			920	3.067	0.0612075			920	3.067	0.120179			920	3.067	0.0242723			920	192	42.6			920	192	57.92
921	3.07	0.0208908			921	3.07	0.159767			921	3.07	0.0225764			921	3.07	0.0609037			921	3.07	0.120242			921	3.07	0.0245952			921	192.1	43.1			921	192.1	57.6
922	3.073	0.0212934			922	3.073	0.157616			922	3.073	0.0232931			922	3.073	0.0607412			922	3.073	0.12036			922	3.073	0.0249419			922	192.2	43.3			922	192.2	54.76
923	3.077	0.0216826			923	3.077	0.156089			923	3.077	0.0240206			923	3.077	0.0606988			923	3.077	0.120519			923	3.077	0.0253245			923	192.3	43.64			923	192.3	51.86
924	3.08	0.0220453			924	3.08	0.155309			924	3.08	0.0247482			924	3.08	0.0607695			924	3.08	0.12072			924	3.08	0.0257072			924	192.4	44.46			924	192.4	52.24
925	3.083	0.0223815			925	3.083	0.155278			925	3.083	0.0254541			925	3.083	0.0609249			925	3.083	0.12097			925	3.083	0.0260898			925	192.5	45.54			925	192.5	58.48
926	3.087	0.0226822			926	3.087	0.156057			926	3.087	0.0261273			926	3.087	0.061158			926	3.087	0.121261			926	3.087	0.0264843			926	192.6	45.98			926	192.6	72.22
927	3.09	0.0229432			927	3.09	0.157523			927	3.09	0.0267897			927	3.09	0.0614335			927	3.09	0.121587			927	3.09	0.0268789			927	192.7	45.06			927	192.7	94.76
928	3.093	0.0231555			928	3.093	0.159549			928	3.093	0.0274304			928	3.093	0.0617444			928	3.093	0.121947			928	3.093	0.0272735			928	192.8	43.22			928	192.8	125.42
929	3.097	0.0233192			929	3.097	0.161949			929	3.097	0.0280711			929	3.097	0.0620552			929	3.097	0.122342			929	3.097	0.027692			929	192.9	41.7			929	192.9	157.3
930	3.1	0.0234298			930	3.1	0.164537			930	3.1	0.028701			930	3.1	0.0623661			930	3.1	0.122758			930	3.1	0.0281344			930	193	41.34			930	193	176.44
931	3.103	0.0234917			931	3.103	0.167062			931	3.103	0.0293417			931	3.103	0.0626557			931	3.103	0.123195			931	3.103	0.0285887			931	193.1	41.92			931	193.1	170.28
932	3.107	0.0235138			932	3.107	0.169338			932	3.107	0.0299824			932	3.107	0.0629171			932	3.107	0.123653			932	3.107	0.029079			932	193.2	42.78			932	193.2	140.04
933	3.11	0.0235005			933	3.11	0.171177			933	3.11	0.0306231			933	3.11	0.0631644			933	3.11	0.12411			933	3.11	0.0296051			933	193.3	43.34			933	193.3	101.34
934	3.113	0.0234652			934	3.113	0.172455			934	3.113	0.0312203			934	3.113	0.0633975			934	3.113	0.124568			934	3.113	0.030179			934	193.4	43.46			934	193.4	70.94
935	3.117	0.0234209			935	3.117	0.173141			935	3.117	0.0317741			935	3.117	0.0636306			935	3.117	0.125025			935	3.117	0.0307888			935	193.5	43.42			935	193.5	55
936	3.12	0.0233723			936	3.12	0.173172			936	3.12	0.0322519			936	3.12	0.0638779			936	3.12	0.125476			936	3.12	0.0314464			936	193.6	43.52			936	193.6	50.54
937	3.123	0.023328			937	3.123	0.172642			937	3.123	0.032632			937	3.123	0.0641463			937	3.123	0.12592			937	3.123	0.0321399			937	193.7	43.92			937	193.7	53.52
938	3.127	0.0232971			938	3.127	0.171645			938	3.127	0.0329035			938	3.127	0.0644431			938	3.127	0.126356			938	3.127	0.0328573			938	193.8	44.56			938	193.8	61.88
939	3.13	0.0232794			939	3.13	0.170304			939	3.13	0.0330555			939	3.13	0.0647751			939	3.13	0.126779			939	3.13	0.0335987			939	193.9	45.4			939	193.9	73.58
940	3.133	0.023275			940	3.133	0.168839			940	3.133	0.0330664			940	3.133	0.0651283			940	3.133	0.127188			940	3.133	0.0343519			940	194	46.66			940	194	85.48
941	3.137	0.0232926			941	3.137	0.167374			941	3.137	0.0329361			941	3.137	0.0654957			941	3.137	0.127583			941	3.137	0.0350933			941	194.1	49.08			941	194.1	95.12
942	3.14	0.0233236			942	3.14	0.166064			942	3.14	0.0326537			942	3.14	0.0658842			942	3.14	0.127944			942	3.14	0.0358107			942	194.2	53.74			942	194.2	103.32
943	3.143	0.0233678			943	3.143	0.164911			943	3.143	0.0322411			943	3.143	0.0662657			943	3.143	0.12827			943	3.143	0.0364683			943	194.3	61.82			943	194.3	113.78
944	3.147	0.0234298			944	3.147	0.163945			944	3.147	0.0316981			944	3.147	0.0666331			944	3.147	0.128547			944	3.147	0.0370542			944	194.4	74.48			944	194.4	129.36
945	3.15	0.0234961			945	3.15	0.163072			945	3.15	0.0310249			945	3.15	0.0669722			945	3.15	0.128762			945	3.15	0.0375683			945	194.5	91.68			945	194.5	148.84
946	3.153	0.0235669			946	3.153	0.162292			946	3.153	0.0302538			946	3.153	0.0672689			946	3.153	0.128901			946	3.153	0.0379988			946	194.6	110.56			946	194.6	168.46
947	3.157	0.0236465			947	3.157	0.161482			947	3.157	0.0293851			947	3.157	0.0675161			947	3.157	0.128956			947	3.157	0.0383216			947	194.7	124.82			947	194.7	185.5
948	3.16	0.0237305			948	3.16	0.160578			948	3.16	0.0284621			948	3.16	0.0676998			948	3.16	0.128921			948	3.16	0.0385488			948	194.8	127.3			948	194.8	197.98
949	3.163	0.0238234			949	3.163	0.159455			949	3.163	0.0274956			949	3.163	0.0678129			949	3.163	0.128797			949	3.163	0.0386564			949	194.9	114.58			949	194.9	201.18
950	3.167	0.0239252			950	3.167	0.158115			950	3.167	0.0265291			950	3.167	0.0678552			950	3.167	0.128589			950	3.167	0.0386444			950	195	90.68			950	195	188.92
951	3.17	0.0240402			951	3.17	0.156525			951	3.17	0.0255735			951	3.17	0.067827			951	3.17	0.128318			951	3.17	0.0385488			951	195.1	65.96			951	195.1	160.84
952	3.173	0.0241684			952	3.173	0.154655			952	3.173	0.0246722			952	3.173	0.067721			952	3.173	0.127992			952	3.173	0.0383455			952	195.2	50.5			952	195.2	125.4
953	3.177	0.0243144			953	3.177	0.152597			953	3.177	0.0238469			953	3.177	0.0675515			953	3.177	0.127625			953	3.177	0.0380585			953	195.3	47.56			953	195.3	92.72
954	3.18	0.0244869			954	3.18	0.150384			954	3.18	0.0230976			954	3.18	0.0673254			954	3.18	0.127223			954	3.18	0.0376879			954	195.4	53.68			954	195.4	67.66
955	3.183	0.0246727			955	3.183	0.148108			955	3.183	0.0224352			955	3.183	0.0670358			955	3.183	0.126807			955	3.183	0.0372455			955	195.5	64.22			955	195.5	51.1
956	3.187	0.0248806			956	3.187	0.14577			956	3.187	0.0218705			956	3.187	0.0667108			956	3.187	0.126384			956	3.187	0.0367672			956	195.6	77.92			956	195.6	43.44
957	3.19	0.0250929			957	3.19	0.143432			957	3.19	0.0213818			957	3.19	0.0663576			957	3.19	0.125954			957	3.19	0.0362531			957	195.7	97.06			957	195.7	43.64
958	3.193	0.0253141			958	3.193	0.141156			958	3.193	0.0209583			958	3.193	0.0659761			958	3.193	0.125538			958	3.193	0.0357389			958	195.8	125.44			958	195.8	48.1
959	3.197	0.0255264			959	3.197	0.139005			959	3.197	0.0205891			959	3.197	0.0655804			959	3.197	0.125129			959	3.197	0.0352248			959	195.9	166.04			959	195.9	53.2
960	3.2	0.0257343			960	3.2	0.136979			960	3.2	0.0202525			960	3.2	0.0651848			960	3.2	0.12472			960	3.2	0.0347345			960	196	221.76			960	196	57.84
961	3.203	0.0259245			961	3.203	0.135202			961	3.203	0.0199376			961	3.203	0.0647963			961	3.203	0.124325			961	3.203	0.0342563			961	196.1	304.12			961	196.1	62.62
962	3.207	0.0260881			962	3.207	0.133674			962	3.207	0.0196227			962	3.207	0.0644148			962	3.207	0.123937			962	3.207	0.0338019			962	196.2	445.88			962	196.2	67.64
963	3.21	0.0262208			963	3.21	0.132396			963	3.21	0.0193077			963	3.21	0.0640545			963	3.21	0.123562			963	3.21	0.0333834			963	196.3	717.26			963	196.3	71.06
964	3.213	0.026327			964	3.213	0.131399			964	3.213	0.018982			964	3.213	0.0637154			964	3.213	0.123195			964	3.213	0.0329889			964	196.4	1262.68			964	196.4	70.32
965	3.217	0.0263977			965	3.217	0.130682			965	3.217	0.0186562			965	3.217	0.0634187			965	3.217	0.122848			965	3.217	0.0326182			965	196.5	2331.86			965	196.5	65.58
966	3.22	0.0264464			966	3.22	0.130152			966	3.22	0.0183413			966	3.22	0.0631573			966	3.22	0.122516			966	3.22	0.0322475			966	196.6	4194.22			966	196.6	60.58
967	3.223	0.0264729			967	3.223	0.129778			967	3.223	0.0180481			967	3.223	0.0629312			967	3.223	0.122204			967	3.223	0.0318769			967	196.7	6941.12			967	196.7	58.4
968	3.227	0.0264774			968	3.227	0.129528			968	3.227	0.0177874			968	3.227	0.0627405			968	3.227	0.121906			968	3.227	0.0315182			968	196.8	10404.8			968	196.8	58.02
969	3.23	0.0264774			969	3.23	0.12931			969	3.23	0.0175811			969	3.23	0.062578			969	3.23	0.121642			969	3.23	0.0311834			969	196.9	14225.3			969	196.9	56.48
970	3.233	0.0264729			970	3.233	0.129154			970	3.233	0.0174399			970	3.233	0.0624367			970	3.233	0.121413			970	3.233	0.0308845			970	197	17798.5			970	197	52.82
971	3.237	0.0264818			971	3.237	0.128998			971	3.237	0.0173639			971	3.237	0.0623166			971	3.237	0.121226			971	3.237	0.0306453			971	197.1	20130.7			971	197.1	48.94
972	3.24	0.0265083			972	3.24	0.128905			972	3.24	0.0173748			972	3.24	0.0622389			972	3.24	0.121094			972	3.24	0.030466			972	197.2	20036.2			972	197.2	47.02
973	3.243	0.0265526			973	3.243	0.128843			973	3.243	0.0174508			973	3.243	0.0621895			973	3.243	0.121018			973	3.243	0.0303584			973	197.3	16894.6			973	197.3	47.12
974	3.247	0.0266101			974	3.247	0.128874			974	3.247	0.0175811			974	3.247	0.0621895			974	3.247	0.121018			974	3.247	0.0303344			974	197.4	11461			974	197.4	47.52
975	3.25	0.0266808			975	3.25	0.128967			975	3.25	0.0177549			975	3.25	0.0622248			975	3.25	0.121087			975	3.25	0.0303942			975	197.5	5788.96			975	197.5	47.04
976	3.253	0.0267649			976	3.253	0.129185			976	3.253	0.0179395			976	3.253	0.0623166			976	3.253	0.121226			976	3.253	0.0305258			976	197.6	1946.7			976	197.6	46.32
977	3.257	0.0268533			977	3.257	0.129497			977	3.257	0.0181349			977	3.257	0.0624508			977	3.257	0.121427			977	3.257	0.030729			977	197.7	608			977	197.7	46.48
978	3.26	0.0269418			978	3.26	0.129902			978	3.26	0.0183304			978	3.26	0.0626416			978	3.26	0.121684			978	3.26	0.0309682			978	197.8	829.82			978	197.8	47.46
979	3.263	0.0270214			979	3.263	0.13037			979	3.263	0.0185259			979	3.263	0.0628747			979	3.263	0.121982			979	3.263	0.0312192			979	197.9	1439.5			979	197.9	48.42
980	3.267	0.0270878			980	3.267	0.130869			980	3.267	0.0187213			980	3.267	0.063129			980	3.267	0.122308			980	3.267	0.0314703			980	198	1793.8			980	198	49.08
981	3.27	0.027132			981	3.27	0.13143			981	3.27	0.0189494			981	3.27	0.0633975			981	3.27	0.122647			981	3.27	0.0316975			981	198.1	1827.1			981	198.1	49.88
982	3.273	0.0271585			982	3.273	0.132022			982	3.273	0.0191991			982	3.273	0.0636659			982	3.273	0.122994			982	3.273	0.0318888			982	198.2	1592.86			982	198.2	51.82
983	3.277	0.027163			983	3.277	0.132646			983	3.277	0.0195032			983	3.277	0.0639203			983	3.277	0.123348			983	3.277	0.0320443			983	198.3	1161			983	198.3	56.06
984	3.28	0.027163			984	3.28	0.133269			984	3.28	0.0198507			984	3.28	0.0641463			984	3.28	0.123694			984	3.28	0.0321519			984	198.4	686.42			984	198.4	61.88
985	3.283	0.0271497			985	3.283	0.133924			985	3.283	0.0202416			985	3.283	0.0643441			985	3.283	0.124041			985	3.283	0.0322117			985	198.5	340.94			985	198.5	65.88
986	3.287	0.027132			986	3.287	0.134579			986	3.287	0.020676			986	3.287	0.0644996			986	3.287	0.124394			986	3.287	0.0322475			986	198.6	188.18			986	198.6	66.04
987	3.29	0.0271187			987	3.29	0.135202			987	3.29	0.0211321			987	3.29	0.0646197			987	3.29	0.124748			987	3.29	0.0322475			987	198.7	170.4			987	198.7	65.92
988	3.293	0.0271055			988	3.293	0.135794			988	3.293	0.0215882			988	3.293	0.0647044			988	3.293	0.125115			988	3.293	0.0322475			988	198.8	197.68			988	198.8	70.18
989	3.297	0.0271055			989	3.297	0.136355			989	3.297	0.0220117			989	3.297	0.064768			989	3.297	0.12549			989	3.297	0.0322236			989	198.9	218.14			989	198.9	76.32
990	3.3	0.0271231			990	3.3	0.136854			990	3.3	0.0223592			990	3.3	0.0648175			990	3.3	0.125857			990	3.3	0.0321997			990	199	217.12			990	199	76.82
991	3.303	0.0271541			991	3.303	0.137353			991	3.303	0.0226415			991	3.303	0.0648387			991	3.303	0.126197			991	3.303	0.0321638			991	199.1	192.54			991	199.1	69.24
992	3.307	0.0271983			992	3.307	0.137821			992	3.307	0.0228261			992	3.307	0.0648528			992	3.307	0.126502			992	3.307	0.0321399			992	199.2	149.66			992	199.2	59.04
993	3.31	0.027247			993	3.31	0.138351			993	3.31	0.022913			993	3.31	0.0648528			993	3.31	0.126752			993	3.31	0.032104			993	199.3	104.46			993	199.3	52.24
994	3.313	0.0273045			994	3.313	0.138881			994	3.313	0.022913			994	3.313	0.0648457			994	3.313	0.126932			994	3.313	0.0320562			994	199.4	75.6			994	199.4	49.92
995	3.317	0.0273576			995	3.317	0.139442			995	3.317	0.0228478			995	3.317	0.0648245			995	3.317	0.127022			995	3.317	0.0319845			995	199.5	68.92			995	199.5	50.74
996	3.32	0.0274062			996	3.32	0.140003			996	3.32	0.0227284			996	3.32	0.0647892			996	3.32	0.127015			996	3.32	0.0318769			996	199.6	73.58			996	199.6	54
997	3.323	0.027446			997	3.323	0.140533			997	3.323	0.0225655			997	3.323	0.0647186			997	3.323	0.126918			997	3.323	0.0317214			997	199.7	74.6			997	199.7	59.22
998	3.327	0.027477			998	3.327	0.141032			998	3.327	0.0223809			998	3.327	0.0646197			998	3.327	0.126738			998	3.327	0.0315062			998	199.8	66.92			998	199.8	64.58
999	3.33	0.0274947			999	3.33	0.141374			999	3.33	0.0221963			999	3.33	0.0644784			999	3.33	0.126495			999	3.33	0.0312432			999	199.9	56.7			999	199.9	67.14
1000	3.333	0.0274947			1000	3.333	0.141624			1000	3.333	0.0220117			1000	3.333	0.0643088			1000	3.333	0.126204			1000	3.333	0.0309203			1000	200	51.46			1000	200	64.7
1001	3.337	0.0274726			1001	3.337	0.141686			1001	3.337	0.0218379			1001	3.337	0.064104			1001	3.337	0.125885			1001	3.337	0.0305497			1001	200.1	52.1			1001	200.1	57.54
1002	3.34	0.0274283			1002	3.34	0.141593			1002	3.34	0.021675			1002	3.34	0.063885			1002	3.34	0.125552			1002	3.34	0.0301312			1002	200.2	54.26			1002	200.2	48.86
1003	3.343	0.0273708			1003	3.343	0.141374			1003	3.343	0.0215122			1003	3.343	0.0636589			1003	3.343	0.125233			1003	3.343	0.0296888			1003	200.3	54.8			1003	200.3	42.58
1004	3.347	0.0272957			1004	3.347	0.141063			1004	3.347	0.0213493			1004	3.347	0.0634328			1004	3.347	0.124935			1004	3.347	0.0292344			1004	200.4	54.1			1004	200.4	40.56
1005	3.35	0.027216			1005	3.35	0.14072			1005	3.35	0.0211864			1005	3.35	0.0632138			1005	3.35	0.124658			1005	3.35	0.0287801			1005	200.5	53.36			1005	200.5	41.72
1006	3.353	0.0271276			1006	3.353	0.140408			1006	3.353	0.0210126			1006	3.353	0.063016			1006	3.353	0.124401			1006	3.353	0.0283377			1006	200.6	52.82			1006	200.6	43.92
1007	3.357	0.0270303			1007	3.357	0.140128			1007	3.357	0.0208497			1007	3.357	0.0628465			1007	3.357	0.124159			1007	3.357	0.0279311			1007	200.7	52.08			1007	200.7	45.72
1008	3.36	0.0269285			1008	3.36	0.13994			1008	3.36	0.0206869			1008	3.36	0.0627052			1008	3.36	0.12393			1008	3.36	0.0275485			1008	200.8	50.4			1008	200.8	46.66
1009	3.363	0.0268312			1009	3.363	0.139785			1009	3.363	0.020524			1009	3.363	0.0625851			1009	3.363	0.123708			1009	3.363	0.0272137			1009	200.9	47.7			1009	200.9	46.48
1010	3.367	0.0267339			1010	3.367	0.139691			1010	3.367	0.0203719			1010	3.367	0.0624932			1010	3.367	0.123493			1010	3.367	0.0269267			1010	201	45.4			1010	201	45.14
1011	3.37	0.026641			1011	3.37	0.139598			1011	3.37	0.0202308			1011	3.37	0.0624296			1011	3.37	0.123299			1011	3.37	0.0266996			1011	201.1	44.92			1011	201.1	43.26
1012	3.373	0.0265614			1012	3.373	0.139473			1012	3.373	0.0201113			1012	3.373	0.0623873			1012	3.373	0.123112			1012	3.373	0.0265322			1012	201.2	45.72			1012	201.2	41.82
1013	3.377	0.0264906			1013	3.377	0.139286			1013	3.377	0.0200136			1013	3.377	0.0623661			1013	3.377	0.122945			1013	3.377	0.0264485			1013	201.3	46.22			1013	201.3	41.32
1014	3.38	0.0264375			1014	3.38	0.139036			1014	3.38	0.0199484			1014	3.38	0.0623661			1014	3.38	0.122814			1014	3.38	0.0264485			1014	201.4	46.3			1014	201.4	41.52
1015	3.383	0.026411			1015	3.383	0.138694			1015	3.383	0.0199158			1015	3.383	0.0624014			1015	3.383	0.122717			1015	3.383	0.0265322			1015	201.5	46.94			1015	201.5	41.88
1016	3.387	0.0264154			1016	3.387	0.138288			1016	3.387	0.0199267			1016	3.387	0.062465			1016	3.387	0.122668			1016	3.387	0.0266876			1016	201.6	47.8			1016	201.6	42.18
1017	3.39	0.0264508			1017	3.39	0.137852			1017	3.39	0.0199593			1017	3.39	0.0625639			1017	3.39	0.122661			1017	3.39	0.0269267			1017	201.7	47.34			1017	201.7	42.4
1018	3.393	0.026526			1018	3.393	0.137415			1018	3.393	0.0200244			1018	3.393	0.0626981			1018	3.393	0.12271			1018	3.393	0.0272137			1018	201.8	45.28			1018	201.8	42.36
1019	3.397	0.0266233			1019	3.397	0.137041			1019	3.397	0.0201113			1019	3.397	0.0628606			1019	3.397	0.1228			1019	3.397	0.0275485			1019	201.9	43.08			1019	201.9	41.94
1020	3.4	0.0267383			1020	3.4	0.136698			1020	3.4	0.0202308			1020	3.4	0.0630513			1020	3.4	0.122938			1020	3.4	0.0278953			1020	202	42			1020	202	41.16
1021	3.403	0.0268578			1021	3.403	0.136418			1021	3.403	0.0203719			1021	3.403	0.0632633			1021	3.403	0.123119			1021	3.403	0.028254			1021	202.1	41.78			1021	202.1	40.26
1022	3.407	0.0269683			1022	3.407	0.136231			1022	3.407	0.0205457			1022	3.407	0.0634964			1022	3.407	0.123334			1022	3.407	0.0285887			1022	202.2	41.4			1022	202.2	39.5
1023	3.41	0.0270524			1023	3.41	0.136137			1023	3.41	0.0207412			1023	3.41	0.0637295			1023	3.41	0.123576			1023	3.41	0.0289116			1023	202.3	40.56			1023	202.3	39.12
1024	3.413	0.027101			1024	3.413	0.136137			1024	3.413	0.0209475			1024	3.413	0.0639768			1024	3.413	0.123847			1024	3.413	0.0291985			1024	202.4	39.8			1024	202.4	39.28
1025	3.417	0.0271143			1025	3.417	0.136231			1025	3.417	0.0211647			1025	3.417	0.0642099			1025	3.417	0.124145			1025	3.417	0.0294496			1025	202.5	39.8			1025	202.5	39.88
1026	3.42	0.0270922			1026	3.42	0.136355			1026	3.42	0.0214036			1026	3.42	0.0644289			1026	3.42	0.124464			1026	3.42	0.0296768			1026	202.6	40.52			1026	202.6	40.56
1027	3.423	0.0270435			1027	3.423	0.136511			1027	3.423	0.0216533			1027	3.423	0.0646197			1027	3.423	0.12481			1027	3.423	0.0298801			1027	202.7	41.52			1027	202.7	40.88
1028	3.427	0.0269772			1028	3.427	0.136667			1028	3.427	0.0219031			1028	3.427	0.0647892			1028	3.427	0.125171			1028	3.427	0.0300833			1028	202.8	42.28			1028	202.8	40.84
1029	3.43	0.0269108			1029	3.43	0.136823			1029	3.43	0.022142			1029	3.43	0.0649234			1029	3.43	0.125545			1029	3.43	0.0302627			1029	202.9	42.56			1029	202.9	40.64
1030	3.433	0.0268578			1030	3.433	0.136979			1030	3.433	0.0223809			1030	3.433	0.0650294			1030	3.433	0.125933			1030	3.433	0.030454			1030	203	42.26			1030	203	40.52
1031	3.437	0.0268268			1031	3.437	0.137072			1031	3.437	0.0225872			1031	3.437	0.065093			1031	3.437	0.126329			1031	3.437	0.0306334			1031	203.1	41.54			1031	203.1	40.7
1032	3.44	0.0268179			1032	3.44	0.137135			1032	3.44	0.0227827			1032	3.44	0.0651354			1032	3.44	0.126717			1032	3.44	0.0308127			1032	203.2	40.64			1032	203.2	41.2
1033	3.443	0.0268312			1033	3.443	0.137135			1033	3.443	0.0229456			1033	3.443	0.0651566			1033	3.443	0.127098			1033	3.443	0.0309682			1033	203.3	39.88			1033	203.3	41.86
1034	3.447	0.0268622			1034	3.447	0.137104			1034	3.447	0.0230976			1034	3.447	0.0651636			1034	3.447	0.127466			1034	3.447	0.0311116			1034	203.4	39.46			1034	203.4	42.46
1035	3.45	0.026902			1035	3.45	0.137072			1035	3.45	0.0232279			1035	3.45	0.0651495			1035	3.45	0.127798			1035	3.45	0.0312073			1035	203.5	39.42			1035	203.5	42.86
1036	3.453	0.0269374			1036	3.453	0.137072			1036	3.453	0.0233365			1036	3.453	0.0651142			1036	3.453	0.128083			1036	3.453	0.0312671			1036	203.6	39.5			1036	203.6	43.06
1037	3.457	0.0269683			1037	3.457	0.137135			1037	3.457	0.0234342			1037	3.457	0.0650506			1037	3.457	0.128318			1037	3.457	0.0312671			1037	203.7	39.6			1037	203.7	43.08
1038	3.46	0.0269816			1038	3.46	0.137291			1038	3.46	0.0235103			1038	3.46	0.0649588			1038	3.46	0.128492			1038	3.46	0.0312312			1038	203.8	40.04			1038	203.8	43.34
1039	3.463	0.026986			1039	3.463	0.137602			1039	3.463	0.0235537			1039	3.463	0.0648245			1039	3.463	0.128596			1039	3.463	0.0311595			1039	203.9	41.12			1039	203.9	44.38
1040	3.467	0.0269728			1040	3.467	0.138101			1040	3.467	0.0235537			1040	3.467	0.0646409			1040	3.467	0.12863			1040	3.467	0.0310519			1040	204	42.56			1040	204	46.4
1041	3.47	0.0269639			1041	3.47	0.138756			1041	3.47	0.0234885			1041	3.47	0.0644077			1041	3.47	0.128589			1041	3.47	0.0309203			1041	204.1	43.66			1041	204.1	48.94
1042	3.473	0.0269506			1042	3.473	0.13966			1042	3.473	0.0233582			1042	3.473	0.0641322			1042	3.473	0.128471			1042	3.473	0.0307649			1042	204.2	44.12			1042	204.2	51.26
1043	3.477	0.0269506			1043	3.477	0.140751			1043	3.477	0.0231519			1043	3.477	0.0638143			1043	3.477	0.12827			1043	3.477	0.0305975			1043	204.3	44.16			1043	204.3	52.56
1044	3.48	0.0269551			1044	3.48	0.141998			1044	3.48	0.0228696			1044	3.48	0.0634611			1044	3.48	0.127992			1044	3.48	0.0304062			1044	204.4	44.12			1044	204.4	52.32
1045	3.483	0.0269728			1045	3.483	0.14337			1045	3.483	0.0225003			1045	3.483	0.0630937			1045	3.483	0.127653			1045	3.483	0.0301551			1045	204.5	44.12			1045	204.5	51.1
1046	3.487	0.0269949			1046	3.487	0.144866			1046	3.487	0.0220768			1046	3.487	0.0627193			1046	3.487	0.127265			1046	3.487	0.0298562			1046	204.6	44.2			1046	204.6	50.78
1047	3.49	0.0270214			1047	3.49	0.146394			1047	3.49	0.021599			1047	3.49	0.0623519			1047	3.49	0.126821			1047	3.49	0.0294736			1047	204.7	44.46			1047	204.7	53.08
1048	3.493	0.027048			1048	3.493	0.14789			1048	3.493	0.0211104			1048	3.493	0.0620058			1048	3.493	0.126336			1048	3.493	0.0290192			1048	204.8	45.04			1048	204.8	57.74
1049	3.497	0.0270656			1049	3.497	0.149355			1049	3.497	0.0206217			1049	3.497	0.0616737			1049	3.497	0.125816			1049	3.497	0.0284692			1049	204.9	45.94			1049	204.9	62.32
1050	3.5	0.0270701			1050	3.5	0.150664			1050	3.5	0.0201548			1050	3.5	0.0613558			1050	3.5	0.125268			1050	3.5	0.0278474			1050	205	47			1050	205	63.98
1051	3.503	0.0270524			1051	3.503	0.151818			1051	3.503	0.0197312			1051	3.503	0.0610521			1051	3.503	0.124692			1051	3.503	0.0271539			1051	205.1	47.74			1051	205.1	61.6
1052	3.507	0.027017			1052	3.507	0.152784			1052	3.507	0.0193512			1052	3.507	0.0607483			1052	3.507	0.124096			1052	3.507	0.0264365			1052	205.2	47.5			1052	205.2	56.52
1053	3.51	0.0269595			1053	3.51	0.153532			1053	3.51	0.0190145			1053	3.51	0.0604374			1053	3.51	0.123493			1053	3.51	0.0257191			1053	205.3	46			1053	205.3	51.5
1054	3.513	0.0268843			1054	3.513	0.154062			1054	3.513	0.0187105			1054	3.513	0.0601266			1054	3.513	0.122883			1054	3.513	0.0250137			1054	205.4	43.74			1054	205.4	48.6
1055	3.517	0.0267958			1055	3.517	0.154343			1055	3.517	0.018439			1055	3.517	0.0598016			1055	3.517	0.122287			1055	3.517	0.024356			1055	205.5	41.92			1055	205.5	47.52
1056	3.52	0.0266985			1056	3.52	0.154436			1056	3.52	0.0181784			1056	3.52	0.0594625			1056	3.52	0.121711			1056	3.52	0.0237462			1056	205.6	41.38			1056	205.6	46.58
1057	3.523	0.0265924			1057	3.523	0.154343			1057	3.523	0.017896			1057	3.523	0.0591022			1057	3.523	0.121164			1057	3.523	0.0231843			1057	205.7	41.96			1057	205.7	45.04
1058	3.527	0.0264906			1058	3.527	0.154156			1058	3.527	0.017592			1058	3.527	0.0587349			1058	3.527	0.120665			1058	3.527	0.0226701			1058	205.8	42.74			1058	205.8	43.72
1059	3.53	0.0263933			1059	3.53	0.153875			1059	3.53	0.0172445			1059	3.53	0.0583605			1059	3.53	0.120207			1059	3.53	0.0222038			1059	205.9	42.92			1059	205.9	43.78
1060	3.533	0.0263137			1060	3.533	0.153532			1060	3.533	0.0168427			1060	3.533	0.057986			1060	3.533	0.119798			1060	3.533	0.0217614			1060	206	42.5			1060	206	45.24
1061	3.537	0.0262518			1061	3.537	0.153189			1061	3.537	0.0163975			1061	3.537	0.0576187			1061	3.537	0.119424			1061	3.537	0.021331			1061	206.1	42.08			1061	206.1	47.2
1062	3.54	0.0262075			1062	3.54	0.152784			1062	3.54	0.0159196			1062	3.54	0.0572584			1062	3.54	0.11907			1062	3.54	0.0209005			1062	206.2	42.22			1062	206.2	48.9
1063	3.543	0.0261898			1063	3.543	0.15241			1063	3.543	0.0154201			1063	3.543	0.0569122			1063	3.543	0.118723			1063	3.543	0.0204581			1063	206.3	42.74			1063	206.3	50.14
1064	3.547	0.0261854			1064	3.547	0.152005			1064	3.547	0.0149097			1064	3.547	0.0565943			1064	3.547	0.11837			1064	3.547	0.0200038			1064	206.4	42.88			1064	206.4	51
1065	3.55	0.0262031			1065	3.55	0.1516			1065	3.55	0.0144211			1065	3.55	0.0563117			1065	3.55	0.118002			1065	3.55	0.0195614			1065	206.5	42.22			1065	206.5	51.32
1066	3.553	0.0262252			1066	3.553	0.151163			1066	3.553	0.0139758			1066	3.553	0.0560574			1066	3.553	0.117614			1066	3.553	0.0191309			1066	206.6	41.18			1066	206.6	50.82
1067	3.557	0.0262562			1067	3.557	0.150696			1067	3.557	0.0135741			1067	3.557	0.0558313			1067	3.557	0.117205			1067	3.557	0.0187244			1067	206.7	40.62			1067	206.7	49.9
1068	3.56	0.0262872			1068	3.56	0.150197			1068	3.56	0.0132483			1068	3.56	0.0556477			1068	3.56	0.116782			1068	3.56	0.0183537			1068	206.8	40.9			1068	206.8	49.32
1069	3.563	0.0263137			1069	3.563	0.149636			1069	3.563	0.0129768			1069	3.563	0.0555064			1069	3.563	0.116359			1069	3.563	0.0180309			1069	206.9	41.68			1069	206.9	49.34
1070	3.567	0.0263314			1070	3.567	0.149043			1070	3.567	0.0127705			1070	3.567	0.0553933			1070	3.567	0.11595			1070	3.567	0.0177678			1070	207	42.34			1070	207	49.2
1071	3.57	0.0263447			1071	3.57	0.148482			1071	3.57	0.0126293			1071	3.57	0.0553156			1071	3.57	0.115576			1071	3.57	0.0175765			1071	207.1	42.74			1071	207.1	48.26
1072	3.573	0.0263535			1072	3.573	0.147921			1072	3.573	0.0125316			1072	3.573	0.0552732			1072	3.573	0.11525			1072	3.573	0.017457			1072	207.2	43.38			1072	207.2	46.84
1073	3.577	0.0263579			1073	3.577	0.147391			1073	3.577	0.0124881			1073	3.577	0.055252			1073	3.577	0.114973			1073	3.577	0.0173972			1073	207.3	44.62			1073	207.3	45.78
1074	3.58	0.0263624			1074	3.58	0.14683			1074	3.58	0.0124664			1074	3.58	0.055252			1074	3.58	0.114751			1074	3.58	0.0173972			1074	207.4	46.14			1074	207.4	45.48
1075	3.583	0.0263624			1075	3.583	0.146269			1075	3.583	0.0124556			1075	3.583	0.0552662			1075	3.583	0.114585			1075	3.583	0.017445			1075	207.5	47.24			1075	207.5	45.68
1076	3.587	0.0263668			1076	3.587	0.145645			1076	3.587	0.0124556			1076	3.587	0.0552803			1076	3.587	0.11446			1076	3.587	0.0175287			1076	207.6	47.68			1076	207.6	45.74
1077	3.59	0.02638			1077	3.59	0.145053			1077	3.59	0.0124338			1077	3.59	0.0552944			1077	3.59	0.114377			1077	3.59	0.0176363			1077	207.7	47.9			1077	207.7	45.36
1078	3.593	0.0263933			1078	3.593	0.144398			1078	3.593	0.0124013			1078	3.593	0.0553015			1078	3.593	0.114321			1078	3.593	0.0177678			1078	207.8	48.34			1078	207.8	44.7
1079	3.597	0.0264066			1079	3.597	0.143713			1079	3.597	0.0123361			1079	3.597	0.0552874			1079	3.597	0.114273			1079	3.597	0.0178874			1079	207.9	48.38			1079	207.9	44.22
1080	3.6	0.0264199			1080	3.6	0.142964			1080	3.6	0.0122384			1080	3.6	0.055252			1080	3.6	0.114217			1080	3.6	0.0179831			1080	208	46.92			1080	208	44.12
1081	3.603	0.0264243			1081	3.603	0.142185			1081	3.603	0.0120972			1081	3.603	0.0551955			1081	3.603	0.114141			1081	3.603	0.0180428			1081	208.1	43.82			1081	208.1	44.16
1082	3.607	0.0264243			1082	3.607	0.141312			1082	3.607	0.0119343			1082	3.607	0.0551178			1082	3.607	0.114044			1082	3.607	0.0180667			1082	208.2	40.52			1082	208.2	44
1083	3.61	0.0264243			1083	3.61	0.140439			1083	3.61	0.0117497			1083	3.61	0.055026			1083	3.61	0.113926			1083	3.61	0.0180548			1083	208.3	38.74			1083	208.3	43.76
1084	3.613	0.0264154			1084	3.613	0.139566			1084	3.613	0.0115434			1084	3.613	0.0549271			1084	3.613	0.113794			1084	3.613	0.018007			1084	208.4	39.06			1084	208.4	43.98
1085	3.617	0.0264066			1085	3.617	0.138631			1085	3.617	0.0113479			1085	3.617	0.054814			1085	3.617	0.113656			1085	3.617	0.0179472			1085	208.5	40.52			1085	208.5	45.04
1086	3.62	0.0263845			1086	3.62	0.137696			1086	3.62	0.0111742			1086	3.62	0.0547081			1086	3.62	0.113524			1086	3.62	0.0178635			1086	208.6	41.8			1086	208.6	47.02
1087	3.623	0.0263579			1087	3.623	0.13673			1087	3.623	0.011033			1087	3.623	0.0546162			1087	3.623	0.113392			1087	3.623	0.0177798			1087	208.7	42.36			1087	208.7	49.6
1088	3.627	0.0263314			1088	3.627	0.135701			1088	3.627	0.0109353			1088	3.627	0.0545456			1088	3.627	0.113274			1088	3.627	0.0176961			1088	208.8	42.56			1088	208.8	52.1
1089	3.63	0.0263049			1089	3.63	0.134703			1089	3.63	0.010881			1089	3.63	0.0544891			1089	3.63	0.113177			1089	3.63	0.0176483			1089	208.9	42.88			1089	208.9	53.7
1090	3.633	0.0262827			1090	3.633	0.133706			1090	3.633	0.0108918			1090	3.633	0.0544679			1090	3.633	0.113101			1090	3.633	0.0176124			1090	209	43.32			1090	209	53.6
1091	3.637	0.0262695			1091	3.637	0.132802			1091	3.637	0.010957			1091	3.637	0.0544679			1091	3.637	0.113045			1091	3.637	0.0175885			1091	209.1	43.42			1091	209.1	51.74
1092	3.64	0.026265			1092	3.64	0.131991			1092	3.64	0.0110656			1092	3.64	0.0544961			1092	3.64	0.113004			1092	3.64	0.0175765			1092	209.2	42.86			1092	209.2	49.02
1093	3.643	0.0262739			1093	3.643	0.131305			1093	3.643	0.0112176			1093	3.643	0.0545456			1093	3.643	0.112962			1093	3.643	0.0175646			1093	209.3	41.88			1093	209.3	46.92
1094	3.647	0.026296			1094	3.647	0.130775			1094	3.647	0.0113913			1094	3.647	0.0546092			1094	3.647	0.112921			1094	3.647	0.0175406			1094	209.4	41.16			1094	209.4	46.48
1095	3.65	0.0263402			1095	3.65	0.130432			1095	3.65	0.011576			1095	3.65	0.0546939			1095	3.65	0.112872			1095	3.65	0.0174928			1095	209.5	41.08			1095	209.5	47.7
1096	3.653	0.0263977			1096	3.653	0.130308			1096	3.653	0.0117606			1096	3.653	0.0547787			1096	3.653	0.112824			1096	3.653	0.017433			1096	209.6	41.34			1096	209.6	49.78
1097	3.657	0.0264685			1097	3.657	0.13037			1097	3.657	0.0119452			1097	3.657	0.0548776			1097	3.657	0.112782			1097	3.657	0.0173374			1097	209.7	41.48			1097	209.7	52.04
1098	3.66	0.0265437			1098	3.66	0.130526			1098	3.66	0.0121081			1098	3.66	0.0549695			1098	3.66	0.112747			1098	3.66	0.0172298			1098	209.8	41.32			1098	209.8	53.84
1099	3.663	0.0266145			1099	3.663	0.130713			1099	3.663	0.0122492			1099	3.663	0.0550542			1099	3.663	0.112727			1099	3.663	0.0170982			1099	209.9	41.2			1099	209.9	54.24
1100	3.667	0.026672			1100	3.667	0.1309			1100	3.667	0.0123578			1100	3.667	0.0551249			1100	3.667	0.11272			1100	3.667	0.0169787			1100	210	41.42			1100	210	52.42
1101	3.67	0.0267118			1101	3.67	0.130962			1101	3.67	0.0124338			1101	3.67	0.0551814			1101	3.67	0.112733			1101	3.67	0.016883			1101	210.1	41.84			1101	210.1	49.32
1102	3.673	0.0267295			1102	3.673	0.1309			1102	3.673	0.0124664			1102	3.673	0.0552379			1102	3.673	0.112754			1102	3.673	0.0167993			1102	210.2	42.1			1102	210.2	47.38
1103	3.677	0.0267206			1103	3.677	0.130651			1103	3.677	0.0124664			1103	3.677	0.0552944			1103	3.677	0.112782			1103	3.677	0.0167635			1103	210.3	41.94			1103	210.3	47.74
1104	3.68	0.0266941			1104	3.68	0.130277			1104	3.68	0.0124121			1104	3.68	0.0553509			1104	3.68	0.112824			1104	3.68	0.0167395			1104	210.4	41.46			1104	210.4	48.64
1105	3.683	0.0266454			1105	3.683	0.129747			1105	3.683	0.0123252			1105	3.683	0.0554075			1105	3.683	0.112865			1105	3.683	0.0167515			1105	210.5	41			1105	210.5	48.36
1106	3.687	0.0265924			1106	3.687	0.129123			1106	3.687	0.0122166			1106	3.687	0.055464			1106	3.687	0.112907			1106	3.687	0.0167754			1106	210.6	40.82			1106	210.6	47.88
1107	3.69	0.0265393			1107	3.69	0.1285			1107	3.69	0.0120972			1107	3.69	0.0555346			1107	3.69	0.112941			1107	3.69	0.0168232			1107	210.7	40.88			1107	210.7	48.72
1108	3.693	0.0264995			1108	3.693	0.127907			1108	3.693	0.0119777			1108	3.693	0.0556123			1108	3.693	0.112962			1108	3.693	0.0168711			1108	210.8	41			1108	210.8	49.86
1109	3.697	0.0264774			1109	3.697	0.127377			1109	3.697	0.0118692			1109	3.697	0.0556971			1109	3.697	0.112962			1109	3.697	0.0169189			1109	210.9	41.1			1109	210.9	49.26
1110	3.7	0.0264729			1110	3.7	0.126941			1110	3.7	0.0117714			1110	3.7	0.0557889			1110	3.7	0.112955			1110	3.7	0.0169428			1110	211	41.26			1110	211	47.36
1111	3.703	0.0264906			1111	3.703	0.126629			1111	3.703	0.0117063			1111	3.703	0.0558808			1111	3.703	0.112935			1111	3.703	0.0169428			1111	211.1	41.34			1111	211.1	45.92
1112	3.707	0.026526			1112	3.707	0.126411			1112	3.707	0.0116737			1112	3.707	0.0559585			1112	3.707	0.112914			1112	3.707	0.0169309			1112	211.2	41.14			1112	211.2	44.94
1113	3.71	0.0265791			1113	3.71	0.126255			1113	3.71	0.0116628			1113	3.71	0.056015			1113	3.71	0.112886			1113	3.71	0.0169189			1113	211.3	40.76			1113	211.3	43.38
1114	3.713	0.0266366			1114	3.713	0.12613			1114	3.713	0.0116737			1114	3.713	0.0560503			1114	3.713	0.112865			1114	3.713	0.016895			1114	211.4	40.64			1114	211.4	41.48
1115	3.717	0.0266941			1115	3.717	0.126068			1115	3.717	0.0116737			1115	3.717	0.0560574			1115	3.717	0.112851			1115	3.717	0.016895			1115	211.5	41			1115	211.5	40.52
1116	3.72	0.0267516			1116	3.72	0.125974			1116	3.72	0.0116737			1116	3.72	0.0560291			1116	3.72	0.112844			1116	3.72	0.0169069			1116	211.6	41.64			1116	211.6	40.72
1117	3.723	0.0268003			1117	3.723	0.125912			1117	3.723	0.0116411			1117	3.723	0.0559656			1117	3.723	0.112851			1117	3.723	0.0169428			1117	211.7	42.28			1117	211.7	41.3
1118	3.727	0.0268445			1118	3.727	0.125787			1118	3.727	0.0115868			1118	3.727	0.0558667			1118	3.727	0.112865			1118	3.727	0.0170026			1118	211.8	42.92			1118	211.8	41.72
1119	3.73	0.0268843			1119	3.73	0.125632			1119	3.73	0.0115217			1119	3.73	0.0557466			1119	3.73	0.112893			1119	3.73	0.0170743			1119	211.9	43.9			1119	211.9	42.16
1120	3.733	0.0269241			1120	3.733	0.125445			1120	3.733	0.0114239			1120	3.733	0.0555982			1120	3.733	0.112935			1120	3.733	0.0171819			1120	212	45.22			1120	212	42.88
1121	3.737	0.0269595			1121	3.737	0.125226			1121	3.737	0.0113262			1121	3.737	0.0554428			1121	3.737	0.112976			1121	3.737	0.0172896			1121	212.1	45.9			1121	212.1	43.82
1122	3.74	0.0269949			1122	3.74	0.124977			1122	3.74	0.0112176			1122	3.74	0.0552944			1122	3.74	0.113018			1122	3.74	0.0173852			1122	212.2	44.64			1122	212.2	44.72
1123	3.743	0.0270303			1123	3.743	0.124696			1123	3.743	0.0111199			1123	3.743	0.0551461			1123	3.743	0.113052			1123	3.743	0.0174689			1123	212.3	41.94			1123	212.3	45.54
1124	3.747	0.0270656			1124	3.747	0.124416			1124	3.747	0.011033			1124	3.747	0.0550189			1124	3.747	0.11308			1124	3.747	0.0175287			1124	212.4	40.38			1124	212.4	46.9
1125	3.75	0.0270966			1125	3.75	0.124104			1125	3.75	0.0109787			1125	3.75	0.0549129			1125	3.75	0.113108			1125	3.75	0.0175526			1125	212.5	42.32			1125	212.5	49.32
1126	3.753	0.0271187			1126	3.753	0.123855			1126	3.753	0.0109461			1126	3.753	0.0548352			1126	3.753	0.113136			1126	3.753	0.0175287			1126	212.6	47.06			1126	212.6	52.08
1127	3.757	0.0271276			1127	3.757	0.123668			1127	3.757	0.0109461			1127	3.757	0.0547858			1127	3.757	0.113156			1127	3.757	0.0174689			1127	212.7	51.48			1127	212.7	53.34
1128	3.76	0.0271276			1128	3.76	0.123512			1128	3.76	0.0109461			1128	3.76	0.0547575			1128	3.76	0.113184			1128	3.76	0.0173733			1128	212.8	53.38			1128	212.8	52.1
1129	3.763	0.0271143			1129	3.763	0.123418			1129	3.763	0.0109678			1129	3.763	0.0547505			1129	3.763	0.113205			1129	3.763	0.0172298			1129	212.9	53.16			1129	212.9	49.56
1130	3.767	0.0270922			1130	3.767	0.123356			1130	3.767	0.0110004			1130	3.767	0.0547505			1130	3.767	0.113233			1130	3.767	0.0170504			1130	213	52.02			1130	213	47.76
1131	3.77	0.0270612			1131	3.77	0.123294			1131	3.77	0.0110438			1131	3.77	0.0547575			1131	3.77	0.113267			1131	3.77	0.0168472			1131	213.1	50.08			1131	213.1	47.12
1132	3.773	0.0270214			1132	3.773	0.123231			1132	3.773	0.0110873			1132	3.773	0.0547716			1132	3.773	0.113316			1132	3.773	0.0166319			1132	213.2	47.02			1132	213.2	46.48
1133	3.777	0.026986			1133	3.777	0.123169			1133	3.777	0.0111416			1133	3.777	0.0547716			1133	3.777	0.113385			1133	3.777	0.0164167			1133	213.3	43.92			1133	213.3	45.04
1134	3.78	0.0269506			1134	3.78	0.123044			1134	3.78	0.011185			1134	3.78	0.0547787			1134	3.78	0.113468			1134	3.78	0.0162015			1134	213.4	42.72			1134	213.4	43.32
1135	3.783	0.0269285			1135	3.783	0.122888			1135	3.783	0.0112067			1135	3.783	0.0547787			1135	3.783	0.113565			1135	3.783	0.0159982			1135	213.5	43.82			1135	213.5	42.3
1136	3.787	0.0269197			1136	3.787	0.12267			1136	3.787	0.0112176			1136	3.787	0.0547787			1136	3.787	0.113676			1136	3.787	0.0158308			1136	213.6	45.36			1136	213.6	42.52
1137	3.79	0.0269329			1137	3.79	0.122452			1137	3.79	0.0112067			1137	3.79	0.0547858			1137	3.79	0.113801			1137	3.79	0.0156993			1137	213.7	45.48			1137	213.7	44.16
1138	3.793	0.0269683			1138	3.793	0.122202			1138	3.793	0.0111959			1138	3.793	0.054807			1138	3.793	0.11394			1138	3.793	0.0156156			1138	213.8	44.2			1138	213.8	46.88
1139	3.797	0.027017			1139	3.797	0.121953			1139	3.797	0.0111742			1139	3.797	0.0548352			1139	3.797	0.114078			1139	3.797	0.0155558			1139	213.9	42.62			1139	213.9	49.6
1140	3.8	0.0270833			1140	3.8	0.121704			1140	3.8	0.0111742			1140	3.8	0.0548776			1140	3.8	0.114217			1140	3.8	0.0155319			1140	214	41.34			1140	214	50.62
1141	3.803	0.0271585			1141	3.803	0.121485			1141	3.803	0.0111959			1141	3.803	0.0549341			1141	3.803	0.114342			1141	3.803	0.015496			1141	214.1	40.44			1141	214.1	49.22
1142	3.807	0.0272382			1142	3.807	0.121267			1142	3.807	0.0112502			1142	3.807	0.0550048			1142	3.807	0.114439			1142	3.807	0.0154721			1142	214.2	40.24			1142	214.2	46.66
1143	3.81	0.0273178			1143	3.81	0.12108			1143	3.81	0.0113805			1143	3.81	0.0550966			1143	3.81	0.114508			1143	3.81	0.0154362			1143	214.3	40.94			1143	214.3	45.22
1144	3.813	0.0273797			1144	3.813	0.120924			1144	3.813	0.0115542			1144	3.813	0.0551885			1144	3.813	0.11455			1144	3.813	0.0154004			1144	214.4	42.08			1144	214.4	45.8
1145	3.817	0.0274283			1145	3.817	0.120768			1145	3.817	0.0117714			1145	3.817	0.0552874			1145	3.817	0.114564			1145	3.817	0.0153526			1145	214.5	42.88			1145	214.5	47.38
1146	3.82	0.0274549			1146	3.82	0.120613			1146	3.82	0.0120103			1146	3.82	0.0553933			1146	3.82	0.11455			1146	3.82	0.0152928			1146	214.6	43.1			1146	214.6	48.72
1147	3.823	0.0274637			1147	3.823	0.120426			1147	3.823	0.0122275			1147	3.823	0.0555064			1147	3.823	0.114508			1147	3.823	0.015233			1147	214.7	43.06			1147	214.7	49.78
1148	3.827	0.0274549			1148	3.827	0.120207			1148	3.827	0.0124013			1148	3.827	0.0556265			1148	3.827	0.114453			1148	3.827	0.0151612			1148	214.8	42.94			1148	214.8	50.76
1149	3.83	0.0274372			1149	3.83	0.119958			1149	3.83	0.012499			1149	3.83	0.0557536			1149	3.83	0.114397			1149	3.83	0.0151015			1149	214.9	42.56			1149	214.9	51.2
1150	3.833	0.0274283			1150	3.833	0.119677			1150	3.833	0.012499			1150	3.833	0.0558879			1150	3.833	0.114356			1150	3.833	0.0150656			1150	215	41.74			1150	215	50.36
1151	3.837	0.0274239			1151	3.837	0.119366			1151	3.837	0.0123904			1151	3.837	0.0560221			1151	3.837	0.114328			1151	3.837	0.0150297			1151	215.1	40.92			1151	215.1	48.18
1152	3.84	0.027446			1152	3.84	0.119023			1152	3.84	0.0121841			1152	3.84	0.0561634			1152	3.84	0.114321			1152	3.84	0.0150297			1152	215.2	40.6			1152	215.2	45.84
1153	3.843	0.0274991			1153	3.843	0.11868			1153	3.843	0.0119017			1153	3.843	0.0562905			1153	3.843	0.114335			1153	3.843	0.0150417			1153	215.3	40.7			1153	215.3	45
1154	3.847	0.0275832			1154	3.847	0.118337			1154	3.847	0.0115651			1154	3.847	0.0564106			1154	3.847	0.114363			1154	3.847	0.0150775			1154	215.4	40.54			1154	215.4	46.12
1155	3.85	0.0277026			1155	3.85	0.118056			1155	3.85	0.0112285			1155	3.85	0.0565095			1155	3.85	0.114411			1155	3.85	0.0151373			1155	215.5	39.78			1155	215.5	47.94
1156	3.853	0.0278486			1156	3.853	0.117838			1156	3.853	0.0109135			1156	3.853	0.0565872			1156	3.853	0.114467			1156	3.853	0.015233			1156	215.6	38.88			1156	215.6	48.86
1157	3.857	0.0280122			1157	3.857	0.117651			1157	3.857	0.0106529			1157	3.857	0.0566367			1157	3.857	0.114522			1157	3.857	0.0153526			1157	215.7	38.56			1157	215.7	48.4
1158	3.86	0.0281847			1158	3.86	0.117526			1158	3.86	0.0104683			1158	3.86	0.0566508			1158	3.86	0.114578			1158	3.86	0.0155199			1158	215.8	38.98			1158	215.8	46.92
1159	3.863	0.0283528			1159	3.863	0.117402			1159	3.863	0.0103489			1159	3.863	0.0566296			1159	3.863	0.114619			1159	3.863	0.0157113			1159	215.9	39.74			1159	215.9	45.24
1160	3.867	0.028512			1160	3.867	0.117277			1160	3.867	0.0103054			1160	3.867	0.0565802			1160	3.867	0.114654			1160	3.867	0.0159265			1160	216	40.42			1160	216	44.8
1161	3.87	0.028658			1161	3.87	0.11709			1161	3.87	0.0103054			1161	3.87	0.0565237			1161	3.87	0.114682			1161	3.87	0.0161656			1161	216.1	40.9			1161	216.1	46.76
1162	3.873	0.0287863			1162	3.873	0.116809			1162	3.873	0.010338			1162	3.873	0.0564742			1162	3.873	0.114716			1162	3.873	0.0164167			1162	216.2	41.24			1162	216.2	51.2
1163	3.877	0.0288924			1163	3.877	0.116466			1163	3.877	0.0103814			1163	3.877	0.0564318			1163	3.877	0.114758			1163	3.877	0.0166798			1163	216.3	41.58			1163	216.3	57.14
1164	3.88	0.0289853			1164	3.88	0.11603			1164	3.88	0.010414			1164	3.88	0.0564106			1164	3.88	0.114813			1164	3.88	0.0169428			1164	216.4	41.94			1164	216.4	62.6
1165	3.883	0.0290738			1165	3.883	0.1155			1165	3.883	0.0104357			1165	3.883	0.0564318			1165	3.883	0.114869			1165	3.883	0.0172059			1165	216.5	42.28			1165	216.5	65.02
1166	3.887	0.0291578			1166	3.887	0.114908			1166	3.887	0.0104574			1166	3.887	0.0564883			1166	3.887	0.114952			1166	3.887	0.017457			1166	216.6	42.9			1166	216.6	63.32
1167	3.89	0.0292463			1167	3.89	0.114347			1167	3.89	0.0104574			1167	3.89	0.0565872			1167	3.89	0.115049			1167	3.89	0.017708			1167	216.7	44.06			1167	216.7	59.44
1168	3.893	0.0293436			1168	3.893	0.113817			1168	3.893	0.0104574			1168	3.893	0.0567285			1168	3.893	0.115167			1168	3.893	0.0179472			1168	216.8	45.58			1168	216.8	56.22
1169	3.897	0.0294409			1169	3.897	0.113411			1169	3.897	0.0104574			1169	3.897	0.0568981			1169	3.897	0.115299			1169	3.897	0.0181744			1169	216.9	46.72			1169	216.9	54.52
1170	3.9	0.0295426			1170	3.9	0.1131			1170	3.9	0.0104683			1170	3.9	0.0570818			1170	3.9	0.115444			1170	3.9	0.0183896			1170	217	47.22			1170	217	53.28
1171	3.903	0.0296444			1171	3.903	0.112944			1171	3.903	0.0105009			1171	3.903	0.0572796			1171	3.903	0.115597			1171	3.903	0.0186168			1171	217.1	47.56			1171	217.1	51.58
1172	3.907	0.0297461			1172	3.907	0.112913			1172	3.907	0.0105443			1172	3.907	0.0574703			1172	3.907	0.115756			1172	3.907	0.0188679			1172	217.2	47.92			1172	217.2	49.44
1173	3.91	0.0298434			1173	3.91	0.113006			1173	3.91	0.0105986			1173	3.91	0.057654			1173	3.91	0.115936			1173	3.91	0.0191309			1173	217.3	47.62			1173	217.3	46.96
1174	3.913	0.0299319			1174	3.913	0.113224			1174	3.913	0.0106529			1174	3.913	0.0578377			1174	3.913	0.116124			1174	3.913	0.0194179			1174	217.4	45.88			1174	217.4	44.24
1175	3.917	0.0300159			1175	3.917	0.113536			1175	3.917	0.0107072			1175	3.917	0.0580002			1175	3.917	0.116332			1175	3.917	0.0197168			1175	217.5	42.98			1175	217.5	41.88
1176	3.92	0.0300867			1176	3.92	0.113879			1176	3.92	0.0107398			1176	3.92	0.0581556			1176	3.92	0.116546			1176	3.92	0.0200396			1176	217.6	40.24			1176	217.6	40.56
1177	3.923	0.0301486			1177	3.923	0.114284			1177	3.923	0.0107506			1177	3.923	0.0583039			1177	3.923	0.116775			1177	3.923	0.0203505			1177	217.7	38.98			1177	217.7	40.18
1178	3.927	0.0302061			1178	3.927	0.114658			1178	3.927	0.0107289			1178	3.927	0.0584523			1178	3.927	0.117032			1178	3.927	0.0206614			1178	217.8	39.48			1178	217.8	40
1179	3.93	0.0302548			1179	3.93	0.11497			1179	3.93	0.0106746			1179	3.93	0.0585936			1179	3.93	0.117302			1179	3.93	0.0209483			1179	217.9	40.88			1179	217.9	39.74
1180	3.933	0.0302946			1180	3.933	0.115219			1180	3.933	0.0105878			1180	3.933	0.0587278			1180	3.933	0.1176			1180	3.933	0.0212114			1180	218	42.04			1180	218	39.72
1181	3.937	0.0303344			1181	3.937	0.115375			1181	3.937	0.0104792			1181	3.937	0.058862			1181	3.937	0.117919			1181	3.937	0.0214266			1181	218.1	42.42			1181	218.1	40.38
1182	3.94	0.0303742			1182	3.94	0.115406			1182	3.94	0.010338			1182	3.94	0.0589821			1182	3.94	0.118238			1182	3.94	0.021606			1182	218.2	42.62			1182	218.2	41.88
1183	3.943	0.0304096			1183	3.943	0.115406			1183	3.943	0.0101968			1183	3.943	0.0590881			1183	3.943	0.118557			1183	3.943	0.0217375			1183	218.3	43.7			1183	218.3	44.38
1184	3.947	0.0304494			1184	3.947	0.115344			1184	3.947	0.0100448			1184	3.947	0.0591729			1184	3.947	0.118876			1184	3.947	0.0218451			1184	218.4	46.38			1184	218.4	47.5
1185	3.95	0.0305025			1185	3.95	0.115251			1185	3.95	0.00989277			1185	3.95	0.0592294			1185	3.95	0.119174			1185	3.95	0.0219168			1185	218.5	50.78			1185	218.5	49.74
1186	3.953	0.0305688			1186	3.953	0.115219			1186	3.953	0.00974074			1186	3.953	0.0592577			1186	3.953	0.119444			1186	3.953	0.0219886			1186	218.6	57			1186	218.6	49.56
1187	3.957	0.0306529			1187	3.957	0.115251			1187	3.957	0.00959957			1187	3.957	0.0592647			1187	3.957	0.119673			1187	3.957	0.0220364			1187	218.7	65			1187	218.7	47.44
1188	3.96	0.0307635			1188	3.96	0.115406			1188	3.96	0.00949098			1188	3.96	0.0592294			1188	3.96	0.119853			1188	3.96	0.0220842			1188	218.8	73.06			1188	218.8	45.76
1189	3.963	0.0309006			1189	3.963	0.115687			1189	3.963	0.0094041			1189	3.963	0.0591729			1189	3.963	0.119985			1189	3.963	0.0221201			1189	218.9	76.88			1189	218.9	45.98
1190	3.967	0.0310687			1190	3.967	0.116092			1190	3.967	0.00932809			1190	3.967	0.0590881			1190	3.967	0.120068			1190	3.967	0.0221201			1190	219	72.6			1190	219	46.98
1191	3.97	0.0312677			1191	3.97	0.116591			1191	3.97	0.00927379			1191	3.97	0.0589821			1191	3.97	0.12011			1191	3.97	0.0220962			1191	219.1	61.34			1191	219.1	46.84
1192	3.973	0.0314889			1192	3.973	0.117121			1192	3.973	0.0092195			1192	3.973	0.058855			1192	3.973	0.120124			1192	3.973	0.0220484			1192	219.2	49.3			1192	219.2	45.46
1193	3.977	0.0317233			1193	3.977	0.11762			1193	3.977	0.0091652			1193	3.977	0.0587066			1193	3.977	0.120096			1193	3.977	0.0219647			1193	219.3	42.06			1193	219.3	44.4
1194	3.98	0.0319754			1194	3.98	0.117994			1194	3.98	0.00912176			1194	3.98	0.0585512			1194	3.98	0.120048			1194	3.98	0.0218571			1194	219.4	40.22			1194	219.4	44.54
1195	3.983	0.0322275			1195	3.983	0.118274			1195	3.983	0.00907833			1195	3.983	0.0583816			1195	3.983	0.119978			1195	3.983	0.0217255			1195	219.5	40.88			1195	219.5	45.06
1196	3.987	0.0324797			1196	3.987	0.11843			1196	3.987	0.00902403			1196	3.987	0.058198			1196	3.987	0.119888			1196	3.987	0.0215821			1196	219.6	41.4			1196	219.6	44.68
1197	3.99	0.0327229			1197	3.99	0.118462			1197	3.99	0.00896973			1197	3.99	0.0580143			1197	3.99	0.119798			1197	3.99	0.0214147			1197	219.7	40.86			1197	219.7	43.14
1198	3.993	0.0329662			1198	3.993	0.118399			1198	3.993	0.00891544			1198	3.993	0.0578235			1198	3.993	0.119687			1198	3.993	0.0212353			1198	219.8	39.64			1198	219.8	41.4
1199	3.997	0.0331962			1199	3.997	0.118306			1199	3.997	0.00886114			1199	3.997	0.0576469			1199	3.997	0.119562			1199	3.997	0.021056			1199	219.9	38.64			1199	219.9	40.36
1200	4	0.0334262			1200	4	0.118181			1200	4	0.00882856			1200	4	0.0574915			1200	4	0.119424			1200	4	0.0208527			1200	220	38.54			1200	220	40.2
1201	4.003	0.0336562			1201	4.003	0.118119			1201	4.003	0.00882856			1201	4.003	0.0573643			1201	4.003	0.119264			1201	4.003	0.0206614			1201	220.1	39.16			1201	220.1	40.52
1202	4.007	0.0338907			1202	4.007	0.118056			1202	4.007	0.00883942			1202	4.007	0.0572654			1202	4.007	0.119091			1202	4.007	0.0204701			1202	220.2	40			1202	220.2	41.1
1203	4.01	0.0341339			1203	4.01	0.118087			1203	4.01	0.00889372			1203	4.01	0.0572019			1203	4.01	0.118904			1203	4.01	0.0202907			1203	220.3	40.94			1203	220.3	42.16
1204	4.013	0.0343905			1204	4.013	0.118119			1204	4.013	0.00895887			1204	4.013	0.0571665			1204	4.013	0.11871			1204	4.013	0.0201233			1204	220.4	41.92			1204	220.4	43.94
1205	4.017	0.0346515			1205	4.017	0.11815			1205	4.017	0.00903489			1205	4.017	0.0571595			1205	4.017	0.118515			1205	4.017	0.0199918			1205	220.5	42.7			1205	220.5	46.48
1206	4.02	0.0349124			1206	4.02	0.11815			1206	4.02	0.00912176			1206	4.02	0.0571595			1206	4.02	0.118321			1206	4.02	0.0198842			1206	220.6	43.02			1206	220.6	49.92
1207	4.023	0.0351734			1207	4.023	0.11815			1207	4.023	0.00919778			1207	4.023	0.0571736			1207	4.023	0.118134			1207	4.023	0.0198124			1207	220.7	42.96			1207	220.7	53.96
1208	4.027	0.0354255			1208	4.027	0.11815			1208	4.027	0.00925207			1208	4.027	0.0571665			1208	4.027	0.117947			1208	4.027	0.0197885			1208	220.8	42.78			1208	220.8	57.14
1209	4.03	0.0356732			1209	4.03	0.118119			1209	4.03	0.00929551			1209	4.03	0.0571383			1209	4.03	0.117774			1209	4.03	0.0197885			1209	220.9	42.88			1209	220.9	57.86
1210	4.033	0.0359077			1210	4.033	0.118119			1210	4.033	0.00932809			1210	4.033	0.0570747			1210	4.033	0.117614			1210	4.033	0.0198244			1210	221	43.42			1210	221	55.98
1211	4.037	0.0361332			1211	4.037	0.11815			1211	4.037	0.00936067			1211	4.037	0.0569758			1211	4.037	0.117448			1211	4.037	0.0198603			1211	221.1	44.14			1211	221.1	52.66
1212	4.04	0.0363588			1212	4.04	0.118212			1212	4.04	0.0094041			1212	4.04	0.0568345			1212	4.04	0.117281			1212	4.04	0.0198961			1212	221.2	44.38			1212	221.2	48.92
1213	4.043	0.03658			1213	4.043	0.118337			1213	4.043	0.00950184			1213	4.043	0.0566579			1213	4.043	0.117108			1213	4.043	0.0199201			1213	221.3	43.86			1213	221.3	45.72
1214	4.047	0.03681			1214	4.047	0.118524			1214	4.047	0.00963215			1214	4.047	0.0564601			1214	4.047	0.116928			1214	4.047	0.0199201			1214	221.4	42.98			1214	221.4	44.34
1215	4.05	0.0370488			1215	4.05	0.118711			1215	4.05	0.00983847			1215	4.05	0.0562481			1215	4.05	0.116748			1215	4.05	0.0199201			1215	221.5	42.52			1215	221.5	45.78
1216	4.053	0.0373054			1216	4.053	0.118929			1216	4.053	0.0100882			1216	4.053	0.0560362			1216	4.053	0.11656			1216	4.053	0.0198961			1216	221.6	42.88			1216	221.6	49.94
1217	4.057	0.0375796			1217	4.057	0.119116			1217	4.057	0.0103923			1217	4.057	0.0558243			1217	4.057	0.116373			1217	4.057	0.0198603			1217	221.7	44.08			1217	221.7	56.4
1218	4.06	0.037876			1218	4.06	0.119241			1218	4.06	0.0107181			1218	4.06	0.0556335			1218	4.06	0.1162			1218	4.06	0.0198244			1218	221.8	45.72			1218	221.8	65.26
1219	4.063	0.0381945			1219	4.063	0.119366			1219	4.063	0.0110438			1219	4.063	0.0554569			1219	4.063	0.11604			1219	4.063	0.0197766			1219	221.9	46.86			1219	221.9	77.1
1220	4.067	0.038535			1220	4.067	0.11949			1220	4.067	0.0113262			1220	4.067	0.0553086			1220	4.067	0.115902			1220	4.067	0.0197168			1220	222	46.5			1220	222	93
1221	4.07	0.0388889			1221	4.07	0.119615			1221	4.07	0.0115542			1221	4.07	0.0551885			1221	4.07	0.115791			1221	4.07	0.019669			1221	222.1	44.92			1221	222.1	115.88
1222	4.073	0.0392516			1222	4.073	0.119771			1222	4.073	0.0117063			1222	4.073	0.0550966			1222	4.073	0.115708			1222	4.073	0.0196211			1222	222.2	43.38			1222	222.2	151.18
1223	4.077	0.039632			1223	4.077	0.119989			1223	4.077	0.0117714			1223	4.077	0.055026			1223	4.077	0.115645			1223	4.077	0.0195853			1223	222.3	42.64			1223	222.3	212.72
1224	4.08	0.0400212			1224	4.08	0.120238			1224	4.08	0.0117606			1224	4.08	0.0549695			1224	4.08	0.115597			1224	4.08	0.0195374			1224	222.4	42.28			1224	222.4	346.64
1225	4.083	0.0404238			1225	4.083	0.12055			1225	4.083	0.0116845			1225	4.083	0.0549341			1225	4.083	0.115569			1225	4.083	0.0195016			1225	222.5	41.88			1225	222.5	651.5
1226	4.087	0.0408395			1226	4.087	0.120924			1226	4.087	0.0115651			1226	4.087	0.0548988			1226	4.087	0.115548			1226	4.087	0.0194418			1226	222.6	41.74			1226	222.6	1235.54
1227	4.09	0.0412686			1227	4.09	0.121361			1227	4.09	0.0114348			1227	4.09	0.0548635			1227	4.09	0.115541			1227	4.09	0.019382			1227	222.7	41.9			1227	222.7	2118.28
1228	4.093	0.0417065			1228	4.093	0.121766			1228	4.093	0.0112936			1228	4.093	0.0548211			1228	4.093	0.115534			1228	4.093	0.0192983			1228	222.8	41.94			1228	222.8	3203.86
1229	4.097	0.0421577			1229	4.097	0.122109			1229	4.097	0.0111633			1229	4.097	0.0547646			1229	4.097	0.115541			1229	4.097	0.0192146			1229	222.9	41.64			1229	222.9	4376.52
1230	4.1	0.0426309			1230	4.1	0.122421			1230	4.1	0.0110764			1230	4.1	0.0546869			1230	4.1	0.115562			1230	4.1	0.0191309			1230	223	41.44			1230	223	5521.9
1231	4.103	0.0431308			1231	4.103	0.122639			1231	4.103	0.0110113			1231	4.103	0.0545809			1231	4.103	0.11559			1231	4.103	0.0190353			1231	223.1	41.64			1231	223.1	6354.18
1232	4.107	0.0436615			1232	4.107	0.122764			1232	4.107	0.0109896			1232	4.107	0.0544537			1232	4.107	0.115624			1232	4.107	0.0189396			1232	223.2	42			1232	223.2	6374.2
1233	4.11	0.0442277			1233	4.11	0.122795			1233	4.11	0.0109787			1233	4.11	0.0543125			1233	4.11	0.115666			1233	4.11	0.0188559			1233	223.3	42.1			1233	223.3	5275.8
1234	4.113	0.0448337			1234	4.113	0.122795			1234	4.113	0.0109896			1234	4.113	0.054157			1234	4.113	0.115715			1234	4.113	0.0187961			1234	223.4	41.84			1234	223.4	3409.58
1235	4.117	0.0454883			1235	4.117	0.122764			1235	4.117	0.0110113			1235	4.117	0.0539945			1235	4.117	0.115763			1235	4.117	0.0187483			1235	223.5	41.7			1235	223.5	1622.34
1236	4.12	0.0461872			1236	4.12	0.122795			1236	4.12	0.011033			1236	4.12	0.0538462			1236	4.12	0.115798			1236	4.12	0.0187363			1236	223.6	42.52			1236	223.6	569.58
1237	4.123	0.0469391			1237	4.123	0.122857			1237	4.123	0.0110547			1237	4.123	0.053712			1237	4.123	0.115819			1237	4.123	0.0187363			1237	223.7	44.94			1237	223.7	274.58
1238	4.127	0.0477486			1238	4.127	0.123013			1238	4.127	0.0110547			1238	4.127	0.053606			1238	4.127	0.115819			1238	4.127	0.0187483			1238	223.8	48.38			1238	223.8	385.38
1239	4.13	0.0486067			1239	4.13	0.123294			1239	4.13	0.011033			1239	4.13	0.0535353			1239	4.13	0.115791			1239	4.13	0.0187602			1239	223.9	50.44			1239	223.9	565.04
1240	4.133	0.0495179			1240	4.133	0.123699			1240	4.133	0.0109787			1240	4.133	0.0535			1240	4.133	0.115742			1240	4.133	0.0187602			1240	224	49.1			1240	224	671.56
1241	4.137	0.0504777			1241	4.137	0.124166			1241	4.137	0.0109135			1241	4.137	0.0535			1241	4.137	0.11568			1241	4.137	0.0187483			1241	224.1	45.58			1241	224.1	678.78
1242	4.14	0.0514906			1242	4.14	0.124728			1242	4.14	0.0108158			1242	4.14	0.0535353			1242	4.14	0.115624			1242	4.14	0.0187005			1242	224.2	43.68			1242	224.2	595.34
1243	4.143	0.0525522			1243	4.143	0.12532			1243	4.143	0.0106964			1243	4.143	0.0535848			1243	4.143	0.115576			1243	4.143	0.0186287			1243	224.3	45.16			1243	224.3	449.9
1244	4.147	0.0536713			1244	4.147	0.12585			1244	4.147	0.0105552			1244	4.147	0.0536413			1244	4.147	0.115541			1244	4.147	0.0185092			1244	224.4	47.66			1244	224.4	290.22
1245	4.15	0.0548523			1245	4.15	0.126286			1245	4.15	0.010414			1245	4.15	0.0537049			1245	4.15	0.11552			1245	4.15	0.0183657			1245	224.5	47.88			1245	224.5	163.7
1246	4.153	0.0560996			1246	4.153	0.126567			1246	4.153	0.0102837			1246	4.153	0.0537544			1246	4.153	0.11552			1246	4.153	0.0181983			1246	224.6	45.78			1246	224.6	94.24
1247	4.157	0.0574089			1247	4.157	0.12666			1247	4.157	0.010186			1247	4.157	0.0537826			1247	4.157	0.115534			1247	4.157	0.0180309			1247	224.7	44.52			1247	224.7	73.94
1248	4.16	0.0587845			1248	4.16	0.126629			1248	4.16	0.0101317			1248	4.16	0.0537967			1248	4.16	0.115555			1248	4.16	0.0178754			1248	224.8	45.92			1248	224.8	75.72
1249	4.163	0.0602309			1249	4.163	0.126411			1249	4.163	0.0101425			1249	4.163	0.0537967			1249	4.163	0.115569			1249	4.163	0.017732			1249	224.9	47.96			1249	224.9	76.28
1250	4.167	0.0617392			1250	4.167	0.126099			1250	4.167	0.0101968			1250	4.167	0.0537826			1250	4.167	0.115569			1250	4.167	0.0176004			1250	225	47.56			1250	225	69.98
1251	4.17	0.0633139			1251	4.17	0.125725			1251	4.17	0.0102837			1251	4.17	0.0537685			1251	4.17	0.115548			1251	4.17	0.0174928			1251	225.1	44.68			1251	225.1	64.2
1252	4.173	0.0649505			1252	4.173	0.125351			1252	4.173	0.010414			1252	4.173	0.0537544			1252	4.173	0.1155			1252	4.173	0.0174211			1252	225.2	41.96			1252	225.2	64.84
1253	4.177	0.0666534			1253	4.177	0.125008			1253	4.177	0.0105552			1253	4.177	0.0537473			1253	4.177	0.115444			1253	4.177	0.0173613			1253	225.3	40.88			1253	225.3	68.84
1254	4.18	0.0684271			1254	4.18	0.124728			1254	4.18	0.0107072			1254	4.18	0.0537544			1254	4.18	0.115382			1254	4.18	0.0173374			1254	225.4	40.68			1254	225.4	68.68
1255	4.183	0.0702672			1255	4.183	0.124603			1255	4.183	0.0108267			1255	4.183	0.0537614			1255	4.183	0.115333			1255	4.183	0.0173135			1255	225.5	40.52			1255	225.5	61.44
1256	4.187	0.0721913			1256	4.187	0.124634			1256	4.187	0.0109027			1256	4.187	0.0537826			1256	4.187	0.115299			1256	4.187	0.0173015			1256	225.6	40.4			1256	225.6	51.16
1257	4.19	0.074195			1257	4.19	0.12479			1257	4.19	0.0109244			1257	4.19	0.0537967			1257	4.19	0.115285			1257	4.19	0.0172776			1257	225.7	40.5			1257	225.7	43.6
1258	4.193	0.0762916			1258	4.193	0.12507			1258	4.193	0.0109027			1258	4.193	0.0538038			1258	4.193	0.115292			1258	4.193	0.0172656			1258	225.8	40.54			1258	225.8	41
1259	4.197	0.0784811			1259	4.197	0.125445			1259	4.197	0.0108375			1259	4.197	0.0538038			1259	4.197	0.115312			1259	4.197	0.0172417			1259	225.9	40.24			1259	225.9	41.66
1260	4.2	0.0807546			1260	4.2	0.125912			1260	4.2	0.0107506			1260	4.2	0.0537897			1260	4.2	0.11534			1260	4.2	0.0172178			1260	226	39.76			1260	226	43.2
1261	4.203	0.083121			1261	4.203	0.126411			1261	4.203	0.0106638			1261	4.203	0.0537544			1261	4.203	0.115375			1261	4.203	0.0171819			1261	226.1	39.56			1261	226.1	44.48
1262	4.207	0.0855759			1262	4.207	0.126941			1262	4.207	0.010566			1262	4.207	0.0536978			1262	4.207	0.115396			1262	4.207	0.0171341			1262	226.2	40.1			1262	226.2	45.58
1263	4.21	0.088106			1263	4.21	0.127502			1263	4.21	0.0104792			1263	4.21	0.0536343			1263	4.21	0.115389			1263	4.21	0.0170624			1263	226.3	41.2			1263	226.3	46.88
1264	4.213	0.0907201			1264	4.213	0.128032			1264	4.213	0.0104032			1264	4.213	0.0535565			1264	4.213	0.115361			1264	4.213	0.0169906			1264	226.4	42.1			1264	226.4	48.46
1265	4.217	0.0934094			1265	4.217	0.1285			1265	4.217	0.0103489			1265	4.217	0.0534788			1265	4.217	0.115312			1265	4.217	0.0169069			1265	226.5	42.3			1265	226.5	49.76
1266	4.22	0.0961828			1266	4.22	0.128936			1266	4.22	0.0103054			1266	4.22	0.0534082			1266	4.22	0.115243			1266	4.22	0.0168232			1266	226.6	41.94			1266	226.6	50.36
1267	4.223	0.0990446			1267	4.223	0.129279			1267	4.223	0.0102837			1267	4.223	0.0533446			1267	4.223	0.11516			1267	4.223	0.0167276			1267	226.7	41.54			1267	226.7	50.28
1268	4.227	0.102013			1268	4.227	0.129528			1268	4.227	0.0102837			1268	4.227	0.0532952			1268	4.227	0.11507			1268	4.227	0.0166439			1268	226.8	41.44			1268	226.8	49.48
1269	4.23	0.105096			1269	4.23	0.129715			1269	4.23	0.0102837			1269	4.23	0.053274			1269	4.23	0.114973			1269	4.23	0.0165721			1269	226.9	41.72			1269	226.9	47.54
1270	4.233	0.108307			1270	4.233	0.129778			1270	4.233	0.0103054			1270	4.233	0.0532669			1270	4.233	0.114883			1270	4.233	0.0165363			1270	227	42.62			1270	227	45.16
1271	4.237	0.111664			1271	4.237	0.129747			1271	4.237	0.0103489			1271	4.237	0.0532952			1271	4.237	0.114799			1271	4.237	0.0165363			1271	227.1	44.44			1271	227.1	44.46
1272	4.24	0.11518			1272	4.24	0.129622			1272	4.24	0.0103923			1272	4.24	0.0533446			1272	4.24	0.114723			1272	4.24	0.0165721			1272	227.2	46.82			1272	227.2	46.28
1273	4.243	0.118861			1273	4.243	0.129435			1273	4.243	0.0104574			1273	4.243	0.0534082			1273	4.243	0.114668			1273	4.243	0.01662			1273	227.3	48.14			1273	227.3	48.18
1274	4.247	0.122722			1274	4.247	0.129217			1274	4.247	0.0105335			1274	4.247	0.053493			1274	4.247	0.114626			1274	4.247	0.0166917			1274	227.4	47.18			1274	227.4	47.32
1275	4.25	0.126769			1275	4.25	0.128998			1275	4.25	0.0106203			1275	4.25	0.0535777			1275	4.25	0.114605			1275	4.25	0.0167515			1275	227.5	44.84			1275	227.5	44.24
1276	4.253	0.131011			1276	4.253	0.128843			1276	4.253	0.0107072			1276	4.253	0.0536554			1276	4.253	0.114591			1276	4.253	0.0167993			1276	227.6	43.06			1276	227.6	41.56
1277	4.257	0.135452			1277	4.257	0.128749			1277	4.257	0.0107832			1277	4.257	0.053719			1277	4.257	0.114591			1277	4.257	0.0168352			1277	227.7	42.1			1277	227.7	40.46
1278	4.26	0.140105			1278	4.26	0.128687			1278	4.26	0.0108267			1278	4.26	0.0537614			1278	4.26	0.114598			1278	4.26	0.0168352			1278	227.8	40.8			1278	227.8	40.24
1279	4.263	0.144984			1279	4.263	0.128718			1279	4.263	0.0108158			1279	4.263	0.0537897			1279	4.263	0.114598			1279	4.263	0.0168113			1279	227.9	39.18			1279	227.9	40.1
1280	4.267	0.150102			1280	4.267	0.128811			1280	4.267	0.0107724			1280	4.267	0.0538038			1280	4.267	0.114591			1280	4.267	0.0167754			1280	228	38.44			1280	228	39.96
1281	4.27	0.155485			1281	4.27	0.128967			1281	4.27	0.0106855			1281	4.27	0.0538109			1281	4.27	0.114571			1281	4.27	0.0167395			1281	228.1	39.08			1281	228.1	39.96
1282	4.273	0.161147			1282	4.273	0.129154			1282	4.273	0.0105552			1282	4.273	0.0538179			1282	4.273	0.114522			1282	4.273	0.0167515			1282	228.2	40.44			1282	228.2	40.3
1283	4.277	0.167118			1283	4.277	0.129372			1283	4.277	0.0104032			1283	4.277	0.053825			1283	4.277	0.11446			1283	4.277	0.0168113			1283	228.3	41.96			1283	228.3	41.12
1284	4.28	0.173421			1284	4.28	0.12956			1284	4.28	0.0102294			1284	4.28	0.0538391			1284	4.28	0.114383			1284	4.28	0.0169548			1284	228.4	43.48			1284	228.4	42.16
1285	4.283	0.180091			1285	4.283	0.129715			1285	4.283	0.0100665			1285	4.283	0.0538674			1285	4.283	0.114307			1285	4.283	0.01717			1285	228.5	44.62			1285	228.5	42.56
1286	4.287	0.187159			1286	4.287	0.129809			1286	4.287	0.00990363			1286	4.287	0.0539098			1286	4.287	0.114217			1286	4.287	0.017445			1286	228.6	44.84			1286	228.6	41.72
1287	4.29	0.194657			1287	4.29	0.129871			1287	4.29	0.00978418			1287	4.29	0.0539663			1287	4.29	0.114134			1287	4.29	0.0177559			1287	228.7	44.32			1287	228.7	40.1
1288	4.293	0.20261			1288	4.293	0.12984			1288	4.293	0.0096973			1288	4.293	0.0540157			1288	4.293	0.114051			1288	4.293	0.0180787			1288	228.8	43.9			1288	228.8	38.86
1289	4.297	0.211058			1289	4.297	0.129778			1289	4.297	0.00964301			1289	4.297	0.0540511			1289	4.297	0.113974			1289	4.297	0.0183896			1289	228.9	44.14			1289	228.9	38.64
1290	4.3	0.220028			1290	4.3	0.129653			1290	4.3	0.00962129			1290	4.3	0.0540793			1290	4.3	0.113898			1290	4.3	0.0186407			1290	229	44.66			1290	229	39.2
1291	4.303	0.229565			1291	4.303	0.129466			1291	4.303	0.00962129			1291	4.303	0.0540864			1291	4.303	0.113822			1291	4.303	0.0188081			1291	229.1	44.64			1291	229.1	40.22
1292	4.307	0.239694			1292	4.307	0.129248			1292	4.307	0.00963215			1292	4.307	0.0540723			1292	4.307	0.113732			1292	4.307	0.0188559			1292	229.2	43.88			1292	229.2	41.68
1293	4.31	0.250456			1293	4.31	0.12903			1293	4.31	0.00964301			1293	4.31	0.0540511			1293	4.31	0.113628			1293	4.31	0.0187842			1293	229.3	42.94			1293	229.3	43.6
1294	4.313	0.26189			1294	4.313	0.128843			1294	4.313	0.00966473			1294	4.313	0.0540087			1294	4.313	0.113496			1294	4.313	0.0186168			1294	229.4	42.36			1294	229.4	45.9
1295	4.317	0.274023			1295	4.317	0.128655			1295	4.317	0.00967558			1295	4.317	0.0539522			1295	4.317	0.11335			1295	4.317	0.0183418			1295	229.5	42.08			1295	229.5	48.52
1296	4.32	0.286894			1296	4.32	0.1285			1296	4.32	0.00968644			1296	4.32	0.0538815			1296	4.32	0.113184			1296	4.32	0.0180309			1296	229.6	41.6			1296	229.6	51.56
1297	4.323	0.30054			1297	4.323	0.128406			1297	4.323	0.00968644			1297	4.323	0.0538038			1297	4.323	0.113004			1297	4.323	0.0176841			1297	229.7	40.72			1297	229.7	55.2
1298	4.327	0.314986			1298	4.327	0.128375			1298	4.327	0.00967558			1298	4.327	0.053712			1298	4.327	0.112824			1298	4.327	0.0173733			1298	229.8	40			1298	229.8	59.2
1299	4.33	0.330277			1299	4.33	0.128375			1299	4.33	0.00965387			1299	4.33	0.0536201			1299	4.33	0.11265			1299	4.33	0.0170982			1299	229.9	40.12			1299	229.9	62.2
1300	4.333	0.346453			1300	4.333	0.128468			1300	4.333	0.00962129			1300	4.333	0.0535212			1300	4.333	0.112491			1300	4.333	0.0169069			1300	230	41.16			1300	230	62.08
1301	4.337	0.363544			1301	4.337	0.128562			1301	4.337	0.00958871			1301	4.337	0.0534082			1301	4.337	0.112345			1301	4.337	0.0168113			1301	230.1	42.56			1301	230.1	58.06
1302	4.34	0.3816			1302	4.34	0.128655			1302	4.34	0.00953441			1302	4.34	0.0533022			1302	4.34	0.112227			1302	4.34	0.0167993			1302	230.2	43.98			1302	230.2	52.44
1303	4.343	0.400655			1303	4.343	0.128718			1303	4.343	0.00946926			1303	4.343	0.0531892			1303	4.343	0.112123			1303	4.343	0.016895			1303	230.3	45.68			1303	230.3	48.9
1304	4.347	0.420745			1304	4.347	0.128749			1304	4.347	0.0094041			1304	4.347	0.0530762			1304	4.347	0.112033			1304	4.347	0.0170385			1304	230.4	47.9			1304	230.4	48.98
1305	4.35	0.44191			1305	4.35	0.128687			1305	4.35	0.00931723			1305	4.35	0.0529772			1305	4.35	0.11195			1305	4.35	0.0172417			1305	230.5	50.68			1305	230.5	51
1306	4.353	0.464176			1306	4.353	0.128562			1306	4.353	0.00923036			1306	4.353	0.0528995			1306	4.353	0.111881			1306	4.353	0.017445			1306	230.6	53.5			1306	230.6	52.42
1307	4.357	0.487575			1307	4.357	0.128313			1307	4.357	0.00914348			1307	4.357	0.052836			1307	4.357	0.111804			1307	4.357	0.0176602			1307	230.7	54.92			1307	230.7	52.42
1308	4.36	0.512129			1308	4.36	0.127938			1308	4.36	0.00907833			1308	4.36	0.0528006			1308	4.36	0.111728			1308	4.36	0.0178515			1308	230.8	53.4			1308	230.8	51.78
1309	4.363	0.537858			1309	4.363	0.127471			1309	4.363	0.00903489			1309	4.363	0.0527865			1309	4.363	0.111659			1309	4.363	0.0180189			1309	230.9	49.16			1309	230.9	51.08
1310	4.367	0.564782			1310	4.367	0.126941			1310	4.367	0.00902403			1310	4.367	0.0527794			1310	4.367	0.111583			1310	4.367	0.0181504			1310	231	44.42			1310	231	49.86
1311	4.37	0.592923			1311	4.37	0.126411			1311	4.37	0.00904575			1311	4.37	0.0527794			1311	4.37	0.111527			1311	4.37	0.0182461			1311	231.1	41.42			1311	231.1	47.56
1312	4.373	0.622302			1312	4.373	0.12585			1312	4.373	0.00908919			1312	4.373	0.0527794			1312	4.373	0.111486			1312	4.373	0.0183059			1312	231.2	40.98			1312	231.2	44.8
1313	4.377	0.652955			1313	4.377	0.125351			1313	4.377	0.00915434			1313	4.377	0.0527653			1313	4.377	0.111479			1313	4.377	0.0183178			1313	231.3	42.18			1313	231.3	42.96
1314	4.38	0.684895			1314	4.38	0.124915			1314	4.38	0.00923036			1314	4.38	0.0527441			1314	4.38	0.111499			1314	4.38	0.0182939			1314	231.4	43.38			1314	231.4	42.58
1315	4.383	0.718162			1315	4.383	0.12454			1315	4.383	0.00930637			1315	4.383	0.0526947			1315	4.383	0.111541			1315	4.383	0.0182461			1315	231.5	43.9			1315	231.5	43.2
1316	4.387	0.752778			1316	4.387	0.124291			1316	4.387	0.00936067			1316	4.387	0.052617			1316	4.387	0.111603			1316	4.387	0.0181504			1316	231.6	44.68			1316	231.6	44.28
1317	4.39	0.788778			1317	4.39	0.124104			1317	4.39	0.00937153			1317	4.39	0.052511			1317	4.39	0.111673			1317	4.39	0.0180309			1317	231.7	46.9			1317	231.7	45.7
1318	4.393	0.826186			1318	4.393	0.123948			1318	4.393	0.00933895			1318	4.393	0.0523909			1318	4.393	0.111742			1318	4.393	0.0178754			1318	231.8	50.66			1318	231.8	47.66
1319	4.397	0.865026			1319	4.397	0.123823			1319	4.397	0.00923036			1319	4.397	0.0522708			1319	4.397	0.111804			1319	4.397	0.0176722			1319	231.9	55.56			1319	231.9	50.48
1320	4.4	0.905326			1320	4.4	0.123699			1320	4.4	0.00906747			1320	4.4	0.0521436			1320	4.4	0.111853			1320	4.4	0.017457			1320	232	61.66			1320	232	54.12
1321	4.403	0.947116			1321	4.403	0.123574			1321	4.403	0.008872			1321	4.403	0.0520235			1321	4.403	0.111874			1321	4.403	0.0172298			1321	232.1	68.64			1321	232.1	56.68
1322	4.407	0.990415			1322	4.407	0.123481			1322	4.407	0.0086331			1322	4.407	0.0519105			1322	4.407	0.111867			1322	4.407	0.0170145			1322	232.2	75.02			1322	232.2	55.64
1323	4.41	1.03526			1323	4.41	0.123387			1323	4.41	0.00838333			1323	4.41	0.0518045			1323	4.41	0.111832			1323	4.41	0.0167993			1323	232.3	79.86			1323	232.3	51.14
1324	4.413	1.08167			1324	4.413	0.123356			1324	4.413	0.00814443			1324	4.413	0.0517198			1324	4.413	0.111784			1324	4.413	0.016608			1324	232.4	84.58			1324	232.4	46.92
1325	4.417	1.12968			1325	4.417	0.123387			1325	4.417	0.00792725			1325	4.417	0.051642			1325	4.417	0.111728			1325	4.417	0.0164406			1325	232.5	92.08			1325	232.5	46.32
1326	4.42	1.17932			1326	4.42	0.123449			1326	4.42	0.00774264			1326	4.42	0.0515855			1326	4.42	0.111694			1326	4.42	0.0163211			1326	232.6	103.3			1326	232.6	48.68
1327	4.423	1.23061			1327	4.423	0.123605			1327	4.423	0.00760147			1327	4.423	0.051529			1327	4.423	0.111673			1327	4.423	0.0162254			1327	232.7	115.56			1327	232.7	50.7
1328	4.427	1.2836			1328	4.427	0.123792			1328	4.427	0.00750374			1328	4.427	0.0514866			1328	4.427	0.111666			1328	4.427	0.0161895			1328	232.8	125.04			1328	232.8	50.4
1329	4.43	1.3383			1329	4.43	0.124011			1329	4.43	0.00743858			1329	4.43	0.0514513			1329	4.43	0.111687			1329	4.43	0.0161895			1329	232.9	129.76			1329	232.9	48.42
1330	4.433	1.39475			1330	4.433	0.124229			1330	4.433	0.00738428			1330	4.433	0.051416			1330	4.433	0.111735			1330	4.433	0.0162254			1330	233	128.56			1330	233	46.54
1331	4.437	1.45295			1331	4.437	0.124322			1331	4.437	0.00734085			1331	4.437	0.0514018			1331	4.437	0.111798			1331	4.437	0.0162732			1331	233.1	119.5			1331	233.1	45.76
1332	4.44	1.51295			1332	4.44	0.124322			1332	4.44	0.00727569			1332	4.44	0.0513877			1332	4.44	0.111881			1332	4.44	0.016345			1332	233.2	102.94			1332	233.2	45.64
1333	4.443	1.57473			1333	4.443	0.124198			1333	4.443	0.00721054			1333	4.443	0.0513877			1333	4.443	0.111957			1333	4.443	0.0164048			1333	233.3	84.66			1333	233.3	45.2
1334	4.447	1.63833			1334	4.447	0.123917			1334	4.447	0.00712366			1334	4.447	0.0513877			1334	4.447	0.112019			1334	4.447	0.0164645			1334	233.4	71.14			1334	233.4	44.34
1335	4.45	1.70374			1335	4.45	0.123512			1335	4.45	0.00701507			1335	4.45	0.0513877			1335	4.45	0.112068			1335	4.45	0.0165124			1335	233.5	63.12			1335	233.5	44
1336	4.453	1.77095			1336	4.453	0.122982			1336	4.453	0.00690648			1336	4.453	0.0513877			1336	4.453	0.112096			1336	4.453	0.0165482			1336	233.6	57.34			1336	233.6	44.7
1337	4.457	1.83997			1337	4.457	0.122358			1337	4.457	0.00679789			1337	4.457	0.0513877			1337	4.457	0.112089			1337	4.457	0.0165721			1337	233.7	52.62			1337	233.7	46.12
1338	4.46	1.91078			1338	4.46	0.121641			1338	4.46	0.00672187			1338	4.46	0.0513877			1338	4.46	0.112061			1338	4.46	0.0165721			1338	233.8	50.72			1338	233.8	47.68
1339	4.463	1.98336			1339	4.463	0.120893			1339	4.463	0.00667843			1339	4.463	0.0513807			1339	4.463	0.112006			1339	4.463	0.0165841			1339	233.9	52.6			1339	233.9	49.68
1340	4.467	2.05769			1340	4.467	0.120114			1340	4.467	0.00668929			1340	4.467	0.0513665			1340	4.467	0.111922			1340	4.467	0.016608			1340	234	57.12			1340	234	53.18
1341	4.47	2.13373			1341	4.47	0.119397			1341	4.47	0.00674359			1341	4.47	0.0513453			1341	4.47	0.111811			1341	4.47	0.0166558			1341	234.1	62.48			1341	234.1	59.1
1342	4.473	2.21145			1342	4.473	0.118773			1342	4.473	0.00686304			1342	4.473	0.0513312			1342	4.473	0.111687			1342	4.473	0.0167515			1342	234.2	67.06			1342	234.2	67.26
1343	4.477	2.29082			1343	4.477	0.118212			1343	4.477	0.00701507			1343	4.477	0.0513171			1343	4.477	0.111541			1343	4.477	0.016883			1343	234.3	70.02			1343	234.3	75.8
1344	4.48	2.37178			1344	4.48	0.117776			1344	4.48	0.00721054			1344	4.48	0.05131			1344	4.48	0.111395			1344	4.48	0.0170385			1344	234.4	72.2			1344	234.4	81.26
1345	4.483	2.4543			1345	4.483	0.117495			1345	4.483	0.007406			1345	4.483	0.05131			1345	4.483	0.111243			1345	4.483	0.0172298			1345	234.5	76.42			1345	234.5	80.44
1346	4.487	2.53831			1346	4.487	0.11737			1346	4.487	0.00760147			1346	4.487	0.0513241			1346	4.487	0.111104			1346	4.487	0.017445			1346	234.6	86.18			1346	234.6	73.32
1347	4.49	2.62374			1347	4.49	0.117402			1347	4.49	0.00778608			1347	4.49	0.0513453			1347	4.49	0.110986			1347	4.49	0.0176483			1347	234.7	102.54			1347	234.7	64.16
1348	4.493	2.71055			1348	4.493	0.117557			1348	4.493	0.00792725			1348	4.493	0.0513736			1348	4.493	0.110896			1348	4.493	0.0178515			1348	234.8	122.1			1348	234.8	58.42
1349	4.497	2.79866			1349	4.497	0.117838			1349	4.497	0.00803584			1349	4.497	0.051423			1349	4.497	0.110855			1349	4.497	0.0180309			1349	234.9	138.18			1349	234.9	57.94
1350	4.5	2.888			1350	4.5	0.118181			1350	4.5	0.00811185			1350	4.5	0.0514725			1350	4.5	0.110869			1350	4.5	0.0181744			1350	235	143.26			1350	235	60.04
1351	4.503	2.97849			1351	4.503	0.118617			1351	4.503	0.00816615			1351	4.503	0.051529			1351	4.503	0.110945			1351	4.503	0.0182939			1351	235.1	132.6			1351	235.1	61.06
1352	4.507	3.07009			1352	4.507	0.119054			1352	4.507	0.00820959			1352	4.507	0.0515855			1352	4.507	0.111077			1352	4.507	0.0183657			1352	235.2	108.24			1352	235.2	59.82
1353	4.51	3.1627			1353	4.51	0.119521			1353	4.51	0.00825302			1353	4.51	0.051642			1353	4.51	0.111271			1353	4.51	0.0184255			1353	235.3	79.68			1353	235.3	57.64
1354	4.513	3.25624			1354	4.513	0.119958			1354	4.513	0.00831818			1354	4.513	0.0516986			1354	4.513	0.111506			1354	4.513	0.0184613			1354	235.4	57.7			1354	235.4	55.9
1355	4.517	3.35066			1355	4.517	0.120394			1355	4.517	0.00840505			1355	4.517	0.0517551			1355	4.517	0.111777			1355	4.517	0.0184972			1355	235.5	46.7			1355	235.5	54.54
1356	4.52	3.44587			1356	4.52	0.1208			1356	4.52	0.00851365			1356	4.52	0.0518257			1356	4.52	0.112075			1356	4.52	0.018545			1356	235.6	44.3			1356	235.6	52.46
1357	4.523	3.54181			1357	4.523	0.121174			1357	4.523	0.00865482			1357	4.523	0.0519034			1357	4.523	0.112373			1357	4.523	0.0185928			1357	235.7	46.28			1357	235.7	48.88
1358	4.527	3.63839			1358	4.527	0.121548			1358	4.527	0.00879599			1358	4.527	0.0519882			1358	4.527	0.112657			1358	4.527	0.0186407			1358	235.8	49.3			1358	235.8	44.54
1359	4.53	3.73554			1359	4.53	0.12186			1359	4.53	0.00894802			1359	4.53	0.0520942			1359	4.53	0.112914			1359	4.53	0.0186885			1359	235.9	50.84			1359	235.9	41.44
1360	4.533	3.83318			1360	4.533	0.122109			1360	4.533	0.00907833			1360	4.533	0.0522213			1360	4.533	0.113136			1360	4.533	0.0187483			1360	236	50.36			1360	236	41.28
1361	4.537	3.93122			1361	4.537	0.122296			1361	4.537	0.00919778			1361	4.537	0.0523626			1361	4.537	0.113323			1361	4.537	0.0187961			1361	236.1	49.6			1361	236.1	43.74
1362	4.54	4.02957			1362	4.54	0.122327			1362	4.54	0.00930637			1362	4.54	0.0525251			1362	4.54	0.113468			1362	4.54	0.0188439			1362	236.2	50.06			1362	236.2	46.42
1363	4.543	4.12812			1363	4.543	0.122265			1363	4.543	0.00941496			1363	4.543	0.0527017			1363	4.543	0.113586			1363	4.543	0.0188918			1363	236.3	51.1			1363	236.3	47.18
1364	4.547	4.2268			1364	4.547	0.122047			1364	4.547	0.0095127			1364	4.547	0.0528854			1364	4.547	0.113676			1364	4.547	0.0189516			1364	236.4	50.8			1364	236.4	46.28
1365	4.55	4.32547			1365	4.55	0.121672			1365	4.55	0.00963215			1365	4.55	0.0530903			1365	4.55	0.113753			1365	4.55	0.0190472			1365	236.5	47.84			1365	236.5	45.66
1366	4.553	4.42404			1366	4.553	0.121174			1366	4.553	0.00976246			1366	4.553	0.0533022			1366	4.553	0.11385			1366	4.553	0.0191907			1366	236.6	43.98			1366	236.6	46.04
1367	4.557	4.5224			1367	4.557	0.120581			1367	4.557	0.00991449			1367	4.557	0.0535424			1367	4.557	0.113968			1367	4.557	0.019394			1367	236.7	45.04			1367	236.7	46.14
1368	4.56	4.62043			1368	4.56	0.119896			1368	4.56	0.0101208			1368	4.56	0.0538109			1368	4.56	0.114134			1368	4.56	0.0196809			1368	236.8	55.14			1368	236.8	44.96
1369	4.563	4.71802			1369	4.563	0.11921			1369	4.563	0.0103489			1369	4.563	0.0541146			1369	4.563	0.114349			1369	4.563	0.0200635			1369	236.9	69.22			1369	236.9	43.26
1370	4.567	4.81506			1370	4.567	0.118493			1370	4.567	0.0105986			1370	4.567	0.0544396			1370	4.567	0.114626			1370	4.567	0.0205179			1370	237	76.12			1370	237	42.24
1371	4.57	4.91144			1371	4.57	0.117869			1371	4.57	0.0108375			1371	4.57	0.0547928			1371	4.57	0.114966			1371	4.57	0.021032			1371	237.1	70.82			1371	237.1	42.18
1372	4.573	5.00703			1372	4.573	0.117308			1372	4.573	0.0110656			1372	4.573	0.0551743			1372	4.573	0.115368			1372	4.573	0.0215821			1372	237.2	59.22			1372	237.2	42.82
1373	4.577	5.10171			1373	4.577	0.116903			1373	4.577	0.0112828			1373	4.577	0.055577			1373	4.577	0.115805			1373	4.577	0.0221321			1373	237.3	49.68			1373	237.3	44
1374	4.58	5.19537			1374	4.58	0.116622			1374	4.58	0.0114782			1374	4.58	0.0559938			1374	4.58	0.116276			1374	4.58	0.0226582			1374	237.4	44.78			1374	237.4	45.62
1375	4.583	5.28786			1375	4.583	0.116498			1375	4.583	0.0116737			1375	4.583	0.0564106			1375	4.583	0.116748			1375	4.583	0.0231484			1375	237.5	42.84			1375	237.5	47.36
1376	4.587	5.37909			1376	4.587	0.11656			1376	4.587	0.01188			1376	4.587	0.0568274			1376	4.587	0.117212			1376	4.587	0.0235669			1376	237.6	42.7			1376	237.6	48.42
1377	4.59	5.46893			1377	4.59	0.116716			1377	4.59	0.0120755			1377	4.59	0.0572301			1377	4.59	0.117649			1377	4.59	0.0239136			1377	237.7	44.22			1377	237.7	47.82
1378	4.593	5.5573			1378	4.593	0.117028			1378	4.593	0.0122818			1378	4.593	0.0576187			1378	4.593	0.118065			1378	4.593	0.0241886			1378	237.8	46.1			1378	237.8	45.72
1379	4.597	5.64414			1379	4.597	0.117433			1379	4.597	0.0124881			1379	4.597	0.057979			1379	4.597	0.118446			1379	4.597	0.0243919			1379	237.9	46.22			1379	237.9	44.06
1380	4.6	5.72937			1380	4.6	0.117932			1380	4.6	0.0127053			1380	4.6	0.058311			1380	4.6	0.1188			1380	4.6	0.0245354			1380	238	44.26			1380	238	44.72
1381	4.603	5.81297			1381	4.603	0.118462			1381	4.603	0.0129116			1381	4.603	0.0586077			1381	4.603	0.119125			1381	4.603	0.024643			1381	238.1	42.2			1381	238.1	47.78
1382	4.607	5.89497			1382	4.607	0.118992			1382	4.607	0.0131071			1382	4.607	0.058862			1382	4.607	0.119417			1382	4.607	0.0247147			1382	238.2	41.76			1382	238.2	51.88
1383	4.61	5.97539			1383	4.61	0.11949			1383	4.61	0.01327			1383	4.61	0.0590598			1383	4.61	0.119687			1383	4.61	0.0247387			1383	238.3	42.6			1383	238.3	56.12
1384	4.613	6.05428			1384	4.613	0.119896			1384	4.613	0.0133569			1384	4.613	0.0592153			1384	4.613	0.11993			1384	4.613	0.0247387			1384	238.4	43.2			1384	238.4	60.92
1385	4.617	6.13175			1385	4.617	0.120207			1385	4.617	0.0133677			1385	4.617	0.0593212			1385	4.617	0.120145			1385	4.617	0.0246669			1385	238.5	42.76			1385	238.5	67.02
1386	4.62	6.2079			1386	4.62	0.120426			1386	4.62	0.0133134			1386	4.62	0.0593778			1386	4.62	0.120304			1386	4.62	0.0245354			1386	238.6	41.72			1386	238.6	73.82
1387	4.623	6.2829			1387	4.623	0.120488			1387	4.623	0.013194			1387	4.623	0.0593919			1387	4.623	0.120415			1387	4.623	0.0243321			1387	238.7	40.96			1387	238.7	79.48
1388	4.627	6.35692			1388	4.627	0.120426			1388	4.627	0.0130311			1388	4.627	0.0593566			1388	4.627	0.120457			1388	4.627	0.0240571			1388	238.8	41.02			1388	238.8	83.1
1389	4.63	6.4302			1389	4.63	0.120207			1389	4.63	0.0128465			1389	4.63	0.0592859			1389	4.63	0.120429			1389	4.63	0.0237104			1389	238.9	41.66			1389	238.9	85.26
1390	4.633	6.50301			1390	4.633	0.119896			1390	4.633	0.0126402			1390	4.633	0.0591799			1390	4.633	0.120339			1390	4.633	0.0232919			1390	239	42.16			1390	239	85.5
1391	4.637	6.57566			1391	4.637	0.119521			1391	4.637	0.0124447			1391	4.637	0.0590528			1391	4.637	0.120179			1391	4.637	0.0228256			1391	239.1	41.94			1391	239.1	81.32
1392	4.64	6.64851			1392	4.64	0.119116			1392	4.64	0.0122601			1392	4.64	0.0588974			1392	4.64	0.119971			1392	4.64	0.0223234			1392	239.2	41.24			1392	239.2	71.34
1393	4.643	6.72198			1393	4.643	0.118711			1393	4.643	0.0120972			1393	4.643	0.0587349			1393	4.643	0.119722			1393	4.643	0.0218212			1393	239.3	41.1			1393	239.3	58.4
1394	4.647	6.79654			1394	4.647	0.118306			1394	4.647	0.0119669			1394	4.647	0.0585653			1394	4.647	0.119451			1394	4.647	0.0213429			1394	239.4	42.46			1394	239.4	47.78
1395	4.65	6.87273			1395	4.65	0.117932			1395	4.65	0.0118692			1395	4.65	0.0583816			1395	4.65	0.119167			1395	4.65	0.0209005			1395	239.5	44.98			1395	239.5	42.68
1396	4.653	6.95113			1396	4.653	0.117651			1396	4.653	0.0117823			1396	4.653	0.058205			1396	4.653	0.118876			1396	4.653	0.0205179			1396	239.6	46.66			1396	239.6	42.16
1397	4.657	7.03242			1397	4.657	0.117402			1397	4.657	0.0117063			1397	4.657	0.0580284			1397	4.657	0.118592			1397	4.657	0.020207			1397	239.7	45.72			1397	239.7	43.42
1398	4.66	7.11733			1398	4.66	0.117277			1398	4.66	0.0116411			1398	4.66	0.0578659			1398	4.66	0.118314			1398	4.66	0.0199679			1398	239.8	42.68			1398	239.8	44.58
1399	4.663	7.20669			1399	4.663	0.117215			1399	4.663	0.011576			1399	4.663	0.0577034			1399	4.663	0.118044			1399	4.663	0.0198005			1399	239.9	40.28			1399	239.9	45.54
1400	4.667	7.30141			1400	4.667	0.117215			1400	4.667	0.0115325			1400	4.667	0.057541			1400	4.667	0.117781			1400	4.667	0.0197048			1400	240	40.4			1400	240	47.14
1401	4.67	7.4025			1401	4.67	0.117277			1401	4.67	0.0115108			1401	4.67	0.0573855			1401	4.67	0.117531			1401	4.67	0.019669			1401	240.1	42.16			1401	240.1	50.66
1402	4.673	7.51105			1402	4.673	0.117402			1402	4.673	0.0115217			1402	4.673	0.0572231			1402	4.673	0.117288			1402	4.673	0.0196809			1402	240.2	43.34			1402	240.2	56.68
1403	4.677	7.62826			1403	4.677	0.11762			1403	4.677	0.011576			1403	4.677	0.0570676			1403	4.677	0.117053			1403	4.677	0.0197168			1403	240.3	43.14			1403	240.3	63.32
1404	4.68	7.75542			1404	4.68	0.1179			1404	4.68	0.0116845			1404	4.68	0.0569122			1404	4.68	0.116824			1404	4.68	0.0197407			1404	240.4	42.4			1404	240.4	67
1405	4.683	7.89393			1405	4.683	0.118243			1405	4.683	0.0118257			1405	4.683	0.0567568			1405	4.683	0.116595			1405	4.683	0.0197527			1405	240.5	41.94			1405	240.5	66.32
1406	4.687	8.04525			1406	4.687	0.118586			1406	4.687	0.0119995			1406	4.687	0.0566014			1406	4.687	0.116366			1406	4.687	0.0197407			1406	240.6	41.5			1406	240.6	64.34
1407	4.69	8.21094			1407	4.69	0.118898			1407	4.69	0.0121949			1407	4.69	0.0564601			1407	4.69	0.116137			1407	4.69	0.0196809			1407	240.7	40.54			1407	240.7	64.76
1408	4.693	8.39262			1408	4.693	0.11921			1408	4.693	0.0123904			1408	4.693	0.05634			1408	4.693	0.115916			1408	4.693	0.0195853			1408	240.8	39.34			1408	240.8	67.08
1409	4.697	8.59196			1409	4.697	0.119459			1409	4.697	0.0125533			1409	4.697	0.0562481			1409	4.697	0.115694			1409	4.697	0.0194537			1409	240.9	38.62			1409	240.9	68.62
1410	4.7	8.81068			1410	4.7	0.119646			1410	4.7	0.012651			1410	4.7	0.0561704			1410	4.7	0.115472			1410	4.7	0.0192863			1410	241	38.6			1410	241	69.74
1411	4.703	9.05048			1411	4.703	0.119771			1411	4.703	0.0126836			1411	4.703	0.0561069			1411	4.703	0.115264			1411	4.703	0.019107			1411	241.1	39.08			1411	241.1	73.4
1412	4.707	9.31306			1412	4.707	0.119802			1412	4.707	0.0126293			1412	4.707	0.0560503			1412	4.707	0.115056			1412	4.707	0.0189276			1412	241.2	39.9			1412	241.2	79.54
1413	4.71	9.60004			1413	4.71	0.119771			1413	4.71	0.012499			1413	4.71	0.0560009			1413	4.71	0.114862			1413	4.71	0.0187602			1413	241.3	40.96			1413	241.3	83.42
1414	4.713	9.91296			1414	4.713	0.119646			1414	4.713	0.0123035			1414	4.713	0.0559514			1414	4.713	0.114682			1414	4.713	0.0186168			1414	241.4	42			1414	241.4	80.8
1415	4.717	10.2532			1415	4.717	0.119459			1415	4.717	0.0120538			1415	4.717	0.0558879			1415	4.717	0.114515			1415	4.717	0.0185092			1415	241.5	42.5			1415	241.5	72.8
1416	4.72	10.622			1416	4.72	0.119241			1416	4.72	0.0117606			1416	4.72	0.0558101			1416	4.72	0.114363			1416	4.72	0.0184255			1416	241.6	42.2			1416	241.6	65
1417	4.723	11.0203			1417	4.723	0.11896			1417	4.723	0.0114565			1417	4.723	0.0557183			1417	4.723	0.114224			1417	4.723	0.0183776			1417	241.7	41.4			1417	241.7	62.4
1418	4.727	11.4488			1418	4.727	0.11868			1418	4.727	0.0111742			1418	4.727	0.0556123			1418	4.727	0.114099			1418	4.727	0.0183418			1418	241.8	40.64			1418	241.8	64.98
1419	4.73	11.908			1419	4.73	0.118399			1419	4.73	0.0109353			1419	4.73	0.0554993			1419	4.73	0.113988			1419	4.73	0.0183418			1419	241.9	40.22			1419	241.9	67.44
1420	4.733	12.3979			1420	4.733	0.118181			1420	4.733	0.0107724			1420	4.733	0.0553933			1420	4.733	0.113891			1420	4.733	0.0183657			1420	242	40.12			1420	242	64.56
1421	4.737	12.9182			1421	4.737	0.117994			1421	4.737	0.0106855			1421	4.737	0.0552874			1421	4.737	0.113829			1421	4.737	0.0184374			1421	242.1	40.3			1421	242.1	56.96
1422	4.74	13.4681			1422	4.74	0.1179			1422	4.74	0.0106638			1422	4.74	0.0551885			1422	4.74	0.113801			1422	4.74	0.018545			1422	242.2	40.6			1422	242.2	49.66
1423	4.743	14.0466			1423	4.743	0.117932			1423	4.743	0.0106964			1423	4.743	0.0550966			1423	4.743	0.113801			1423	4.743	0.0186885			1423	242.3	40.62			1423	242.3	45.88
1424	4.747	14.6521			1424	4.747	0.118119			1424	4.747	0.0107724			1424	4.747	0.0550118			1424	4.747	0.113836			1424	4.747	0.0188679			1424	242.4	40.14			1424	242.4	44.62
1425	4.75	15.2826			1425	4.75	0.118462			1425	4.75	0.0108701			1425	4.75	0.0549341			1425	4.75	0.113898			1425	4.75	0.0190711			1425	242.5	39.56			1425	242.5	44.16
1426	4.753	15.9357			1426	4.753	0.11896			1426	4.753	0.0109787			1426	4.753	0.0548494			1426	4.753	0.113968			1426	4.753	0.0192983			1426	242.6	39.54			1426	242.6	44.42
1427	4.757	16.6086			1427	4.757	0.119584			1427	4.757	0.0110438			1427	4.757	0.0547575			1427	4.757	0.114044			1427	4.757	0.0195135			1427	242.7	40.08			1427	242.7	45.62
1428	4.76	17.2982			1428	4.76	0.120207			1428	4.76	0.0110764			1428	4.76	0.0546516			1428	4.76	0.114106			1428	4.76	0.0197168			1428	242.8	40.48			1428	242.8	47.22
1429	4.763	18.0011			1429	4.763	0.1208			1429	4.763	0.011033			1429	4.763	0.0545244			1429	4.763	0.114134			1429	4.763	0.0198842			1429	242.9	40.46			1429	242.9	48.7
1430	4.767	18.7136			1430	4.767	0.121298			1430	4.767	0.0109244			1430	4.767	0.054376			1430	4.767	0.11412			1430	4.767	0.0199798			1430	243	40.56			1430	243	49.7
1431	4.77	19.432			1431	4.77	0.121704			1431	4.77	0.0107724			1431	4.77	0.0542065			1431	4.77	0.114065			1431	4.77	0.0200038			1431	243.1	41.2			1431	243.1	49.66
1432	4.773	20.1523			1432	4.773	0.121953			1432	4.773	0.0106095			1432	4.773	0.0540087			1432	4.773	0.113974			1432	4.773	0.0199559			1432	243.2	41.92			1432	243.2	48.48
1433	4.777	20.8708			1433	4.777	0.121984			1433	4.777	0.0104574			1433	4.777	0.0538038			1433	4.777	0.11385			1433	4.777	0.0198364			1433	243.3	42			1433	243.3	47.36
1434	4.78	21.5834			1434	4.78	0.121828			1434	4.78	0.0103271			1434	4.78	0.0535919			1434	4.78	0.113711			1434	4.78	0.0196809			1434	243.4	41.48			1434	243.4	47.76
1435	4.783	22.2865			1435	4.783	0.121548			1435	4.783	0.0102403			1435	4.783	0.0533729			1435	4.783	0.113572			1435	4.783	0.0194777			1435	243.5	41.08			1435	243.5	50.1
1436	4.787	22.9766			1436	4.787	0.121143			1436	4.787	0.0101968			1436	4.787	0.0531751			1436	4.787	0.113448			1436	4.787	0.0192624			1436	243.6	41.28			1436	243.6	53.54
1437	4.79	23.6504			1437	4.79	0.1208			1437	4.79	0.0102294			1437	4.79	0.0529843			1437	4.79	0.11335			1437	4.79	0.0190472			1437	243.7	41.86			1437	243.7	56.92
1438	4.793	24.3049			1438	4.793	0.120519			1438	4.793	0.0103054			1438	4.793	0.0528218			1438	4.793	0.113281			1438	4.793	0.0188439			1438	243.8	42.3			1438	243.8	59.64
1439	4.797	24.9375			1439	4.797	0.120457			1439	4.797	0.0104466			1439	4.797	0.0526876			1439	4.797	0.113233			1439	4.797	0.0186526			1439	243.9	42.14			1439	243.9	61.58
1440	4.8	25.546			1440	4.8	0.12055			1440	4.8	0.0106095			1440	4.8	0.0525816			1440	4.8	0.113212			1440	4.8	0.0184972			1440	244	41.46			1440	244	62.48
1441	4.803	26.1287			1441	4.803	0.120893			1441	4.803	0.0107724			1441	4.803	0.0525039			1441	4.803	0.113205			1441	4.803	0.0183537			1441	244.1	40.76			1441	244.1	61.7
1442	4.807	26.6842			1442	4.807	0.121423			1442	4.807	0.0109244			1442	4.807	0.0524474			1442	4.807	0.113212			1442	4.807	0.0182341			1442	244.2	40.62			1442	244.2	59.9
1443	4.81	27.2119			1443	4.81	0.12214			1443	4.81	0.0110547			1443	4.81	0.0524121			1443	4.81	0.113226			1443	4.81	0.0181265			1443	244.3	41.24			1443	244.3	60.42
1444	4.813	27.7113			1444	4.813	0.123075			1444	4.813	0.0111524			1444	4.813	0.0523909			1444	4.813	0.113247			1444	4.813	0.0180428			1444	244.4	42.48			1444	244.4	67.32
1445	4.817	28.1826			1445	4.817	0.124198			1445	4.817	0.0112176			1445	4.817	0.052398			1445	4.817	0.113274			1445	4.817	0.0179831			1445	244.5	44.2			1445	244.5	82.08
1446	4.82	28.6263			1446	4.82	0.125507			1446	4.82	0.011261			1446	4.82	0.0524474			1446	4.82	0.113323			1446	4.82	0.0179711			1446	244.6	46.52			1446	244.6	101.86
1447	4.823	29.0434			1447	4.823	0.127159			1447	4.823	0.0112936			1447	4.823	0.0525604			1447	4.823	0.113385			1447	4.823	0.0180428			1447	244.7	49.66			1447	244.7	120.46
1448	4.827	29.4354			1448	4.827	0.129248			1448	4.827	0.0113262			1448	4.827	0.0527794			1448	4.827	0.113482			1448	4.827	0.0182461			1448	244.8	53.42			1448	244.8	131.1
1449	4.83	29.8039			1449	4.83	0.132022			1449	4.83	0.0113588			1449	4.83	0.0531821			1449	4.83	0.113607			1449	4.83	0.0186407			1449	244.9	56.7			1449	244.9	130.4
1450	4.833	30.1512			1450	4.833	0.135857			1450	4.833	0.0114239			1450	4.833	0.0538674			1450	4.833	0.11378			1450	4.833	0.0193581			1450	245	57.82			1450	245	120.4
1451	4.837	30.4796			1451	4.837	0.141125			1451	4.837	0.0115651			1451	4.837	0.0549836			1451	4.837	0.114037			1451	4.837	0.0205538			1451	245.1	55.7			1451	245.1	106.02
1452	4.84	30.7918			1452	4.84	0.148389			1452	4.84	0.011804			1452	4.84	0.0567568			1452	4.84	0.114411			1452	4.84	0.0224669			1452	245.2	51.08			1452	245.2	90.34
1453	4.843	31.0907			1453	4.843	0.158302			1453	4.843	0.0122275			1453	4.843	0.0595049			1453	4.843	0.114973			1453	4.843	0.025468			1453	245.3	46.24			1453	245.3	74
1454	4.847	31.3796			1454	4.847	0.171676			1454	4.847	0.0128899			1454	4.847	0.0636871			1454	4.847	0.115825			1454	4.847	0.0300236			1454	245.4	43.06			1454	245.4	58.58
1455	4.85	31.6617			1455	4.85	0.189414			1455	4.85	0.0139107			1455	4.85	0.0699393			1455	4.85	0.117108			1455	4.85	0.0368509			1455	245.5	41.84			1455	245.5	47.58
1456	4.853	31.9407			1456	4.853	0.212701			1456	4.853	0.0154636			1456	4.853	0.0791444			1456	4.853	0.119042			1456	4.853	0.0468946			1456	245.6	41.86			1456	245.6	43.58
1457	4.857	32.22			1457	4.857	0.242971			1457	4.857	0.0178092			1457	4.857	0.0925247			1457	4.857	0.12194			1457	4.857	0.0614819			1457	245.7	42.68			1457	245.7	45.86
1458	4.86	32.5037			1458	4.86	0.281876			1458	4.86	0.0212841			1458	4.86	0.111755			1458	4.86	0.126252			1458	4.86	0.0823825			1458	245.8	44.4			1458	245.8	51.3
1459	4.863	32.7956			1459	4.863	0.331474			1459	4.863	0.0264314			1459	4.863	0.139073			1459	4.863	0.132589			1459	4.863	0.111976			1459	245.9	46.8			1459	245.9	56.38
1460	4.867	33.1			1460	4.867	0.394103			1460	4.867	0.0339568			1460	4.867	0.177469			1460	4.867	0.141823			1460	4.867	0.153382			1460	246	48.68			1460	246	58.42
1461	4.87	33.4212			1461	4.87	0.472475			1461	4.87	0.0448704			1461	4.87	0.230835			1461	4.87	0.15512			1461	4.87	0.210667			1461	246.1	48.9			1461	246.1	56.82
1462	4.873	33.7637			1462	4.873	0.569769			1462	4.873	0.0605511			1462	4.873	0.304215			1462	4.873	0.174109			1462	4.873	0.289056			1462	246.2	48			1462	246.2	53.04
1463	4.877	34.1323			1463	4.877	0.689353			1463	4.877	0.0828886			1463	4.877	0.40403			1463	4.877	0.200953			1463	4.877	0.395149			1463	246.3	48.02			1463	246.3	48.98
1464	4.88	34.5322			1464	4.88	0.835029			1464	4.88	0.114391			1464	4.88	0.538321			1464	4.88	0.238521			1464	4.88	0.537184			1464	246.4	50.38			1464	246.4	45.4
1465	4.883	34.9687			1465	4.883	1.01073			1465	4.883	0.158349			1465	4.883	0.717005			1465	4.883	0.290579			1465	4.883	0.7253			1465	246.5	54.16			1465	246.5	42.8
1466	4.887	35.4477			1466	4.887	1.22059			1466	4.887	0.219053			1466	4.887	0.952121			1466	4.887	0.361973			1466	4.887	0.971695			1466	246.6	57.14			1466	246.6	41.88
1467	4.89	35.9753			1467	4.89	1.46877			1467	4.89	0.301952			1467	4.89	1.25801			1467	4.89	0.458858			1467	4.89	1.29093			1467	246.7	57.8			1467	246.7	42.72
1468	4.893	36.5581			1468	4.893	1.75928			1468	4.893	0.413911			1468	4.893	1.65151			1468	4.893	0.588944			1468	4.893	1.69996			1468	246.8	56.28			1468	246.8	44.16
1469	4.897	37.2034			1469	4.897	2.09587			1469	4.897	0.563464			1469	4.897	2.15198			1469	4.897	0.761722			1469	4.897	2.21824			1469	246.9	53.98			1469	246.9	45
1470	4.9	37.9186			1470	4.9	2.48177			1470	4.9	0.760983			1470	4.9	2.78133			1470	4.9	0.988714			1470	4.9	2.86766			1470	247	52.3			1470	247	44.64
1471	4.903	38.7118			1471	4.903	2.91958			1471	4.903	1.01894			1471	4.903	3.56377			1471	4.903	1.28365			1471	4.903	3.67233			1471	247.1	51.4			1471	247.1	43.3
1472	4.907	39.5916			1472	4.907	3.41101			1472	4.907	1.35208			1472	4.907	4.52552			1472	4.907	1.66262			1472	4.907	4.65823			1472	247.2	50.44			1472	247.2	41.72
1473	4.91	40.5668			1473	4.91	3.95674			1473	4.91	1.77751			1473	4.91	5.69422			1473	4.91	2.14419			1473	4.91	5.85267			1473	247.3	49.16			1473	247.3	40.84
1474	4.913	41.6463			1474	4.913	4.55622			1474	4.913	2.31468			1474	4.913	7.09822			1474	4.913	2.74929			1474	4.913	7.28351			1474	247.4	48.74			1474	247.4	41.26
1475	4.917	42.8394			1475	4.917	5.20757			1475	4.917	2.98538			1475	4.917	8.76563			1475	4.917	3.5011			1475	4.917	8.97823			1475	247.5	50.34			1475	247.5	43.1
1476	4.92	44.1547			1476	4.92	5.90743			1476	4.92	3.81344			1476	4.92	10.7232			1476	4.92	4.42472			1476	4.92	10.9628			1476	247.6	53.38			1476	247.6	46.38
1477	4.923	45.6006			1477	4.923	6.6509			1477	4.923	4.8244			1477	4.923	12.9948			1477	4.923	5.54668			1477	4.923	13.2604			1477	247.7	55.86			1477	247.7	50.56
1478	4.927	47.1846			1478	4.927	7.43165			1478	4.927	6.04488			1478	4.927	15.6005			1478	4.927	6.89421			1478	4.927	15.8899			1478	247.8	56.38			1478	247.8	53.94
1479	4.93	48.9127			1479	4.93	8.24187			1479	4.93	7.50187			1479	4.93	18.5544			1479	4.93	8.49438			1479	4.93	18.8646			1479	247.9	55.34			1479	247.9	54.72
1480	4.933	50.7894			1480	4.933	9.07241			1480	4.933	9.22174			1480	4.933	21.8639			1480	4.933	10.3731			1480	4.933	22.1909			1480	248	54.28			1480	248	53.42
1481	4.937	52.8171			1481	4.937	9.91302			1481	4.937	11.2292			1481	4.937	25.5278			1481	4.937	12.5539			1481	4.937	25.8666			1481	248.1	54.84			1481	248.1	53.28
1482	4.94	54.9952			1482	4.94	10.7526			1482	4.94	13.546			1482	4.94	29.5356			1482	4.94	15.0565			1482	4.94	29.8803			1482	248.2	58.06			1482	248.2	57.1
1483	4.943	57.3203			1483	4.943	11.5794			1483	4.943	16.1895			1483	4.943	33.8664			1483	4.943	17.8957			1483	4.943	34.2103			1483	248.3	64.34			1483	248.3	65.08
1484	4.947	59.7855			1484	4.947	12.3814			1484	4.947	19.1715			1484	4.947	38.4884			1484	4.947	21.0799			1484	4.947	38.8244			1484	248.4	72.96			1484	248.4	76.18
1485	4.95	62.3798			1485	4.95	13.1467			1485	4.95	22.497			1485	4.95	43.3591			1485	4.95	24.6097			1485	4.95	43.6796			1485	248.5	81.64			1485	248.5	89.84
1486	4.953	65.0884			1486	4.953	13.864			1486	4.953	26.1625			1486	4.953	48.4255			1486	4.953	28.4769			1486	4.953	48.7231			1486	248.6	86.82			1486	248.6	105.24
1487	4.957	67.892			1487	4.957	14.5225			1487	4.957	30.1557			1487	4.957	53.625			1487	4.957	32.6636			1487	4.957	53.8927			1487	248.7	85.16			1487	248.7	120.38
1488	4.96	70.7672			1488	4.96	15.1129			1488	4.96	34.4545			1488	4.96	58.8869			1488	4.96	37.142			1488	4.96	59.1186			1488	248.8	76.04			1488	248.8	132.8
1489	4.963	73.6865			1489	4.963	15.6272			1489	4.963	39.0267			1489	4.963	64.1344			1489	4.963	41.8737			1489	4.963	64.3251			1489	248.9	63.3			1489	248.9	139.74
1490	4.967	76.6191			1490	4.967	16.059			1490	4.967	43.8299			1490	4.967	69.2863			1490	4.967	46.8104			1490	4.967	69.4328			1490	249	53.78			1490	249	138.44
1491	4.97	79.5307			1491	4.97	16.4039			1491	4.97	48.8124			1491	4.97	74.2602			1491	4.97	51.8946			1491	4.97	74.361			1491	249.1	51.48			1491	249.1	128.5
1492	4.973	82.385			1492	4.973	16.6592			1492	4.973	53.9141			1492	4.973	78.9745			1492	4.973	57.0606			1492	4.973	79.0307			1492	249.2	53.3			1492	249.2	112.66
1493	4.977	85.1439			1493	4.977	16.8243			1493	4.977	59.0676			1493	4.977	83.3519			1493	4.977	62.2366			1493	4.977	83.3664			1493	249.3	52.96			1493	249.3	93.56
1494	4.98	87.769			1494	4.98	16.9003			1494	4.98	64.2001			1494	4.98	87.3215			1494	4.98	67.3462			1494	4.98	87.2997			1494	249.4	48.52			1494	249.4	72.62
1495	4.983	90.2221			1495	4.983	16.8901			1495	4.983	69.2358			1495	4.983	90.8212			1495	4.983	72.3112			1495	4.983	90.7704			1495	249.5	43.52			1495	249.5	53.12
1496	4.987	92.4666			1496	4.987	16.7983			1496	4.987	74.0976			1496	4.987	93.7999			1496	4.987	77.0536			1496	4.987	93.7294			1496	249.6	41.02			1496	249.6	40.88
1497	4.99	94.4685			1497	4.99	16.6306			1497	4.99	78.7099			1497	4.99	96.219			1497	4.99	81.4986			1497	4.99	96.1392			1497	249.7	40.42			1497	249.7	38.68
1498	4.993	96.1971			1498	4.993	16.3939			1498	4.993	83.0012			1498	4.993	98.0533			1498	4.993	85.5767			1498	4.993	97.9757			1498	249.8	40.16			1498	249.8	42.98
1499	4.997	97.6261			1499	4.997	16.0961			1499	4.997	86.9061			1499	4.997	99.2912			1499	4.997	89.2257			1499	4.997	99.2278			1499	249.9	40.04			1499	249.9	47.4
1500	5	98.734			1500	5	15.7454			1500	5	90.3672			1500	5	99.9351			1500	5	92.3934			1500	5	99.8977			1500	250	40.34			1500	250	48.24
1501	5.003	99.5048			1501	5.003	15.3504			1501	5.003	93.3376			1501	5.003	100			1501	5.003	95.0384			1501	5.003	100			1501	250.1	40.76			1501	250.1	46.46
1502	5.007	99.9282			1502	5.007	14.9199			1502	5.007	95.7812			1502	5.007	99.5129			1502	5.007	97.1317			1502	5.007	99.5605			1502	250.2	40.98			1502	250.2	45.34
1503	5.01	100			1503	5.01	14.4622			1503	5.01	97.6744			1503	5.01	98.5109			1503	5.01	98.6567			1503	5.01	98.6149			1503	250.3	41.08			1503	250.3	46.2
1504	5.013	99.7214			1504	5.013	13.9854			1504	5.013	99.006			1504	5.013	97.0397			1504	5.013	99.6099			1504	5.013	97.207			1504	250.4	41.26			1504	250.4	47.18
1505	5.017	99.0992			1505	5.017	13.4971			1505	5.017	99.777			1505	5.017	95.1512			1505	5.017	100			1505	5.017	95.3867			1505	250.5	41.54			1505	250.5	46.14
1506	5.02	98.1452			1506	5.02	13.0042			1506	5.02	100			1506	5.02	92.9019			1506	5.02	99.8471			1506	5.02	93.2083			1506	250.6	41.64			1506	250.6	43.56
1507	5.023	96.8752			1507	5.023	12.5127			1507	5.023	99.6983			1507	5.023	90.3507			1507	5.023	99.1815			1507	5.023	90.7283			1507	250.7	41.24			1507	250.7	41.26
1508	5.027	95.3089			1508	5.027	12.0281			1508	5.027	98.9045			1508	5.027	87.5571			1508	5.027	98.0423			1508	5.027	88.0038			1508	250.8	40.26			1508	250.8	40.2
1509	5.03	93.4688			1509	5.03	11.5547			1509	5.03	97.6586			1509	5.03	84.5794			1509	5.03	96.4753			1509	5.03	85.091			1509	250.9	39.06			1509	250.9	40.16
1510	5.033	91.3795			1510	5.033	11.0964			1510	5.033	96.0068			1510	5.033	81.4737			1510	5.033	94.5314			1510	5.033	82.0438			1510	251	38.36			1510	251	40.86
1511	5.037	89.0669			1511	5.037	10.6562			1511	5.037	93.9992			1511	5.037	78.2922			1511	5.037	92.2644			1511	5.037	78.9125			1511	251.1	38.74			1511	251.1	42.04
1512	5.04	86.5576			1512	5.04	10.2363			1512	5.04	91.6885			1512	5.04	75.0825			1512	5.04	89.7298			1512	5.04	75.7434			1512	251.2	40.02			1512	251.2	43.44
1513	5.043	83.8784			1513	5.043	9.83817			1513	5.043	89.1282			1513	5.043	71.8873			1513	5.043	86.9826			1513	5.043	72.578			1513	251.3	41.62			1513	251.3	44.82
1514	5.047	81.0555			1514	5.047	9.46293			1514	5.047	86.371			1514	5.047	68.7436			1514	5.047	84.0761			1514	5.047	69.4526			1514	251.4	43.32			1514	251.4	46.04
1515	5.05	78.1145			1515	5.05	9.11106			1515	5.05	83.4679			1515	5.05	65.6828			1515	5.05	81.0609			1515	5.05	66.3983			1515	251.5	45.56			1515	251.5	46.82
1516	5.053	75.0799			1516	5.053	8.78261			1516	5.053	80.467			1516	5.053	62.7308			1516	5.053	77.9837			1516	5.053	63.441			1516	251.6	48.58			1516	251.6	46.82
1517	5.057	71.9748			1517	5.057	8.47723			1517	5.057	77.4126			1517	5.057	59.908			1517	5.057	74.8869			1517	5.057	60.6016			1517	251.7	51.88			1517	251.7	45.88
1518	5.06	68.821			1518	5.06	8.19433			1518	5.06	74.3448			1518	5.06	57.2298			1518	5.06	71.8078			1518	5.06	57.8962			1518	251.8	54.56			1518	251.8	44.4
1519	5.063	65.6389			1519	5.063	7.933			1519	5.063	71.299			1519	5.063	54.7067			1519	5.063	68.7789			1519	5.063	55.3367			1519	251.9	56.2			1519	251.9	43.34
1520	5.067	62.4474			1520	5.067	7.69208			1520	5.067	68.306			1520	5.067	52.3452			1520	5.067	65.8276			1520	5.067	52.9307			1520	252	56.98			1520	252	43.46
1521	5.07	59.264			1521	5.07	7.47043			1521	5.07	65.3914			1521	5.07	50.1476			1521	5.07	62.9762			1521	5.07	50.6824			1521	252.1	56.9			1521	252.1	45.04
1522	5.073	56.1047			1522	5.073	7.26671			1522	5.073	62.5764			1522	5.073	48.1132			1522	5.073	60.2424			1522	5.073	48.5927			1522	252.2	55.6			1522	252.2	48.08
1523	5.077	52.9843			1523	5.077	7.07951			1523	5.077	59.8777			1523	5.077	46.238			1523	5.077	57.6394			1523	5.077	46.6597			1523	252.3	52.82			1523	252.3	52.36
1524	5.08	49.9162			1524	5.08	6.90743			1524	5.08	57.3076			1524	5.08	44.5157			1524	5.08	55.1764			1524	5.08	44.8791			1524	252.4	49.56			1524	252.4	56.84
1525	5.083	46.9124			1525	5.083	6.7491			1525	5.083	54.8748			1525	5.083	42.9378			1525	5.083	52.8588			1525	5.083	43.2443			1525	252.5	47.84			1525	252.5	60.4
1526	5.087	43.9839			1526	5.087	6.60308			1526	5.087	52.5842			1526	5.087	41.494			1526	5.087	50.6888			1526	5.087	41.7473			1526	252.6	48.98			1526	252.6	63.86
1527	5.09	41.1404			1527	5.09	6.46803			1527	5.09	50.4378			1527	5.09	40.1728			1527	5.09	48.6655			1527	5.09	40.3783			1527	252.7	52.18			1527	252.7	69.3
1528	5.093	38.3903			1528	5.093	6.34262			1528	5.093	48.4346			1528	5.093	38.9614			1528	5.093	46.7857			1528	5.093	39.1264			1528	252.8	55.4			1528	252.8	76.3
1529	5.097	35.7409			1529	5.097	6.22553			1529	5.097	46.5713			1529	5.097	37.8467			1529	5.097	45.0438			1529	5.097	37.9799			1529	252.9	57.5			1529	252.9	80.24
1530	5.1	33.1984			1530	5.1	6.11548			1530	5.1	44.8425			1530	5.1	36.8148			1530	5.1	43.4324			1530	5.1	36.9265			1530	253	58.5			1530	253	76.44
1531	5.103	30.7678			1531	5.103	6.01118			1531	5.103	43.2409			1531	5.103	35.8521			1531	5.103	41.9428			1531	5.103	35.9534			1531	253.1	58.04			1531	253.1	65.64
1532	5.107	28.4528			1532	5.107	5.91136			1532	5.107	41.7578			1532	5.107	34.9451			1532	5.107	40.5649			1532	5.107	35.0478			1532	253.2	55.04			1532	253.2	53.72
1533	5.11	26.2561			1533	5.11	5.81472			1533	5.11	40.3834			1533	5.11	34.0806			1533	5.11	39.2879			1533	5.11	34.197			1533	253.3	49.54			1533	253.3	46.56
1534	5.113	24.1793			1534	5.113	5.72001			1534	5.113	39.1069			1534	5.113	33.2462			1534	5.113	38.1003			1534	5.113	33.3887			1534	253.4	43.98			1534	253.4	45.56
1535	5.117	22.2228			1535	5.117	5.62602			1535	5.117	37.9168			1535	5.117	32.4306			1535	5.117	36.9903			1535	5.117	32.6111			1535	253.5	41.32			1535	253.5	48.16
1536	5.12	20.3859			1536	5.12	5.53156			1536	5.12	36.8016			1536	5.12	31.6234			1536	5.12	35.9458			1536	5.12	31.8531			1536	253.6	42.3			1536	253.6	51.4
1537	5.123	18.6672			1537	5.123	5.43545			1537	5.123	35.7496			1537	5.123	30.8153			1537	5.123	34.955			1537	5.123	31.1047			1537	253.7	45.5			1537	253.7	53.92
1538	5.127	17.0644			1538	5.127	5.33666			1538	5.127	34.7491			1538	5.127	29.9986			1538	5.127	34.0066			1538	5.127	30.3566			1538	253.8	49.36			1538	253.8	55.4
1539	5.13	15.5742			1539	5.13	5.23422			1539	5.13	33.789			1539	5.13	29.1669			1539	5.13	33.0894			1539	5.13	29.6011			1539	253.9	53.64			1539	253.9	55.64
1540	5.133	14.1931			1540	5.133	5.12723			1540	5.133	32.8588			1540	5.133	28.3154			1540	5.133	32.1934			1540	5.133	28.8314			1540	254	58.84			1540	254	54.54
1541	5.137	12.9166			1541	5.137	5.01507			1541	5.137	31.9489			1541	5.137	27.4407			1541	5.137	31.3094			1541	5.137	28.0424			1541	254.1	63.94			1541	254.1	52.74
1542	5.14	11.7402			1542	5.14	4.89711			1542	5.14	31.0504			1542	5.14	26.5408			1542	5.14	30.4291			1542	5.14	27.23			1542	254.2	65.48			1542	254.2	51.4
1543	5.143	10.6588			1543	5.143	4.773			1543	5.143	30.1556			1543	5.143	25.6154			1543	5.143	29.5456			1543	5.143	26.3918			1543	254.3	61.34			1543	254.3	51.46
1544	5.147	9.66734			1544	5.147	4.64251			1544	5.147	29.258			1544	5.147	24.6651			1544	5.147	28.6533			1544	5.147	25.5266			1544	254.4	55.3			1544	254.4	53.04
1545	5.15	8.76037			1545	5.15	4.50565			1545	5.15	28.3522			1545	5.15	23.692			1545	5.15	27.7477			1545	5.15	24.6345			1545	254.5	54.04			1545	254.5	55.88
1546	5.153	7.93254			1546	5.153	4.36253			1546	5.153	27.4343			1546	5.153	22.6991			1546	5.153	26.8259			1546	5.153	23.7169			1546	254.6	59.44			1546	254.6	60.14
1547	5.157	7.17848			1547	5.157	4.21349			1547	5.157	26.5016			1547	5.157	21.6902			1547	5.157	25.8861			1547	5.157	22.7761			1547	254.7	67.68			1547	254.7	66.66
1548	5.16	6.49289			1548	5.16	4.05899			1548	5.16	25.5526			1548	5.16	20.67			1548	5.16	24.928			1548	5.16	21.8155			1548	254.8	74.76			1548	254.8	76.1
1549	5.163	5.87064			1549	5.163	3.89975			1549	5.163	24.587			1549	5.163	19.6435			1549	5.163	23.9522			1549	5.163	20.8392			1549	254.9	79.14			1549	254.9	88.32
1550	5.167	5.30679			1550	5.167	3.73656			1550	5.167	23.6059			1550	5.167	18.616			1550	5.167	22.9607			1550	5.167	19.8518			1550	255	79.5			1550	255	101.8
1551	5.17	4.79659			1551	5.17	3.57024			1551	5.17	22.6112			1551	5.17	17.5931			1551	5.17	21.9562			1551	5.17	18.8585			1551	255.1	74.48			1551	255.1	113.8
1552	5.173	4.33558			1552	5.173	3.40178			1552	5.173	21.6056			1552	5.173	16.5802			1552	5.173	20.9422			1552	5.173	17.8647			1552	255.2	64.96			1552	255.2	119.96
1553	5.177	3.91953			1553	5.177	3.23216			1553	5.177	20.5928			1553	5.177	15.5829			1553	5.177	19.9231			1553	5.177	16.8758			1553	255.3	54.14			1553	255.3	115.36
1554	5.18	3.54448			1554	5.18	3.06245			1554	5.18	19.5768			1554	5.18	14.606			1554	5.18	18.9033			1554	5.18	15.8972			1554	255.4	45.52			1554	255.4	99.4
1555	5.183	3.20671			1555	5.183	2.89361			1555	5.183	18.5621			1555	5.183	13.6543			1555	5.183	17.8878			1555	5.183	14.9343			1555	255.5	40.98			1555	255.5	79.6
1556	5.187	2.90279			1556	5.187	2.72667			1556	5.187	17.5533			1556	5.187	12.732			1556	5.187	16.8816			1556	5.187	13.9917			1556	255.6	40.34			1556	255.6	66.72
1557	5.19	2.62952			1557	5.19	2.56254			1557	5.19	16.5554			1557	5.19	11.8426			1557	5.19	15.8896			1557	5.19	13.0742			1557	255.7	42.1			1557	255.7	64.9
1558	5.193	2.38394			1558	5.193	2.40215			1558	5.193	15.573			1558	5.193	10.9892			1558	5.193	14.9168			1558	5.193	12.1857			1558	255.8	44.84			1558	255.8	69.46
1559	5.197	2.16335			1559	5.197	2.24625			1559	5.197	14.6106			1559	5.197	10.1742			1559	5.197	13.9674			1559	5.197	11.3295			1559	255.9	47.64			1559	255.9	72.86
1560	5.2	1.96527			1560	5.2	2.09562			1560	5.2	13.6725			1560	5.2	9.39945			1560	5.2	13.0457			1560	5.2	10.5087			1560	256	49.58			1560	256	70.3
1561	5.203	1.78743			1561	5.203	1.95087			1561	5.203	12.7625			1561	5.203	8.66618			1561	5.203	12.1552			1561	5.203	9.72546			1561	256.1	50.14			1561	256.1	61.52
1562	5.207	1.62779			1562	5.207	1.81259			1562	5.207	11.884			1562	5.207	7.97509			1562	5.207	11.2991			1562	5.207	8.98148			1562	256.2	50.04			1562	256.2	50.86
1563	5.21	1.48447			1563	5.21	1.68109			1563	5.21	11.0399			1563	5.21	7.3264			1563	5.21	10.4798			1563	5.21	8.27792			1563	256.3	50.68			1563	256.3	44.4
1564	5.213	1.35582			1564	5.213	1.55677			1564	5.213	10.2326			1564	5.213	6.71985			1564	5.213	9.6993			1564	5.213	7.61538			1564	256.4	51.86			1564	256.4	44.78
1565	5.217	1.24031			1565	5.217	1.43978			1565	5.217	9.46391			1565	5.217	6.15479			1565	5.217	8.95913			1565	5.217	6.99398			1565	256.5	51.78			1565	256.5	49.26
1566	5.22	1.13657			1566	5.22	1.3302			1566	5.22	8.73509			1566	5.22	5.63025			1566	5.22	8.26012			1566	5.22	6.41342			1566	256.6	49.48			1566	256.6	53.24
1567	5.223	1.04336			1567	5.223	1.22798			1567	5.223	8.04695			1567	5.223	5.14495			1567	5.223	7.60268			1567	5.223	5.87301			1567	256.7	46.22			1567	256.7	54.32
1568	5.227	0.959563			1568	5.227	1.13299			1568	5.227	7.39979			1568	5.227	4.69737			1568	5.227	6.98672			1568	5.227	5.37171			1568	256.8	43.78			1568	256.8	53.18
1569	5.23	0.884187			1569	5.23	1.04505			1569	5.23	6.79351			1569	5.23	4.28584			1569	5.23	6.41176			1569	5.23	4.90824			1569	256.9	42.32			1569	256.9	51.48
1570	5.233	0.816326			1570	5.233	0.963841			1570	5.233	6.22759			1570	5.233	3.90851			1570	5.233	5.87696			1570	5.233	4.48108			1570	257	41.22			1570	257	50.5
1571	5.237	0.75518			1571	5.237	0.889116			1571	5.237	5.70121			1571	5.237	3.56348			1571	5.237	5.38118			1571	5.237	4.08856			1571	257.1	40.52			1571	257.1	51.18
1572	5.24	0.700027			1572	5.24	0.820533			1572	5.24	5.21324			1572	5.24	3.24879			1572	5.24	4.92304			1572	5.24	3.72886			1572	257.2	41.08			1572	257.2	53.94
1573	5.243	0.65023			1573	5.243	0.75778			1573	5.243	4.76231			1573	5.243	2.96242			1573	5.243	4.50095			1573	5.243	3.40011			1573	257.3	42.94			1573	257.3	57.12
1574	5.247	0.60522			1574	5.247	0.700544			1574	5.247	4.34686			1574	5.247	2.7024			1574	5.247	4.11318			1574	5.247	3.10037			1574	257.4	44.5			1574	257.4	58.08
1575	5.25	0.564482			1575	5.25	0.648452			1575	5.25	3.96519			1575	5.25	2.46679			1575	5.25	3.75791			1575	5.25	2.82769			1575	257.5	44.2			1575	257.5	56.16
1576	5.253	0.52757			1576	5.253	0.601223			1576	5.253	3.61549			1576	5.253	2.2537			1576	5.253	3.43325			1576	5.253	2.58015			1576	257.6	42.96			1576	257.6	53.94
1577	5.257	0.494077			1577	5.257	0.558515			1577	5.257	3.29589			1577	5.257	2.06129			1577	5.257	3.13729			1577	5.257	2.35586			1577	257.7	43.4			1577	257.7	54.68
1578	5.26	0.463646			1578	5.26	0.520015			1578	5.26	3.00448			1578	5.26	1.88783			1578	5.26	2.8681			1578	5.26	2.153			1578	257.8	46.3			1578	257.8	59.76
1579	5.263	0.435948			1579	5.263	0.485412			1579	5.263	2.73936			1579	5.263	1.73165			1579	5.263	2.62378			1579	5.263	1.96983			1579	257.9	49.2			1579	257.9	67.36
1580	5.267	0.410695			1580	5.267	0.454394			1580	5.267	2.49865			1580	5.267	1.59119			1580	5.267	2.40246			1580	5.267	1.80463			1580	258	49.82			1580	258	72.72
1581	5.27	0.387633			1581	5.27	0.426586			1581	5.27	2.28048			1581	5.27	1.465			1581	5.27	2.20232			1581	5.27	1.65585			1581	258.1	49.08			1581	258.1	71.52
1582	5.273	0.366534			1582	5.273	0.401709			1582	5.273	2.08311			1582	5.273	1.35171			1582	5.273	2.02163			1582	5.273	1.52201			1582	258.2	49.52			1582	258.2	64.96
1583	5.277	0.347196			1583	5.277	0.379389			1583	5.277	1.90483			1583	5.277	1.25007			1583	5.277	1.85872			1583	5.277	1.40171			1583	258.3	52.14			1583	258.3	59.7
1584	5.28	0.329454			1584	5.28	0.359344			1584	5.28	1.74404			1584	5.28	1.15894			1584	5.28	1.71202			1584	5.28	1.29368			1584	258.4	56.16			1584	258.4	60.96
1585	5.283	0.313155			1585	5.283	0.341325			1585	5.283	1.5992			1585	5.283	1.07723			1585	5.283	1.58003			1585	5.283	1.19672			1585	258.5	60.78			1585	258.5	67.7
1586	5.287	0.298164			1586	5.287	0.325052			1586	5.287	1.46886			1586	5.287	1.004			1586	5.287	1.46138			1586	5.287	1.10975			1586	258.6	65.36			1586	258.6	75.78
1587	5.29	0.284368			1587	5.29	0.310307			1587	5.29	1.35169			1587	5.29	0.938317			1587	5.29	1.35476			1587	5.29	1.03173			1587	258.7	68.7			1587	258.7	82.94
1588	5.293	0.271661			1588	5.293	0.296964			1588	5.293	1.24641			1588	5.293	0.879384			1588	5.293	1.25902			1588	5.293	0.961735			1588	258.8	69.4			1588	258.8	88.5
1589	5.297	0.259948			1589	5.297	0.284838			1589	5.297	1.15187			1589	5.297	0.826456			1589	5.297	1.17306			1589	5.297	0.898901			1589	258.9	67.76			1589	258.9	90.46
1590	5.3	0.249146			1590	5.3	0.273833			1590	5.3	1.06701			1590	5.3	0.778862			1590	5.3	1.09587			1590	5.3	0.842453			1590	259	66.84			1590	259	86.16
1591	5.303	0.239168			1591	5.303	0.263857			1591	5.303	0.990841			1591	5.303	0.736009			1591	5.303	1.02658			1591	5.303	0.791697			1591	259.1	69.84			1591	259.1	75.94
1592	5.307	0.229941			1592	5.307	0.254817			1592	5.307	0.92246			1592	5.307	0.697344			1592	5.307	0.964353			1592	5.307	0.745986			1592	259.2	76.64			1592	259.2	64.8
1593	5.31	0.221391			1593	5.31	0.246618			1593	5.31	0.861062			1593	5.31	0.662396			1593	5.31	0.908447			1593	5.31	0.704759			1593	259.3	85.04			1593	259.3	59.04
1594	5.313	0.213451			1594	5.313	0.239199			1594	5.313	0.805886			1594	5.313	0.630746			1594	5.313	0.858192			1594	5.313	0.667501			1594	259.4	94.92			1594	259.4	61.3
1595	5.317	0.206055			1595	5.317	0.232528			1595	5.317	0.756281			1595	5.317	0.602022			1595	5.317	0.812976			1595	5.317	0.633771			1595	259.5	108.7			1595	259.5	68.92
1596	5.32	0.199155			1596	5.32	0.226573			1596	5.32	0.711628			1596	5.32	0.575911			1596	5.32	0.772239			1596	5.32	0.603197			1596	259.6	127.14			1596	259.6	76.88
1597	5.323	0.192688			1597	5.323	0.221211			1597	5.323	0.671383			1597	5.323	0.552139			1597	5.323	0.735475			1597	5.323	0.575422			1597	259.7	146.54			1597	259.7	81.06
1598	5.327	0.186624			1598	5.327	0.216442			1598	5.327	0.63507			1598	5.327	0.530451			1598	5.327	0.702239			1598	5.327	0.550157			1598	259.8	160.08			1598	259.8	79.9
1599	5.33	0.180918			1599	5.33	0.212171			1599	5.33	0.602232			1599	5.33	0.510627			1599	5.33	0.672123			1599	5.33	0.527128			1599	259.9	162.44			1599	259.9	75.24
1600	5.333	0.175544			1600	5.333	0.208305			1600	5.333	0.572467			1600	5.333	0.492472			1600	5.333	0.644788			1600	5.333	0.506108			1600	260	154.26			1600	260	71.06
1601	5.337	0.170475			1601	5.337	0.204814			1601	5.337	0.545449			1601	5.337	0.475792			1601	5.337	0.619927			1601	5.337	0.486882			1601	260.1	142.02			1601	260.1	69.6
1602	5.34	0.165694			1602	5.34	0.201634			1602	5.34	0.520842			1602	5.34	0.460434			1602	5.34	0.59727			1602	5.34	0.469221			1602	260.2	131.42			1602	260.2	69.76
1603	5.343	0.161182			1603	5.343	0.198766			1603	5.343	0.498407			1603	5.343	0.446241			1603	5.343	0.57659			1603	5.343	0.452972			1603	260.3	121.18			1603	260.3	69.68
1604	5.347	0.156927			1604	5.347	0.196116			1604	5.347	0.477883			1604	5.347	0.433087			1604	5.347	0.557684			1604	5.347	0.437966			1604	260.4	105.4			1604	260.4	69.22
1605	5.35	0.152919			1605	5.35	0.193622			1605	5.35	0.459053			1605	5.35	0.420844			1605	5.35	0.540359			1605	5.35	0.424048			1605	260.5	83.1			1605	260.5	68.62
1606	5.353	0.149146			1606	5.353	0.191284			1606	5.353	0.441743			1606	5.353	0.409427			1606	5.353	0.524477			1606	5.353	0.411111			1606	260.6	62.02			1606	260.6	67.22
1607	5.357	0.145586			1607	5.357	0.189071			1607	5.357	0.42578			1607	5.357	0.398739			1607	5.357	0.509869			1607	5.357	0.399023			1607	260.7	51.2			1607	260.7	64.94
1608	5.36	0.142233			1608	5.36	0.187045			1608	5.36	0.411033			1608	5.36	0.388714			1608	5.36	0.496406			1608	5.36	0.3877			1608	260.8	51.16			1608	260.8	62.64
1609	5.363	0.139075			1609	5.363	0.185174			1609	5.363	0.397361			1609	5.363	0.37929			1609	5.363	0.483948			1609	5.363	0.377058			1609	260.9	54.9			1609	260.9	60.68
1610	5.367	0.136093			1610	5.367	0.18346			1610	5.367	0.384678			1610	5.367	0.370417			1610	5.367	0.472377			1610	5.367	0.367062			1610	261	56.5			1610	261	58.16
1611	5.37	0.133276			1611	5.37	0.181963			1611	5.37	0.372896			1611	5.37	0.362052			1611	5.37	0.46159			1611	5.37	0.357652			1611	261.1	55.4			1611	261.1	54.4
1612	5.373	0.130613			1612	5.373	0.18056			1612	5.373	0.361917			1612	5.373	0.354154			1612	5.373	0.451495			1612	5.373	0.348804			1612	261.2	53.1			1612	261.2	49.9
1613	5.377	0.128087			1613	5.377	0.179313			1613	5.377	0.351677			1613	5.377	0.346687			1613	5.377	0.442011			1613	5.377	0.340482			1613	261.3	50			1613	261.3	46
1614	5.38	0.125686			1614	5.38	0.178191			1614	5.38	0.342131			1614	5.38	0.339629			1614	5.38	0.433089			1614	5.38	0.332627			1614	261.4	46.32			1614	261.4	43.88
1615	5.383	0.123403			1615	5.383	0.177131			1615	5.383	0.333205			1615	5.383	0.332939			1615	5.383	0.424659			1615	5.383	0.325237			1615	261.5	43.1			1615	261.5	43.6
1616	5.387	0.121218			1616	5.387	0.176165			1616	5.387	0.324843			1616	5.387	0.326581			1616	5.387	0.416679			1616	5.387	0.318243			1616	261.6	41.36			1616	261.6	43.98
1617	5.39	0.11913			1617	5.39	0.175261			1617	5.39	0.316992			1617	5.39	0.320527			1617	5.39	0.409116			1617	5.39	0.311619			1617	261.7	41.04			1617	261.7	43.64
1618	5.393	0.117127			1618	5.393	0.174388			1618	5.393	0.309597			1618	5.393	0.314755			1618	5.393	0.40194			1618	5.393	0.305317			1618	261.8	41.26			1618	261.8	42.32
1619	5.397	0.115203			1619	5.397	0.173546			1619	5.397	0.302604			1619	5.397	0.309259			1619	5.397	0.395139			1619	5.397	0.299315			1619	261.9	41.56			1619	261.9	40.96
1620	5.4	0.113349			1620	5.4	0.172767			1620	5.4	0.295979			1620	5.4	0.30401			1620	5.4	0.388678			1620	5.4	0.293552			1620	262	42.08			1620	262	40.78
1621	5.403	0.111571			1621	5.403	0.172081			1621	5.403	0.289681			1621	5.403	0.298987			1621	5.403	0.382535			1621	5.403	0.287992			1621	262.1	42.72			1621	262.1	42.28
1622	5.407	0.109864			1622	5.407	0.17152			1622	5.407	0.283654			1622	5.407	0.29419			1622	5.407	0.376691			1622	5.407	0.282635			1622	262.2	43.02			1622	262.2	44.92
1623	5.41	0.108236			1623	5.41	0.171021			1623	5.41	0.277888			1623	5.41	0.289584			1623	5.41	0.371124			1623	5.41	0.277434			1623	262.3	42.54			1623	262.3	47.54
1624	5.413	0.106688			1624	5.413	0.170616			1624	5.413	0.272372			1624	5.413	0.285155			1624	5.413	0.3658			1624	5.413	0.2724			1624	262.4	41.54			1624	262.4	49.2
1625	5.417	0.105219			1625	5.417	0.170211			1625	5.417	0.267061			1625	5.417	0.280888			1625	5.417	0.360704			1625	5.417	0.267522			1625	262.5	40.64			1625	262.5	49.9
1626	5.42	0.103826			1626	5.42	0.169774			1626	5.42	0.261947			1626	5.42	0.276776			1626	5.42	0.35583			1626	5.42	0.262799			1626	262.6	40.2			1626	262.6	50.52
1627	5.423	0.102508			1627	5.423	0.169244			1627	5.423	0.257017			1627	5.423	0.272791			1627	5.423	0.351151			1627	5.423	0.258231			1627	262.7	39.94			1627	262.7	52.02
1628	5.427	0.101256			1628	5.427	0.168621			1628	5.427	0.252249			1628	5.427	0.26892			1628	5.427	0.346645			1628	5.427	0.253819			1628	262.8	39.7			1628	262.8	54.4
1629	5.43	0.100053			1629	5.43	0.16781			1629	5.43	0.247623			1629	5.43	0.265148			1629	5.43	0.342298			1629	5.43	0.249599			1629	262.9	39.72			1629	262.9	56.44
1630	5.433	0.0988942			1630	5.433	0.166875			1630	5.433	0.243138			1630	5.433	0.26146			1630	5.433	0.338083			1630	5.433	0.245557			1630	263	40.52			1630	263	56.22
1631	5.437	0.0977707			1631	5.437	0.165784			1631	5.437	0.238773			1631	5.437	0.257864			1631	5.437	0.333999			1631	5.437	0.241695			1631	263.1	42.04			1631	263.1	52.78
1632	5.44	0.0966693			1632	5.44	0.164662			1632	5.44	0.234538			1632	5.44	0.254353			1632	5.44	0.330041			1632	5.44	0.238012			1632	263.2	43.54			1632	263.2	47.38
1633	5.443	0.0955945			1633	5.443	0.16357			1633	5.443	0.230411			1633	5.443	0.250927			1633	5.443	0.326207			1633	5.443	0.234485			1633	263.3	44.08			1633	263.3	42.6
1634	5.447	0.0945329			1634	5.447	0.162604			1634	5.447	0.226393			1634	5.447	0.247578			1634	5.447	0.322505			1634	5.447	0.231089			1634	263.4	43.34			1634	263.4	40.2
1635	5.45	0.0934935			1635	5.45	0.161856			1635	5.45	0.222484			1635	5.45	0.244321			1635	5.45	0.31892			1635	5.45	0.227801			1635	263.5	41.84			1635	263.5	39.98
1636	5.453	0.0924761			1636	5.453	0.161326			1636	5.453	0.218683			1636	5.453	0.241149			1636	5.453	0.315468			1636	5.453	0.224609			1636	263.6	40.4			1636	263.6	41
1637	5.457	0.0914853			1637	5.457	0.161045			1637	5.457	0.214991			1637	5.457	0.238062			1637	5.457	0.312147			1637	5.457	0.221476			1637	263.7	39.72			1637	263.7	42.62
1638	5.46	0.0905211			1638	5.46	0.160952			1638	5.46	0.211429			1638	5.46	0.235067			1638	5.46	0.308958			1638	5.46	0.218379			1638	263.8	39.92			1638	263.8	44.42
1639	5.463	0.0895922			1639	5.463	0.160952			1639	5.463	0.207965			1639	5.463	0.232156			1639	5.463	0.305894			1639	5.463	0.21533			1639	263.9	40.68			1639	263.9	45.94
1640	5.467	0.0886899			1640	5.467	0.160983			1640	5.467	0.20461			1640	5.467	0.229316			1640	5.467	0.302954			1640	5.467	0.212317			1640	264	41.62			1640	264	47.36
1641	5.47	0.0878185			1641	5.47	0.160921			1641	5.47	0.201341			1641	5.47	0.226547			1641	5.47	0.300112			1641	5.47	0.20934			1641	264.1	42.86			1641	264.1	49.22
1642	5.473	0.0869737			1642	5.473	0.160734			1642	5.473	0.19817			1642	5.473	0.223834			1642	5.473	0.297353			1642	5.473	0.206411			1642	264.2	44.76			1642	264.2	51.02
1643	5.477	0.0861598			1643	5.477	0.160297			1643	5.477	0.195086			1643	5.477	0.221178			1643	5.477	0.294642			1643	5.477	0.203541			1643	264.3	47.4			1643	264.3	51.54
1644	5.48	0.0853725			1644	5.48	0.159674			1644	5.48	0.192067			1644	5.48	0.218557			1644	5.48	0.291966			1644	5.48	0.200731			1644	264.4	50.36			1644	264.4	50.82
1645	5.483	0.0846072			1645	5.483	0.158832			1645	5.483	0.189135			1645	5.483	0.215985			1645	5.483	0.289311			1645	5.483	0.197969			1645	264.5	53.04			1645	264.5	50.92
1646	5.487	0.0838641			1646	5.487	0.157803			1646	5.487	0.186247			1646	5.487	0.213442			1646	5.487	0.286662			1646	5.487	0.195255			1646	264.6	54.76			1646	264.6	53.2
1647	5.49	0.0831432			1647	5.49	0.156712			1647	5.49	0.183413			1647	5.49	0.210934			1647	5.49	0.284035			1647	5.49	0.192588			1647	264.7	54.76			1647	264.7	56.36
1648	5.493	0.0824354			1648	5.493	0.155559			1648	5.493	0.180622			1648	5.493	0.208469			1648	5.493	0.281414			1648	5.493	0.189946			1648	264.8	52.52			1648	264.8	57.66
1649	5.497	0.081741			1649	5.497	0.154436			1649	5.497	0.177874			1649	5.497	0.206038			1649	5.497	0.278821			1649	5.497	0.187327			1649	264.9	48.84			1649	264.9	55.56
1650	5.5	0.081051			1650	5.5	0.153314			1650	5.5	0.175181			1650	5.5	0.203658			1650	5.5	0.27627			1650	5.5	0.184745			1650	265	45.48			1650	265	50.82
1651	5.503	0.0803565			1651	5.503	0.152254			1651	5.503	0.172532			1651	5.503	0.201333			1651	5.503	0.273754			1651	5.503	0.182198			1651	265.1	43.66			1651	265.1	45.66
1652	5.507	0.0796621			1652	5.507	0.151257			1652	5.507	0.169936			1652	5.507	0.199059			1652	5.507	0.271292			1652	5.507	0.179687			1652	265.2	43.18			1652	265.2	42.14
1653	5.51	0.0789632			1653	5.51	0.150259			1653	5.51	0.167395			1653	5.51	0.196833			1653	5.51	0.268894			1653	5.51	0.177224			1653	265.3	43.12			1653	265.3	40.92
1654	5.513	0.0782643			1654	5.513	0.149324			1654	5.513	0.164919			1654	5.513	0.194664			1654	5.513	0.26655			1654	5.513	0.174809			1654	265.4	43.06			1654	265.4	41.54
1655	5.517	0.0775743			1655	5.517	0.14842			1655	5.517	0.162519			1655	5.517	0.192538			1655	5.517	0.26427			1655	5.517	0.172429			1655	265.5	43.22			1655	265.5	43.68
1656	5.52	0.0768932			1656	5.52	0.14764			1656	5.52	0.160196			1656	5.52	0.190454			1656	5.52	0.262044			1656	5.52	0.170086			1656	265.6	44.04			1656	265.6	47.28
1657	5.523	0.0762297			1657	5.523	0.146986			1657	5.523	0.157969			1657	5.523	0.188419			1657	5.523	0.259846			1657	5.523	0.167778			1657	265.7	45.84			1657	265.7	51.18
1658	5.527	0.0755795			1658	5.527	0.146518			1658	5.527	0.155819			1658	5.527	0.18642			1658	5.527	0.257683			1658	5.527	0.165494			1658	265.8	48.66			1658	265.8	53.3
1659	5.53	0.0749514			1659	5.53	0.146175			1659	5.53	0.153745			1659	5.53	0.18447			1659	5.53	0.255534			1659	5.53	0.163211			1659	265.9	51.56			1659	265.9	52.86
1660	5.533	0.074341			1660	5.533	0.145988			1660	5.533	0.151714			1660	5.533	0.182556			1660	5.533	0.253406			1660	5.533	0.160927			1660	266	52.72			1660	266	51.1
1661	5.537	0.0737482			1661	5.537	0.145926			1661	5.537	0.149716			1661	5.537	0.180691			1661	5.537	0.251278			1661	5.537	0.158667			1661	266.1	51.06			1661	266.1	49.1
1662	5.54	0.07316			1662	5.54	0.145988			1662	5.54	0.14774			1662	5.54	0.178868			1662	5.54	0.249149			1662	5.54	0.156431			1662	266.2	47.96			1662	266.2	46.54
1663	5.543	0.0725761			1663	5.543	0.146113			1663	5.543	0.145774			1663	5.543	0.177088			1663	5.543	0.247028			1663	5.543	0.154255			1663	266.3	45.9			1663	266.3	43.56
1664	5.547	0.0719878			1664	5.547	0.146206			1664	5.547	0.143809			1664	5.547	0.175343			1664	5.547	0.244899			1664	5.547	0.15215			1664	266.4	45.64			1664	266.4	41.48
1665	5.55	0.0713995			1665	5.55	0.146238			1665	5.55	0.141811			1665	5.55	0.173633			1665	5.55	0.242785			1665	5.55	0.150154			1665	266.5	46.04			1665	266.5	41.22
1666	5.553	0.0708112			1666	5.553	0.146082			1666	5.553	0.139802			1666	5.553	0.171959			1666	5.553	0.240677			1666	5.553	0.148276			1666	266.6	46.34			1666	266.6	42.16
1667	5.557	0.0702229			1667	5.557	0.145739			1667	5.557	0.137782			1667	5.557	0.170306			1667	5.557	0.238598			1667	5.557	0.146543			1667	266.7	46.9			1667	266.7	43.38
1668	5.56	0.0696479			1668	5.56	0.145178			1668	5.56	0.135773			1668	5.56	0.168681			1668	5.56	0.236559			1668	5.56	0.144941			1668	266.8	47.7			1668	266.8	44.7
1669	5.563	0.0690906			1669	5.563	0.144461			1669	5.563	0.133808			1669	5.563	0.167084			1669	5.563	0.234563			1669	5.563	0.14347			1669	266.9	47.74			1669	266.9	46.3
1670	5.567	0.0685554			1670	5.567	0.143588			1670	5.567	0.131885			1670	5.567	0.165516			1670	5.567	0.232635			1670	5.567	0.142107			1670	267	46.06			1670	267	48.28
1671	5.57	0.0680467			1671	5.57	0.142621			1671	5.57	0.130039			1671	5.57	0.163983			1671	5.57	0.230784			1671	5.57	0.140827			1671	267.1	43.24			1671	267.1	50.3
1672	5.573	0.0675646			1672	5.573	0.141593			1672	5.573	0.128269			1672	5.573	0.162492			1672	5.573	0.229017			1672	5.573	0.139596			1672	267.2	40.98			1672	267.2	51.7
1673	5.577	0.067109			1673	5.577	0.140595			1673	5.577	0.126575			1673	5.577	0.161037			1673	5.577	0.227325			1673	5.577	0.1384			1673	267.3	40.5			1673	267.3	52.12
1674	5.58	0.0666755			1674	5.58	0.139722			1674	5.58	0.124968			1674	5.58	0.159631			1674	5.58	0.225723			1674	5.58	0.137193			1674	267.4	41.68			1674	267.4	51.86
1675	5.583	0.0662597			1675	5.583	0.139005			1675	5.583	0.123437			1675	5.583	0.158268			1675	5.583	0.224198			1675	5.583	0.135985			1675	267.5	43.36			1675	267.5	51.58
1676	5.587	0.0658572			1676	5.587	0.138506			1676	5.587	0.121971			1676	5.587	0.156947			1676	5.587	0.222742			1676	5.587	0.134741			1676	267.6	44.7			1676	267.6	51.26
1677	5.59	0.0654591			1677	5.59	0.138226			1677	5.59	0.120559			1677	5.59	0.155661			1677	5.59	0.221335			1677	5.59	0.133474			1677	267.7	45.72			1677	267.7	50.18
1678	5.593	0.0650611			1678	5.593	0.138132			1678	5.593	0.119169			1678	5.593	0.15441			1678	5.593	0.219983			1678	5.593	0.132183			1678	267.8	46.9			1678	267.8	47.78
1679	5.597	0.0646674			1679	5.597	0.138257			1679	5.597	0.117801			1679	5.597	0.153181			1679	5.597	0.218659			1679	5.597	0.130867			1679	267.9	48.06			1679	267.9	44.68
1680	5.6	0.0642693			1680	5.6	0.138538			1680	5.6	0.116422			1680	5.6	0.15198			1680	5.6	0.21737			1680	5.6	0.12954			1680	268	48.18			1680	268	42.44
1681	5.603	0.0638712			1681	5.603	0.138912			1681	5.603	0.115043			1681	5.603	0.1508			1681	5.603	0.216115			1681	5.603	0.128237			1681	268.1	46.54			1681	268.1	42.22
1682	5.607	0.0634731			1682	5.607	0.139379			1682	5.607	0.113664			1682	5.607	0.149635			1682	5.607	0.214895			1682	5.607	0.126934			1682	268.2	44.06			1682	268.2	44.2
1683	5.61	0.063075			1683	5.61	0.139909			1683	5.61	0.112274			1683	5.61	0.148504			1683	5.61	0.213716			1683	5.61	0.125654			1683	268.3	42.78			1683	268.3	48.02
1684	5.613	0.0626769			1684	5.613	0.140439			1684	5.613	0.110884			1684	5.613	0.147395			1684	5.613	0.212579			1684	5.613	0.124387			1684	268.4	44.14			1684	268.4	52.82
1685	5.617	0.0622877			1685	5.617	0.140938			1685	5.617	0.109515			1685	5.617	0.146314			1685	5.617	0.211491			1685	5.617	0.123143			1685	268.5	47.22			1685	268.5	56.34
1686	5.62	0.0619029			1686	5.62	0.141437			1686	5.62	0.108169			1686	5.62	0.145269			1686	5.62	0.210437			1686	5.62	0.121912			1686	268.6	49.18			1686	268.6	55.88
1687	5.623	0.0615313			1687	5.623	0.141904			1687	5.623	0.106855			1687	5.623	0.144252			1687	5.623	0.209425			1687	5.623	0.120704			1687	268.7	47.72			1687	268.7	51.6
1688	5.627	0.0611642			1688	5.627	0.14231			1688	5.627	0.105595			1688	5.627	0.143277			1688	5.627	0.20844			1688	5.627	0.119496			1688	268.8	43.56			1688	268.8	47.2
1689	5.63	0.0608103			1689	5.63	0.142621			1689	5.63	0.104379			1689	5.63	0.14233			1689	5.63	0.20747			1689	5.63	0.118313			1689	268.9	39.86			1689	268.9	45.76
1690	5.633	0.0604698			1690	5.633	0.142902			1690	5.633	0.103217			1690	5.633	0.141419			1690	5.633	0.206499			1690	5.633	0.117117			1690	269	38.9			1690	269	46.24
1691	5.637	0.0601469			1691	5.637	0.143089			1691	5.637	0.102099			1691	5.637	0.140521			1691	5.637	0.205521			1691	5.637	0.115945			1691	269.1	40.24			1691	269.1	45.78
1692	5.64	0.0598372			1692	5.64	0.143183			1692	5.64	0.101002			1692	5.64	0.139638			1692	5.64	0.20453			1692	5.64	0.114785			1692	269.2	42.02			1692	269.2	43.84
1693	5.643	0.0595453			1693	5.643	0.143183			1693	5.643	0.0999376			1693	5.643	0.138762			1693	5.643	0.203525			1693	5.643	0.11365			1693	269.3	43			1693	269.3	41.88
1694	5.647	0.0592666			1694	5.647	0.143027			1694	5.647	0.0988625			1694	5.647	0.137886			1694	5.647	0.202513			1694	5.647	0.112561			1694	269.4	43.16			1694	269.4	40.8
1695	5.65	0.0590013			1695	5.65	0.142746			1695	5.65	0.0977875			1695	5.65	0.137017			1695	5.65	0.2015			1695	5.65	0.111521			1695	269.5	43.02			1695	269.5	40.26
1696	5.653	0.0587403			1696	5.653	0.14231			1696	5.653	0.0967015			1696	5.653	0.136148			1696	5.653	0.200495			1696	5.653	0.110541			1696	269.6	42.76			1696	269.6	40.08
1697	5.657	0.0584882			1697	5.657	0.141749			1697	5.657	0.0955939			1697	5.657	0.13528			1697	5.657	0.199497			1697	5.657	0.109608			1697	269.7	42.02			1697	269.7	40.38
1698	5.66	0.058236			1698	5.66	0.141063			1698	5.66	0.0944754			1698	5.66	0.134404			1698	5.66	0.198519			1698	5.66	0.108735			1698	269.8	40.64			1698	269.8	41.14
1699	5.663	0.0579839			1699	5.663	0.140315			1699	5.663	0.0933569			1699	5.663	0.133535			1699	5.663	0.197563			1699	5.663	0.107922			1699	269.9	39.12			1699	269.9	41.9
1700	5.667	0.0577274			1700	5.667	0.139535			1700	5.667	0.092271			1700	5.667	0.132673			1700	5.667	0.196634			1700	5.667	0.107145			1700	270	38.28			1700	270	42.3
1701	5.67	0.0574664			1701	5.67	0.138694			1701	5.67	0.0912068			1701	5.67	0.131818			1701	5.67	0.195725			1701	5.67	0.106392			1701	270.1	38.42			1701	270.1	42.26
1702	5.673	0.057201			1702	5.673	0.137883			1702	5.673	0.090186			1702	5.673	0.130984			1702	5.673	0.194852			1702	5.673	0.105638			1702	270.2	39.34			1702	270.2	41.9
1703	5.677	0.05694			1703	5.677	0.137166			1703	5.677	0.0891978			1703	5.677	0.130151			1703	5.677	0.194013			1703	5.677	0.104885			1703	270.3	40.52			1703	270.3	41.24
1704	5.68	0.0566835			1704	5.68	0.136511			1704	5.68	0.0882639			1704	5.68	0.129338			1704	5.68	0.193202			1704	5.68	0.104108			1704	270.4	41.78			1704	270.4	40.46
1705	5.683	0.0564402			1705	5.683	0.136013			1705	5.683	0.0873843			1705	5.683	0.128547			1705	5.683	0.192425			1705	5.683	0.103319			1705	270.5	43.24			1705	270.5	39.82
1706	5.687	0.0562058			1706	5.687	0.135607			1706	5.687	0.086559			1706	5.687	0.127763			1706	5.687	0.191684			1706	5.687	0.102494			1706	270.6	44.98			1706	270.6	39.64
1707	5.69	0.0559935			1707	5.69	0.135296			1707	5.69	0.0857772			1707	5.69	0.127007			1707	5.69	0.190983			1707	5.69	0.101657			1707	270.7	46.92			1707	270.7	40.06
1708	5.693	0.05579			1708	5.693	0.135046			1708	5.693	0.0850496			1708	5.693	0.126258			1708	5.693	0.190304			1708	5.693	0.100808			1708	270.8	48.96			1708	270.8	40.96
1709	5.697	0.0556042			1709	5.697	0.134797			1709	5.697	0.0843437			1709	5.697	0.12553			1709	5.697	0.189645			1709	5.697	0.099959			1709	270.9	50.8			1709	270.9	41.94
1710	5.7	0.0554317			1710	5.7	0.134547			1710	5.7	0.0836596			1710	5.7	0.12481			1710	5.7	0.188987			1710	5.7	0.09911			1710	271	51.6			1710	271	42.5
1711	5.703	0.0552636			1711	5.703	0.134298			1711	5.703	0.0829972			1711	5.703	0.124089			1711	5.703	0.188307			1711	5.703	0.0982731			1711	271.1	50.26			1711	271.1	42.46
1712	5.707	0.0550956			1712	5.707	0.133986			1712	5.707	0.0823456			1712	5.707	0.123362			1712	5.707	0.187607			1712	5.707	0.0974361			1712	271.2	46.74			1712	271.2	42.1
1713	5.71	0.054923			1713	5.71	0.133612			1713	5.71	0.0817049			1713	5.71	0.122613			1713	5.71	0.186872			1713	5.71	0.0966111			1713	271.3	42.7			1713	271.3	41.78
1714	5.713	0.0547461			1714	5.713	0.133176			1714	5.713	0.0810751			1714	5.713	0.121843			1714	5.713	0.186089			1714	5.713	0.095798			1714	271.4	40.12			1714	271.4	41.8
1715	5.717	0.0545603			1715	5.717	0.132677			1715	5.717	0.0804235			1715	5.717	0.121059			1715	5.717	0.185264			1715	5.717	0.094973			1715	271.5	39.58			1715	271.5	42.34
1716	5.72	0.0543701			1716	5.72	0.132178			1716	5.72	0.0797829			1716	5.72	0.120253			1716	5.72	0.184404			1716	5.72	0.094136			1716	271.6	40.1			1716	271.6	43.44
1717	5.723	0.0541667			1717	5.723	0.131648			1717	5.723	0.0791422			1717	5.723	0.119441			1717	5.723	0.183538			1717	5.723	0.093299			1717	271.7	40.38			1717	271.7	44.58
1718	5.727	0.0539588			1718	5.727	0.131181			1718	5.727	0.0785232			1718	5.727	0.118635			1718	5.727	0.182657			1718	5.727	0.0924501			1718	271.8	39.86			1718	271.8	44.84
1719	5.73	0.0537376			1719	5.73	0.130806			1719	5.73	0.0779259			1719	5.73	0.117844			1719	5.73	0.181798			1719	5.73	0.0915892			1719	271.9	38.92			1719	271.9	44.12
1720	5.733	0.0535076			1720	5.733	0.130526			1720	5.733	0.0773504			1720	5.733	0.117074			1720	5.733	0.180966			1720	5.733	0.0907403			1720	272	38.44			1720	272	43.18
1721	5.737	0.0532732			1721	5.737	0.13037			1721	5.737	0.0768183			1721	5.737	0.116339			1721	5.737	0.180168			1721	5.737	0.0899033			1721	272.1	39.06			1721	272.1	42.68
1722	5.74	0.0530388			1722	5.74	0.130277			1722	5.74	0.076297			1722	5.74	0.11564			1722	5.74	0.179427			1722	5.74	0.0891022			1722	272.2	40.78			1722	272.2	42.4
1723	5.743	0.0528043			1723	5.743	0.130308			1723	5.743	0.0758084			1723	5.743	0.114976			1723	5.743	0.178719			1723	5.743	0.088337			1723	272.3	43.24			1723	272.3	42
1724	5.747	0.0525699			1724	5.747	0.130401			1724	5.747	0.0753306			1724	5.747	0.114333			1724	5.747	0.178047			1724	5.747	0.0876076			1724	272.4	45.86			1724	272.4	41.68
1725	5.75	0.0523399			1725	5.75	0.130526			1725	5.75	0.0748419			1725	5.75	0.113711			1725	5.75	0.177402			1725	5.75	0.0869021			1725	272.5	48.02			1725	272.5	41.78
1726	5.753	0.0521187			1726	5.753	0.130588			1726	5.753	0.0743315			1726	5.753	0.113104			1726	5.753	0.176771			1726	5.753	0.0862326			1726	272.6	49.36			1726	272.6	42.14
1727	5.757	0.0519153			1727	5.757	0.130588			1727	5.757	0.0737994			1727	5.757	0.112517			1727	5.757	0.17614			1727	5.757	0.0855749			1727	272.7	50.2			1727	272.7	42.22
1728	5.76	0.0517295			1728	5.76	0.130432			1728	5.76	0.0732347			1728	5.76	0.111938			1728	5.76	0.175503			1728	5.76	0.0849412			1728	272.8	51.16			1728	272.8	41.7
1729	5.763	0.051557			1729	5.763	0.130121			1729	5.763	0.0726375			1729	5.763	0.111387			1729	5.763	0.174858			1729	5.763	0.0843195			1729	272.9	52			1729	272.9	40.76
1730	5.767	0.0514022			1730	5.767	0.129653			1730	5.767	0.0720185			1730	5.767	0.110864			1730	5.767	0.174199			1730	5.767	0.0836977			1730	273	51.56			1730	273	40.06
1731	5.77	0.0512562			1731	5.77	0.129092			1731	5.77	0.0713778			1731	5.77	0.110384			1731	5.77	0.173534			1731	5.77	0.0830879			1731	273.1	49.08			1731	273.1	40.18
1732	5.773	0.0511191			1732	5.773	0.128468			1732	5.773	0.0707154			1732	5.773	0.109939			1732	5.773	0.172854			1732	5.773	0.0824781			1732	273.2	45.6			1732	273.2	41.06
1733	5.777	0.0509908			1733	5.777	0.127783			1733	5.777	0.070053			1733	5.777	0.109529			1733	5.777	0.172182			1733	5.777	0.0818803			1733	273.3	43.32			1733	273.3	42.1
1734	5.78	0.0508581			1734	5.78	0.127128			1734	5.78	0.0693906			1734	5.78	0.109162			1734	5.78	0.171516			1734	5.78	0.0812944			1734	273.4	43.34			1734	273.4	42.88
1735	5.783	0.0507254			1735	5.783	0.126473			1735	5.783	0.0687607			1735	5.783	0.108809			1735	5.783	0.170872			1735	5.783	0.0807324			1735	273.5	44.8			1735	273.5	43.76
1736	5.787	0.0505795			1736	5.787	0.125881			1736	5.787	0.0681526			1736	5.787	0.108462			1736	5.787	0.170248			1736	5.787	0.0801824			1736	273.6	46.24			1736	273.6	45.04
1737	5.79	0.0504291			1737	5.79	0.12532			1737	5.79	0.0675879			1737	5.79	0.108109			1737	5.79	0.169651			1737	5.79	0.0796683			1737	273.7	47.04			1737	273.7	46.42
1738	5.793	0.0502654			1738	5.793	0.124821			1738	5.793	0.0670667			1738	5.793	0.107742			1738	5.793	0.16909			1738	5.793	0.0791661			1738	273.8	47.06			1738	273.8	47.42
1739	5.797	0.0500973			1739	5.797	0.124291			1739	5.797	0.0666106			1739	5.797	0.107332			1739	5.797	0.168556			1739	5.797	0.0786639			1739	273.9	46.16			1739	273.9	48.1
1740	5.8	0.0499292			1740	5.8	0.123761			1740	5.8	0.0662088			1740	5.8	0.106901			1740	5.8	0.16805			1740	5.8	0.0781617			1740	274	44.56			1740	274	48.78
1741	5.803	0.0497567			1741	5.803	0.123138			1741	5.803	0.0658722			1741	5.803	0.106435			1741	5.803	0.167578			1741	5.803	0.0776595			1741	274.1	43.14			1741	274.1	49
1742	5.807	0.0495798			1742	5.807	0.122483			1742	5.807	0.0656115			1742	5.807	0.105947			1742	5.807	0.167121			1742	5.807	0.0771334			1742	274.2	42.88			1742	274.2	48.1
1743	5.81	0.0494029			1743	5.81	0.121766			1743	5.81	0.0653835			1743	5.81	0.105446			1743	5.81	0.166677			1743	5.81	0.0766073			1743	274.3	43.82			1743	274.3	46.48
1744	5.813	0.0492259			1744	5.813	0.12108			1744	5.813	0.0651772			1744	5.813	0.104937			1744	5.813	0.16624			1744	5.813	0.0760573			1744	274.4	45			1744	274.4	45.78
1745	5.817	0.049049			1745	5.817	0.120426			1745	5.817	0.0649708			1745	5.817	0.104429			1745	5.817	0.16579			1745	5.817	0.0754953			1745	274.5	45.44			1745	274.5	47.12
1746	5.82	0.0488721			1746	5.82	0.119864			1746	5.82	0.0647319			1746	5.82	0.10392			1746	5.82	0.165332			1746	5.82	0.0748975			1746	274.6	45.38			1746	274.6	50.28
1747	5.823	0.0486952			1747	5.823	0.119459			1747	5.823	0.0644605			1747	5.823	0.103418			1747	5.823	0.164861			1747	5.823	0.0742877			1747	274.7	46.04			1747	274.7	54.76
1748	5.827	0.0485227			1748	5.827	0.11921			1748	5.827	0.0641347			1748	5.827	0.102924			1748	5.827	0.164376			1748	5.827	0.073654			1748	274.8	47.88			1748	274.8	60.42
1749	5.83	0.0483502			1749	5.83	0.119179			1749	5.83	0.0637546			1749	5.83	0.102429			1749	5.83	0.163876			1749	5.83	0.0730083			1749	274.9	49.7			1749	274.9	66.8
1750	5.833	0.0481821			1750	5.833	0.119334			1750	5.833	0.0633311			1750	5.833	0.101935			1750	5.833	0.163363			1750	5.833	0.0723626			1750	275	49.64			1750	275	71.9
1751	5.837	0.0480228			1751	5.837	0.119677			1751	5.837	0.0628533			1751	5.837	0.10144			1751	5.837	0.162857			1751	5.837	0.0717289			1751	275.1	47.22			1751	275.1	72.88
1752	5.84	0.0478724			1752	5.84	0.120207			1752	5.84	0.0623538			1752	5.84	0.100932			1752	5.84	0.162365			1752	5.84	0.0710952			1752	275.2	44.12			1752	275.2	68.28
1753	5.843	0.0477265			1753	5.843	0.120768			1753	5.843	0.0618434			1753	5.843	0.100423			1753	5.843	0.161887			1753	5.843	0.0704854			1753	275.3	42.68			1753	275.3	59.9
1754	5.847	0.0475805			1754	5.847	0.121361			1754	5.847	0.061333			1754	5.847	0.0999072			1754	5.847	0.16145			1754	5.847	0.0698995			1754	275.4	43.2			1754	275.4	51.76
1755	5.85	0.0474301			1755	5.85	0.12186			1755	5.85	0.0608443			1755	5.85	0.0993915			1755	5.85	0.161041			1755	5.85	0.0693376			1755	275.5	43.64			1755	275.5	46.68
1756	5.853	0.0472753			1756	5.853	0.122265			1756	5.853	0.0603665			1756	5.853	0.0988758			1756	5.853	0.160653			1756	5.853	0.0688115			1756	275.6	42.58			1756	275.6	44.3
1757	5.857	0.0471028			1757	5.857	0.122483			1757	5.857	0.0598996			1757	5.857	0.0983671			1757	5.857	0.160278			1757	5.857	0.0683093			1757	275.7	41.04			1757	275.7	42.72
1758	5.86	0.046917			1758	5.86	0.122545			1758	5.86	0.0594326			1758	5.86	0.0978656			1758	5.86	0.159918			1758	5.86	0.0678191			1758	275.8	40.7			1758	275.8	41.16
1759	5.863	0.0467224			1759	5.863	0.122452			1759	5.863	0.0589548			1759	5.863	0.097371			1759	5.863	0.159557			1759	5.863	0.0673408			1759	275.9	41.5			1759	275.9	40.12
1760	5.867	0.0465189			1760	5.867	0.122202			1760	5.867	0.0584553			1760	5.867	0.0968765			1760	5.867	0.159197			1760	5.867	0.0668506			1760	276	42.38			1760	276	40.34
1761	5.87	0.0463155			1761	5.87	0.121797			1761	5.87	0.0579232			1761	5.87	0.096382			1761	5.87	0.158822			1761	5.87	0.0663484			1761	276.1	42.96			1761	276.1	41.92
1762	5.873	0.0461164			1762	5.873	0.121361			1762	5.873	0.0573694			1762	5.873	0.0958945			1762	5.873	0.158441			1762	5.873	0.0658223			1762	276.2	43.62			1762	276.2	44.66
1763	5.877	0.0459351			1763	5.877	0.120862			1763	5.877	0.0568047			1763	5.877	0.0954			1763	5.877	0.158032			1763	5.877	0.0652842			1763	276.3	44.94			1763	276.3	48.06
1764	5.88	0.0457758			1764	5.88	0.120363			1764	5.88	0.0562292			1764	5.88	0.0949055			1764	5.88	0.157609			1764	5.88	0.0647342			1764	276.4	47.16			1764	276.4	51.48
1765	5.883	0.0456387			1765	5.883	0.119864			1765	5.883	0.0556536			1765	5.883	0.094418			1765	5.883	0.157172			1765	5.883	0.0641842			1765	276.5	49.78			1765	276.5	54.28
1766	5.887	0.0455237			1766	5.887	0.119397			1766	5.887	0.0550998			1766	5.887	0.0939377			1766	5.887	0.156736			1766	5.887	0.0636342			1766	276.6	51.32			1766	276.6	55.8
1767	5.89	0.0454308			1767	5.89	0.118929			1767	5.89	0.0545785			1767	5.89	0.0934714			1767	5.89	0.156292			1767	5.89	0.0630961			1767	276.7	50.4			1767	276.7	55.74
1768	5.893	0.0453468			1768	5.893	0.118399			1768	5.893	0.0541007			1768	5.893	0.0930193			1768	5.893	0.155862			1768	5.893	0.0625581			1768	276.8	47.24			1768	276.8	54.24
1769	5.897	0.0452672			1769	5.897	0.117838			1769	5.897	0.0536772			1769	5.897	0.0925954			1769	5.897	0.155439			1769	5.897	0.0620559			1769	276.9	43.76			1769	276.9	51.74
1770	5.9	0.0451876			1770	5.9	0.117215			1770	5.9	0.053308			1770	5.9	0.0921927			1770	5.9	0.155016			1770	5.9	0.0615896			1770	277	42			1770	277	49.08
1771	5.903	0.0450947			1771	5.903	0.116529			1771	5.903	0.0529931			1771	5.903	0.0918042			1771	5.903	0.1546			1771	5.903	0.0611472			1771	277.1	42.44			1771	277.1	47.34
1772	5.907	0.0449885			1772	5.907	0.115812			1772	5.907	0.0527108			1772	5.907	0.0914368			1772	5.907	0.154191			1772	5.907	0.0607406			1772	277.2	44.14			1772	277.2	47.3
1773	5.91	0.0448647			1773	5.91	0.115064			1773	5.91	0.052461			1773	5.91	0.0910765			1773	5.91	0.153789			1773	5.91	0.06037			1773	277.3	46.32			1773	277.3	48.64
1774	5.913	0.0447275			1774	5.913	0.114284			1774	5.913	0.0522221			1774	5.913	0.0907162			1774	5.913	0.153394			1774	5.913	0.0600232			1774	277.4	48.92			1774	277.4	50.06
1775	5.917	0.044586			1775	5.917	0.113474			1775	5.917	0.0519832			1775	5.917	0.0903488			1775	5.917	0.153006			1775	5.917	0.0597004			1775	277.5	51.04			1775	277.5	50.32
1776	5.92	0.0444356			1776	5.92	0.112694			1776	5.92	0.0517551			1776	5.92	0.0899886			1776	5.92	0.152611			1776	5.92	0.0594015			1776	277.6	51.18			1776	277.6	49.7
1777	5.923	0.0442941			1777	5.923	0.111946			1777	5.923	0.0515162			1777	5.923	0.0896141			1777	5.923	0.152216			1777	5.923	0.0591265			1777	277.7	49.92			1777	277.7	49.94
1778	5.927	0.0441569			1778	5.927	0.111354			1778	5.927	0.0512773			1778	5.927	0.0892397			1778	5.927	0.151827			1778	5.927	0.0588754			1778	277.8	50.26			1778	277.8	51.82
1779	5.93	0.0440375			1779	5.93	0.110855			1779	5.93	0.0510167			1779	5.93	0.0888724			1779	5.93	0.151453			1779	5.93	0.0586243			1779	277.9	53.34			1779	277.9	53.1
1780	5.933	0.0439358			1780	5.933	0.110543			1780	5.933	0.0507452			1780	5.933	0.0885121			1780	5.933	0.151092			1780	5.933	0.0583732			1780	278	56.18			1780	278	51.22
1781	5.937	0.0438517			1781	5.937	0.110419			1781	5.937	0.050452			1781	5.937	0.0881588			1781	5.937	0.150753			1781	5.937	0.0581221			1781	278.1	55.76			1781	278.1	47.38
1782	5.94	0.0437854			1782	5.94	0.110419			1782	5.94	0.0501371			1782	5.94	0.0878197			1782	5.94	0.150434			1782	5.94	0.057871			1782	278.2	52.88			1782	278.2	45.34
1783	5.943	0.0437367			1783	5.943	0.110543			1783	5.943	0.0498113			1783	5.943	0.0874948			1783	5.943	0.150136			1783	5.943	0.0576438			1783	278.3	50.68			1783	278.3	46.82
1784	5.947	0.0437014			1784	5.947	0.110762			1784	5.947	0.0494747			1784	5.947	0.0871839			1784	5.947	0.149851			1784	5.947	0.0574166			1784	278.4	51.12			1784	278.4	50.84
1785	5.95	0.0436792			1785	5.95	0.111042			1785	5.95	0.0491489			1785	5.95	0.0868872			1785	5.95	0.149581			1785	5.95	0.0572253			1785	278.5	54.5			1785	278.5	56.26
1786	5.953	0.043666			1786	5.953	0.111354			1786	5.953	0.0488123			1786	5.953	0.0865905			1786	5.953	0.149311			1786	5.953	0.057046			1786	278.6	60.64			1786	278.6	62.14
1787	5.957	0.0436571			1787	5.957	0.111666			1787	5.957	0.0484865			1787	5.957	0.0863008			1787	5.957	0.149047			1787	5.957	0.0568786			1787	278.7	68.94			1787	278.7	66.16
1788	5.96	0.0436483			1788	5.96	0.111884			1788	5.96	0.0481716			1788	5.96	0.0859971			1788	5.96	0.14877			1788	5.96	0.056747			1788	278.8	76.9			1788	278.8	65.84
1789	5.963	0.0436306			1789	5.963	0.112071			1789	5.963	0.0478675			1789	5.963	0.0856792			1789	5.963	0.148486			1789	5.963	0.0566155			1789	278.9	80.16			1789	278.9	61.7
1790	5.967	0.043604			1790	5.967	0.112164			1790	5.967	0.0475743			1790	5.967	0.0853471			1790	5.967	0.148195			1790	5.967	0.056484			1790	279	75.66			1790	279	56.68
1791	5.97	0.0435687			1791	5.97	0.112258			1791	5.97	0.047292			1791	5.97	0.0849939			1791	5.97	0.147889			1791	5.97	0.0563644			1791	279.1	65.44			1791	279.1	52.76
1792	5.973	0.0435156			1792	5.973	0.112383			1792	5.973	0.0470314			1792	5.973	0.0846336			1792	5.973	0.147584			1792	5.973	0.0562209			1792	279.2	55.96			1792	279.2	49.72
1793	5.977	0.0434537			1793	5.977	0.112507			1793	5.977	0.0467816			1793	5.977	0.0842663			1793	5.977	0.147272			1793	5.977	0.0560416			1793	279.3	52.62			1793	279.3	47.1
1794	5.98	0.0433785			1794	5.98	0.112663			1794	5.98	0.0465536			1794	5.98	0.083906			1794	5.98	0.14696			1794	5.98	0.0558144			1794	279.4	55.78			1794	279.4	45.8
1795	5.983	0.0432944			1795	5.983	0.11285			1795	5.983	0.0463472			1795	5.983	0.0835669			1795	5.983	0.146655			1795	5.983	0.0555275			1795	279.5	61.62			1795	279.5	46.52
1796	5.987	0.0432015			1796	5.987	0.113006			1796	5.987	0.0461626			1796	5.987	0.0832701			1796	5.987	0.146357			1796	5.987	0.0551927			1796	279.6	65.08			1796	279.6	48.42
1797	5.99	0.0431131			1797	5.99	0.113162			1797	5.99	0.0460215			1797	5.99	0.0830299			1797	5.99	0.146066			1797	5.99	0.05481			1797	279.7	62.98			1797	279.7	50.16
1798	5.993	0.0430334			1798	5.993	0.113193			1798	5.993	0.0459129			1798	5.993	0.0828533			1798	5.993	0.145768			1798	5.993	0.0543916			1798	279.8	56.12			1798	279.8	51.12
1799	5.997	0.0429715			1799	5.997	0.113131			1799	5.997	0.0458477			1799	5.997	0.0827332			1799	5.997	0.14547			1799	5.997	0.0539492			1799	279.9	48.5			1799	279.9	51.22
1800	6	0.0429184			1800	6	0.112944			1800	6	0.0458151			1800	6	0.0826767			1800	6	0.145165			1800	6	0.0535187			1800	280	43.6			1800	280	50.58
1801	6.003	0.0428786			1801	6.003	0.112663			1801	6.003	0.0458151			1801	6.003	0.0826485			1801	6.003	0.14486			1801	6.003	0.0531002			1801	280.1	41.86			1801	280.1	50
1802	6.007	0.0428521			1802	6.007	0.11232			1802	6.007	0.045826			1802	6.007	0.0826485			1802	6.007	0.144562			1802	6.007	0.0527296			1802	280.2	41.82			1802	280.2	50.36
1803	6.01	0.0428344			1803	6.01	0.111915			1803	6.01	0.045826			1803	6.01	0.0826485			1803	6.01	0.144271			1803	6.01	0.0524306			1803	280.3	42.42			1803	280.3	52.16
1804	6.013	0.0428211			1804	6.013	0.111572			1804	6.013	0.045826			1804	6.013	0.0826273			1804	6.013	0.143986			1804	6.013	0.0521915			1804	280.4	43.48			1804	280.4	55.56
1805	6.017	0.0428123			1805	6.017	0.111292			1805	6.017	0.0458151			1805	6.017	0.0825708			1805	6.017	0.143716			1805	6.017	0.0520241			1805	280.5	44.78			1805	280.5	61.02
1806	6.02	0.0428034			1806	6.02	0.111167			1806	6.02	0.0457717			1806	6.02	0.0824577			1806	6.02	0.143459			1806	6.02	0.0519165			1806	280.6	45.9			1806	280.6	68.34
1807	6.023	0.0427902			1807	6.023	0.111198			1807	6.023	0.0457065			1807	6.023	0.0822882			1807	6.023	0.143231			1807	6.023	0.0518567			1807	280.7	46.38			1807	280.7	75.1
1808	6.027	0.0427725			1808	6.027	0.111385			1808	6.027	0.0456305			1808	6.027	0.082048			1808	6.027	0.14303			1808	6.027	0.0518089			1808	280.8	46.06			1808	280.8	76.98
1809	6.03	0.0427504			1809	6.03	0.111759			1809	6.03	0.0455328			1809	6.03	0.0817513			1809	6.03	0.142842			1809	6.03	0.051785			1809	280.9	45.38			1809	280.9	71.6
1810	6.033	0.0427327			1810	6.033	0.112227			1810	6.033	0.0454133			1810	6.033	0.0814263			1810	6.033	0.142676			1810	6.033	0.0517491			1810	281	45.3			1810	281	62.14
1811	6.037	0.0427194			1811	6.037	0.112757			1811	6.037	0.045283			1811	6.037	0.0810731			1811	6.037	0.14251			1811	6.037	0.0516893			1811	281.1	46.4			1811	281.1	55.3
1812	6.04	0.0427194			1812	6.04	0.113349			1812	6.04	0.045131			1812	6.04	0.0807269			1812	6.04	0.14235			1812	6.04	0.0515937			1812	281.2	48.02			1812	281.2	55.02
1813	6.043	0.0427282			1813	6.043	0.113879			1813	6.043	0.044979			1813	6.043	0.0803878			1813	6.043	0.142191			1813	6.043	0.0514621			1813	281.3	48.84			1813	281.3	59.52
1814	6.047	0.0427504			1814	6.047	0.114378			1814	6.047	0.0448161			1814	6.047	0.080077			1814	6.047	0.142017			1814	6.047	0.0512947			1814	281.4	48.34			1814	281.4	64.5
1815	6.05	0.0427813			1815	6.05	0.114783			1815	6.05	0.0446423			1815	6.05	0.0798085			1815	6.05	0.141844			1815	6.05	0.0510795			1815	281.5	47.36			1815	281.5	67.2
1816	6.053	0.0428211			1816	6.053	0.115064			1816	6.053	0.0444577			1816	6.053	0.0795824			1816	6.053	0.141664			1816	6.053	0.0508404			1816	281.6	47.44			1816	281.6	66.58
1817	6.057	0.0428654			1817	6.057	0.115188			1817	6.057	0.0442514			1817	6.057	0.0794058			1817	6.057	0.141484			1817	6.057	0.0505773			1817	281.7	49.22			1817	281.7	62.52
1818	6.06	0.0429008			1818	6.06	0.115188			1818	6.06	0.0440342			1818	6.06	0.0792645			1818	6.06	0.141296			1818	6.06	0.0503143			1818	281.8	51.98			1818	281.8	56.2
1819	6.063	0.0429184			1819	6.063	0.115064			1819	6.063	0.043817			1819	6.063	0.0791444			1819	6.063	0.141109			1819	6.063	0.0500751			1819	281.9	54.26			1819	281.9	50.22
1820	6.067	0.0429184			1820	6.067	0.114783			1820	6.067	0.0436107			1820	6.067	0.0790243			1820	6.067	0.140922			1820	6.067	0.049848			1820	282	55.16			1820	282	46.88
1821	6.07	0.0428963			1821	6.07	0.11444			1821	6.07	0.0434152			1821	6.07	0.0789042			1821	6.07	0.140742			1821	6.07	0.0496447			1821	282.1	54.5			1821	282.1	46.8
1822	6.073	0.0428477			1822	6.073	0.114066			1822	6.073	0.0432415			1822	6.073	0.0787629			1822	6.073	0.140575			1822	6.073	0.0494893			1822	282.2	52.62			1822	282.2	49.08
1823	6.077	0.0427769			1823	6.077	0.113661			1823	6.077	0.0430895			1823	6.077	0.0786146			1823	6.077	0.140423			1823	6.077	0.0493577			1823	282.3	50.34			1823	282.3	51.88
1824	6.08	0.0426884			1824	6.08	0.113255			1824	6.08	0.0429592			1824	6.08	0.078445			1824	6.08	0.140277			1824	6.08	0.0492501			1824	282.4	48.64			1824	282.4	52.5
1825	6.083	0.0425779			1825	6.083	0.112944			1825	6.083	0.0428614			1825	6.083	0.0782684			1825	6.083	0.140153			1825	6.083	0.0491306			1825	282.5	48.16			1825	282.5	49.44
1826	6.087	0.0424584			1826	6.087	0.112726			1826	6.087	0.0427854			1826	6.087	0.0780706			1826	6.087	0.140042			1826	6.087	0.0489751			1826	282.6	48.76			1826	282.6	45.94
1827	6.09	0.0423346			1827	6.09	0.112601			1827	6.09	0.0427203			1827	6.09	0.0778657			1827	6.09	0.139945			1827	6.09	0.0487719			1827	282.7	49.7			1827	282.7	48.9
1828	6.093	0.0422152			1828	6.093	0.112632			1828	6.093	0.0426442			1828	6.093	0.0776538			1828	6.093	0.139854			1828	6.093	0.0484968			1828	282.8	49.92			1828	282.8	60.96
1829	6.097	0.0421046			1829	6.097	0.112757			1829	6.097	0.0425465			1829	6.097	0.0774419			1829	6.097	0.139785			1829	6.097	0.0481501			1829	282.9	48.7			1829	282.9	75.26
1830	6.1	0.0420028			1830	6.1	0.113006			1830	6.1	0.0424162			1830	6.1	0.0772299			1830	6.1	0.139709			1830	6.1	0.0477316			1830	283	46.2			1830	283	81.42
1831	6.103	0.04191			1831	6.103	0.113349			1831	6.103	0.0422425			1831	6.103	0.0770251			1831	6.103	0.139633			1831	6.103	0.0472892			1831	283.1	43.48			1831	283.1	76.1
1832	6.107	0.0418259			1832	6.107	0.113754			1832	6.107	0.042047			1832	6.107	0.0768202			1832	6.107	0.139542			1832	6.107	0.0468229			1832	283.2	41.34			1832	283.2	64.84
1833	6.11	0.0417596			1833	6.11	0.114191			1833	6.11	0.0418189			1833	6.11	0.0766153			1833	6.11	0.139432			1833	6.11	0.0463805			1833	283.3	39.9			1833	283.3	55.16
1834	6.113	0.0416976			1834	6.113	0.114627			1834	6.113	0.0415692			1834	6.113	0.0764034			1834	6.113	0.1393			1834	6.113	0.0459979			1834	283.4	39.12			1834	283.4	50.14
1835	6.117	0.041649			1835	6.117	0.115001			1835	6.117	0.0413303			1835	6.117	0.0762056			1835	6.117	0.139154			1835	6.117	0.045687			1835	283.5	39.12			1835	283.5	48.32
1836	6.12	0.0416092			1836	6.12	0.115344			1836	6.12	0.0410914			1836	6.12	0.0760007			1836	6.12	0.138988			1836	6.12	0.0454598			1836	283.6	39.9			1836	283.6	47.62
1837	6.123	0.0415649			1837	6.123	0.115594			1837	6.123	0.040885			1837	6.123	0.07581			1837	6.123	0.138808			1837	6.123	0.0453283			1837	283.7	41			1837	283.7	47.96
1838	6.127	0.0415119			1838	6.127	0.115749			1838	6.127	0.0407222			1838	6.127	0.0756192			1838	6.127	0.138613			1838	6.127	0.0452685			1838	283.8	41.88			1838	283.8	49.66
1839	6.13	0.0414544			1839	6.13	0.115812			1839	6.13	0.0406136			1839	6.13	0.0754355			1839	6.13	0.138412			1839	6.13	0.0452565			1839	283.9	42.4			1839	283.9	50.7
1840	6.133	0.041388			1840	6.133	0.115812			1840	6.133	0.0405376			1840	6.133	0.0752519			1840	6.133	0.138204			1840	6.133	0.0452565			1840	284	42.72			1840	284	48.72
1841	6.137	0.0413128			1841	6.137	0.115781			1841	6.137	0.0404833			1841	6.137	0.0750752			1841	6.137	0.137996			1841	6.137	0.0452685			1841	284.1	43.06			1841	284.1	45.02
1842	6.14	0.0412332			1842	6.14	0.115687			1842	6.14	0.0404398			1842	6.14	0.0748986			1842	6.14	0.137788			1842	6.14	0.0452565			1842	284.2	43.3			1842	284.2	42.88
1843	6.143	0.0411492			1843	6.143	0.115625			1843	6.143	0.0403855			1843	6.143	0.0747291			1843	6.143	0.137574			1843	6.143	0.0452087			1843	284.3	43.16			1843	284.3	42.82
1844	6.147	0.041074			1844	6.147	0.115625			1844	6.147	0.0403095			1844	6.147	0.0745666			1844	6.147	0.137359			1844	6.147	0.045125			1844	284.4	42.54			1844	284.4	42.98
1845	6.15	0.0410032			1845	6.15	0.115718			1845	6.15	0.0402226			1845	6.15	0.0744253			1845	6.15	0.137144			1845	6.15	0.0450055			1845	284.5	41.72			1845	284.5	42.72
1846	6.153	0.0409545			1846	6.153	0.115874			1846	6.153	0.0401249			1846	6.153	0.0742911			1846	6.153	0.136929			1846	6.153	0.04485			1846	284.6	41.1			1846	284.6	43.06
1847	6.157	0.040928			1847	6.157	0.116155			1847	6.157	0.0400163			1847	6.157	0.074171			1847	6.157	0.136721			1847	6.157	0.0446826			1847	284.7	40.86			1847	284.7	44.36
1848	6.16	0.0409324			1848	6.16	0.116466			1848	6.16	0.0398969			1848	6.16	0.0740721			1848	6.16	0.13652			1848	6.16	0.0444913			1848	284.8	40.74			1848	284.8	45.56
1849	6.163	0.040959			1849	6.163	0.11684			1849	6.163	0.0397883			1849	6.163	0.0739732			1849	6.163	0.136346			1849	6.163	0.044312			1849	284.9	40.48			1849	284.9	45.76
1850	6.167	0.0410076			1850	6.167	0.117152			1850	6.167	0.0397122			1850	6.167	0.0738884			1850	6.167	0.136187			1850	6.167	0.0441565			1850	285	40.06			1850	285	44.9
1851	6.17	0.041074			1851	6.17	0.117433			1851	6.17	0.0396905			1851	6.17	0.0737966			1851	6.17	0.136048			1851	6.17	0.044025			1851	285.1	39.94			1851	285.1	43.48
1852	6.173	0.0411447			1852	6.173	0.117589			1852	6.173	0.0397122			1852	6.173	0.0736906			1852	6.173	0.135924			1852	6.173	0.0439413			1852	285.2	40.6			1852	285.2	42.1
1853	6.177	0.0412199			1853	6.177	0.11762			1853	6.177	0.0397883			1853	6.177	0.0735564			1853	6.177	0.135813			1853	6.177	0.0438815			1853	285.3	41.98			1853	285.3	41.1
1854	6.18	0.0412907			1854	6.18	0.117495			1854	6.18	0.039886			1854	6.18	0.0733939			1854	6.18	0.135709			1854	6.18	0.0438456			1854	285.4	43.42			1854	285.4	40.5
1855	6.183	0.0413571			1855	6.183	0.117215			1855	6.183	0.0400163			1855	6.183	0.0731961			1855	6.183	0.135591			1855	6.183	0.0438456			1855	285.5	44.2			1855	285.5	40.38
1856	6.187	0.0414057			1856	6.187	0.11684			1856	6.187	0.0401358			1856	6.187	0.07297			1856	6.187	0.135459			1856	6.187	0.0438456			1856	285.6	44.1			1856	285.6	41.02
1857	6.19	0.0414455			1857	6.19	0.116404			1857	6.19	0.0402444			1857	6.19	0.0727298			1857	6.19	0.135313			1857	6.19	0.0438576			1857	285.7	43.5			1857	285.7	42.26
1858	6.193	0.0414721			1858	6.193	0.11603			1858	6.193	0.0403095			1858	6.193	0.0724755			1858	6.193	0.135154			1858	6.193	0.0438696			1858	285.8	43			1858	285.8	43.42
1859	6.197	0.0414942			1859	6.197	0.115749			1859	6.197	0.0403204			1859	6.197	0.0722211			1859	6.197	0.134981			1859	6.197	0.0438576			1859	285.9	43.02			1859	285.9	43.94
1860	6.2	0.0415163			1860	6.2	0.115594			1860	6.2	0.0402661			1860	6.2	0.0719668			1860	6.2	0.134814			1860	6.2	0.0438217			1860	286	43.46			1860	286	44.1
1861	6.203	0.0415517			1861	6.203	0.115625			1861	6.203	0.0401466			1861	6.203	0.0717266			1861	6.203	0.134648			1861	6.203	0.0437619			1861	286.1	44.16			1861	286.1	44.82
1862	6.207	0.0416048			1862	6.207	0.115874			1862	6.207	0.0399946			1862	6.207	0.0715006			1862	6.207	0.134495			1862	6.207	0.0436902			1862	286.2	45.28			1862	286.2	46.6
1863	6.21	0.0416799			1863	6.21	0.116311			1863	6.21	0.0398317			1863	6.21	0.0712886			1863	6.21	0.134357			1863	6.21	0.0435945			1863	286.3	47.08			1863	286.3	49
1864	6.213	0.0417773			1864	6.213	0.116934			1864	6.213	0.0396688			1864	6.213	0.0710767			1864	6.213	0.134246			1864	6.213	0.0434989			1864	286.4	49.36			1864	286.4	51.2
1865	6.217	0.0419011			1865	6.217	0.117682			1865	6.217	0.0395276			1865	6.217	0.0708718			1865	6.217	0.134156			1865	6.217	0.0433793			1865	286.5	50.8			1865	286.5	52.84
1866	6.22	0.0420382			1866	6.22	0.118493			1866	6.22	0.0394516			1866	6.22	0.0706599			1866	6.22	0.134079			1866	6.22	0.0432478			1866	286.6	49.94			1866	286.6	54.04
1867	6.223	0.0421842			1867	6.223	0.119272			1867	6.223	0.0394625			1867	6.223	0.0704409			1867	6.223	0.134024			1867	6.223	0.0430804			1867	286.7	46.98			1867	286.7	55.24
1868	6.227	0.0423302			1868	6.227	0.119927			1868	6.227	0.0395819			1868	6.227	0.0702219			1868	6.227	0.133969			1868	6.227	0.0428771			1868	286.8	44			1868	286.8	56.52
1869	6.23	0.0424673			1869	6.23	0.120488			1869	6.23	0.0398317			1869	6.23	0.0700029			1869	6.23	0.133927			1869	6.23	0.042638			1869	286.9	42.84			1869	286.9	57.16
1870	6.233	0.0425867			1870	6.233	0.120862			1870	6.233	0.0402444			1870	6.233	0.0697909			1870	6.233	0.133885			1870	6.233	0.042363			1870	287	43.34			1870	287	56.2
1871	6.237	0.042684			1871	6.237	0.121143			1871	6.237	0.0408307			1871	6.237	0.0696002			1871	6.237	0.133851			1871	6.237	0.0420162			1871	287.1	44.1			1871	287.1	54.1
1872	6.24	0.0427592			1872	6.24	0.121298			1872	6.24	0.0416452			1872	6.24	0.0694236			1872	6.24	0.133823			1872	6.24	0.0416217			1872	287.2	44.24			1872	287.2	52.62
1873	6.243	0.0428123			1873	6.243	0.121361			1873	6.243	0.042742			1873	6.243	0.0692964			1873	6.243	0.133809			1873	6.243	0.0411912			1873	287.3	43.82			1873	287.3	52.5
1874	6.247	0.0428521			1874	6.247	0.121423			1874	6.247	0.0441971			1874	6.247	0.0692046			1874	6.247	0.133802			1874	6.247	0.0407369			1874	287.4	43.12			1874	287.4	52.04
1875	6.25	0.0428875			1875	6.25	0.121517			1875	6.25	0.0461083			1875	6.25	0.0691551			1875	6.25	0.133795			1875	6.25	0.0402945			1875	287.5	42.2			1875	287.5	49.34
1876	6.253	0.0429273			1876	6.253	0.121672			1876	6.253	0.0485734			1876	6.253	0.0691481			1876	6.253	0.133795			1876	6.253	0.0398879			1876	287.6	41.34			1876	287.6	45.06
1877	6.257	0.0429671			1877	6.257	0.121953			1877	6.257	0.0517226			1877	6.257	0.0691622			1877	6.257	0.133795			1877	6.257	0.0395173			1877	287.7	40.82			1877	287.7	41.64
1878	6.26	0.0430113			1878	6.26	0.122296			1878	6.26	0.0557079			1878	6.26	0.0691904			1878	6.26	0.133788			1878	6.26	0.0392184			1878	287.8	40.7			1878	287.8	40.4
1879	6.263	0.0430556			1879	6.263	0.122732			1879	6.263	0.0607249			1879	6.263	0.0692116			1879	6.263	0.133767			1879	6.263	0.0389912			1879	287.9	40.8			1879	287.9	40.38
1880	6.267	0.0430998			1880	6.267	0.123169			1880	6.267	0.0669798			1880	6.267	0.0692187			1880	6.267	0.133733			1880	6.267	0.0388716			1880	288	41.08			1880	288	40.18
1881	6.27	0.0431396			1881	6.27	0.123636			1881	6.27	0.0747224			1881	6.27	0.0691975			1881	6.27	0.133677			1881	6.27	0.0388357			1881	288.1	41.58			1881	288.1	39.5
1882	6.273	0.0431706			1882	6.273	0.124073			1882	6.273	0.084246			1882	6.273	0.0691339			1882	6.273	0.133601			1882	6.273	0.0388836			1882	288.2	42.3			1882	288.2	39
1883	6.277	0.0431838			1883	6.277	0.124478			1883	6.277	0.0958871			1883	6.277	0.069028			1883	6.277	0.133511			1883	6.277	0.0389912			1883	288.3	43.14			1883	288.3	39.06
1884	6.28	0.043175			1884	6.28	0.124852			1884	6.28	0.110026			1884	6.28	0.0688867			1884	6.28	0.133414			1884	6.28	0.0391227			1884	288.4	44.2			1884	288.4	39.54
1885	6.283	0.0431396			1885	6.283	0.125195			1885	6.283	0.127097			1885	6.283	0.0687101			1885	6.283	0.133303			1885	6.283	0.0392781			1885	288.5	45.72			1885	288.5	40.02
1886	6.287	0.043091			1886	6.287	0.125569			1886	6.287	0.14761			1886	6.287	0.0685264			1886	6.287	0.133185			1886	6.287	0.0394336			1886	288.6	47.96			1886	288.6	40.28
1887	6.29	0.043029			1887	6.29	0.126006			1887	6.29	0.172108			1887	6.29	0.0683498			1887	6.29	0.133074			1887	6.29	0.0395771			1887	288.7	50.92			1887	288.7	40.54
1888	6.293	0.0429671			1888	6.293	0.126504			1888	6.293	0.2012			1888	6.293	0.0682014			1888	6.293	0.132977			1888	6.293	0.0396966			1888	288.8	54.62			1888	288.8	41
1889	6.297	0.0428963			1889	6.297	0.127128			1889	6.297	0.235515			1889	6.297	0.0680742			1889	6.297	0.132887			1889	6.297	0.0398042			1889	288.9	59.28			1889	288.9	41.58
1890	6.3	0.0428256			1890	6.3	0.127814			1890	6.3	0.275705			1890	6.3	0.0679895			1890	6.3	0.132818			1890	6.3	0.039876			1890	289	63.74			1890	289	41.94
1891	6.303	0.0427548			1891	6.303	0.128593			1891	6.303	0.322498			1891	6.303	0.0679471			1891	6.303	0.132776			1891	6.303	0.0399597			1891	289.1	64.54			1891	289.1	41.96
1892	6.307	0.042684			1892	6.307	0.129404			1892	6.307	0.376577			1892	6.307	0.0679471			1892	6.307	0.132762			1892	6.307	0.0400434			1892	289.2	59.16			1892	289.2	41.88
1893	6.31	0.0426044			1893	6.31	0.130183			1893	6.31	0.43867			1893	6.31	0.0679824			1893	6.31	0.13279			1893	6.31	0.040151			1893	289.3	50.32			1893	289.3	41.98
1894	6.313	0.0425204			1894	6.313	0.130869			1894	6.313	0.509472			1894	6.313	0.068046			1894	6.313	0.132852			1894	6.313	0.0402825			1894	289.4	43.82			1894	289.4	42.4
1895	6.317	0.0424275			1895	6.317	0.13143			1895	6.317	0.589668			1895	6.317	0.0681166			1895	6.317	0.132949			1895	6.317	0.0404619			1895	289.5	41.96			1895	289.5	42.82
1896	6.32	0.0423213			1896	6.32	0.131804			1896	6.32	0.679886			1896	6.32	0.0681943			1896	6.32	0.133088			1896	6.32	0.0406532			1896	289.6	42.28			1896	289.6	42.74
1897	6.323	0.0422019			1897	6.323	0.13196			1897	6.323	0.780682			1897	6.323	0.0682721			1897	6.323	0.133247			1897	6.323	0.0408804			1897	289.7	42.12			1897	289.7	42.1
1898	6.327	0.0420692			1898	6.327	0.13196			1898	6.327	0.892521			1898	6.327	0.0683427			1898	6.327	0.133428			1898	6.327	0.0411075			1898	289.8	41.34			1898	289.8	41.38
1899	6.33	0.0419409			1899	6.33	0.131835			1899	6.33	1.01577			1899	6.33	0.0684063			1899	6.33	0.133622			1899	6.33	0.0413228			1899	289.9	40.76			1899	289.9	40.94
1900	6.333	0.0418126			1900	6.333	0.131617			1900	6.333	1.15065			1900	6.333	0.0684628			1900	6.333	0.133816			1900	6.333	0.0415141			1900	290	40.68			1900	290	40.64
1901	6.337	0.0417021			1901	6.337	0.131399			1901	6.337	1.29721			1901	6.337	0.0685052			1901	6.337	0.13401			1901	6.337	0.0416815			1901	290.1	41.06			1901	290.1	40.34
1902	6.34	0.0416048			1902	6.34	0.131181			1902	6.34	1.45534			1902	6.34	0.0685476			1902	6.34	0.134183			1902	6.34	0.0418249			1902	290.2	41.54			1902	290.2	40.22
1903	6.343	0.0415251			1903	6.343	0.130994			1903	6.343	1.62473			1903	6.343	0.0685829			1903	6.343	0.134343			1903	6.343	0.0419445			1903	290.3	41.9			1903	290.3	40.42
1904	6.347	0.0414632			1904	6.347	0.130869			1904	6.347	1.80481			1904	6.347	0.0686182			1904	6.347	0.134488			1904	6.347	0.0420402			1904	290.4	42.38			1904	290.4	40.88
1905	6.35	0.0414101			1905	6.35	0.130838			1905	6.35	1.99484			1905	6.35	0.0686606			1905	6.35	0.134627			1905	6.35	0.0421358			1905	290.5	43.42			1905	290.5	41.36
1906	6.353	0.0413659			1906	6.353	0.130838			1906	6.353	2.19384			1906	6.353	0.0687171			1906	6.353	0.134759			1906	6.353	0.0422315			1906	290.6	44.96			1906	290.6	41.82
1907	6.357	0.0413172			1907	6.357	0.130869			1907	6.357	2.40057			1907	6.357	0.0687736			1907	6.357	0.134891			1907	6.357	0.042363			1907	290.7	46.66			1907	290.7	42.4
1908	6.36	0.0412553			1908	6.36	0.130962			1908	6.36	2.61361			1908	6.36	0.0688372			1908	6.36	0.135022			1908	6.36	0.0425304			1908	290.8	48.04			1908	290.8	43.14
1909	6.363	0.0411757			1909	6.363	0.131025			1909	6.363	2.83135			1909	6.363	0.0689008			1909	6.363	0.135154			1909	6.363	0.0427217			1909	290.9	48.52			1909	290.9	43.88
1910	6.367	0.0410651			1910	6.367	0.131087			1910	6.367	3.05197			1910	6.367	0.0689573			1910	6.367	0.135279			1910	6.367	0.0429489			1910	291	47.54			1910	291	44.4
1911	6.37	0.040928			1911	6.37	0.131149			1911	6.37	3.27354			1911	6.37	0.0689997			1911	6.37	0.135397			1911	6.37	0.043188			1911	291.1	45.18			1911	291.1	44.76
1912	6.373	0.0407643			1912	6.373	0.131243			1912	6.373	3.49399			1912	6.373	0.069035			1912	6.373	0.135508			1912	6.373	0.0434391			1912	291.2	42.46			1912	291.2	45.4
1913	6.377	0.0405741			1913	6.377	0.131368			1913	6.377	3.71118			1913	6.377	0.0690492			1913	6.377	0.135598			1913	6.377	0.0436902			1913	291.3	40.56			1913	291.3	46.62
1914	6.38	0.0403663			1914	6.38	0.131523			1914	6.38	3.92297			1914	6.38	0.0690562			1914	6.38	0.13566			1914	6.38	0.0439174			1914	291.4	39.88			1914	291.4	48.18
1915	6.383	0.0401451			1915	6.383	0.131679			1915	6.383	4.12717			1915	6.383	0.0690492			1915	6.383	0.135688			1915	6.383	0.0441087			1915	291.5	40.18			1915	291.5	49.22
1916	6.387	0.0399195			1916	6.387	0.131804			1916	6.387	4.32172			1916	6.387	0.069035			1916	6.387	0.135681			1916	6.387	0.0442402			1916	291.6	41.06			1916	291.6	48.86
1917	6.39	0.0396983			1917	6.39	0.131898			1917	6.39	4.50461			1917	6.39	0.0690138			1917	6.39	0.135639			1917	6.39	0.0443239			1917	291.7	42.18			1917	291.7	47.1
1918	6.393	0.0394816			1918	6.393	0.13196			1918	6.393	4.67398			1918	6.393	0.0689926			1918	6.393	0.135563			1918	6.393	0.0443359			1918	291.8	43.24			1918	291.8	45
1919	6.397	0.0392693			1919	6.397	0.131991			1919	6.397	4.82816			1919	6.397	0.0689785			1919	6.397	0.135466			1919	6.397	0.0443			1919	291.9	44.4			1919	291.9	43.62
1920	6.4	0.0390747			1920	6.4	0.131991			1920	6.4	4.96568			1920	6.4	0.0689644			1920	6.4	0.135348			1920	6.4	0.0442043			1920	292	46.38			1920	292	43.2
1921	6.403	0.0388845			1921	6.403	0.13196			1921	6.403	5.08533			1921	6.403	0.0689503			1921	6.403	0.135216			1921	6.403	0.0440609			1921	292.1	49.68			1921	292.1	43.36
1922	6.407	0.038712			1922	6.407	0.131835			1922	6.407	5.18615			1922	6.407	0.0689291			1922	6.407	0.135078			1922	6.407	0.0438815			1922	292.2	54.12			1922	292.2	43.64
1923	6.41	0.0385527			1923	6.41	0.131711			1923	6.41	5.26746			1923	6.41	0.0688867			1923	6.41	0.134939			1923	6.41	0.0436782			1923	292.3	59.3			1923	292.3	43.8
1924	6.413	0.0384023			1924	6.413	0.131523			1924	6.413	5.3289			1924	6.413	0.0688231			1924	6.413	0.134814			1924	6.413	0.0434869			1924	292.4	65.28			1924	292.4	43.74
1925	6.417	0.0382564			1925	6.417	0.131305			1925	6.417	5.37035			1925	6.417	0.0687312			1925	6.417	0.13471			1925	6.417	0.0433195			1925	292.5	72.72			1925	292.5	43.66
1926	6.42	0.0381193			1926	6.42	0.131056			1926	6.42	5.39203			1926	6.42	0.068597			1926	6.42	0.134627			1926	6.42	0.0431761			1926	292.6	81.9			1926	292.6	43.94
1927	6.423	0.037991			1927	6.423	0.130775			1927	6.423	5.39437			1927	6.423	0.0684275			1927	6.423	0.134579			1927	6.423	0.0430565			1927	292.7	91.98			1927	292.7	44.88
1928	6.427	0.0378671			1928	6.427	0.130432			1928	6.427	5.3781			1928	6.427	0.0682155			1928	6.427	0.134551			1928	6.427	0.0429728			1928	292.8	100.96			1928	292.8	46.08
1929	6.43	0.0377566			1929	6.43	0.130058			1929	6.43	5.34414			1929	6.43	0.0679612			1929	6.43	0.134544			1929	6.43	0.0429011			1929	292.9	106.44			1929	292.9	46.34
1930	6.433	0.0376504			1930	6.433	0.129653			1930	6.433	5.29361			1930	6.433	0.0676716			1930	6.433	0.134551			1930	6.433	0.0428293			1930	293	106.26			1930	293	45.4
1931	6.437	0.0375531			1931	6.437	0.129248			1931	6.437	5.22781			1931	6.437	0.0673466			1931	6.437	0.134558			1931	6.437	0.0427337			1931	293.1	99.24			1931	293.1	45.44
1932	6.44	0.0374514			1932	6.44	0.128843			1932	6.44	5.14816			1932	6.44	0.0670075			1932	6.44	0.134544			1932	6.44	0.0426021			1932	293.2	85.9			1932	293.2	48.62
1933	6.443	0.037354			1933	6.443	0.128531			1933	6.443	5.05617			1933	6.443	0.0666684			1933	6.443	0.134502			1933	6.443	0.0424108			1933	293.3	69.04			1933	293.3	53.62
1934	6.447	0.0372567			1934	6.447	0.128313			1934	6.447	4.95344			1934	6.447	0.0663364			1934	6.447	0.134405			1934	6.447	0.0421597			1934	293.4	53.34			1934	293.4	57
1935	6.45	0.0371638			1935	6.45	0.128188			1935	6.45	4.84156			1935	6.45	0.0660255			1935	6.45	0.134246			1935	6.45	0.0418489			1935	293.5	43.26			1935	293.5	57.54
1936	6.453	0.0370754			1936	6.453	0.128126			1936	6.453	4.72213			1936	6.453	0.06575			1936	6.453	0.13401			1936	6.453	0.0415021			1936	293.6	40.04			1936	293.6	56.9
1937	6.457	0.0369869			1937	6.457	0.128063			1937	6.457	4.59672			1937	6.457	0.0655027			1937	6.457	0.133712			1937	6.457	0.0411075			1937	293.7	41.24			1937	293.7	56.78
1938	6.46	0.036894			1938	6.46	0.128001			1938	6.46	4.46683			1938	6.46	0.0652979			1938	6.46	0.133358			1938	6.46	0.0407249			1938	293.8	43.56			1938	293.8	57.36
1939	6.463	0.0368011			1939	6.463	0.127876			1939	6.463	4.33391			1939	6.463	0.0651354			1939	6.463	0.13297			1939	6.463	0.0403543			1939	293.9	45.86			1939	293.9	58.2
1940	6.467	0.0367038			1940	6.467	0.127658			1940	6.467	4.19928			1940	6.467	0.0650082			1940	6.467	0.132568			1940	6.467	0.0400195			1940	294	48.3			1940	294	59.12
1941	6.47	0.0366021			1941	6.47	0.127346			1941	6.47	4.06417			1941	6.47	0.0649093			1941	6.47	0.132173			1941	6.47	0.0397445			1941	294.1	50			1941	294.1	60.66
1942	6.473	0.0364915			1942	6.473	0.126941			1942	6.473	3.92966			1942	6.473	0.0648245			1942	6.473	0.131805			1942	6.473	0.0395053			1942	294.2	49.68			1942	294.2	63.82
1943	6.477	0.0363721			1943	6.477	0.126504			1943	6.477	3.79671			1943	6.477	0.0647468			1943	6.477	0.13148			1943	6.477	0.0393021			1943	294.3	47.98			1943	294.3	69.06
1944	6.48	0.036235			1944	6.48	0.126068			1944	6.48	3.66618			1944	6.48	0.0646621			1944	6.48	0.131202			1944	6.48	0.0391107			1944	294.4	47.42			1944	294.4	76.16
1945	6.483	0.036089			1945	6.483	0.125725			1945	6.483	3.53877			1945	6.483	0.0645702			1945	6.483	0.13098			1945	6.483	0.0389194			1945	294.5	49.68			1945	294.5	85.12
1946	6.487	0.0359342			1946	6.487	0.125569			1946	6.487	3.41507			1946	6.487	0.0644572			1946	6.487	0.130793			1946	6.487	0.0386923			1946	294.6	54.38			1946	294.6	95.42
1947	6.49	0.0357794			1947	6.49	0.1256			1947	6.49	3.29552			1947	6.49	0.0643371			1947	6.49	0.130634			1947	6.49	0.0384412			1947	294.7	60.42			1947	294.7	103.74
1948	6.493	0.0356334			1948	6.493	0.12585			1948	6.493	3.18047			1948	6.493	0.0642029			1948	6.493	0.130495			1948	6.493	0.0381542			1948	294.8	67.24			1948	294.8	104.38
1949	6.497	0.0355007			1949	6.497	0.126286			1949	6.497	3.07015			1949	6.497	0.0640545			1949	6.497	0.130363			1949	6.497	0.0378194			1949	294.9	73.88			1949	294.9	95.32
1950	6.5	0.0353857			1950	6.5	0.126847			1950	6.5	2.96467			1950	6.5	0.063892			1950	6.5	0.130232			1950	6.5	0.0374727			1950	295	77.96			1950	295	82.46
1951	6.503	0.0352972			1951	6.503	0.127409			1951	6.503	2.86409			1951	6.503	0.0637154			1951	6.503	0.130086			1951	6.503	0.0371259			1951	295.1	77.1			1951	295.1	73.92
1952	6.507	0.0352353			1952	6.507	0.12797			1952	6.507	2.76836			1952	6.507	0.0635247			1952	6.507	0.129934			1952	6.507	0.0367911			1952	295.2	71.12			1952	295.2	71
1953	6.51	0.0351999			1953	6.51	0.128375			1953	6.51	2.67735			1953	6.51	0.0633198			1953	6.51	0.129774			1953	6.51	0.0364922			1953	295.3	62.58			1953	295.3	68.18
1954	6.513	0.0351911			1954	6.513	0.128655			1954	6.513	2.5909			1954	6.513	0.0631078			1954	6.513	0.129594			1954	6.513	0.0362531			1954	295.4	54.62			1954	295.4	61.52
1955	6.517	0.0351999			1955	6.517	0.128749			1955	6.517	2.50878			1955	6.517	0.0628747			1955	6.517	0.129407			1955	6.517	0.0360737			1955	295.5	49.22			1955	295.5	53.18
1956	6.52	0.0352088			1956	6.52	0.128655			1956	6.52	2.43075			1956	6.52	0.0626345			1956	6.52	0.129206			1956	6.52	0.0359422			1956	295.6	46.54			1956	295.6	47.32
1957	6.523	0.0352221			1957	6.523	0.128437			1957	6.523	2.35654			1957	6.523	0.0623873			1957	6.523	0.129012			1957	6.523	0.0358465			1957	295.7	45.14			1957	295.7	44.84
1958	6.527	0.0352309			1958	6.527	0.128157			1958	6.527	2.28584			1958	6.527	0.0621259			1958	6.527	0.128817			1958	6.527	0.0357628			1958	295.8	43.24			1958	295.8	44.02
1959	6.53	0.0352353			1959	6.53	0.127814			1959	6.53	2.21835			1959	6.53	0.0618574			1959	6.53	0.128637			1959	6.53	0.0356552			1959	295.9	40.98			1959	295.9	43.54
1960	6.533	0.0352309			1960	6.533	0.127533			1960	6.533	2.15376			1960	6.533	0.061589			1960	6.533	0.128471			1960	6.533	0.0354998			1960	296	40.18			1960	296	43.22
1961	6.537	0.0352221			1961	6.537	0.127253			1961	6.537	2.09177			1961	6.537	0.0613346			1961	6.537	0.128325			1961	6.537	0.0353085			1961	296.1	41.46			1961	296.1	42.88
1962	6.54	0.0352088			1962	6.54	0.127066			1962	6.54	2.03208			1962	6.54	0.0610944			1962	6.54	0.1282			1962	6.54	0.0350335			1962	296.2	43.14			1962	296.2	42.44
1963	6.543	0.0351955			1963	6.543	0.12691			1963	6.543	1.97439			1963	6.543	0.0608754			1963	6.543	0.128083			1963	6.543	0.0347106			1963	296.3	43.76			1963	296.3	42.3
1964	6.547	0.0351867			1964	6.547	0.126847			1964	6.547	1.91844			1964	6.547	0.0606706			1964	6.547	0.127992			1964	6.547	0.034328			1964	296.4	44.38			1964	296.4	42.68
1965	6.55	0.0351867			1965	6.55	0.126847			1965	6.55	1.86393			1965	6.55	0.060501			1965	6.55	0.127909			1965	6.55	0.0338976			1965	296.5	46.8			1965	296.5	43.12
1966	6.553	0.0351911			1966	6.553	0.126847			1966	6.553	1.81066			1966	6.553	0.0603597			1966	6.553	0.127833			1966	6.553	0.0334552			1966	296.6	50.98			1966	296.6	43.28
1967	6.557	0.0351999			1967	6.557	0.126816			1967	6.557	1.75837			1967	6.557	0.0602396			1967	6.557	0.127778			1967	6.557	0.0330247			1967	296.7	54.76			1967	296.7	43.5
1968	6.56	0.0351999			1968	6.56	0.126785			1968	6.56	1.70688			1968	6.56	0.0601549			1968	6.56	0.127722			1968	6.56	0.0326182			1968	296.8	55.92			1968	296.8	44.06
1969	6.563	0.0351867			1969	6.563	0.126692			1969	6.563	1.656			1969	6.563	0.0600771			1969	6.563	0.127674			1969	6.563	0.0322595			1969	296.9	54.42			1969	296.9	44.56
1970	6.567	0.0351646			1970	6.567	0.126598			1970	6.567	1.60559			1970	6.567	0.0599994			1970	6.567	0.127632			1970	6.567	0.0319725			1970	297	51.86			1970	297	44.56
1971	6.57	0.0351203			1971	6.57	0.126442			1971	6.57	1.55554			1971	6.57	0.0599076			1971	6.57	0.127597			1971	6.57	0.0317453			1971	297.1	49.32			1971	297.1	44.18
1972	6.573	0.0350628			1972	6.573	0.126255			1972	6.573	1.50576			1972	6.573	0.0598016			1972	6.573	0.127563			1972	6.573	0.0315899			1972	297.2	46.44			1972	297.2	43.84
1973	6.577	0.0349965			1973	6.577	0.126068			1973	6.577	1.45618			1973	6.577	0.0596745			1973	6.577	0.127528			1973	6.577	0.0315062			1973	297.3	43.1			1973	297.3	43.56
1974	6.58	0.0349213			1974	6.58	0.125912			1974	6.58	1.40676			1974	6.58	0.0595261			1974	6.58	0.127486			1974	6.58	0.0314943			1974	297.4	40.36			1974	297.4	42.92
1975	6.583	0.0348505			1975	6.583	0.125756			1975	6.583	1.35747			1975	6.583	0.0593707			1975	6.583	0.127438			1975	6.583	0.0315421			1975	297.5	39.14			1975	297.5	41.82
1976	6.587	0.0347842			1976	6.587	0.125632			1976	6.587	1.30832			1976	6.587	0.0592294			1976	6.587	0.127375			1976	6.587	0.0316377			1976	297.6	39.02			1976	297.6	40.72
1977	6.59	0.0347267			1977	6.59	0.125569			1977	6.59	1.25934			1977	6.59	0.0591022			1977	6.59	0.127299			1977	6.59	0.0317693			1977	297.7	39.12			1977	297.7	40.02
1978	6.593	0.0346824			1978	6.593	0.125507			1978	6.593	1.21056			1978	6.593	0.0590033			1978	6.593	0.127202			1978	6.593	0.0319247			1978	297.8	39.28			1978	297.8	39.62
1979	6.597	0.0346426			1979	6.597	0.125445			1979	6.597	1.16206			1979	6.597	0.0589539			1979	6.597	0.127098			1979	6.597	0.0320921			1979	297.9	39.76			1979	297.9	39.36
1980	6.6	0.0346028			1980	6.6	0.12532			1980	6.6	1.11393			1980	6.6	0.0589468			1980	6.6	0.12698			1980	6.6	0.0322356			1980	298	40.5			1980	298	39.32
1981	6.603	0.0345763			1981	6.603	0.125133			1981	6.603	1.06626			1981	6.603	0.0589751			1981	6.603	0.126849			1981	6.603	0.0323551			1981	298.1	40.98			1981	298.1	39.74
1982	6.607	0.0345497			1982	6.607	0.12479			1982	6.607	1.01915			1982	6.607	0.0590387			1982	6.607	0.126696			1982	6.607	0.0324388			1982	298.2	41.06			1982	298.2	40.52
1983	6.61	0.0345232			1983	6.61	0.124291			1983	6.61	0.972738			1983	6.61	0.0591022			1983	6.61	0.126523			1983	6.61	0.0324747			1983	298.3	41.24			1983	298.3	41.5
1984	6.613	0.0345011			1984	6.613	0.123668			1984	6.613	0.927119			1984	6.613	0.0591588			1984	6.613	0.126329			1984	6.613	0.0324628			1984	298.4	41.88			1984	298.4	42.82
1985	6.617	0.0344834			1985	6.617	0.122919			1985	6.617	0.8824			1985	6.617	0.0591729			1985	6.617	0.126121			1985	6.617	0.032403			1985	298.5	42.6			1985	298.5	44.76
1986	6.62	0.0344745			1986	6.62	0.122078			1986	6.62	0.838659			1986	6.62	0.0591517			1986	6.62	0.125913			1986	6.62	0.0322954			1986	298.6	42.7			1986	298.6	47.14
1987	6.623	0.0344745			1987	6.623	0.121236			1987	6.623	0.795982			1987	6.623	0.059074			1987	6.623	0.125698			1987	6.623	0.0321638			1987	298.7	42.18			1987	298.7	49.62
1988	6.627	0.0344878			1988	6.627	0.120457			1988	6.627	0.754446			1988	6.627	0.0589539			1988	6.627	0.125504			1988	6.627	0.0320204			1988	298.8	41.6			1988	298.8	51.94
1989	6.63	0.0345143			1989	6.63	0.119833			1989	6.63	0.714115			1989	6.63	0.0587914			1989	6.63	0.125337			1989	6.63	0.0318888			1989	298.9	41.28			1989	298.9	53.9
1990	6.633	0.0345409			1990	6.633	0.119428			1990	6.633	0.675043			1990	6.633	0.0586006			1990	6.633	0.125212			1990	6.633	0.0317573			1990	299	41			1990	299	54.66
1991	6.637	0.0345674			1991	6.637	0.119303			1991	6.637	0.637285			1991	6.637	0.0584099			1991	6.637	0.125136			1991	6.637	0.0316377			1991	299.1	40.56			1991	299.1	53.42
1992	6.64	0.0345807			1992	6.64	0.119459			1992	6.64	0.600885			1992	6.64	0.0582262			1992	6.64	0.125115			1992	6.64	0.0315421			1992	299.2	40.16			1992	299.2	50.8
1993	6.643	0.0345851			1993	6.643	0.119833			1993	6.643	0.565897			1993	6.643	0.0580708			1993	6.643	0.125157			1993	6.643	0.0314823			1993	299.3	40.28			1993	299.3	48.92
1994	6.647	0.0345674			1994	6.647	0.120488			1994	6.647	0.532342			1994	6.647	0.0579436			1994	6.647	0.12524			1994	6.647	0.0314584			1994	299.4	40.98			1994	299.4	49.02
1995	6.65	0.0345365			1995	6.65	0.121267			1995	6.65	0.500274			1995	6.65	0.0578589			1995	6.65	0.125365			1995	6.65	0.0314703			1995	299.5	41.84			1995	299.5	50.12
[truncated: 8,821 more rows]

## Sheet: Figure 2c_part 1
Figure 2c_part 1	Enzymatic assays showing the fraction of substrate converted to acetaldehyde under different reaction conditions
complete assay - blank					w/o isethionate - blank					w/o SAM - blank					w/o IseH - blank					w/o IseG - blank					taurine - blank					ethanolamine - blank
Time (seconds)	A340	A340	A340		Time (seconds)	A340	A340	A340		Time (seconds)	A340	A340	A340		Time (seconds)	A340	A340	A340		Time (seconds)	A340	A340	A340		Time (seconds)	A340	A340	A340		Time (seconds)	A340	A340	A340
0	2.468	2.466	2.466		0	2.424	2.279	2.385		0	2.356	2.444	2.23		0	2.07	2.069	2.064		0	2.422	2.439	2.429		0	2.441	2.402	2.334		0	2.425	2.39	2.395
2	2.46	2.465	2.466		2	2.393	2.324	2.353		2	2.439	2.448	2.291		2	2.102	2.117	2.082		2	2.378	2.369	2.44		2	2.388	2.392	2.335		2	2.434	2.309	2.379
4	2.432	2.465	2.436		4	2.405	2.395	2.328		4	2.432	2.45	2.289		4	2.06	2.108	2.03		4	2.347	2.411	2.429		4	2.367	2.43	2.332		4	2.384	2.407	2.395
6	2.467	2.465	2.448		6	2.382	2.349	2.359		6	2.39	2.444	2.302		6	2.123	2.114	2.017		6	2.371	2.424	2.425		6	2.405	2.329	2.351		6	2.43	2.419	2.448
8	2.453	2.465	2.451		8	2.393	2.354	2.325		8	2.429	2.448	2.257		8	2.118	2.118	2.05		8	2.312	2.374	2.43		8	2.365	2.367	2.385		8	2.402	2.415	2.431
10	2.457	2.465	2.462		10	2.395	2.384	2.289		10	2.415	2.451	2.31		10	2.057	2.149	2.06		10	2.36	2.383	2.441		10	2.434	2.402	2.327		10	2.461	2.458	2.421
12	2.459	2.465	2.463		12	2.383	2.363	2.318		12	2.414	2.454	2.287		12	2.108	2.084	2.062		12	2.336	2.362	2.431		12	2.422	2.402	2.362		12	2.435	2.435	2.422
14	2.452	2.446	2.466		14	2.438	2.344	2.418		14	2.443	2.436	2.266		14	2.101	2.166	2.042		14	2.303	2.435	2.408		14	2.352	2.417	2.31		14	2.438	2.404	2.432
16	2.468	2.465	2.463		16	2.389	2.331	2.356		16	2.412	2.443	2.31		16	2.098	2.084	2.092		16	2.304	2.372	2.411		16	2.371	2.396	2.417		16	2.44	2.443	2.371
18	2.468	2.465	2.437		18	2.37	2.329	2.36		18	2.397	2.448	2.28		18	2.1	2.09	2.051		18	2.339	2.417	2.452		18	2.406	2.378	2.301		18	2.442	2.383	2.385
20	2.43	2.45	2.457		20	2.367	2.421	2.338		20	2.429	2.462	2.28		20	2.084	2.095	2.071		20	2.334	2.385	2.449		20	2.372	2.401	2.353		20	2.403	2.437	2.41
22	2.467	2.46	2.442		22	2.421	2.383	2.319		22	2.405	2.453	2.269		22	2.115	2.058	2.069		22	2.323	2.315	2.45		22	2.383	2.413	2.317		22	2.405	2.351	2.369
24	2.469	2.466	2.461		24	2.428	2.401	2.41		24	2.384	2.462	2.298		24	2.094	2.097	2.054		24	2.322	2.357	2.451		24	2.428	2.435	2.398		24	2.363	2.375	2.409
26	2.457	2.453	2.453		26	2.382	2.391	2.362		26	2.376	2.423	2.218		26	2.103	2.106	2.078		26	2.41	2.339	2.389		26	2.426	2.415	2.318		26	2.398	2.335	2.42
28	2.463	2.42	2.462		28	2.43	2.369	2.353		28	2.416	2.458	2.29		28	2.074	2.139	2.022		28	2.356	2.443	2.403		28	2.383	2.411	2.38		28	2.421	2.379	2.393
30	2.468	2.461	2.466		30	2.37	2.393	2.406		30	2.378	2.462	2.263		30	2.095	2.067	2.055		30	2.386	2.385	2.45		30	2.361	2.35	2.364		30	2.426	2.405	2.402
32	2.467	2.465	2.44		32	2.384	2.39	2.377		32	2.428	2.456	2.333		32	2.077	2.162	2		32	2.317	2.368	2.445		32	2.386	2.435	2.374		32	2.399	2.413	2.403
34	2.466	2.459	2.453		34	2.441	2.31	2.365		34	2.407	2.456	2.208		34	2.097	2.049	2.04		34	2.322	2.358	2.426		34	2.4	2.428	2.359		34	2.419	2.412	2.4
36	2.463	2.465	2.443		36	2.363	2.404	2.375		36	2.432	2.434	2.229		36	2.075	2.134	2.077		36	2.381	2.38	2.446		36	2.403	2.437	2.248		36	2.405	2.357	2.369
38	2.467	2.458	2.466		38	2.434	2.347	2.342		38	2.435	2.429	2.272		38	2.043	2.103	2.058		38	2.372	2.418	2.419		38	2.407	2.441	2.298		38	2.412	2.39	2.37
40	2.468	2.455	2.46		40	2.399	2.371	2.353		40	2.395	2.44	2.266		40	2.071	2.096	2.003		40	2.354	2.376	2.391		40	2.384	2.398	2.29		40	2.403	2.415	2.431
42	2.458	2.464	2.439		42	2.339	2.369	2.343		42	2.387	2.439	2.335		42	2.12	2.107	2.052		42	2.32	2.368	2.456		42	2.381	2.382	2.356		42	2.408	2.43	2.356
44	2.468	2.464	2.458		44	2.426	2.277	2.42		44	2.409	2.43	2.323		44	2.074	2.096	2.025		44	2.334	2.411	2.41		44	2.42	2.445	2.295		44	2.436	2.428	2.395
46	2.467	2.463	2.464		46	2.36	2.378	2.258		46	2.443	2.44	2.326		46	2.07	2.092	2.054		46	2.328	2.361	2.423		46	2.396	2.399	2.311		46	2.413	2.349	2.39
48	2.467	2.465	2.45		48	2.386	2.37	2.306		48	2.438	2.436	2.253		48	2.106	2.062	2.017		48	2.392	2.424	2.452		48	2.434	2.402	2.39		48	2.369	2.424	2.427
50	2.468	2.465	2.448		50	2.405	2.361	2.331		50	2.426	2.453	2.293		50	2.055	2.063	2.066		50	2.362	2.444	2.43		50	2.437	2.411	2.321		50	2.425	2.438	2.376
52	2.468	2.465	2.455		52	2.349	2.368	2.312		52	2.439	2.444	2.241		52	2.108	2.066	2.064		52	2.333	2.38	2.341		52	2.408	2.418	2.378		52	2.448	2.36	2.362
54	2.442	2.453	2.466		54	2.37	2.299	2.388		54	2.451	2.457	2.238		54	2.075	2.145	2.042		54	2.345	2.356	2.423		54	2.402	2.42	2.31		54	2.382	2.364	2.419
56	2.468	2.465	2.466		56	2.391	2.362	2.432		56	2.419	2.454	2.261		56	2.077	2.08	2.091		56	2.298	2.362	2.409		56	2.412	2.429	2.313		56	2.359	2.41	2.411
58	2.461	2.465	2.463		58	2.389	2.391	2.318		58	2.38	2.462	2.259		58	2.074	2.096	2.103		58	2.318	2.409	2.403		58	2.372	2.443	2.29		58	2.362	2.407	2.369
60	2.461	2.464	2.466		60	2.392	2.393	2.341		60	2.351	2.438	2.28		60	2.126	2.151	2.056		60	2.298	2.403	2.451		60	2.387	2.424	2.33		60	2.42	2.374	2.333
1hr later
complete assay					w/o isethionate					w/o SAM					w/o IseH					w/o IseG					taurine					ethanolamine
Time (seconds)	A340	A340	A340		Time (seconds)	A340	A340	A340		Time (seconds)	A340	A340	A340		Time (seconds)	A340	A340	A340		Time (seconds)	A340	A340	A340		Time (seconds)	A340	A340	A340		Time (seconds)	A340	A340	A340
0	1.772	1.525	1.572		0	2.374	2.241	2.314		0	2.381	2.408	2.246		0	2.161	2.093	2.031		0	2.293	2.405	2.449		0	2.37	2.251	2.331		0	2.294	2.194	2.301
2	1.807	1.534	1.558		2	2.277	2.22	2.212		2	2.413	2.394	2.288		2	2.1	2.104	2.061		2	2.325	2.363	2.414		2	2.269	2.24	2.337		2	2.243	2.214	2.25
4	1.798	1.517	1.566		4	2.248	2.22	2.288		4	2.404	2.414	2.281		4	2.104	2.084	2.082		4	2.256	2.385	2.448		4	2.259	2.176	2.219		4	2.197	2.194	2.271
6	1.804	1.538	1.554		6	2.351	2.252	2.287		6	2.375	2.45	2.316		6	2.15	2.076	2.124		6	2.323	2.397	2.44		6	2.264	2.207	2.287		6	2.206	2.216	2.264
8	1.818	1.532	1.554		8	2.315	2.183	2.23		8	2.379	2.432	2.302		8	2.125	2.082	2.077		8	2.388	2.377	2.448		8	2.308	2.266	2.22		8	2.281	2.2	2.297
10	1.841	1.521	1.555		10	2.343	2.195	2.287		10	2.377	2.425	2.291		10	2.117	2.14	2.097		10	2.359	2.365	2.437		10	2.299	2.24	2.26		10	2.237	2.209	2.256
12	1.798	1.53	1.537		12	2.34	2.222	2.281		12	2.409	2.449	2.246		12	2.087	2.091	2.061		12	2.29	2.428	2.39		12	2.274	2.296	2.25		12	2.24	2.248	2.314
14	1.803	1.523	1.557		14	2.302	2.299	2.284		14	2.402	2.435	2.293		14	2.148	2.099	2.065		14	2.356	2.319	2.415		14	2.296	2.221	2.234		14	2.22	2.18	2.264
16	1.791	1.525	1.543		16	2.322	2.211	2.26		16	2.371	2.447	2.327		16	2.171	2.112	2.085		16	2.312	2.375	2.442		16	2.301	2.299	2.292		16	2.19	2.182	2.257
18	1.786	1.521	1.551		18	2.261	2.189	2.315		18	2.441	2.458	2.283		18	2.127	2.127	2.049		18	2.365	2.369	2.414		18	2.341	2.215	2.29		18	2.266	2.19	2.259
20	1.802	1.525	1.544		20	2.251	2.243	2.283		20	2.411	2.417	2.261		20	2.132	2.07	2.031		20	2.32	2.339	2.458		20	2.319	2.221	2.249		20	2.205	2.161	2.291
22	1.819	1.525	1.543		22	2.276	2.203	2.277		22	2.426	2.427	2.294		22	2.12	2.067	2.062		22	2.394	2.393	2.44		22	2.261	2.238	2.231		22	2.213	2.218	2.261
24	1.807	1.518	1.548		24	2.287	2.216	2.205		24	2.411	2.432	2.326		24	2.13	2.07	2.097		24	2.251	2.41	2.45		24	2.306	2.234	2.285		24	2.24	2.15	2.29
26	1.775	1.534	1.533		26	2.347	2.167	2.265		26	2.436	2.437	2.278		26	2.161	2.099	2.076		26	2.296	2.364	2.429		26	2.211	2.198	2.246		26	2.304	2.267	2.274
28	1.766	1.518	1.555		28	2.288	2.24	2.331		28	2.363	2.395	2.325		28	2.113	2.092	2.136		28	2.373	2.356	2.436		28	2.253	2.241	2.289		28	2.209	2.183	2.283
30	1.781	1.533	1.559		30	2.293	2.153	2.298		30	2.377	2.438	2.24		30	2.141	2.136	2.073		30	2.354	2.375	2.442		30	2.298	2.257	2.244		30	2.302	2.185	2.261
32	1.788	1.527	1.553		32	2.297	2.256	2.23		32	2.376	2.434	2.263		32	2.17	2.076	2.026		32	2.359	2.36	2.458		32	2.25	2.233	2.244		32	2.157	2.186	2.276
34	1.79	1.522	1.559		34	2.303	2.2	2.286		34	2.366	2.437	2.286		34	2.104	2.104	2.089		34	2.341	2.383	2.444		34	2.301	2.227	2.249		34	2.225	2.212	2.287
36	1.783	1.521	1.557		36	2.321	2.184	2.297		36	2.386	2.444	2.26		36	2.127	2.094	2.02		36	2.28	2.328	2.416		36	2.277	2.222	2.266		36	2.308	2.213	2.313
38	1.796	1.519	1.573		38	2.296	2.196	2.347		38	2.372	2.393	2.263		38	2.113	2.079	2.016		38	2.347	2.429	2.438		38	2.303	2.217	2.307		38	2.299	2.173	2.283
40	1.796	1.525	1.558		40	2.266	2.223	2.26		40	2.416	2.452	2.283		40	2.148	2.07	2.058		40	2.262	2.414	2.419		40	2.269	2.26	2.29		40	2.223	2.199	2.296
42	1.811	1.529	1.542		42	2.265	2.203	2.291		42	2.391	2.405	2.26		42	2.111	2.093	2.043		42	2.342	2.402	2.46		42	2.267	2.248	2.298		42	2.25	2.19	2.238
44	1.802	1.532	1.551		44	2.283	2.193	2.293		44	2.365	2.405	2.384		44	2.151	2.082	2.092		44	2.278	2.413	2.446		44	2.288	2.219	2.273		44	2.193	2.168	2.316
46	1.797	1.537	1.551		46	2.311	2.228	2.326		46	2.323	2.454	2.32		46	2.173	2.104	2.069		46	2.29	2.368	2.46		46	2.276	2.233	2.293		46	2.184	2.169	2.246
48	1.795	1.528	1.549		48	2.401	2.204	2.264		48	2.428	2.428	2.292		48	2.154	2.063	2.049		48	2.316	2.414	2.439		48	2.216	2.329	2.294		48	2.177	2.185	2.253
50	1.803	1.523	1.54		50	2.302	2.212	2.232		50	2.385	2.402	2.232		50	2.19	2.097	2.058		50	2.273	2.415	2.44		50	2.263	2.251	2.313		50	2.203	2.186	2.266
52	1.784	1.525	1.552		52	2.329	2.168	2.312		52	2.42	2.441	2.317		52	2.176	2.098	2.065		52	2.301	2.333	2.366		52	2.28	2.237	2.257		52	2.209	2.145	2.26
54	1.818	1.52	1.555		54	2.296	2.188	2.275		54	2.406	2.442	2.261		54	2.178	2.095	2.058		54	2.308	2.341	2.441		54	2.253	2.249	2.296		54	2.283	2.237	2.259
56	1.81	1.531	1.548		56	2.329	2.153	2.289		56	2.444	2.436	2.237		56	2.159	2.111	2.123		56	2.317	2.413	2.433		56	2.292	2.246	2.21		56	2.245	2.242	2.244
58	1.785	1.523	1.549		58	2.27	2.229	2.236		58	2.424	2.415	2.316		58	2.145	2.158	2.126		58	2.29	2.404	2.45		58	2.341	2.235	2.343		58	2.23	2.213	2.294
60	1.786	1.524	1.553		60	2.277	2.267	2.275		60	2.405	2.429	2.259		60	2.157	2.117	2.041		60	2.313	2.352	2.413		60	2.305	2.29	2.281		60	2.246	2.215	2.217

## Sheet: Figure 2c_part 2
Figure 2c_part 2	Enzymatic assays showing the fraction of substrate converted to sulfite under different reaction conditions
																						sulfite
standard curve 1							standard curve 2
concentration of added sulfite in unactivated reaction systems (μM)	A412						concentration of added sulfite in unactivated reaction systems (μM)	A412
0	0.354						0	0.3142
50	0.5414						50	0.4962
100	0.7603						100	0.7039
150	0.9852						150	0.892
200	1.1995						200	1.1559
								A412	A412	A412
	A412	A412	A412				w/o isethionate	0.3345	0.3307	0.2944
complete assay	1.276	1.2303	1.2695				taurine	0.3251	0.2999	0.3276
							ethanolamine	0.326	0.3233	0.3127
								A412	A412	A412
							w/o SAM - blank	0.3232	0.3209	0.3255
							w/o IseH - blank	0.2109	0.2339	0.2331
							w/o IseG - blank	0.2674	0.2585	0.2593
							w/o SAM	0.3268	0.327	0.3233
							w/o IseH	0.2321	0.2626	0.2244
							w/o IseG	0.2608	0.2731	0.2695

## Sheet: Figure 2c_part 3
Figure 2c_part 3	stoichiometric conversion of isethionate into acetaldehyde
200μM Isethionate										150μM Isethionate										100μM Isethionate
Time (seconds)	A340		Time (seconds)	A340		Time (seconds)	A340			Time (seconds)	A340		Time (seconds)	A340		Time (seconds)	A340			Time (seconds)	A340		Time (seconds)	A340		Time (seconds)	A340
0	2.456		0	2.469		0	2.362			0	2.469		0	2.437		0	2.391			0	2.424		0	2.435		0	2.467
5	2.469		5	2.431		5	2.386			5	2.469		5	2.294		5	2.427			5	2.169		5	2.461		5	2.467
10	2.438		10	2.465		10	2.43			10	2.447		10	2.384		10	2.455			10	2.127		10	2.463		10	2.467
15	2.469		15	2.441		15	2.419			15	2.417		15	2.294		15	2.392			15	2.117		15	2.468		15	2.467
20	2.466		20	2.47		20	2.422			20	2.45		20	2.247		20	2.449			20	2.152		20	2.467		20	2.467
25	2.467		25	2.43		25	2.408			25	2.422		25	2.342		25	2.449			25	2.146		25	2.468		25	2.461
30	2.467		30	2.403		30	2.361			30	2.427		30	2.285		30	2.461			30	2.186		30	2.462		30	2.464
35	2.469		35	2.463		35	2.379			35	2.417		35	2.219		35	2.439			35	2.121		35	2.461		35	2.467
40	2.469		40	2.421		40	2.35			40	2.429		40	2.29		40	2.458			40	2.09		40	2.468		40	2.467
45	2.444		45	2.409		45	2.36			45	2.439		45	2.367		45	2.467			45	2.144		45	2.468		45	2.467
50	2.469		50	2.45		50	2.397			50	2.46		50	2.258		50	2.44			50	2.216		50	2.468		50	2.466
55	2.459		55	2.45		55	2.417			55	2.445		55	2.272		55	2.439			55	2.173		55	2.459		55	2.467
60	2.469		60	2.466		60	2.416			60	2.427		60	2.329		60	2.444			60	2.153		60	2.456		60	2.467
61.05	2.413		61.06	2.439		61.05	2.422			61.05	2.406		61.06	2.275		61.06	2.46			61.05	2.155		61.05	2.468		61.03	2.467
81.05	2.447		81.06	2.463		81.05	2.433			81.05	2.456		81.06	2.426		81.06	2.465			81.05	2.353		81.06	-0.097		81.03	2.447
101.05	2.446		101.06	2.283		101.05	2.335			101.06	2.448		101.06	2.249		101.06	2.458			101.05	2.082		101.06	2.467		101.03	2.397
121.05	2.402		121.06	2.246		121.05	2.227			121.05	2.42		121.06	2.193		121.06	2.452			121.05	1.926		121.06	2.468		121.03	2.447
141.05	2.41		141.06	2.128		141.05	2.195			141.05	2.397		141.06	2.03		141.06	2.424			141.05	1.85		141.06	2.468		141.03	2.458
161.05	2.295		161.06	1.967		161.05	1.986			161.05	2.37		161.06	1.903		161.06	2.401			161.05	1.812		161.06	2.468		161.03	2.427
181.05	2.128		181.06	1.858		181.05	1.893			181.05	2.272		181.06	1.879		181.06	2.334			181.05	1.783		181.06	2.468		181.03	2.391
201.05	2.08		201.06	1.779		201.05	1.811			201.06	2.196		201.06	1.789		201.06	2.244			201.05	1.785		211.68	2.467		201.03	2.365
221.05	2.002		221.06	1.714		221.05	1.745			221.06	2.126		221.06	1.728		221.06	2.204			221.05	1.797		231.68	2.455		221.03	2.324
241.05	1.887		241.06	1.669		241.05	1.694			241.06	2.024		241.06	1.685		241.06	2.131			241.05	1.775		251.68	2.464		241.03	2.333
261.05	1.848		261.06	1.58		261.05	1.652			261.05	1.997		261.06	1.637		261.06	2.088			261.05	1.745		271.68	2.465		261.03	2.293
281.05	1.791		281.06	1.503		281.05	1.618			281.05	1.971		281.06	1.609		281.06	1.995			281.05	1.74		291.68	2.456		281.03	2.25
301.05	1.745		301.06	1.45		301.05	1.585			301.05	1.935		301.06	1.555		301.06	1.94			301.05	1.682		311.68	2.461		301.03	2.261
321.05	1.681		321.06	1.41		321.05	1.57			321.05	1.917		321.06	1.514		321.06	1.952			321.05	1.69		331.68	2.453		321.03	2.292
341.05	1.668		341.06	1.375		341.05	1.56			341.05	1.885		341.06	1.506		341.06	1.868			341.05	1.663		351.68	2.395		341.03	2.237
361.05	1.62		361.06	1.348		361.05	1.534			361.05	1.856		361.06	1.489		361.06	1.797			361.05	1.651		371.68	2.405		361.03	2.252
381.05	1.575		381.06	1.339		381.05	1.524			381.05	1.822		381.06	1.467		381.06	1.773			381.05	1.666		391.68	2.356		381.03	2.115
401.05	1.55		401.06	1.32		401.05	1.503			401.05	1.797		401.06	1.443		401.06	1.761			401.05	1.653		411.68	2.4		401.03	2.109
421.05	1.527		421.06	1.305		421.05	1.502			421.05	1.763		421.06	1.432		421.06	1.728			421.05	1.648		431.68	2.246		421.03	2.119
441.05	1.504		441.06	1.291		441.05	1.482			441.06	1.755		441.06	1.416		441.06	1.711			441.05	1.636		451.68	2.233		441.03	2.071
461.05	1.487		461.06	1.276		461.05	1.469			461.06	1.725		461.06	1.411		461.06	1.696			461.05	1.631		471.68	2.189		461.03	2.161
481.05	1.467		481.06	1.267		481.05	1.472			481.05	1.711		481.06	1.399		481.06	1.672			481.05	1.634		491.68	2.163		481.03	2.094
501.05	1.452		501.06	1.244		501.05	1.462			501.05	1.715		501.06	1.402		501.06	1.658			501.05	1.633		511.68	2.142		501.03	2.12
521.05	1.444		521.06	1.232		521.05	1.462			521.05	1.693		521.06	1.388		521.06	1.631			521.05	1.637		531.68	2.143		521.03	2.071
541.05	1.426		541.06	1.227		541.05	1.443			541.05	1.682		541.06	1.39		541.06	1.632			541.05	1.631		551.68	2.14		541.03	2.072
561.05	1.423		561.06	1.22		561.05	1.451			561.05	1.67		561.06	1.382		561.06	1.612			561.05	1.646		571.68	2.101		561.03	2.048
581.05	1.418		581.06	1.198		581.05	1.439			581.05	1.643		581.06	1.386		581.06	1.579			581.05	1.627		591.68	2.15		581.03	2.068
601.05	1.395		601.06	1.19		601.05	1.43			601.05	1.628		601.06	1.381		601.06	1.604			601.05	1.625		611.68	2.105		601.03	2.046
621.05	1.396		621.06	1.183		621.05	1.432			621.05	1.629		621.06	1.376		621.06	1.579			621.05	1.624		631.68	2.038		621.03	2.029
641.05	1.383		641.06	1.173		641.05	1.416			641.06	1.605		641.06	1.377		641.06	1.573			641.05	1.624		651.68	1.972		641.03	2.02
661.05	1.382		661.06	1.164		661.05	1.406			661.05	1.604		661.06	1.384		661.06	1.562			661.05	1.616		671.68	2.081		661.03	2.04
681.05	1.373		681.06	1.154		681.05	1.398			681.05	1.605		681.06	1.381		681.06	1.555			681.05	1.62		691.68	1.993		681.03	2.024
701.05	1.369		701.06	1.143		701.05	1.406			701.05	1.596		701.06	1.381		701.06	1.561			701.05	1.636		711.68	2.008		701.03	2.048
721.05	1.355		721.06	1.145		721.05	1.396			721.05	1.603		721.06	1.387		721.06	1.539			721.05	1.625		731.68	1.988		721.03	2.057
741.05	1.362		741.06	1.134		741.05	1.389			741.05	1.6		741.06	1.385		741.06	1.542			741.05	1.62		751.68	2.019		741.03	2.003
761.05	1.348		761.06	1.134		761.05	1.391			761.05	1.566		761.06	1.383		761.06	1.527			761.05	1.635		771.68	1.964		761.03	1.972
781.05	1.342		781.06	1.13		781.05	1.38			781.05	1.582		781.06	1.386		781.06	1.527			781.05	1.615		791.68	1.976		781.03	1.99
801.05	1.337		801.06	1.117		801.05	1.375			801.06	1.571		801.06	1.39		801.06	1.536			801.05	1.65		811.68	1.967		801.03	2.046
821.05	1.356		821.06	1.12		821.05	1.38			821.05	1.587		821.06	1.378		821.06	1.522			821.05	1.654		831.68	1.964		821.03	2.061
841.05	1.342		841.06	1.111		841.05	1.373			841.05	1.571		841.06	1.385		841.06	1.519			841.05	1.659		851.68	1.932		841.03	2.007
861.05	1.338		861.06	1.107		861.05	1.374			861.05	1.558		861.06	1.387		861.06	1.524			861.05	1.633		871.68	1.967		861.03	1.992
881.05	1.342		881.06	1.105		881.05	1.37			881.05	1.575		881.06	1.394		881.06	1.525			881.05	1.653		891.68	1.966		881.03	2.025
901.05	1.34		901.06	1.1		901.05	1.365			901.05	1.561		901.06	1.39		901.06	1.512			901.05	1.658		911.68	1.929		901.03	2.002
921.05	1.331		921.06	1.1		921.05	1.369			921.05	1.558		921.06	1.394		921.06	1.512			921.05	1.652		931.68	1.965		921.03	1.964
941.05	1.327		941.06	1.095		941.05	1.364			941.05	1.561		941.06	1.398		941.06	1.523						951.68	1.93		941.03	1.982
961.05	1.328		961.06	1.094		961.05	1.353			961.05	1.549		961.06	1.392		961.06	1.502						971.68	1.951		961.03	2.008
981.05	1.336		981.06	1.094		981.05	1.354			981.05	1.547		981.06	1.389		981.06	1.505						991.68	1.934		981.03	1.976
1001.05	1.34		1001.06	1.091		1001.05	1.364			1001.06	1.56		1001.06	1.4		1001.06	1.508						1011.68	1.934		1001.03	1.988
1021.05	1.323		1021.06	1.087		1021.05	1.361			1021.05	1.558		1021.06	1.392		1021.06	1.506						1031.68	1.934		1021.03	1.988
1041.05	1.319		1041.06	1.089		1041.05	1.359			1041.05	1.544		1041.06	1.406		1041.06	1.508						1051.68	1.942		1041.03	1.992
1061.05	1.325		1061.06	1.083		1061.05	1.358			1061.05	1.567		1061.06	1.408		1061.06	1.517						1071.68	1.907		1061.03	2.011
1081.05	1.322		1081.06	1.086		1081.05	1.354			1081.05	1.543		1081.06	1.423		1081.06	1.494						1091.68	1.981		1081.03	1.988
1101.05	1.318		1101.06	1.088		1101.05	1.356			1101.06	1.555		1101.06	1.403		1101.06	1.513						1111.68	1.928		1101.03	2.007
1121.05	1.322		1121.06	1.087		1121.05	1.359			1121.05	1.552		1121.06	1.408		1121.06	1.506						1131.68	1.924		1121.03	1.987
1141.05	1.315		1141.06	1.085		1141.05	1.361			1141.05	1.555		1141.06	1.416		1141.06	1.486						1151.68	1.982		1141.03	1.958
1161.05	1.315		1161.06	1.088		1161.05	1.356			1161.05	1.536		1161.06	1.416		1161.06	1.503						1171.68	1.926		1161.03	1.969
1181.05	1.314		1181.06	1.092		1181.05	1.354			1181.05	1.542		1181.06	1.415		1181.06	1.491						1191.68	1.937		1181.03	1.99
1201.05	1.313		1201.06	1.094		1201.05	1.347			1201.06	1.542		1201.06	1.417		1201.06	1.511						1211.68	1.939		1201.03	1.982
1221.05	1.312		1221.06	1.095		1221.05	1.347			1221.06	1.554		1221.06	1.417		1221.06	1.501									1221.03	1.973
1241.05	1.311					1241.05	1.356			1241.05	1.539		1241.06	1.424		1241.06	1.515									1241.03	1.99
1261.05	1.314					1261.05	1.343			1261.06	1.55		1261.06	1.41		1261.06	1.501									1261.03	1.982
1281.05	1.317					1281.05	1.356			1281.05	1.542		1281.06	1.422		1281.06	1.498									1281.03	1.991
1301.05	1.311					1301.05	1.358			1301.06	1.54		1301.06	1.413		1301.06	1.503									1301.03	1.983
										1321.05	1.541		1321.06	1.428		1321.06	1.512									1321.03	1.987
										1341.05	1.542		1341.06	1.428		1341.06	1.492									1341.03	1.984
										1361.05	1.55		1361.06	1.434		1361.06	1.49									1361.03	1.958
										1381.06	1.533		1381.06	1.435		1381.06	1.495									1381.03	1.968
													1401.06	1.437		1401.06	1.507									1401.03	1.981
													1421.06	1.425		1421.06	1.507									1421.03	1.99
													1441.06	1.429												1441.03	1.955
													1461.06	1.434												1461.03	1.933
													1481.06	1.435												1481.03	1.949
													1501.06	1.429												1501.03	1.96
													1521.06	1.446												1521.03	1.966
													1541.06	1.43												1541.03	1.963
													1561.06	1.439												1561.03	1.964
													1581.06	1.437												1581.03	1.987
													1601.06	1.443												1601.03	1.97
													1621.06	1.453												1621.03	1.935
													1641.06	1.447												1641.03	1.976
													1661.06	1.446												1661.03	1.954
													1681.06	1.454												1681.03	1.945
													1701.06	1.456												1701.03	1.973
																										1721.03	1.954
																										1741.03	2.001
																										1761.03	1.96
																										1781.03	1.975
																										1801.03	1.986
																										1821.03	1.989
																										1841.03	1.955
																										1861.03	1.944
																										1881.03	1.954
																										1901.03	1.974
																										1921.03	1.955
																										1941.03	1.93
																										1961.03	1.957
																										1981.03	1.94
																										2001.03	1.938
																										2021.03	1.966
																										2041.03	1.947
																										2061.03	1.978
																										2081.03	1.942
																										2101.03	1.962
																										2121.03	1.941
																										2141.03	1.96
																										2161.03	1.957
																										2181.03	1.958
																										2201.03	1.972
																										2221.03	1.931
																										2241.03	1.939
																										2261.03	1.977
[truncated: 28 more rows]

## Sheet: Figure 2c_part 4
Figure 2c_part 4	stoichiometric conversion of isethionate into sulfite
[truncated: 12 more rows]

[truncated: 19 more sheets: Suppl. Fig. 3, Suppl. Fig. 4a, Suppl. Fig. 4b, Suppl. Fig. 4c, Suppl. Fig. 5b, Suppl. Fig 6a, Suppl. Fig. 6b, Suppl. Fig. 7a, Suppl. Fig. 7b, Suppl. Fig. 8, Suppl. Fig. 9a, Suppl. Fig. 9b, Suppl. Fig. 10a, Suppl. Fig. 10b, Suppl. Fig. 13, Suppl. Fig. 14a, Suppl. Fig. 14b, Suppl. Fig. 15a, Suppl. Fig. 15b]
